# Supplementary material for: Brute Force Composition Scanning with a CALPHAD Database to Find Low Temperature Body Centered Cubic High Entropy Alloys
Source: Entropy (Basel). 2018 Nov 29;20(12):911. doi: 10.3390/e20120911 (PMC7512495; doi:10.3390/e20120911)
Supplement: Supplementary file 1 [file entropy-20-00911-s001.zip]

Archive with 9 entries (6 files):
- supplementary_material/
- supplementary_material/.DS_Store
- __MACOSX/
- __MACOSX/supplementary_material/
- __MACOSX/supplementary_material/._.DS_Store
- supplementary_material/data-AlCrFeTiV
- supplementary_material/data-AlCrMnMoTi
- supplementary_material/data-AlCrMnNbTiV
- supplementary_material/data-AlCrMoNbTiV
