# Supplementary material for: Brute Force Composition Scanning with a CALPHAD Database to Find Low Temperature Body Centered Cubic High Entropy Alloys
Source: Entropy (Basel). 2018 Nov 29;20(12):911. doi: 10.3390/e20120911 (PMC7512495; doi:10.3390/e20120911)
Supplement: Supplementary file 1 [file entropy-20-00911-s001.zip › supplementary_material/data-AlCrFeTiV]

Al 01 Cr 01 Fe 01 Ti 49 V 48 noHEA  BCC_B2#1 ORD 1.00000
Al 01 Cr 01 Fe 03 Ti 47 V 48 noHEA  BCC_B2#2 ORD 1.00000
Al 01 Cr 01 Fe 03 Ti 49 V 46 noHEA  BCC_B2#2 ORD 1.00000
Al 01 Cr 01 Fe 05 Ti 45 V 48 noHEA  BCC_B2#2 ORD 1.00000
Al 01 Cr 01 Fe 05 Ti 47 V 46 noHEA  BCC_B2#2 ORD 1.00000
Al 01 Cr 01 Fe 05 Ti 49 V 44 noHEA  BCC_B2#2 ORD 1.00000
Al 01 Cr 01 Fe 07 Ti 43 V 48 noHEA  BCC_B2#2 ORD 1.00000
Al 01 Cr 01 Fe 07 Ti 45 V 46 noHEA  BCC_B2#2 ORD 1.00000
Al 01 Cr 01 Fe 07 Ti 47 V 44 noHEA  BCC_B2#2 ORD 1.00000
Al 01 Cr 01 Fe 07 Ti 49 V 42 noHEA  BCC_B2#2 ORD 1.00000
Al 01 Cr 01 Fe 09 Ti 41 V 48 noHEA  BCC_B2#2 ORD 1.00000
Al 01 Cr 01 Fe 09 Ti 43 V 46 noHEA  BCC_B2#2 ORD 1.00000
Al 01 Cr 01 Fe 09 Ti 45 V 44 noHEA  BCC_B2#2 ORD 1.00000
Al 01 Cr 01 Fe 09 Ti 47 V 42 noHEA  BCC_B2#2 ORD 1.00000
Al 01 Cr 01 Fe 09 Ti 49 V 40 noHEA  BCC_B2#2 ORD 1.00000
Al 01 Cr 01 Fe 11 Ti 39 V 48 noHEA  BCC_B2#1 ORD 0.00380 BCC_B2#2 ORD 0.99620
Al 01 Cr 01 Fe 11 Ti 41 V 46 noHEA  BCC_B2#2 ORD 1.00000
Al 01 Cr 01 Fe 11 Ti 43 V 44 noHEA  BCC_B2#2 ORD 1.00000
Al 01 Cr 01 Fe 11 Ti 45 V 42 noHEA  BCC_B2#2 ORD 1.00000
Al 01 Cr 01 Fe 11 Ti 47 V 40 noHEA  BCC_B2#2 ORD 1.00000
Al 01 Cr 01 Fe 11 Ti 49 V 38 noHEA  BCC_B2#2 ORD 1.00000
Al 01 Cr 01 Fe 13 Ti 37 V 48 noHEA  BCC_B2#1 ORD 0.01193 BCC_B2#2 ORD 0.98807
Al 01 Cr 01 Fe 13 Ti 39 V 46 noHEA  BCC_B2#1 ORD 0.00510 BCC_B2#2 ORD 0.99490
Al 01 Cr 01 Fe 13 Ti 41 V 44 noHEA  BCC_B2#1 ORD 0.12570 BCC_B2#2 ORD 0.87430
Al 01 Cr 01 Fe 13 Ti 43 V 42 noHEA  BCC_B2#2 ORD 1.00000
Al 01 Cr 01 Fe 13 Ti 45 V 40 noHEA  BCC_B2#2 ORD 1.00000
Al 01 Cr 01 Fe 13 Ti 47 V 38 noHEA  BCC_B2#2 ORD 1.00000
Al 01 Cr 01 Fe 13 Ti 49 V 36 noHEA  BCC_B2#2 ORD 1.00000
Al 01 Cr 01 Fe 15 Ti 35 V 48 noHEA  BCC_B2#1 ORD 0.04357 BCC_B2#2 ORD 0.95643
Al 01 Cr 01 Fe 15 Ti 37 V 46 noHEA  BCC_B2#1 ORD 0.01386 BCC_B2#2 ORD 0.98614
Al 01 Cr 01 Fe 15 Ti 39 V 44 noHEA  BCC_B2#1 ORD 0.00603 BCC_B2#2 ORD 0.99397
Al 01 Cr 01 Fe 15 Ti 41 V 42 noHEA  BCC_B2#1 ORD 0.14091 BCC_B2#2 ORD 0.85909
Al 01 Cr 01 Fe 15 Ti 43 V 40 noHEA  BCC_B2#2 ORD 1.00000
Al 01 Cr 01 Fe 15 Ti 45 V 38 noHEA  BCC_B2#2 ORD 1.00000
Al 01 Cr 01 Fe 15 Ti 47 V 36 noHEA  BCC_B2#2 ORD 1.00000
Al 01 Cr 01 Fe 15 Ti 49 V 34 noHEA  BCC_B2#2 ORD 1.00000
Al 01 Cr 01 Fe 17 Ti 33 V 48 noHEA  BCC_B2#1 ORD 0.59301 BCC_B2#2 ORD 0.40699
Al 01 Cr 01 Fe 17 Ti 35 V 46 noHEA  BCC_B2#1 ORD 0.64387 BCC_B2#2 ORD 0.35613
Al 01 Cr 01 Fe 17 Ti 37 V 44 noHEA  BCC_B2#1 ORD 0.01462 BCC_B2#2 ORD 0.98538
Al 01 Cr 01 Fe 17 Ti 39 V 42 noHEA  BCC_B2#1 ORD 0.22514 BCC_B2#2 ORD 0.77486
Al 01 Cr 01 Fe 17 Ti 41 V 40 noHEA  BCC_B2#1 ORD 0.13276 BCC_B2#2 ORD 0.86724
Al 01 Cr 01 Fe 17 Ti 43 V 38 noHEA  BCC_B2#1 ORD 0.00263 BCC_B2#2 ORD 0.99737
Al 01 Cr 01 Fe 17 Ti 45 V 36 noHEA  BCC_B2#2 ORD 1.00000
Al 01 Cr 01 Fe 17 Ti 47 V 34 noHEA  BCC_B2#2 ORD 1.00000
Al 01 Cr 01 Fe 17 Ti 49 V 32 noHEA  BCC_B2#2 ORD 1.00000
Al 01 Cr 01 Fe 19 Ti 31 V 48 noHEA  BCC_B2#1 ORD 0.57467 BCC_B2#2 ORD 0.42533
Al 01 Cr 01 Fe 19 Ti 33 V 46 noHEA  BCC_B2#1 ORD 0.62058 BCC_B2#2 ORD 0.37942
Al 01 Cr 01 Fe 19 Ti 35 V 44 noHEA  BCC_B2#1 ORD 0.67095 BCC_B2#2 ORD 0.32905
Al 01 Cr 01 Fe 19 Ti 37 V 42 noHEA  BCC_B2#1 ORD 0.72808 BCC_B2#2 ORD 0.27192
Al 01 Cr 01 Fe 19 Ti 39 V 40 noHEA  BCC_B2#1 ORD 0.20515 BCC_B2#2 ORD 0.79485
Al 01 Cr 01 Fe 19 Ti 41 V 38 noHEA  BCC_B2#1 ORD 0.12359 BCC_B2#2 ORD 0.87641
Al 01 Cr 01 Fe 19 Ti 43 V 36 noHEA  BCC_B2#1 ORD 0.01796 BCC_B2#2 ORD 0.98204
Al 01 Cr 01 Fe 19 Ti 45 V 34 noHEA  BCC_B2#2 ORD 1.00000
Al 01 Cr 01 Fe 19 Ti 47 V 32 noHEA  BCC_B2#2 ORD 1.00000
Al 01 Cr 01 Fe 19 Ti 49 V 30 noHEA  BCC_B2#2 ORD 1.00000
Al 01 Cr 01 Fe 21 Ti 29 V 48 noHEA  BCC_B2#1 ORD 0.44872 BCC_B2#2 ORD 0.55128
Al 01 Cr 01 Fe 21 Ti 31 V 46 noHEA  BCC_B2#1 ORD 0.40543 BCC_B2#2 ORD 0.59457
Al 01 Cr 01 Fe 21 Ti 33 V 44 noHEA  BCC_B2#1 ORD 0.35951 BCC_B2#2 ORD 0.64049
Al 01 Cr 01 Fe 21 Ti 35 V 42 noHEA  BCC_B2#1 ORD 0.00000 BCC_B2#2 ORD 1.00000
Al 01 Cr 01 Fe 21 Ti 37 V 40 noHEA  BCC_B2#1 ORD 0.01779 BCC_B2#2 ORD 0.98221
Al 01 Cr 01 Fe 21 Ti 39 V 38 noHEA  BCC_B2#1 ORD 0.19208 BCC_B2#2 ORD 0.80792
Al 01 Cr 01 Fe 21 Ti 41 V 36 noHEA  BCC_B2#1 ORD 0.11818 BCC_B2#2 ORD 0.88182
Al 01 Cr 01 Fe 21 Ti 43 V 34 noHEA  BCC_B2#1 ORD 0.02734 BCC_B2#2 ORD 0.97266
Al 01 Cr 01 Fe 21 Ti 45 V 32 noHEA  BCC_B2#2 ORD 1.00000
Al 01 Cr 01 Fe 21 Ti 47 V 30 noHEA  BCC_B2#2 ORD 1.00000
Al 01 Cr 01 Fe 21 Ti 49 V 28 noHEA  BCC_B2#2 ORD 1.00000
Al 01 Cr 01 Fe 23 Ti 27 V 48 noHEA  BCC_B2#1 ORD 0.47618 BCC_B2#2 ORD 0.52382
Al 01 Cr 01 Fe 23 Ti 29 V 46 noHEA  BCC_B2#1 ORD 0.43430 BCC_B2#2 ORD 0.56570
Al 01 Cr 01 Fe 23 Ti 31 V 44 noHEA  BCC_B2#1 ORD 0.39086 BCC_B2#2 ORD 0.60914
Al 01 Cr 01 Fe 23 Ti 33 V 42 noHEA  BCC_B2#1 ORD 0.34524 BCC_B2#2 ORD 0.65476
Al 01 Cr 01 Fe 23 Ti 35 V 40 noHEA  BCC_B2#1 ORD 0.29652 BCC_B2#2 ORD 0.70348
Al 01 Cr 01 Fe 23 Ti 37 V 38 noHEA  BCC_B2#1 ORD 0.24349 BCC_B2#2 ORD 0.75651
Al 01 Cr 01 Fe 23 Ti 39 V 36 noHEA  BCC_B2#1 ORD 0.18435 BCC_B2#2 ORD 0.81565
Al 01 Cr 01 Fe 23 Ti 41 V 34 noHEA  BCC_B2#1 ORD 0.11654 BCC_B2#2 ORD 0.88346
Al 01 Cr 01 Fe 23 Ti 43 V 32 noHEA  BCC_B2#1 ORD 0.03620 BCC_B2#2 ORD 0.96380
Al 01 Cr 01 Fe 23 Ti 45 V 30 noHEA  BCC_B2#2 ORD 1.00000
Al 01 Cr 01 Fe 23 Ti 47 V 28 noHEA  BCC_B2#2 ORD 1.00000
Al 01 Cr 01 Fe 23 Ti 49 V 26 noHEA  BCC_B2#2 ORD 1.00000
Al 01 Cr 01 Fe 25 Ti 25 V 48 noHEA  BCC_B2#1 ORD 0.50658 BCC_B2#2 ORD 0.49342
Al 01 Cr 01 Fe 25 Ti 27 V 46 noHEA  BCC_B2#1 ORD 0.46540 BCC_B2#2 ORD 0.53460
Al 01 Cr 01 Fe 25 Ti 29 V 44 noHEA  BCC_B2#1 ORD 0.42337 BCC_B2#2 ORD 0.57663
Al 01 Cr 01 Fe 25 Ti 31 V 42 noHEA  BCC_B2#1 ORD 0.38004 BCC_B2#2 ORD 0.61996
Al 01 Cr 01 Fe 25 Ti 33 V 40 noHEA  BCC_B2#1 ORD 0.33491 BCC_B2#2 ORD 0.66509
Al 01 Cr 01 Fe 25 Ti 35 V 38 noHEA  BCC_B2#1 ORD 0.28726 BCC_B2#2 ORD 0.71274
Al 01 Cr 01 Fe 25 Ti 37 V 36 noHEA  BCC_B2#2 ORD 0.76387 BCC_B2#3 ORD 0.23613
Al 01 Cr 01 Fe 25 Ti 39 V 34 noHEA  BCC_B2#2 ORD 0.81985 BCC_B2#3 ORD 0.18015
Al 01 Cr 01 Fe 25 Ti 41 V 32 noHEA  BCC_B2#2 ORD 0.88260 BCC_B2#3 ORD 0.11740
Al 01 Cr 01 Fe 25 Ti 43 V 30 noHEA  BCC_B2#2 ORD 0.95487 BCC_B2#3 ORD 0.04513
Al 01 Cr 01 Fe 25 Ti 45 V 28 noHEA  BCC_B2#2 ORD 1.00000
Al 01 Cr 01 Fe 25 Ti 47 V 26 noHEA  BCC_B2#2 ORD 1.00000
Al 01 Cr 01 Fe 25 Ti 49 V 24 noHEA  BCC_B2#2 ORD 1.00000
Al 01 Cr 01 Fe 27 Ti 23 V 48 noHEA  BCC_B2#1 ORD 0.53882 BCC_B2#2 ORD 0.46118
Al 01 Cr 01 Fe 27 Ti 25 V 46 noHEA  BCC_B2#1 ORD 0.49802 BCC_B2#2 ORD 0.50198
Al 01 Cr 01 Fe 27 Ti 27 V 44 noHEA  BCC_B2#1 ORD 0.45680 BCC_B2#2 ORD 0.54320
Al 01 Cr 01 Fe 27 Ti 29 V 42 noHEA  BCC_B2#1 ORD 0.41477 BCC_B2#2 ORD 0.58523
Al 01 Cr 01 Fe 27 Ti 31 V 40 noHEA  BCC_B2#1 ORD 0.37173 BCC_B2#2 ORD 0.62827
Al 01 Cr 01 Fe 27 Ti 33 V 38 noHEA  BCC_B2#1 ORD 0.32719 BCC_B2#2 ORD 0.67281
Al 01 Cr 01 Fe 27 Ti 35 V 36 noHEA  BCC_B2#1 ORD 0.28061 BCC_B2#2 ORD 0.71939
Al 01 Cr 01 Fe 27 Ti 37 V 34 noHEA  BCC_B2#1 ORD 0.23122 BCC_B2#2 ORD 0.76878
Al 01 Cr 01 Fe 27 Ti 39 V 32 noHEA  BCC_B2#1 ORD 0.17799 BCC_B2#2 ORD 0.82201
Al 01 Cr 01 Fe 27 Ti 41 V 30 noHEA  BCC_B2#2 ORD 0.88054 BCC_B2#3 ORD 0.11946
Al 01 Cr 01 Fe 27 Ti 43 V 28 noHEA  BCC_B2#2 ORD 0.94644 BCC_B2#3 ORD 0.05356
Al 01 Cr 01 Fe 27 Ti 45 V 26 noHEA  BCC_B2#2 ORD 1.00000
Al 01 Cr 01 Fe 27 Ti 47 V 24 noHEA  BCC_B2#2 ORD 1.00000
Al 01 Cr 01 Fe 27 Ti 49 V 22 noHEA  BCC_B2#2 ORD 1.00000
Al 01 Cr 01 Fe 29 Ti 21 V 48 noHEA  BCC_B2#1 ORD 0.57227 BCC_B2#2 ORD 0.42773
Al 01 Cr 01 Fe 29 Ti 23 V 46 noHEA  BCC_B2#1 ORD 0.53149 BCC_B2#2 ORD 0.46851
Al 01 Cr 01 Fe 29 Ti 25 V 44 noHEA  BCC_B2#1 ORD 0.49065 BCC_B2#2 ORD 0.50935
Al 01 Cr 01 Fe 29 Ti 27 V 42 noHEA  BCC_B2#1 ORD 0.44940 BCC_B2#2 ORD 0.55060
Al 01 Cr 01 Fe 29 Ti 29 V 40 noHEA  BCC_B2#1 ORD 0.40764 BCC_B2#2 ORD 0.59236
Al 01 Cr 01 Fe 29 Ti 31 V 38 noHEA  BCC_B2#1 ORD 0.36494 BCC_B2#2 ORD 0.63506
Al 01 Cr 01 Fe 29 Ti 33 V 36 noHEA  BCC_B2#1 ORD 0.32106 BCC_B2#2 ORD 0.67894
Al 01 Cr 01 Fe 29 Ti 35 V 34 noHEA  BCC_B2#1 ORD 0.27551 BCC_B2#2 ORD 0.72449
Al 01 Cr 01 Fe 29 Ti 37 V 32 noHEA  BCC_B2#1 ORD 0.22770 BCC_B2#2 ORD 0.77230
Al 01 Cr 01 Fe 29 Ti 39 V 30 noHEA  BCC_B2#1 ORD 0.17682 BCC_B2#2 ORD 0.82318
Al 01 Cr 01 Fe 29 Ti 41 V 28 noHEA  BCC_B2#1 ORD 0.12176 BCC_B2#2 ORD 0.87824
Al 01 Cr 01 Fe 29 Ti 43 V 26 noHEA  BCC_B2#2 ORD 0.93904 BCC_B2#3 ORD 0.06096
Al 01 Cr 01 Fe 29 Ti 45 V 24 noHEA  BCC_B2#2 ORD 1.00000
Al 01 Cr 01 Fe 29 Ti 47 V 22 noHEA  BCC_B2#2 ORD 1.00000
Al 01 Cr 01 Fe 29 Ti 49 V 20 noHEA  BCC_B2#2 ORD 1.00000
Al 01 Cr 01 Fe 31 Ti 19 V 48 noHEA  BCC_B2#1 ORD 0.60641 BCC_B2#2 ORD 0.39359
Al 01 Cr 01 Fe 31 Ti 21 V 46 noHEA  BCC_B2#1 ORD 0.56538 BCC_B2#2 ORD 0.43462
Al 01 Cr 01 Fe 31 Ti 23 V 44 noHEA  BCC_B2#1 ORD 0.52452 BCC_B2#2 ORD 0.47548
Al 01 Cr 01 Fe 31 Ti 25 V 42 noHEA  BCC_B2#1 ORD 0.48366 BCC_B2#2 ORD 0.51634
Al 01 Cr 01 Fe 31 Ti 27 V 40 noHEA  BCC_B2#1 ORD 0.44259 BCC_B2#2 ORD 0.55741
Al 01 Cr 01 Fe 31 Ti 29 V 38 noHEA  BCC_B2#1 ORD 0.40109 BCC_B2#2 ORD 0.59891
Al 01 Cr 01 Fe 31 Ti 31 V 36 noHEA  BCC_B2#1 ORD 0.35890 BCC_B2#2 ORD 0.64110
Al 01 Cr 01 Fe 31 Ti 33 V 34 noHEA  BCC_B2#1 ORD 0.31571 BCC_B2#2 ORD 0.68429
Al 01 Cr 01 Fe 31 Ti 35 V 32 noHEA  BCC_B2#1 ORD 0.27115 BCC_B2#2 ORD 0.72885
Al 01 Cr 01 Fe 31 Ti 37 V 30 noHEA  BCC_B2#1 ORD 0.22475 BCC_B2#2 ORD 0.77525
Al 01 Cr 01 Fe 31 Ti 39 V 28 noHEA  BCC_B2#1 ORD 0.17589 BCC_B2#2 ORD 0.82411
Al 01 Cr 01 Fe 31 Ti 41 V 26 noHEA  BCC_B2#1 ORD 0.12370 BCC_B2#2 ORD 0.87630
Al 01 Cr 01 Fe 31 Ti 43 V 24 noHEA  BCC_B2#1 ORD 0.06698 BCC_B2#2 ORD 0.93302
Al 01 Cr 01 Fe 31 Ti 45 V 22 noHEA  BCC_B2#2 ORD 0.99597 BCC_B2#3 ORD 0.00403
Al 01 Cr 01 Fe 31 Ti 47 V 20 noHEA  BCC_B2#2 ORD 1.00000
Al 01 Cr 01 Fe 31 Ti 49 V 18 noHEA  BCC_B2#2 ORD 1.00000
Al 01 Cr 01 Fe 33 Ti 17 V 48 noHEA  BCC_B2#1 ORD 0.45376 BCC_B2#2 ORD 0.35686 SIGMA ORD 0.18938
Al 01 Cr 01 Fe 33 Ti 19 V 46 noHEA  BCC_B2#1 ORD 0.48673 BCC_B2#2 ORD 0.39879 SIGMA ORD 0.11448
Al 01 Cr 01 Fe 33 Ti 21 V 44 noHEA  BCC_B2#1 ORD 0.51693 BCC_B2#2 ORD 0.44089 SIGMA ORD 0.04218
Al 01 Cr 01 Fe 33 Ti 23 V 42 noHEA  BCC_B2#1 ORD 0.51738 BCC_B2#2 ORD 0.48262
Al 01 Cr 01 Fe 33 Ti 25 V 40 noHEA  BCC_B2#1 ORD 0.47655 BCC_B2#2 ORD 0.52345
Al 01 Cr 01 Fe 33 Ti 27 V 38 noHEA  BCC_B2#1 ORD 0.43569 BCC_B2#2 ORD 0.56431
Al 01 Cr 01 Fe 33 Ti 29 V 36 noHEA  BCC_B2#1 ORD 0.39456 BCC_B2#2 ORD 0.60544
Al 01 Cr 01 Fe 33 Ti 31 V 34 noHEA  BCC_B2#1 ORD 0.35292 BCC_B2#2 ORD 0.64708
Al 01 Cr 01 Fe 33 Ti 33 V 32 noHEA  BCC_B2#1 ORD 0.31046 BCC_B2#2 ORD 0.68954
Al 01 Cr 01 Fe 33 Ti 35 V 30 noHEA  BCC_B2#1 ORD 0.26688 BCC_B2#2 ORD 0.73312
Al 01 Cr 01 Fe 33 Ti 37 V 28 noHEA  BCC_B2#1 ORD 0.22178 BCC_B2#2 ORD 0.77822
Al 01 Cr 01 Fe 33 Ti 39 V 26 noHEA  BCC_B2#1 ORD 0.17466 BCC_B2#2 ORD 0.82534
Al 01 Cr 01 Fe 33 Ti 41 V 24 noHEA  BCC_B2#1 ORD 0.12486 BCC_B2#3 ORD 0.87514
Al 01 Cr 01 Fe 33 Ti 43 V 22 noHEA  BCC_B2#1 ORD 0.07145 BCC_B2#2 ORD 0.92855
Al 01 Cr 01 Fe 33 Ti 45 V 20 noHEA  BCC_B2#1 ORD 0.01304 BCC_B2#2 ORD 0.98696
Al 01 Cr 01 Fe 33 Ti 47 V 18 noHEA  BCC_B2#2 ORD 1.00000
Al 01 Cr 01 Fe 33 Ti 49 V 16 noHEA  BCC_B2#2 ORD 1.00000
Al 01 Cr 01 Fe 35 Ti 15 V 48 noHEA  BCC_B2#1 ORD 0.27774 BCC_B2#2 ORD 0.32175 SIGMA ORD 0.40051
Al 01 Cr 01 Fe 35 Ti 17 V 46 noHEA  BCC_B2#1 ORD 0.31241 BCC_B2#2 ORD 0.36327 SIGMA ORD 0.32431
Al 01 Cr 01 Fe 35 Ti 19 V 44 noHEA  BCC_B2#1 ORD 0.34739 BCC_B2#2 ORD 0.40484 SIGMA ORD 0.24777
Al 01 Cr 01 Fe 35 Ti 21 V 42 noHEA  BCC_B2#1 ORD 0.38112 BCC_B2#2 ORD 0.44653 SIGMA ORD 0.17235
Al 01 Cr 01 Fe 35 Ti 23 V 40 noHEA  BCC_B2#1 ORD 0.41250 BCC_B2#2 ORD 0.48841 SIGMA ORD 0.09909
Al 01 Cr 01 Fe 35 Ti 25 V 38 noHEA  BCC_B2#1 ORD 0.44116 BCC_B2#2 ORD 0.53054 SIGMA ORD 0.02830
Al 01 Cr 01 Fe 35 Ti 27 V 36 noHEA  BCC_B2#1 ORD 0.42810 BCC_B2#2 ORD 0.57190
Al 01 Cr 01 Fe 35 Ti 29 V 34 noHEA  BCC_B2#1 ORD 0.38737 BCC_B2#2 ORD 0.61263
Al 01 Cr 01 Fe 35 Ti 31 V 32 noHEA  BCC_B2#1 ORD 0.34632 BCC_B2#2 ORD 0.65368
Al 01 Cr 01 Fe 35 Ti 33 V 30 noHEA  BCC_B2#1 ORD 0.30466 BCC_B2#2 ORD 0.69534
Al 01 Cr 01 Fe 35 Ti 35 V 28 noHEA  BCC_B2#1 ORD 0.26208 BCC_B2#2 ORD 0.73792
Al 01 Cr 01 Fe 35 Ti 37 V 26 noHEA  BCC_B2#1 ORD 0.21823 BCC_B2#2 ORD 0.78177
Al 01 Cr 01 Fe 35 Ti 39 V 24 noHEA  BCC_B2#1 ORD 0.17269 BCC_B2#3 ORD 0.82731
Al 01 Cr 01 Fe 35 Ti 41 V 22 noHEA  BCC_B2#1 ORD 0.12494 BCC_B2#3 ORD 0.87506
Al 01 Cr 01 Fe 35 Ti 43 V 20 noHEA  BCC_B2#1 ORD 0.07424 BCC_B2#3 ORD 0.92576
Al 01 Cr 01 Fe 35 Ti 45 V 18 noHEA  BCC_B2#1 ORD 0.01950 BCC_B2#3 ORD 0.98050
Al 01 Cr 01 Fe 35 Ti 47 V 16 noHEA  BCC_B2#2 ORD 1.00000
Al 01 Cr 01 Fe 35 Ti 49 V 14 noHEA  BCC_B2#2 ORD 1.00000
Al 01 Cr 01 Fe 37 Ti 13 V 48 noHEA  BCC_B2#2 ORD 0.28951 BCC_B2#3 ORD 0.12792 SIGMA ORD 0.58257
Al 01 Cr 01 Fe 37 Ti 15 V 46 noHEA  BCC_B2#1 ORD 0.15058 BCC_B2#2 ORD 0.33077 SIGMA ORD 0.51866
Al 01 Cr 01 Fe 37 Ti 17 V 44 noHEA  BCC_B2#1 ORD 0.17820 BCC_B2#2 ORD 0.37182 SIGMA ORD 0.44998
Al 01 Cr 01 Fe 37 Ti 19 V 42 noHEA  BCC_B2#1 ORD 0.20946 BCC_B2#2 ORD 0.41284 SIGMA ORD 0.37771
Al 01 Cr 01 Fe 37 Ti 21 V 40 noHEA  BCC_B2#1 ORD 0.24271 BCC_B2#2 ORD 0.45393 SIGMA ORD 0.30336
Al 01 Cr 01 Fe 37 Ti 23 V 38 noHEA  BCC_B2#1 ORD 0.27620 BCC_B2#2 ORD 0.49519 SIGMA ORD 0.22861
Al 01 Cr 01 Fe 37 Ti 25 V 36 noHEA  BCC_B2#1 ORD 0.30833 BCC_B2#2 ORD 0.53668 SIGMA ORD 0.15498
Al 01 Cr 01 Fe 37 Ti 27 V 34 noHEA  BCC_B2#1 ORD 0.33805 BCC_B2#2 ORD 0.57849 SIGMA ORD 0.08346
Al 01 Cr 01 Fe 37 Ti 29 V 32 noHEA  BCC_B2#1 ORD 0.36511 BCC_B2#2 ORD 0.62068 SIGMA ORD 0.01421
Al 01 Cr 01 Fe 37 Ti 31 V 30 noHEA  BCC_B2#1 ORD 0.33842 BCC_B2#2 ORD 0.66158
Al 01 Cr 01 Fe 37 Ti 33 V 28 noHEA  BCC_B2#1 ORD 0.29760 BCC_B2#2 ORD 0.70240
Al 01 Cr 01 Fe 37 Ti 35 V 26 noHEA  BCC_B2#1 ORD 0.25608 BCC_B2#2 ORD 0.74392
Al 01 Cr 01 Fe 37 Ti 37 V 24 noHEA  BCC_B2#1 ORD 0.21350 BCC_B2#2 ORD 0.78650
Al 01 Cr 01 Fe 37 Ti 39 V 22 noHEA  BCC_B2#1 ORD 0.16948 BCC_B2#4 ORD 0.83052
Al 01 Cr 01 Fe 37 Ti 41 V 20 noHEA  BCC_B2#1 ORD 0.12358 BCC_B2#3 ORD 0.87642
Al 01 Cr 01 Fe 37 Ti 43 V 18 noHEA  BCC_B2#1 ORD 0.07521 BCC_B2#3 ORD 0.92479
Al 01 Cr 01 Fe 37 Ti 45 V 16 noHEA  BCC_B2#1 ORD 0.02348 BCC_B2#3 ORD 0.97652
Al 01 Cr 01 Fe 37 Ti 47 V 14 noHEA  BCC_B2#2 ORD 1.00000
Al 01 Cr 01 Fe 37 Ti 49 V 12 noHEA  BCC_B2#2 ORD 1.00000
Al 01 Cr 01 Fe 39 Ti 11 V 48 noHEA  BCC_B2#2 ORD 0.26091 BCC_B2#3 ORD 0.02585 SIGMA ORD 0.71324
Al 01 Cr 01 Fe 39 Ti 13 V 46 noHEA  BCC_B2#2 ORD 0.03136 BCC_B2#3 ORD 0.30293 SIGMA ORD 0.66570
Al 01 Cr 01 Fe 39 Ti 15 V 44 noHEA  BCC_B2#2 ORD 0.04284 BCC_B2#3 ORD 0.34388 SIGMA ORD 0.61328
Al 01 Cr 01 Fe 39 Ti 17 V 42 noHEA  BCC_B2#2 ORD 0.06024 BCC_B2#3 ORD 0.38430 SIGMA ORD 0.55546
Al 01 Cr 01 Fe 39 Ti 19 V 40 noHEA  BCC_B2#2 ORD 0.42447 BCC_B2#3 ORD 0.08294 SIGMA ORD 0.49259
Al 01 Cr 01 Fe 39 Ti 21 V 38 noHEA  BCC_B2#1 ORD 0.11008 BCC_B2#2 ORD 0.46460 SIGMA ORD 0.42531
Al 01 Cr 01 Fe 39 Ti 23 V 36 noHEA  BCC_B2#1 ORD 0.14048 BCC_B2#2 ORD 0.50487 SIGMA ORD 0.35465
Al 01 Cr 01 Fe 39 Ti 25 V 34 noHEA  BCC_B2#1 ORD 0.17261 BCC_B2#2 ORD 0.54537 SIGMA ORD 0.28202
Al 01 Cr 01 Fe 39 Ti 27 V 32 noHEA  BCC_B2#1 ORD 0.20474 BCC_B2#2 ORD 0.58621 SIGMA ORD 0.20906
Al 01 Cr 01 Fe 39 Ti 29 V 30 noHEA  BCC_B2#1 ORD 0.23528 BCC_B2#2 ORD 0.62745 SIGMA ORD 0.13727
Al 01 Cr 01 Fe 39 Ti 31 V 28 noHEA  BCC_B2#1 ORD 0.26325 BCC_B2#2 ORD 0.66919 SIGMA ORD 0.06756
Al 01 Cr 01 Fe 39 Ti 33 V 26 noHEA  BCC_B2#1 ORD 0.28852 BCC_B2#2 ORD 0.71148
Al 01 Cr 01 Fe 39 Ti 35 V 24 noHEA  BCC_B2#1 ORD 0.24809 BCC_B2#2 ORD 0.75191
Al 01 Cr 01 Fe 39 Ti 37 V 22 noHEA  BCC_B2#1 ORD 0.20687 BCC_B2#2 ORD 0.79313
Al 01 Cr 01 Fe 39 Ti 39 V 20 noHEA  BCC_B2#1 ORD 0.16442 BCC_B2#2 ORD 0.83558
Al 01 Cr 01 Fe 39 Ti 41 V 18 noHEA  BCC_B2#1 ORD 0.12033 BCC_B2#4 ORD 0.87967
Al 01 Cr 01 Fe 39 Ti 43 V 16 noHEA  BCC_B2#1 ORD 0.07409 BCC_B2#3 ORD 0.92591
Al 01 Cr 01 Fe 39 Ti 45 V 14 noHEA  BCC_B2#1 ORD 0.02496 BCC_B2#3 ORD 0.97504
Al 01 Cr 01 Fe 39 Ti 47 V 12 noHEA  BCC_B2#2 ORD 1.00000
Al 01 Cr 01 Fe 39 Ti 49 V 10 noHEA  BCC_B2#2 ORD 1.00000
Al 01 Cr 01 Fe 41 Ti 09 V 48 noHEA  BCC_B2#2 ORD 0.18572 C14_LAVES 0.04525 SIGMA ORD 0.76903
Al 01 Cr 01 Fe 41 Ti 11 V 46 noHEA  BCC_B2#2 ORD 0.25713 C14_LAVES 0.01175 SIGMA ORD 0.73112
Al 01 Cr 01 Fe 41 Ti 13 V 44 noHEA  BCC_B2#2 ORD 0.30953 SIGMA ORD 0.69047
Al 01 Cr 01 Fe 41 Ti 15 V 42 noHEA  BCC_B2#2 ORD 0.35195 SIGMA ORD 0.64805
Al 01 Cr 01 Fe 41 Ti 17 V 40 noHEA  BCC_B2#2 ORD 0.39436 SIGMA ORD 0.60564
Al 01 Cr 01 Fe 41 Ti 19 V 38 noHEA  BCC_B2#2 ORD 0.43676 SIGMA ORD 0.56324
Al 01 Cr 01 Fe 41 Ti 21 V 36 noHEA  BCC_B2#2 ORD 0.47918 SIGMA ORD 0.52082
Al 01 Cr 01 Fe 41 Ti 23 V 34 noHEA  BCC_B2#2 ORD 0.51977 BCC_B2#3 ORD 0.01270 SIGMA ORD 0.46753
Al 01 Cr 01 Fe 41 Ti 25 V 32 noHEA  BCC_B2#2 ORD 0.55874 BCC_B2#3 ORD 0.04018 SIGMA ORD 0.40108
Al 01 Cr 01 Fe 41 Ti 27 V 30 noHEA  BCC_B2#1 ORD 0.07036 BCC_B2#2 ORD 0.59803 SIGMA ORD 0.33161
Al 01 Cr 01 Fe 41 Ti 29 V 28 noHEA  BCC_B2#1 ORD 0.10178 BCC_B2#2 ORD 0.63777 SIGMA ORD 0.26045
Al 01 Cr 01 Fe 41 Ti 31 V 26 noHEA  BCC_B2#1 ORD 0.13277 BCC_B2#2 ORD 0.67806 SIGMA ORD 0.18917
Al 01 Cr 01 Fe 41 Ti 33 V 24 noHEA  BCC_B2#1 ORD 0.16175 BCC_B2#2 ORD 0.71901 SIGMA ORD 0.11924
Al 01 Cr 01 Fe 41 Ti 35 V 22 noHEA  BCC_B2#1 ORD 0.18790 BCC_B2#2 ORD 0.76070 SIGMA ORD 0.05140
Al 01 Cr 01 Fe 41 Ti 37 V 20 noHEA  BCC_B2#1 ORD 0.19741 BCC_B2#2 ORD 0.80259
Al 01 Cr 01 Fe 41 Ti 39 V 18 noHEA  BCC_B2#1 ORD 0.15666 BCC_B2#2 ORD 0.84334
Al 01 Cr 01 Fe 41 Ti 41 V 16 noHEA  BCC_B2#1 ORD 0.11449 BCC_B2#2 ORD 0.88551
Al 01 Cr 01 Fe 41 Ti 43 V 14 noHEA  BCC_B2#1 ORD 0.07038 BCC_B2#4 ORD 0.92962
Al 01 Cr 01 Fe 41 Ti 45 V 12 noHEA  BCC_B2#1 ORD 0.02368 BCC_B2#3 ORD 0.97633
Al 01 Cr 01 Fe 41 Ti 47 V 10 noHEA  BCC_B2#2 ORD 1.00000
Al 01 Cr 01 Fe 41 Ti 49 V 08 noHEA  BCC_B2#2 ORD 1.00000
Al 01 Cr 01 Fe 43 Ti 07 V 48 noHEA  BCC_B2#2 ORD 0.00497 C14_LAVES 0.20437 SIGMA ORD 0.79066
Al 01 Cr 01 Fe 43 Ti 09 V 46 noHEA  BCC_B2#2 ORD 0.08658 C14_LAVES 0.16301 SIGMA ORD 0.75041
Al 01 Cr 01 Fe 43 Ti 11 V 44 noHEA  BCC_B2#2 ORD 0.16038 C14_LAVES 0.12801 SIGMA ORD 0.71161
Al 01 Cr 01 Fe 43 Ti 13 V 42 noHEA  BCC_B2#2 ORD 0.23072 C14_LAVES 0.09589 SIGMA ORD 0.67339
Al 01 Cr 01 Fe 43 Ti 15 V 40 noHEA  BCC_B2#2 ORD 0.29898 C14_LAVES 0.06555 SIGMA ORD 0.63547
Al 01 Cr 01 Fe 43 Ti 17 V 38 noHEA  BCC_B2#2 ORD 0.36583 C14_LAVES 0.03643 SIGMA ORD 0.59774
Al 01 Cr 01 Fe 43 Ti 19 V 36 noHEA  BCC_B2#2 ORD 0.43165 C14_LAVES 0.00820 SIGMA ORD 0.56015
Al 01 Cr 01 Fe 43 Ti 21 V 34 noHEA  BCC_B2#2 ORD 0.48081 SIGMA ORD 0.51919
Al 01 Cr 01 Fe 43 Ti 23 V 32 noHEA  BCC_B2#2 ORD 0.52311 SIGMA ORD 0.47689
Al 01 Cr 01 Fe 43 Ti 25 V 30 noHEA  BCC_B2#2 ORD 0.56535 SIGMA ORD 0.43465
Al 01 Cr 01 Fe 43 Ti 27 V 28 noHEA  BCC_B2#2 ORD 0.60756 SIGMA ORD 0.39244
Al 01 Cr 01 Fe 43 Ti 29 V 26 noHEA  BCC_B2#2 ORD 0.64984 SIGMA ORD 0.35016
Al 01 Cr 01 Fe 43 Ti 31 V 24 noHEA  BCC_B2#2 ORD 0.69233 SIGMA ORD 0.30767
Al 01 Cr 01 Fe 43 Ti 33 V 22 noHEA  BCC_B2#1 ORD 0.02988 BCC_B2#2 ORD 0.73131 SIGMA ORD 0.23880
Al 01 Cr 01 Fe 43 Ti 35 V 20 noHEA  BCC_B2#1 ORD 0.06002 BCC_B2#2 ORD 0.77095 SIGMA ORD 0.16903
Al 01 Cr 01 Fe 43 Ti 37 V 18 noHEA  BCC_B2#1 ORD 0.08749 BCC_B2#2 ORD 0.81157 SIGMA ORD 0.10094
Al 01 Cr 01 Fe 43 Ti 39 V 16 noHEA  BCC_B2#1 ORD 0.11170 BCC_B2#2 ORD 0.85332 SIGMA ORD 0.03499
Al 01 Cr 01 Fe 43 Ti 41 V 14 noHEA  BCC_B2#1 ORD 0.10505 BCC_B2#2 ORD 0.89495
Al 01 Cr 01 Fe 43 Ti 43 V 12 noHEA  BCC_B2#1 ORD 0.06331 BCC_B2#2 ORD 0.93669
Al 01 Cr 01 Fe 43 Ti 45 V 10 noHEA  BCC_B2#1 ORD 0.01913 BCC_B2#3 ORD 0.98087
Al 01 Cr 01 Fe 43 Ti 47 V 08 noHEA  BCC_B2#2 ORD 1.00000
Al 01 Cr 01 Fe 43 Ti 49 V 06 noHEA  BCC_B2#2 ORD 1.00000
Al 01 Cr 01 Fe 45 Ti 05 V 48 noHEA  BCC_B2#2 ORD 0.03230 C14_LAVES 0.14965 SIGMA ORD 0.81805
Al 01 Cr 01 Fe 45 Ti 07 V 46 noHEA  BCC_B2#2 ORD 0.00257 C14_LAVES 0.21105 SIGMA ORD 0.78638
Al 01 Cr 01 Fe 45 Ti 09 V 44 noHEA  C14_LAVES 0.27051 SIGMA ORD 0.72949
Al 01 Cr 01 Fe 45 Ti 11 V 42 noHEA  BCC_B2#2 ORD 0.07176 C14_LAVES 0.23837 SIGMA ORD 0.68987
Al 01 Cr 01 Fe 45 Ti 13 V 40 noHEA  BCC_B2#2 ORD 0.14221 C14_LAVES 0.20642 SIGMA ORD 0.65137
Al 01 Cr 01 Fe 45 Ti 15 V 38 noHEA  BCC_B2#2 ORD 0.21061 C14_LAVES 0.17618 SIGMA ORD 0.61321
Al 01 Cr 01 Fe 45 Ti 17 V 36 noHEA  BCC_B2#2 ORD 0.27762 C14_LAVES 0.14711 SIGMA ORD 0.57527
Al 01 Cr 01 Fe 45 Ti 19 V 34 noHEA  BCC_B2#2 ORD 0.34361 C14_LAVES 0.11891 SIGMA ORD 0.53748
Al 01 Cr 01 Fe 45 Ti 21 V 32 noHEA  BCC_B2#2 ORD 0.40881 C14_LAVES 0.09137 SIGMA ORD 0.49982
Al 01 Cr 01 Fe 45 Ti 23 V 30 noHEA  BCC_B2#2 ORD 0.47339 C14_LAVES 0.06436 SIGMA ORD 0.46226
Al 01 Cr 01 Fe 45 Ti 25 V 28 noHEA  BCC_B2#2 ORD 0.53746 C14_LAVES 0.03777 SIGMA ORD 0.42477
Al 01 Cr 01 Fe 45 Ti 27 V 26 noHEA  BCC_B2#2 ORD 0.60111 C14_LAVES 0.01154 SIGMA ORD 0.38735
Al 01 Cr 01 Fe 45 Ti 29 V 24 noHEA  BCC_B2#2 ORD 0.65259 SIGMA ORD 0.34741
Al 01 Cr 01 Fe 45 Ti 31 V 22 noHEA  BCC_B2#2 ORD 0.69448 SIGMA ORD 0.30552
Al 01 Cr 01 Fe 45 Ti 33 V 20 noHEA  BCC_B2#2 ORD 0.73630 SIGMA ORD 0.26370
Al 01 Cr 01 Fe 45 Ti 35 V 18 noHEA  BCC_B2#2 ORD 0.77822 SIGMA ORD 0.22178
Al 01 Cr 01 Fe 45 Ti 37 V 16 noHEA  BCC_B2#2 ORD 0.82045 SIGMA ORD 0.17955
Al 01 Cr 01 Fe 45 Ti 39 V 14 noHEA  BCC_B2#2 ORD 0.86327 SIGMA ORD 0.13673
Al 01 Cr 01 Fe 45 Ti 41 V 12 noHEA  BCC_B2#1 ORD 0.01215 BCC_B2#2 ORD 0.90541 SIGMA ORD 0.08244
Al 01 Cr 01 Fe 45 Ti 43 V 10 noHEA  BCC_B2#1 ORD 0.03411 BCC_B2#2 ORD 0.94753 SIGMA ORD 0.01835
Al 01 Cr 01 Fe 45 Ti 45 V 08 noHEA  BCC_B2#1 ORD 0.01042 BCC_B2#2 ORD 0.98958
Al 01 Cr 01 Fe 45 Ti 47 V 06 noHEA  BCC_B2#2 ORD 1.00000
Al 01 Cr 01 Fe 45 Ti 49 V 04 noHEA  BCC_B2#2 ORD 1.00000
Al 01 Cr 01 Fe 47 Ti 03 V 48 noHEA  BCC_B2#2 ORD 0.05549 C14_LAVES 0.08958 SIGMA ORD 0.85493
Al 01 Cr 01 Fe 47 Ti 05 V 46 noHEA  BCC_B2#2 ORD 0.03494 C14_LAVES 0.15096 SIGMA ORD 0.81410
Al 01 Cr 01 Fe 47 Ti 07 V 44 noHEA  BCC_B2#2 ORD 0.00985 C14_LAVES 0.21209 SIGMA ORD 0.77807
Al 01 Cr 01 Fe 47 Ti 09 V 42 noHEA  C14_LAVES 0.27177 SIGMA ORD 0.72823
Al 01 Cr 01 Fe 47 Ti 11 V 40 noHEA  C14_LAVES 0.33077 SIGMA ORD 0.66923
Al 01 Cr 01 Fe 47 Ti 13 V 38 noHEA  BCC_B2#2 ORD 0.05936 C14_LAVES 0.31287 SIGMA ORD 0.62777
Al 01 Cr 01 Fe 47 Ti 15 V 36 noHEA  BCC_B2#2 ORD 0.12724 C14_LAVES 0.28321 SIGMA ORD 0.58956
Al 01 Cr 01 Fe 47 Ti 17 V 34 noHEA  BCC_B2#2 ORD 0.19392 C14_LAVES 0.25454 SIGMA ORD 0.55154
Al 01 Cr 01 Fe 47 Ti 19 V 32 noHEA  BCC_B2#2 ORD 0.25969 C14_LAVES 0.22663 SIGMA ORD 0.51368
Al 01 Cr 01 Fe 47 Ti 21 V 30 noHEA  BCC_B2#2 ORD 0.32475 C14_LAVES 0.19931 SIGMA ORD 0.47594
Al 01 Cr 01 Fe 47 Ti 23 V 28 noHEA  BCC_B2#2 ORD 0.38924 C14_LAVES 0.17246 SIGMA ORD 0.43830
Al 01 Cr 01 Fe 47 Ti 25 V 26 noHEA  BCC_B2#2 ORD 0.45326 C14_LAVES 0.14601 SIGMA ORD 0.40073
Al 01 Cr 01 Fe 47 Ti 27 V 24 noHEA  BCC_B2#2 ORD 0.51688 C14_LAVES 0.11988 SIGMA ORD 0.36324
Al 01 Cr 01 Fe 47 Ti 29 V 22 noHEA  BCC_B2#2 ORD 0.58017 C14_LAVES 0.09401 SIGMA ORD 0.32582
Al 01 Cr 01 Fe 47 Ti 31 V 20 noHEA  BCC_B2#2 ORD 0.64318 C14_LAVES 0.06837 SIGMA ORD 0.28845
Al 01 Cr 01 Fe 47 Ti 33 V 18 noHEA  BCC_B2#2 ORD 0.70595 C14_LAVES 0.04291 SIGMA ORD 0.25114
Al 01 Cr 01 Fe 47 Ti 35 V 16 noHEA  BCC_B2#2 ORD 0.76855 C14_LAVES 0.01758 SIGMA ORD 0.21387
Al 01 Cr 01 Fe 47 Ti 37 V 14 noHEA  BCC_B2#2 ORD 0.82459 SIGMA ORD 0.17541
Al 01 Cr 01 Fe 47 Ti 39 V 12 noHEA  BCC_B2#2 ORD 0.86580 SIGMA ORD 0.13420
Al 01 Cr 01 Fe 47 Ti 41 V 10 noHEA  BCC_B2#2 ORD 0.90724 SIGMA ORD 0.09276
Al 01 Cr 01 Fe 47 Ti 43 V 08 noHEA  BCC_B2#2 ORD 0.94947 SIGMA ORD 0.05053
Al 01 Cr 01 Fe 47 Ti 45 V 06 noHEA  BCC_B2#2 ORD 0.99316 SIGMA ORD 0.00684
Al 01 Cr 01 Fe 47 Ti 47 V 04 noHEA  BCC_B2#2 ORD 1.00000
Al 01 Cr 01 Fe 47 Ti 49 V 02 noHEA  BCC_B2#2 ORD 1.00000
Al 01 Cr 01 Fe 49 Ti 01 V 48 noHEA  BCC_B2#2 ORD 0.07226 C14_LAVES 0.02848 SIGMA ORD 0.89926
Al 01 Cr 01 Fe 49 Ti 03 V 46 noHEA  BCC_B2#2 ORD 0.05591 C14_LAVES 0.09082 SIGMA ORD 0.85327
Al 01 Cr 01 Fe 49 Ti 05 V 44 noHEA  BCC_B2#2 ORD 0.03776 C14_LAVES 0.15259 SIGMA ORD 0.80965
Al 01 Cr 01 Fe 49 Ti 07 V 42 noHEA  BCC_B2#2 ORD 0.01661 C14_LAVES 0.21383 SIGMA ORD 0.76956
Al 01 Cr 01 Fe 49 Ti 09 V 40 noHEA  C14_LAVES 0.27397 SIGMA ORD 0.72603
Al 01 Cr 01 Fe 49 Ti 11 V 38 noHEA  C14_LAVES 0.33246 SIGMA ORD 0.66754
Al 01 Cr 01 Fe 49 Ti 13 V 36 noHEA  C14_LAVES 0.39109 SIGMA ORD 0.60891
Al 01 Cr 01 Fe 49 Ti 15 V 34 noHEA  BCC_B2#2 ORD 0.04765 C14_LAVES 0.38752 SIGMA ORD 0.56483
Al 01 Cr 01 Fe 49 Ti 17 V 32 noHEA  BCC_B2#2 ORD 0.11373 C14_LAVES 0.35944 SIGMA ORD 0.52683
Al 01 Cr 01 Fe 49 Ti 19 V 30 noHEA  BCC_B2#2 ORD 0.17906 C14_LAVES 0.33197 SIGMA ORD 0.48897
Al 01 Cr 01 Fe 49 Ti 21 V 28 noHEA  BCC_B2#2 ORD 0.24378 C14_LAVES 0.30501 SIGMA ORD 0.45121
Al 01 Cr 01 Fe 49 Ti 23 V 26 noHEA  BCC_B2#2 ORD 0.30801 C14_LAVES 0.27845 SIGMA ORD 0.41354
Al 01 Cr 01 Fe 49 Ti 25 V 24 noHEA  BCC_B2#2 ORD 0.37182 C14_LAVES 0.25223 SIGMA ORD 0.37595
Al 01 Cr 01 Fe 49 Ti 27 V 22 noHEA  BCC_B2#2 ORD 0.43528 C14_LAVES 0.22630 SIGMA ORD 0.33842
Al 01 Cr 01 Fe 49 Ti 29 V 20 noHEA  BCC_B2#2 ORD 0.49843 C14_LAVES 0.20062 SIGMA ORD 0.30096
Al 01 Cr 01 Fe 49 Ti 31 V 18 noHEA  BCC_B2#2 ORD 0.56132 C14_LAVES 0.17513 SIGMA ORD 0.26355
Al 01 Cr 01 Fe 49 Ti 33 V 16 noHEA  BCC_B2#2 ORD 0.62401 C14_LAVES 0.14981 SIGMA ORD 0.22619
Al 01 Cr 01 Fe 49 Ti 35 V 14 noHEA  BCC_B2#2 ORD 0.68653 C14_LAVES 0.12461 SIGMA ORD 0.18886
Al 01 Cr 01 Fe 49 Ti 37 V 12 noHEA  BCC_B2#2 ORD 0.74897 C14_LAVES 0.09949 SIGMA ORD 0.15154
Al 01 Cr 01 Fe 49 Ti 39 V 10 noHEA  BCC_B2#2 ORD 0.81142 C14_LAVES 0.07439 SIGMA ORD 0.11419
Al 01 Cr 01 Fe 49 Ti 41 V 08 noHEA  BCC_B2#2 ORD 0.87403 C14_LAVES 0.04923 SIGMA ORD 0.07675
Al 01 Cr 01 Fe 49 Ti 43 V 06 noHEA  BCC_B2#2 ORD 0.93703 C14_LAVES 0.02388 SIGMA ORD 0.03909
Al 01 Cr 01 Fe 49 Ti 45 V 04 noHEA  BCC_B2#2 ORD 0.99911 SIGMA ORD 0.00089
Al 01 Cr 01 Fe 49 Ti 47 V 02 noHEA  BCC_B2#2 ORD 1.00000
Al 01 Cr 03 Fe 01 Ti 47 V 48 noHEA  BCC_B2#1 ORD 1.00000
Al 01 Cr 03 Fe 01 Ti 49 V 46 noHEA  BCC_B2#1 ORD 1.00000
Al 01 Cr 03 Fe 03 Ti 45 V 48 noHEA  BCC_B2#2 ORD 1.00000
Al 01 Cr 03 Fe 03 Ti 47 V 46 noHEA  BCC_B2#2 ORD 1.00000
Al 01 Cr 03 Fe 03 Ti 49 V 44 noHEA  BCC_B2#2 ORD 1.00000
Al 01 Cr 03 Fe 05 Ti 43 V 48 noHEA  BCC_B2#2 ORD 1.00000
Al 01 Cr 03 Fe 05 Ti 45 V 46 noHEA  BCC_B2#2 ORD 1.00000
Al 01 Cr 03 Fe 05 Ti 47 V 44 noHEA  BCC_B2#2 ORD 1.00000
Al 01 Cr 03 Fe 05 Ti 49 V 42 noHEA  BCC_B2#2 ORD 1.00000
Al 01 Cr 03 Fe 07 Ti 41 V 48 noHEA  BCC_B2#2 ORD 1.00000
Al 01 Cr 03 Fe 07 Ti 43 V 46 noHEA  BCC_B2#2 ORD 1.00000
Al 01 Cr 03 Fe 07 Ti 45 V 44 noHEA  BCC_B2#2 ORD 1.00000
Al 01 Cr 03 Fe 07 Ti 47 V 42 noHEA  BCC_B2#2 ORD 1.00000
Al 01 Cr 03 Fe 07 Ti 49 V 40 noHEA  BCC_B2#2 ORD 1.00000
Al 01 Cr 03 Fe 09 Ti 39 V 48 noHEA  BCC_B2#2 ORD 1.00000
Al 01 Cr 03 Fe 09 Ti 41 V 46 noHEA  BCC_B2#2 ORD 1.00000
Al 01 Cr 03 Fe 09 Ti 43 V 44 noHEA  BCC_B2#2 ORD 1.00000
Al 01 Cr 03 Fe 09 Ti 45 V 42 noHEA  BCC_B2#2 ORD 1.00000
Al 01 Cr 03 Fe 09 Ti 47 V 40 noHEA  BCC_B2#2 ORD 1.00000
Al 01 Cr 03 Fe 09 Ti 49 V 38 noHEA  BCC_B2#2 ORD 1.00000
Al 01 Cr 03 Fe 11 Ti 37 V 48 noHEA  BCC_B2#2 ORD 1.00000
Al 01 Cr 03 Fe 11 Ti 39 V 46 noHEA  BCC_B2#2 ORD 1.00000
Al 01 Cr 03 Fe 11 Ti 41 V 44 noHEA  BCC_B2#2 ORD 1.00000
Al 01 Cr 03 Fe 11 Ti 43 V 42 noHEA  BCC_B2#2 ORD 1.00000
Al 01 Cr 03 Fe 11 Ti 45 V 40 noHEA  BCC_B2#2 ORD 1.00000
Al 01 Cr 03 Fe 11 Ti 47 V 38 noHEA  BCC_B2#2 ORD 1.00000
Al 01 Cr 03 Fe 11 Ti 49 V 36 noHEA  BCC_B2#2 ORD 1.00000
Al 01 Cr 03 Fe 13 Ti 35 V 48 noHEA  BCC_B2#1 ORD 0.00566 BCC_B2#2 ORD 0.99434
Al 01 Cr 03 Fe 13 Ti 37 V 46 noHEA  BCC_B2#1 ORD 0.00470 BCC_B2#2 ORD 0.99530
Al 01 Cr 03 Fe 13 Ti 39 V 44 noHEA  BCC_B2#2 ORD 1.00000
Al 01 Cr 03 Fe 13 Ti 41 V 42 noHEA  BCC_B2#2 ORD 1.00000
Al 01 Cr 03 Fe 13 Ti 43 V 40 noHEA  BCC_B2#2 ORD 1.00000
Al 01 Cr 03 Fe 13 Ti 45 V 38 noHEA  BCC_B2#2 ORD 1.00000
Al 01 Cr 03 Fe 13 Ti 47 V 36 noHEA  BCC_B2#2 ORD 1.00000
Al 01 Cr 03 Fe 13 Ti 49 V 34 noHEA  BCC_B2#2 ORD 1.00000
Al 01 Cr 03 Fe 15 Ti 33 V 48 noHEA  BCC_B2#1 ORD 0.03833 BCC_B2#2 ORD 0.96167
Al 01 Cr 03 Fe 15 Ti 35 V 46 noHEA  BCC_B2#1 ORD 0.01015 BCC_B2#2 ORD 0.98985
Al 01 Cr 03 Fe 15 Ti 37 V 44 noHEA  BCC_B2#2 ORD 0.86408 BCC_B2#3 ORD 0.13592
Al 01 Cr 03 Fe 15 Ti 39 V 42 noHEA  BCC_B2#2 ORD 1.00000
Al 01 Cr 03 Fe 15 Ti 41 V 40 noHEA  BCC_B2#2 ORD 1.00000
Al 01 Cr 03 Fe 15 Ti 43 V 38 noHEA  BCC_B2#2 ORD 1.00000
Al 01 Cr 03 Fe 15 Ti 45 V 36 noHEA  BCC_B2#2 ORD 1.00000
Al 01 Cr 03 Fe 15 Ti 47 V 34 noHEA  BCC_B2#2 ORD 1.00000
Al 01 Cr 03 Fe 15 Ti 49 V 32 noHEA  BCC_B2#2 ORD 1.00000
Al 01 Cr 03 Fe 17 Ti 31 V 48 noHEA  BCC_B2#1 ORD 0.59105 BCC_B2#2 ORD 0.40895
Al 01 Cr 03 Fe 17 Ti 33 V 46 noHEA  BCC_B2#1 ORD 0.04851 BCC_B2#2 ORD 0.95149
Al 01 Cr 03 Fe 17 Ti 35 V 44 noHEA  BCC_B2#1 ORD 0.01401 BCC_B2#2 ORD 0.98599
Al 01 Cr 03 Fe 17 Ti 37 V 42 noHEA  BCC_B2#1 ORD 0.16801 BCC_B2#2 ORD 0.83199
Al 01 Cr 03 Fe 17 Ti 39 V 40 noHEA  BCC_B2#2 ORD 0.96956 BCC_B2#3 ORD 0.03044
Al 01 Cr 03 Fe 17 Ti 41 V 38 noHEA  BCC_B2#2 ORD 1.00000
Al 01 Cr 03 Fe 17 Ti 43 V 36 noHEA  BCC_B2#2 ORD 1.00000
Al 01 Cr 03 Fe 17 Ti 45 V 34 noHEA  BCC_B2#2 ORD 1.00000
Al 01 Cr 03 Fe 17 Ti 47 V 32 noHEA  BCC_B2#2 ORD 1.00000
Al 01 Cr 03 Fe 17 Ti 49 V 30 noHEA  BCC_B2#2 ORD 1.00000
Al 01 Cr 03 Fe 19 Ti 29 V 48 noHEA  BCC_B2#1 ORD 0.44318 BCC_B2#2 ORD 0.55682
Al 01 Cr 03 Fe 19 Ti 31 V 46 noHEA  BCC_B2#1 ORD 0.39371 BCC_B2#2 ORD 0.60629
Al 01 Cr 03 Fe 19 Ti 33 V 44 noHEA  BCC_B2#1 ORD 0.66246 BCC_B2#2 ORD 0.33754
Al 01 Cr 03 Fe 19 Ti 35 V 42 noHEA  BCC_B2#1 ORD 0.01832 BCC_B2#2 ORD 0.98168
Al 01 Cr 03 Fe 19 Ti 37 V 40 noHEA  BCC_B2#1 ORD 0.00672 BCC_B2#2 ORD 0.99328
Al 01 Cr 03 Fe 19 Ti 39 V 38 noHEA  BCC_B2#1 ORD 0.08339 BCC_B2#2 ORD 0.91660
Al 01 Cr 03 Fe 19 Ti 41 V 36 noHEA  BCC_B2#2 ORD 1.00000
Al 01 Cr 03 Fe 19 Ti 43 V 34 noHEA  BCC_B2#2 ORD 1.00000
Al 01 Cr 03 Fe 19 Ti 45 V 32 noHEA  BCC_B2#2 ORD 1.00000
Al 01 Cr 03 Fe 19 Ti 47 V 30 noHEA  BCC_B2#2 ORD 1.00000
Al 01 Cr 03 Fe 19 Ti 49 V 28 noHEA  BCC_B2#2 ORD 1.00000
Al 01 Cr 03 Fe 21 Ti 27 V 48 noHEA  BCC_B2#1 ORD 0.47387 BCC_B2#2 ORD 0.52613
Al 01 Cr 03 Fe 21 Ti 29 V 46 noHEA  BCC_B2#1 ORD 0.42940 BCC_B2#2 ORD 0.57060
Al 01 Cr 03 Fe 21 Ti 31 V 44 noHEA  BCC_B2#1 ORD 0.38177 BCC_B2#2 ORD 0.61823
Al 01 Cr 03 Fe 21 Ti 33 V 42 noHEA  BCC_B2#1 ORD 0.32932 BCC_B2#2 ORD 0.67068
Al 01 Cr 03 Fe 21 Ti 35 V 40 noHEA  BCC_B2#1 ORD 0.00000 BCC_B2#2 ORD 1.00000
Al 01 Cr 03 Fe 21 Ti 37 V 38 noHEA  BCC_B2#1 ORD 0.00785 BCC_B2#2 ORD 0.99215
Al 01 Cr 03 Fe 21 Ti 39 V 36 noHEA  BCC_B2#1 ORD 0.11351 BCC_B2#2 ORD 0.88649
Al 01 Cr 03 Fe 21 Ti 41 V 34 noHEA  BCC_B2#1 ORD 0.00510 BCC_B2#2 ORD 0.99490
Al 01 Cr 03 Fe 21 Ti 43 V 32 noHEA  BCC_B2#2 ORD 1.00000
Al 01 Cr 03 Fe 21 Ti 45 V 30 noHEA  BCC_B2#2 ORD 1.00000
Al 01 Cr 03 Fe 21 Ti 47 V 28 noHEA  BCC_B2#2 ORD 1.00000
Al 01 Cr 03 Fe 21 Ti 49 V 26 noHEA  BCC_B2#2 ORD 1.00000
Al 01 Cr 03 Fe 23 Ti 25 V 48 noHEA  BCC_B2#1 ORD 0.50511 BCC_B2#2 ORD 0.49489
Al 01 Cr 03 Fe 23 Ti 27 V 46 noHEA  BCC_B2#1 ORD 0.46273 BCC_B2#2 ORD 0.53727
Al 01 Cr 03 Fe 23 Ti 29 V 44 noHEA  BCC_B2#1 ORD 0.41880 BCC_B2#2 ORD 0.58120
Al 01 Cr 03 Fe 23 Ti 31 V 42 noHEA  BCC_B2#1 ORD 0.37251 BCC_B2#2 ORD 0.62749
Al 01 Cr 03 Fe 23 Ti 33 V 40 noHEA  BCC_B2#1 ORD 0.32274 BCC_B2#2 ORD 0.67726
Al 01 Cr 03 Fe 23 Ti 35 V 38 noHEA  BCC_B2#1 ORD 0.26788 BCC_B2#2 ORD 0.73212
Al 01 Cr 03 Fe 23 Ti 37 V 36 noHEA  BCC_B2#1 ORD 0.01187 BCC_B2#2 ORD 0.98814
Al 01 Cr 03 Fe 23 Ti 39 V 34 noHEA  BCC_B2#1 ORD 0.13213 BCC_B2#2 ORD 0.86787
Al 01 Cr 03 Fe 23 Ti 41 V 32 noHEA  BCC_B2#1 ORD 0.04305 BCC_B2#2 ORD 0.95695
Al 01 Cr 03 Fe 23 Ti 43 V 30 noHEA  BCC_B2#2 ORD 1.00000
Al 01 Cr 03 Fe 23 Ti 45 V 28 noHEA  BCC_B2#2 ORD 1.00000
Al 01 Cr 03 Fe 23 Ti 47 V 26 noHEA  BCC_B2#2 ORD 1.00000
Al 01 Cr 03 Fe 23 Ti 49 V 24 noHEA  BCC_B2#2 ORD 1.00000
Al 01 Cr 03 Fe 25 Ti 23 V 48 noHEA  BCC_B2#1 ORD 0.53752 BCC_B2#2 ORD 0.46248
Al 01 Cr 03 Fe 25 Ti 25 V 46 noHEA  BCC_B2#1 ORD 0.49610 BCC_B2#2 ORD 0.50390
Al 01 Cr 03 Fe 25 Ti 27 V 44 noHEA  BCC_B2#1 ORD 0.45391 BCC_B2#2 ORD 0.54609
Al 01 Cr 03 Fe 25 Ti 29 V 42 noHEA  BCC_B2#1 ORD 0.41049 BCC_B2#2 ORD 0.58951
Al 01 Cr 03 Fe 25 Ti 31 V 40 noHEA  BCC_B2#1 ORD 0.36526 BCC_B2#2 ORD 0.63474
Al 01 Cr 03 Fe 25 Ti 33 V 38 noHEA  BCC_B2#1 ORD 0.31745 BCC_B2#2 ORD 0.68255
Al 01 Cr 03 Fe 25 Ti 35 V 36 noHEA  BCC_B2#1 ORD 0.26589 BCC_B2#2 ORD 0.73411
Al 01 Cr 03 Fe 25 Ti 37 V 34 noHEA  BCC_B2#1 ORD 0.20896 BCC_B2#2 ORD 0.79104
Al 01 Cr 03 Fe 25 Ti 39 V 32 noHEA  BCC_B2#1 ORD 0.14423 BCC_B2#2 ORD 0.85577
Al 01 Cr 03 Fe 25 Ti 41 V 30 noHEA  BCC_B2#2 ORD 0.93162 BCC_B2#3 ORD 0.06838
Al 01 Cr 03 Fe 25 Ti 43 V 28 noHEA  BCC_B2#2 ORD 1.00000
Al 01 Cr 03 Fe 25 Ti 45 V 26 noHEA  BCC_B2#2 ORD 1.00000
Al 01 Cr 03 Fe 25 Ti 47 V 24 noHEA  BCC_B2#2 ORD 1.00000
Al 01 Cr 03 Fe 25 Ti 49 V 22 noHEA  BCC_B2#2 ORD 1.00000
Al 01 Cr 03 Fe 27 Ti 21 V 48 noHEA  BCC_B2#1 ORD 0.57078 BCC_B2#2 ORD 0.42922
Al 01 Cr 03 Fe 27 Ti 23 V 46 noHEA  BCC_B2#1 ORD 0.52976 BCC_B2#2 ORD 0.47024
Al 01 Cr 03 Fe 27 Ti 25 V 44 noHEA  BCC_B2#1 ORD 0.48841 BCC_B2#2 ORD 0.51159
Al 01 Cr 03 Fe 27 Ti 27 V 42 noHEA  BCC_B2#1 ORD 0.44645 BCC_B2#2 ORD 0.55355
Al 01 Cr 03 Fe 27 Ti 29 V 40 noHEA  BCC_B2#1 ORD 0.40354 BCC_B2#2 ORD 0.59646
Al 01 Cr 03 Fe 27 Ti 31 V 38 noHEA  BCC_B2#1 ORD 0.35924 BCC_B2#2 ORD 0.64076
Al 01 Cr 03 Fe 27 Ti 33 V 36 noHEA  BCC_B2#1 ORD 0.31295 BCC_B2#2 ORD 0.68705
Al 01 Cr 03 Fe 27 Ti 35 V 34 noHEA  BCC_B2#1 ORD 0.26387 BCC_B2#2 ORD 0.73613
Al 01 Cr 03 Fe 27 Ti 37 V 32 noHEA  BCC_B2#1 ORD 0.21083 BCC_B2#2 ORD 0.78917
Al 01 Cr 03 Fe 27 Ti 39 V 30 noHEA  BCC_B2#1 ORD 0.15220 BCC_B2#2 ORD 0.84780
Al 01 Cr 03 Fe 27 Ti 41 V 28 noHEA  BCC_B2#1 ORD 0.08565 BCC_B2#2 ORD 0.91435
Al 01 Cr 03 Fe 27 Ti 43 V 26 noHEA  BCC_B2#1 ORD 0.00832 BCC_B2#2 ORD 0.99168
Al 01 Cr 03 Fe 27 Ti 45 V 24 noHEA  BCC_B2#2 ORD 1.00000
Al 01 Cr 03 Fe 27 Ti 47 V 22 noHEA  BCC_B2#2 ORD 1.00000
Al 01 Cr 03 Fe 27 Ti 49 V 20 noHEA  BCC_B2#2 ORD 1.00000
Al 01 Cr 03 Fe 29 Ti 19 V 48 noHEA  BCC_B2#1 ORD 0.60457 BCC_B2#2 ORD 0.39543
Al 01 Cr 03 Fe 29 Ti 21 V 46 noHEA  BCC_B2#1 ORD 0.56349 BCC_B2#2 ORD 0.43651
Al 01 Cr 03 Fe 29 Ti 23 V 44 noHEA  BCC_B2#1 ORD 0.52245 BCC_B2#2 ORD 0.47755
Al 01 Cr 03 Fe 29 Ti 25 V 42 noHEA  BCC_B2#1 ORD 0.48123 BCC_B2#2 ORD 0.51877
Al 01 Cr 03 Fe 29 Ti 27 V 40 noHEA  BCC_B2#1 ORD 0.43959 BCC_B2#2 ORD 0.56041
Al 01 Cr 03 Fe 29 Ti 29 V 38 noHEA  BCC_B2#1 ORD 0.39722 BCC_B2#2 ORD 0.60278
Al 01 Cr 03 Fe 29 Ti 31 V 36 noHEA  BCC_B2#1 ORD 0.35376 BCC_B2#2 ORD 0.64624
Al 01 Cr 03 Fe 29 Ti 33 V 34 noHEA  BCC_B2#1 ORD 0.30875 BCC_B2#2 ORD 0.69125
Al 01 Cr 03 Fe 29 Ti 35 V 32 noHEA  BCC_B2#1 ORD 0.26161 BCC_B2#2 ORD 0.73839
Al 01 Cr 03 Fe 29 Ti 37 V 30 noHEA  BCC_B2#1 ORD 0.21149 BCC_B2#2 ORD 0.78851
Al 01 Cr 03 Fe 29 Ti 39 V 28 noHEA  BCC_B2#1 ORD 0.15727 BCC_B2#2 ORD 0.84273
Al 01 Cr 03 Fe 29 Ti 41 V 26 noHEA  BCC_B2#1 ORD 0.09737 BCC_B2#2 ORD 0.90263
Al 01 Cr 03 Fe 29 Ti 43 V 24 noHEA  BCC_B2#1 ORD 0.03003 BCC_B2#2 ORD 0.96997
Al 01 Cr 03 Fe 29 Ti 45 V 22 noHEA  BCC_B2#2 ORD 1.00000
Al 01 Cr 03 Fe 29 Ti 47 V 20 noHEA  BCC_B2#2 ORD 1.00000
Al 01 Cr 03 Fe 29 Ti 49 V 18 noHEA  BCC_B2#2 ORD 1.00000
Al 01 Cr 03 Fe 31 Ti 17 V 48 noHEA  BCC_B2#1 ORD 0.45965 BCC_B2#2 ORD 0.35737 SIGMA ORD 0.18298
Al 01 Cr 03 Fe 31 Ti 19 V 46 noHEA  BCC_B2#1 ORD 0.48999 BCC_B2#2 ORD 0.40012 SIGMA ORD 0.10989
Al 01 Cr 03 Fe 31 Ti 21 V 44 noHEA  BCC_B2#1 ORD 0.52022 BCC_B2#2 ORD 0.44303 SIGMA ORD 0.03676
Al 01 Cr 03 Fe 31 Ti 23 V 42 noHEA  BCC_B2#1 ORD 0.51494 BCC_B2#2 ORD 0.48506
Al 01 Cr 03 Fe 31 Ti 25 V 40 noHEA  BCC_B2#1 ORD 0.47389 BCC_B2#2 ORD 0.52611
Al 01 Cr 03 Fe 31 Ti 27 V 38 noHEA  BCC_B2#1 ORD 0.43261 BCC_B2#2 ORD 0.56739
Al 01 Cr 03 Fe 31 Ti 29 V 36 noHEA  BCC_B2#1 ORD 0.39082 BCC_B2#2 ORD 0.60918
Al 01 Cr 03 Fe 31 Ti 31 V 34 noHEA  BCC_B2#1 ORD 0.34819 BCC_B2#2 ORD 0.65181
Al 01 Cr 03 Fe 31 Ti 33 V 32 noHEA  BCC_B2#1 ORD 0.30433 BCC_B2#2 ORD 0.69567
Al 01 Cr 03 Fe 31 Ti 35 V 30 noHEA  BCC_B2#1 ORD 0.25880 BCC_B2#2 ORD 0.74120
Al 01 Cr 03 Fe 31 Ti 37 V 28 noHEA  BCC_B2#1 ORD 0.21098 BCC_B2#2 ORD 0.78902
Al 01 Cr 03 Fe 31 Ti 39 V 26 noHEA  BCC_B2#1 ORD 0.16006 BCC_B2#2 ORD 0.83994
Al 01 Cr 03 Fe 31 Ti 41 V 24 noHEA  BCC_B2#1 ORD 0.10502 BCC_B2#2 ORD 0.89498
Al 01 Cr 03 Fe 31 Ti 43 V 22 noHEA  BCC_B2#1 ORD 0.04488 BCC_B2#2 ORD 0.95512
Al 01 Cr 03 Fe 31 Ti 45 V 20 noHEA  BCC_B2#2 ORD 1.00000
Al 01 Cr 03 Fe 31 Ti 47 V 18 noHEA  BCC_B2#2 ORD 1.00000
Al 01 Cr 03 Fe 31 Ti 49 V 16 noHEA  BCC_B2#2 ORD 1.00000
Al 01 Cr 03 Fe 33 Ti 15 V 48 noHEA  BCC_B2#1 ORD 0.30157 BCC_B2#2 ORD 0.32023 SIGMA ORD 0.37820
Al 01 Cr 03 Fe 33 Ti 17 V 46 noHEA  BCC_B2#1 ORD 0.33061 BCC_B2#2 ORD 0.36256 SIGMA ORD 0.30683
Al 01 Cr 03 Fe 33 Ti 19 V 44 noHEA  BCC_B2#1 ORD 0.36011 BCC_B2#2 ORD 0.40504 SIGMA ORD 0.23485
Al 01 Cr 03 Fe 33 Ti 21 V 42 noHEA  BCC_B2#1 ORD 0.38980 BCC_B2#2 ORD 0.44771 SIGMA ORD 0.16249
Al 01 Cr 03 Fe 33 Ti 23 V 40 noHEA  BCC_B2#1 ORD 0.41958 BCC_B2#2 ORD 0.49059 SIGMA ORD 0.08983
Al 01 Cr 03 Fe 33 Ti 25 V 38 noHEA  BCC_B2#1 ORD 0.44942 BCC_B2#2 ORD 0.53367 SIGMA ORD 0.01691
Al 01 Cr 03 Fe 33 Ti 27 V 36 noHEA  BCC_B2#1 ORD 0.42486 BCC_B2#2 ORD 0.57514
Al 01 Cr 03 Fe 33 Ti 29 V 34 noHEA  BCC_B2#1 ORD 0.38366 BCC_B2#2 ORD 0.61634
Al 01 Cr 03 Fe 33 Ti 31 V 32 noHEA  BCC_B2#1 ORD 0.34187 BCC_B2#2 ORD 0.65813
Al 01 Cr 03 Fe 33 Ti 33 V 30 noHEA  BCC_B2#1 ORD 0.29912 BCC_B2#2 ORD 0.70088
Al 01 Cr 03 Fe 33 Ti 35 V 28 noHEA  BCC_B2#1 ORD 0.25503 BCC_B2#2 ORD 0.74497
Al 01 Cr 03 Fe 33 Ti 37 V 26 noHEA  BCC_B2#1 ORD 0.20912 BCC_B2#2 ORD 0.79088
Al 01 Cr 03 Fe 33 Ti 39 V 24 noHEA  BCC_B2#1 ORD 0.16083 BCC_B2#3 ORD 0.83917
Al 01 Cr 03 Fe 33 Ti 41 V 22 noHEA  BCC_B2#1 ORD 0.10945 BCC_B2#3 ORD 0.89055
Al 01 Cr 03 Fe 33 Ti 43 V 20 noHEA  BCC_B2#1 ORD 0.05457 BCC_B2#3 ORD 0.94543
Al 01 Cr 03 Fe 33 Ti 45 V 18 noHEA  BCC_B2#1 DISORD 0.00024 BCC_B2#2 ORD 0.99976
Al 01 Cr 03 Fe 33 Ti 47 V 16 noHEA  BCC_B2#2 ORD 1.00000
Al 01 Cr 03 Fe 33 Ti 49 V 14 noHEA  BCC_B2#2 ORD 0.99951 HCP_A3 0.00049
Al 01 Cr 03 Fe 35 Ti 13 V 48 noHEA  BCC_B2#1 ORD 0.16047 BCC_B2#2 ORD 0.28551 SIGMA ORD 0.55402
Al 01 Cr 03 Fe 35 Ti 15 V 46 noHEA  BCC_B2#1 ORD 0.18265 BCC_B2#2 ORD 0.32738 SIGMA ORD 0.48997
Al 01 Cr 03 Fe 35 Ti 17 V 44 noHEA  BCC_B2#1 ORD 0.20765 BCC_B2#2 ORD 0.36926 SIGMA ORD 0.42309
Al 01 Cr 03 Fe 35 Ti 19 V 42 noHEA  BCC_B2#1 ORD 0.23451 BCC_B2#2 ORD 0.41127 SIGMA ORD 0.35422
Al 01 Cr 03 Fe 35 Ti 21 V 40 noHEA  BCC_B2#1 ORD 0.26248 BCC_B2#2 ORD 0.45350 SIGMA ORD 0.28402
Al 01 Cr 03 Fe 35 Ti 23 V 38 noHEA  BCC_B2#1 ORD 0.29110 BCC_B2#2 ORD 0.49598 SIGMA ORD 0.21292
Al 01 Cr 03 Fe 35 Ti 25 V 36 noHEA  BCC_B2#1 ORD 0.32013 BCC_B2#2 ORD 0.53874 SIGMA ORD 0.14113
Al 01 Cr 03 Fe 35 Ti 27 V 34 noHEA  BCC_B2#1 ORD 0.34947 BCC_B2#2 ORD 0.58177 SIGMA ORD 0.06876
Al 01 Cr 03 Fe 35 Ti 29 V 32 noHEA  BCC_B2#1 ORD 0.37510 BCC_B2#2 ORD 0.62490
Al 01 Cr 03 Fe 35 Ti 31 V 30 noHEA  BCC_B2#1 ORD 0.33411 BCC_B2#2 ORD 0.66589
Al 01 Cr 03 Fe 35 Ti 33 V 28 noHEA  BCC_B2#1 ORD 0.29246 BCC_B2#2 ORD 0.70754
Al 01 Cr 03 Fe 35 Ti 35 V 26 noHEA  BCC_B2#1 ORD 0.24975 BCC_B2#2 ORD 0.75025
Al 01 Cr 03 Fe 35 Ti 37 V 24 noHEA  BCC_B2#1 ORD 0.20558 BCC_B2#3 ORD 0.79442
Al 01 Cr 03 Fe 35 Ti 39 V 22 noHEA  BCC_B2#1 ORD 0.15949 BCC_B2#3 ORD 0.84051
Al 01 Cr 03 Fe 35 Ti 41 V 20 noHEA  BCC_B2#1 ORD 0.11103 BCC_B2#3 ORD 0.88897
Al 01 Cr 03 Fe 35 Ti 43 V 18 noHEA  BCC_B2#1 DISORD 0.06014 BCC_B2#3 ORD 0.93986
Al 01 Cr 03 Fe 35 Ti 45 V 16 noHEA  BCC_B2#1 DISORD 0.01113 BCC_B2#3 ORD 0.98887
Al 01 Cr 03 Fe 35 Ti 47 V 14 noHEA  BCC_B2#2 ORD 1.00000
Al 01 Cr 03 Fe 35 Ti 49 V 12 noHEA  BCC_B2#1 DISORD 0.00608 BCC_B2#2 ORD 0.00904 BCC_B2#3 ORD 0.98488
Al 01 Cr 03 Fe 37 Ti 11 V 48 noHEA  BCC_B2#2 ORD 0.25452 BCC_B2#3 ORD 0.05543 SIGMA ORD 0.69005
Al 01 Cr 03 Fe 37 Ti 13 V 46 noHEA  BCC_B2#2 ORD 0.29636 BCC_B2#3 ORD 0.06398 SIGMA ORD 0.63966
Al 01 Cr 03 Fe 37 Ti 15 V 44 noHEA  BCC_B2#2 ORD 0.33772 BCC_B2#3 ORD 0.07766 SIGMA ORD 0.58462
Al 01 Cr 03 Fe 37 Ti 17 V 42 noHEA  BCC_B2#2 ORD 0.37889 BCC_B2#3 ORD 0.09569 SIGMA ORD 0.52542
Al 01 Cr 03 Fe 37 Ti 19 V 40 noHEA  BCC_B2#1 ORD 0.11719 BCC_B2#2 ORD 0.42010 SIGMA ORD 0.46272
Al 01 Cr 03 Fe 37 Ti 21 V 38 noHEA  BCC_B2#1 ORD 0.14128 BCC_B2#2 ORD 0.46150 SIGMA ORD 0.39723
Al 01 Cr 03 Fe 37 Ti 23 V 36 noHEA  BCC_B2#1 ORD 0.16716 BCC_B2#2 ORD 0.50320 SIGMA ORD 0.32964
Al 01 Cr 03 Fe 37 Ti 25 V 34 noHEA  BCC_B2#1 ORD 0.19423 BCC_B2#2 ORD 0.54529 SIGMA ORD 0.26049
Al 01 Cr 03 Fe 37 Ti 27 V 32 noHEA  BCC_B2#1 ORD 0.22213 BCC_B2#2 ORD 0.58777 SIGMA ORD 0.19010
Al 01 Cr 03 Fe 37 Ti 29 V 30 noHEA  BCC_B2#1 ORD 0.25069 BCC_B2#2 ORD 0.63065 SIGMA ORD 0.11866
Al 01 Cr 03 Fe 37 Ti 31 V 28 noHEA  BCC_B2#1 ORD 0.27985 BCC_B2#2 ORD 0.67388 SIGMA ORD 0.04627
Al 01 Cr 03 Fe 37 Ti 33 V 26 noHEA  BCC_B2#1 ORD 0.28363 BCC_B2#2 ORD 0.71637
Al 01 Cr 03 Fe 37 Ti 35 V 24 noHEA  BCC_B2#1 ORD 0.24229 BCC_B2#2 ORD 0.75771
Al 01 Cr 03 Fe 37 Ti 37 V 22 noHEA  BCC_B2#1 ORD 0.19978 BCC_B2#2 ORD 0.80022
Al 01 Cr 03 Fe 37 Ti 39 V 20 noHEA  BCC_B2#1 ORD 0.15572 BCC_B2#3 ORD 0.84428
Al 01 Cr 03 Fe 37 Ti 41 V 18 noHEA  BCC_B2#1 ORD 0.10975 BCC_B2#3 ORD 0.89025
Al 01 Cr 03 Fe 37 Ti 43 V 16 noHEA  BCC_B2#1 DISORD 0.06204 BCC_B2#3 ORD 0.93796
Al 01 Cr 03 Fe 37 Ti 45 V 14 noHEA  BCC_B2#1 DISORD 0.01722 BCC_B2#3 ORD 0.98278
Al 01 Cr 03 Fe 37 Ti 47 V 12 noHEA  BCC_B2#1 DISORD 0.00488 BCC_B2#3 ORD 0.99512
Al 01 Cr 03 Fe 37 Ti 49 V 10 noHEA  BCC_B2#1 DISORD 0.00093 BCC_B2#2 ORD 0.00124 BCC_B2#3 ORD 0.98250 C14_LAVES 0.01533
Al 01 Cr 03 Fe 39 Ti 09 V 48 noHEA  BCC_B2#2 ORD 0.22343 SIGMA ORD 0.77657
Al 01 Cr 03 Fe 39 Ti 11 V 46 noHEA  BCC_B2#2 ORD 0.26549 SIGMA ORD 0.73451
Al 01 Cr 03 Fe 39 Ti 13 V 44 noHEA  BCC_B2#2 ORD 0.30777 SIGMA ORD 0.69223
Al 01 Cr 03 Fe 39 Ti 15 V 42 noHEA  BCC_B2#2 ORD 0.35017 SIGMA ORD 0.64983
Al 01 Cr 03 Fe 39 Ti 17 V 40 noHEA  BCC_B2#2 ORD 0.39270 SIGMA ORD 0.60730
Al 01 Cr 03 Fe 39 Ti 19 V 38 noHEA  BCC_B2#2 ORD 0.43357 BCC_B2#3 ORD 0.01067 SIGMA ORD 0.55577
Al 01 Cr 03 Fe 39 Ti 21 V 36 noHEA  BCC_B2#2 ORD 0.47369 BCC_B2#3 ORD 0.02913 SIGMA ORD 0.49718
Al 01 Cr 03 Fe 39 Ti 23 V 34 noHEA  BCC_B2#2 ORD 0.51407 BCC_B2#3 ORD 0.05050 SIGMA ORD 0.43542
Al 01 Cr 03 Fe 39 Ti 25 V 32 noHEA  BCC_B2#1 ORD 0.07409 BCC_B2#2 ORD 0.55488 SIGMA ORD 0.37103
Al 01 Cr 03 Fe 39 Ti 27 V 30 noHEA  BCC_B2#1 ORD 0.09929 BCC_B2#2 ORD 0.59622 SIGMA ORD 0.30450
Al 01 Cr 03 Fe 39 Ti 29 V 28 noHEA  BCC_B2#1 ORD 0.12571 BCC_B2#2 ORD 0.63815 SIGMA ORD 0.23613
Al 01 Cr 03 Fe 39 Ti 31 V 26 noHEA  BCC_B2#1 ORD 0.15322 BCC_B2#2 ORD 0.68068 SIGMA ORD 0.16610
Al 01 Cr 03 Fe 39 Ti 33 V 24 noHEA  BCC_B2#1 ORD 0.18178 BCC_B2#2 ORD 0.72374 SIGMA ORD 0.09448
Al 01 Cr 03 Fe 39 Ti 35 V 22 noHEA  BCC_B2#1 ORD 0.21131 BCC_B2#2 ORD 0.76722 SIGMA ORD 0.02147
Al 01 Cr 03 Fe 39 Ti 37 V 20 noHEA  BCC_B2#1 ORD 0.19099 BCC_B2#2 ORD 0.80901
Al 01 Cr 03 Fe 39 Ti 39 V 18 noHEA  BCC_B2#1 ORD 0.14888 BCC_B2#2 ORD 0.85112
Al 01 Cr 03 Fe 39 Ti 41 V 16 noHEA  BCC_B2#1 ORD 0.10521 BCC_B2#3 ORD 0.89479
Al 01 Cr 03 Fe 39 Ti 43 V 14 noHEA  BCC_B2#1 DISORD 0.06026 BCC_B2#3 ORD 0.93974
Al 01 Cr 03 Fe 39 Ti 45 V 12 noHEA  BCC_B2#1 DISORD 0.01908 BCC_B2#3 ORD 0.98092
Al 01 Cr 03 Fe 39 Ti 47 V 10 noHEA  BCC_B2#1 DISORD 0.00960 BCC_B2#3 ORD 0.99040
Al 01 Cr 03 Fe 39 Ti 49 V 08 noHEA  BCC_B2#2 ORD 0.97499 C14_LAVES 0.02501
Al 01 Cr 03 Fe 41 Ti 07 V 48 noHEA  BCC_B2#2 ORD 0.11165 C14_LAVES 0.07927 SIGMA ORD 0.80908
Al 01 Cr 03 Fe 41 Ti 09 V 46 noHEA  BCC_B2#2 ORD 0.18727 C14_LAVES 0.04218 SIGMA ORD 0.77055
Al 01 Cr 03 Fe 41 Ti 11 V 44 noHEA  BCC_B2#2 ORD 0.25964 C14_LAVES 0.00749 SIGMA ORD 0.73287
Al 01 Cr 03 Fe 41 Ti 13 V 42 noHEA  BCC_B2#2 ORD 0.30841 SIGMA ORD 0.69159
Al 01 Cr 03 Fe 41 Ti 15 V 40 noHEA  BCC_B2#2 ORD 0.35084 SIGMA ORD 0.64916
Al 01 Cr 03 Fe 41 Ti 17 V 38 noHEA  BCC_B2#2 ORD 0.39326 SIGMA ORD 0.60674
Al 01 Cr 03 Fe 41 Ti 19 V 36 noHEA  BCC_B2#2 ORD 0.43569 SIGMA ORD 0.56431
Al 01 Cr 03 Fe 41 Ti 21 V 34 noHEA  BCC_B2#2 ORD 0.47816 SIGMA ORD 0.52184
Al 01 Cr 03 Fe 41 Ti 23 V 32 noHEA  BCC_B2#2 ORD 0.52074 SIGMA ORD 0.47926
Al 01 Cr 03 Fe 41 Ti 25 V 30 noHEA  BCC_B2#2 ORD 0.56354 SIGMA ORD 0.43646
Al 01 Cr 03 Fe 41 Ti 27 V 28 noHEA  BCC_B2#2 ORD 0.60670 SIGMA ORD 0.39330
Al 01 Cr 03 Fe 41 Ti 29 V 26 noHEA  BCC_B2#2 ORD 0.64956 BCC_B2#3 ORD 0.00582 SIGMA ORD 0.34462
Al 01 Cr 03 Fe 41 Ti 31 V 24 noHEA  BCC_B2#1 ORD 0.03072 BCC_B2#2 ORD 0.69052 SIGMA ORD 0.27876
Al 01 Cr 03 Fe 41 Ti 33 V 22 noHEA  BCC_B2#1 ORD 0.05698 BCC_B2#2 ORD 0.73237 SIGMA ORD 0.21065
Al 01 Cr 03 Fe 41 Ti 35 V 20 noHEA  BCC_B2#1 ORD 0.08488 BCC_B2#2 ORD 0.77506 SIGMA ORD 0.14007
Al 01 Cr 03 Fe 41 Ti 37 V 18 noHEA  BCC_B2#1 ORD 0.11455 BCC_B2#2 ORD 0.81840 SIGMA ORD 0.06705
Al 01 Cr 03 Fe 41 Ti 39 V 16 noHEA  BCC_B2#1 ORD 0.13817 BCC_B2#2 ORD 0.86183
Al 01 Cr 03 Fe 41 Ti 41 V 14 noHEA  BCC_B2#1 ORD 0.09672 BCC_B2#2 ORD 0.90328
Al 01 Cr 03 Fe 41 Ti 43 V 12 noHEA  BCC_B2#1 DISORD 0.05432 BCC_B2#3 ORD 0.94568
Al 01 Cr 03 Fe 41 Ti 45 V 10 noHEA  BCC_B2#1 DISORD 0.01667 BCC_B2#3 ORD 0.98333
Al 01 Cr 03 Fe 41 Ti 47 V 08 noHEA  BCC_B2#1 DISORD 0.01172 BCC_B2#3 ORD 0.98828
Al 01 Cr 03 Fe 41 Ti 49 V 06 noHEA  BCC_B2#2 ORD 0.96859 C14_LAVES 0.03141
Al 01 Cr 03 Fe 43 Ti 05 V 48 noHEA  BCC_B2#2 ORD 0.01871 C14_LAVES 0.14917 SIGMA ORD 0.83211
Al 01 Cr 03 Fe 43 Ti 07 V 46 noHEA  BCC_B2#2 ORD 0.00768 C14_LAVES 0.20103 SIGMA ORD 0.79129
Al 01 Cr 03 Fe 43 Ti 09 V 44 noHEA  BCC_B2#2 ORD 0.08870 C14_LAVES 0.15975 SIGMA ORD 0.75155
Al 01 Cr 03 Fe 43 Ti 11 V 42 noHEA  BCC_B2#2 ORD 0.16202 C14_LAVES 0.12504 SIGMA ORD 0.71294
Al 01 Cr 03 Fe 43 Ti 13 V 40 noHEA  BCC_B2#2 ORD 0.23289 C14_LAVES 0.09219 SIGMA ORD 0.67492
Al 01 Cr 03 Fe 43 Ti 15 V 38 noHEA  BCC_B2#2 ORD 0.30129 C14_LAVES 0.06159 SIGMA ORD 0.63713
Al 01 Cr 03 Fe 43 Ti 17 V 36 noHEA  BCC_B2#2 ORD 0.36831 C14_LAVES 0.03218 SIGMA ORD 0.59951
Al 01 Cr 03 Fe 43 Ti 19 V 34 noHEA  BCC_B2#2 ORD 0.43435 C14_LAVES 0.00365 SIGMA ORD 0.56200
Al 01 Cr 03 Fe 43 Ti 21 V 32 noHEA  BCC_B2#2 ORD 0.47982 SIGMA ORD 0.52018
Al 01 Cr 03 Fe 43 Ti 23 V 30 noHEA  BCC_B2#2 ORD 0.52222 SIGMA ORD 0.47778
Al 01 Cr 03 Fe 43 Ti 25 V 28 noHEA  BCC_B2#2 ORD 0.56460 SIGMA ORD 0.43540
Al 01 Cr 03 Fe 43 Ti 27 V 26 noHEA  BCC_B2#2 ORD 0.60704 SIGMA ORD 0.39296
Al 01 Cr 03 Fe 43 Ti 29 V 24 noHEA  BCC_B2#2 ORD 0.64967 SIGMA ORD 0.35033
Al 01 Cr 03 Fe 43 Ti 31 V 22 noHEA  BCC_B2#2 ORD 0.69267 SIGMA ORD 0.30733
Al 01 Cr 03 Fe 43 Ti 33 V 20 noHEA  BCC_B2#2 ORD 0.73630 SIGMA ORD 0.26370
Al 01 Cr 03 Fe 43 Ti 35 V 18 noHEA  BCC_B2#2 ORD 0.78088 SIGMA ORD 0.21912
Al 01 Cr 03 Fe 43 Ti 37 V 16 noHEA  BCC_B2#2 ORD 0.82677 SIGMA ORD 0.17323
Al 01 Cr 03 Fe 43 Ti 39 V 14 noHEA  BCC_B2#1 ORD 0.02012 BCC_B2#2 ORD 0.87141 SIGMA ORD 0.10847
Al 01 Cr 03 Fe 43 Ti 41 V 12 noHEA  BCC_B2#1 ORD 0.05450 BCC_B2#2 ORD 0.91510 SIGMA ORD 0.03039
Al 01 Cr 03 Fe 43 Ti 43 V 10 noHEA  BCC_B2#1 DISORD 0.04337 BCC_B2#2 ORD 0.95663
Al 01 Cr 03 Fe 43 Ti 45 V 08 noHEA  BCC_B2#1 DISORD 0.00952 BCC_B2#3 ORD 0.99048
Al 01 Cr 03 Fe 43 Ti 47 V 06 noHEA  BCC_B2#1 DISORD 0.01155 BCC_B2#3 ORD 0.98845
Al 01 Cr 03 Fe 43 Ti 49 V 04 noHEA  BCC_B2#2 ORD 0.96368 C14_LAVES 0.03632
Al 01 Cr 03 Fe 45 Ti 03 V 48 noHEA  BCC_B2#2 ORD 0.04757 C14_LAVES 0.08845 SIGMA ORD 0.86398
Al 01 Cr 03 Fe 45 Ti 05 V 46 noHEA  BCC_B2#2 ORD 0.02232 C14_LAVES 0.15002 SIGMA ORD 0.82766
Al 01 Cr 03 Fe 45 Ti 07 V 44 noHEA  C14_LAVES 0.21120 SIGMA ORD 0.78880
Al 01 Cr 03 Fe 45 Ti 09 V 42 noHEA  BCC_B2#2 ORD 0.00028 C14_LAVES 0.27014 SIGMA ORD 0.72957
Al 01 Cr 03 Fe 45 Ti 11 V 40 noHEA  BCC_B2#2 ORD 0.07382 C14_LAVES 0.23537 SIGMA ORD 0.69081
Al 01 Cr 03 Fe 45 Ti 13 V 38 noHEA  BCC_B2#2 ORD 0.14377 C14_LAVES 0.20375 SIGMA ORD 0.65248
Al 01 Cr 03 Fe 45 Ti 15 V 36 noHEA  BCC_B2#2 ORD 0.21245 C14_LAVES 0.17306 SIGMA ORD 0.61449
Al 01 Cr 03 Fe 45 Ti 17 V 34 noHEA  BCC_B2#2 ORD 0.27951 C14_LAVES 0.14384 SIGMA ORD 0.57665
Al 01 Cr 03 Fe 45 Ti 19 V 32 noHEA  BCC_B2#2 ORD 0.34562 C14_LAVES 0.11545 SIGMA ORD 0.53894
Al 01 Cr 03 Fe 45 Ti 21 V 30 noHEA  BCC_B2#2 ORD 0.41102 C14_LAVES 0.08767 SIGMA ORD 0.50131
Al 01 Cr 03 Fe 45 Ti 23 V 28 noHEA  BCC_B2#2 ORD 0.47591 C14_LAVES 0.06036 SIGMA ORD 0.46373
Al 01 Cr 03 Fe 45 Ti 25 V 26 noHEA  BCC_B2#2 ORD 0.54040 C14_LAVES 0.03342 SIGMA ORD 0.42618
Al 01 Cr 03 Fe 45 Ti 27 V 24 noHEA  BCC_B2#2 ORD 0.60463 C14_LAVES 0.00674 SIGMA ORD 0.38863
Al 01 Cr 03 Fe 45 Ti 29 V 22 noHEA  BCC_B2#2 ORD 0.65255 SIGMA ORD 0.34745
Al 01 Cr 03 Fe 45 Ti 31 V 20 noHEA  BCC_B2#2 ORD 0.69496 SIGMA ORD 0.30504
Al 01 Cr 03 Fe 45 Ti 33 V 18 noHEA  BCC_B2#2 ORD 0.73754 SIGMA ORD 0.26246
Al 01 Cr 03 Fe 45 Ti 35 V 16 noHEA  BCC_B2#2 ORD 0.78056 SIGMA ORD 0.21944
Al 01 Cr 03 Fe 45 Ti 37 V 14 noHEA  BCC_B2#2 ORD 0.82441 SIGMA ORD 0.17559
Al 01 Cr 03 Fe 45 Ti 39 V 12 noHEA  BCC_B2#2 ORD 0.86959 SIGMA ORD 0.13041
Al 01 Cr 03 Fe 45 Ti 41 V 10 noHEA  BCC_B2#2 ORD 0.91678 SIGMA ORD 0.08322
Al 01 Cr 03 Fe 45 Ti 43 V 08 noHEA  BCC_B2#2 ORD 0.96684 SIGMA ORD 0.03316
Al 01 Cr 03 Fe 45 Ti 45 V 06 noHEA  BCC_B2#2 ORD 1.00000
Al 01 Cr 03 Fe 45 Ti 47 V 04 noHEA  BCC_B2#1 DISORD 0.00935 BCC_B2#3 ORD 0.99065
Al 01 Cr 03 Fe 45 Ti 49 V 02 noHEA  BCC_B2#2 ORD 0.95988 C14_LAVES 0.04012
Al 01 Cr 03 Fe 47 Ti 01 V 48 noHEA  BCC_B2#2 ORD 0.06680 C14_LAVES 0.02768 SIGMA ORD 0.90552
Al 01 Cr 03 Fe 47 Ti 03 V 46 noHEA  BCC_B2#2 ORD 0.04821 C14_LAVES 0.08969 SIGMA ORD 0.86210
Al 01 Cr 03 Fe 47 Ti 05 V 44 noHEA  BCC_B2#2 ORD 0.02646 C14_LAVES 0.15129 SIGMA ORD 0.82224
Al 01 Cr 03 Fe 47 Ti 07 V 42 noHEA  C14_LAVES 0.21277 SIGMA ORD 0.78723
Al 01 Cr 03 Fe 47 Ti 09 V 40 noHEA  C14_LAVES 0.27174 SIGMA ORD 0.72826
Al 01 Cr 03 Fe 47 Ti 11 V 38 noHEA  C14_LAVES 0.33075 SIGMA ORD 0.66925
Al 01 Cr 03 Fe 47 Ti 13 V 36 noHEA  BCC_B2#2 ORD 0.06103 C14_LAVES 0.31047 SIGMA ORD 0.62851
Al 01 Cr 03 Fe 47 Ti 15 V 34 noHEA  BCC_B2#2 ORD 0.12849 C14_LAVES 0.28110 SIGMA ORD 0.59041
Al 01 Cr 03 Fe 47 Ti 17 V 32 noHEA  BCC_B2#2 ORD 0.19533 C14_LAVES 0.25216 SIGMA ORD 0.55251
Al 01 Cr 03 Fe 47 Ti 19 V 30 noHEA  BCC_B2#2 ORD 0.26112 C14_LAVES 0.22418 SIGMA ORD 0.51470
Al 01 Cr 03 Fe 47 Ti 21 V 28 noHEA  BCC_B2#2 ORD 0.32630 C14_LAVES 0.19674 SIGMA ORD 0.47696
Al 01 Cr 03 Fe 47 Ti 23 V 26 noHEA  BCC_B2#2 ORD 0.39102 C14_LAVES 0.16971 SIGMA ORD 0.43927
Al 01 Cr 03 Fe 47 Ti 25 V 24 noHEA  BCC_B2#2 ORD 0.45541 C14_LAVES 0.14300 SIGMA ORD 0.40159
Al 01 Cr 03 Fe 47 Ti 27 V 22 noHEA  BCC_B2#2 ORD 0.51959 C14_LAVES 0.11652 SIGMA ORD 0.36388
Al 01 Cr 03 Fe 47 Ti 29 V 20 noHEA  BCC_B2#2 ORD 0.58368 C14_LAVES 0.09020 SIGMA ORD 0.32612
Al 01 Cr 03 Fe 47 Ti 31 V 18 noHEA  BCC_B2#2 ORD 0.64779 C14_LAVES 0.06396 SIGMA ORD 0.28825
Al 01 Cr 03 Fe 47 Ti 33 V 16 noHEA  BCC_B2#2 ORD 0.71205 C14_LAVES 0.03771 SIGMA ORD 0.25023
Al 01 Cr 03 Fe 47 Ti 35 V 14 noHEA  BCC_B2#2 ORD 0.77664 C14_LAVES 0.01138 SIGMA ORD 0.21199
Al 01 Cr 03 Fe 47 Ti 37 V 12 noHEA  BCC_B2#2 ORD 0.82906 SIGMA ORD 0.17094
Al 01 Cr 03 Fe 47 Ti 39 V 10 noHEA  BCC_B2#2 ORD 0.87254 SIGMA ORD 0.12746
Al 01 Cr 03 Fe 47 Ti 41 V 08 noHEA  BCC_B2#2 ORD 0.91731 SIGMA ORD 0.08269
Al 01 Cr 03 Fe 47 Ti 43 V 06 noHEA  BCC_B2#2 ORD 0.96449 SIGMA ORD 0.03551
Al 01 Cr 03 Fe 47 Ti 45 V 04 noHEA  BCC_B2#2 ORD 1.00000
Al 01 Cr 03 Fe 47 Ti 47 V 02 noHEA  BCC_B2#1 DISORD 0.00574 BCC_B2#2 ORD 0.99426
Al 01 Cr 03 Fe 49 Ti 01 V 46 noHEA  BCC_B2#2 ORD 0.06630 C14_LAVES 0.02849 SIGMA ORD 0.90522
Al 01 Cr 03 Fe 49 Ti 03 V 44 noHEA  BCC_B2#2 ORD 0.04927 C14_LAVES 0.09100 SIGMA ORD 0.85973
Al 01 Cr 03 Fe 49 Ti 05 V 42 noHEA  BCC_B2#2 ORD 0.03023 C14_LAVES 0.15297 SIGMA ORD 0.81679
Al 01 Cr 03 Fe 49 Ti 07 V 40 noHEA  BCC_B2#2 ORD 0.00799 C14_LAVES 0.21447 SIGMA ORD 0.77754
Al 01 Cr 03 Fe 49 Ti 09 V 38 noHEA  C14_LAVES 0.27394 SIGMA ORD 0.72606
Al 01 Cr 03 Fe 49 Ti 11 V 36 noHEA  C14_LAVES 0.33243 SIGMA ORD 0.66757
Al 01 Cr 03 Fe 49 Ti 13 V 34 noHEA  C14_LAVES 0.39107 SIGMA ORD 0.60893
Al 01 Cr 03 Fe 49 Ti 15 V 32 noHEA  BCC_B2#2 ORD 0.04871 C14_LAVES 0.38600 SIGMA ORD 0.56530
Al 01 Cr 03 Fe 49 Ti 17 V 30 noHEA  BCC_B2#2 ORD 0.11443 C14_LAVES 0.35821 SIGMA ORD 0.52736
Al 01 Cr 03 Fe 49 Ti 19 V 28 noHEA  BCC_B2#2 ORD 0.17985 C14_LAVES 0.33062 SIGMA ORD 0.48953
Al 01 Cr 03 Fe 49 Ti 21 V 26 noHEA  BCC_B2#2 ORD 0.24461 C14_LAVES 0.30366 SIGMA ORD 0.45174
Al 01 Cr 03 Fe 49 Ti 23 V 24 noHEA  BCC_B2#2 ORD 0.30899 C14_LAVES 0.27704 SIGMA ORD 0.41396
Al 01 Cr 03 Fe 49 Ti 25 V 22 noHEA  BCC_B2#2 ORD 0.37312 C14_LAVES 0.25070 SIGMA ORD 0.37617
Al 01 Cr 03 Fe 49 Ti 27 V 20 noHEA  BCC_B2#2 ORD 0.43711 C14_LAVES 0.22455 SIGMA ORD 0.33833
Al 01 Cr 03 Fe 49 Ti 29 V 18 noHEA  BCC_B2#2 ORD 0.50108 C14_LAVES 0.19853 SIGMA ORD 0.30039
Al 01 Cr 03 Fe 49 Ti 31 V 16 noHEA  BCC_B2#2 ORD 0.56516 C14_LAVES 0.17254 SIGMA ORD 0.26230
Al 01 Cr 03 Fe 49 Ti 33 V 14 noHEA  BCC_B2#2 ORD 0.62951 C14_LAVES 0.14652 SIGMA ORD 0.22397
Al 01 Cr 03 Fe 49 Ti 35 V 12 noHEA  BCC_B2#2 ORD 0.69432 C14_LAVES 0.12035 SIGMA ORD 0.18533
Al 01 Cr 03 Fe 49 Ti 37 V 10 noHEA  BCC_B2#2 ORD 0.75984 C14_LAVES 0.09391 SIGMA ORD 0.14626
Al 01 Cr 03 Fe 49 Ti 39 V 08 noHEA  BCC_B2#2 ORD 0.82635 C14_LAVES 0.06704 SIGMA ORD 0.10661
Al 01 Cr 03 Fe 49 Ti 41 V 06 noHEA  BCC_B2#2 ORD 0.89423 C14_LAVES 0.03954 SIGMA ORD 0.06624
Al 01 Cr 03 Fe 49 Ti 43 V 04 noHEA  BCC_B2#2 ORD 0.96396 C14_LAVES 0.01113 SIGMA ORD 0.02491
Al 01 Cr 03 Fe 49 Ti 45 V 02 noHEA  BCC_B2#2 ORD 1.00000
Al 01 Cr 05 Fe 01 Ti 45 V 48 noHEA  BCC_B2#2 ORD 1.00000
Al 01 Cr 05 Fe 01 Ti 47 V 46 noHEA  BCC_B2#2 ORD 1.00000
Al 01 Cr 05 Fe 01 Ti 49 V 44 noHEA  BCC_B2#2 ORD 0.98576 HCP_A3 0.01424
Al 01 Cr 05 Fe 03 Ti 43 V 48 noHEA  BCC_B2#2 ORD 1.00000
Al 01 Cr 05 Fe 03 Ti 45 V 46 noHEA  BCC_B2#2 ORD 1.00000
Al 01 Cr 05 Fe 03 Ti 47 V 44 noHEA  BCC_B2#2 ORD 1.00000
Al 01 Cr 05 Fe 03 Ti 49 V 42 noHEA  BCC_B2#2 ORD 1.00000
Al 01 Cr 05 Fe 05 Ti 41 V 48 noHEA  BCC_B2#2 ORD 1.00000
Al 01 Cr 05 Fe 05 Ti 43 V 46 noHEA  BCC_B2#2 ORD 1.00000
Al 01 Cr 05 Fe 05 Ti 45 V 44 noHEA  BCC_B2#2 ORD 1.00000
Al 01 Cr 05 Fe 05 Ti 47 V 42 noHEA  BCC_B2#2 ORD 1.00000
Al 01 Cr 05 Fe 05 Ti 49 V 40 noHEA  BCC_B2#2 ORD 1.00000
Al 01 Cr 05 Fe 07 Ti 39 V 48 noHEA  BCC_B2#2 ORD 1.00000
Al 01 Cr 05 Fe 07 Ti 41 V 46 noHEA  BCC_B2#2 ORD 1.00000
Al 01 Cr 05 Fe 07 Ti 43 V 44 noHEA  BCC_B2#2 ORD 1.00000
Al 01 Cr 05 Fe 07 Ti 45 V 42 noHEA  BCC_B2#2 ORD 1.00000
Al 01 Cr 05 Fe 07 Ti 47 V 40 noHEA  BCC_B2#2 ORD 1.00000
Al 01 Cr 05 Fe 07 Ti 49 V 38 noHEA  BCC_B2#2 ORD 0.99733 HCP_A3 0.00267
Al 01 Cr 05 Fe 09 Ti 37 V 48 noHEA  BCC_B2#2 ORD 1.00000
Al 01 Cr 05 Fe 09 Ti 39 V 46 noHEA  BCC_B2#2 ORD 1.00000
Al 01 Cr 05 Fe 09 Ti 41 V 44 noHEA  BCC_B2#2 ORD 1.00000
Al 01 Cr 05 Fe 09 Ti 43 V 42 noHEA  BCC_B2#2 ORD 1.00000
Al 01 Cr 05 Fe 09 Ti 45 V 40 noHEA  BCC_B2#2 ORD 1.00000
Al 01 Cr 05 Fe 09 Ti 47 V 38 noHEA  BCC_B2#2 ORD 1.00000
Al 01 Cr 05 Fe 09 Ti 49 V 36 noHEA  BCC_B2#2 ORD 0.99581 HCP_A3 0.00419
Al 01 Cr 05 Fe 11 Ti 35 V 48 noHEA  BCC_B2#2 ORD 1.00000
Al 01 Cr 05 Fe 11 Ti 37 V 46 noHEA  BCC_B2#2 ORD 1.00000
Al 01 Cr 05 Fe 11 Ti 39 V 44 noHEA  BCC_B2#2 ORD 1.00000
Al 01 Cr 05 Fe 11 Ti 41 V 42 noHEA  BCC_B2#2 ORD 1.00000
Al 01 Cr 05 Fe 11 Ti 43 V 40 noHEA  BCC_B2#2 ORD 1.00000
Al 01 Cr 05 Fe 11 Ti 45 V 38 noHEA  BCC_B2#2 ORD 1.00000
Al 01 Cr 05 Fe 11 Ti 47 V 36 noHEA  BCC_B2#2 ORD 1.00000
Al 01 Cr 05 Fe 11 Ti 49 V 34 noHEA  BCC_B2#2 ORD 0.99399 HCP_A3 0.00601
Al 01 Cr 05 Fe 13 Ti 33 V 48 noHEA  BCC_B2#1 ORD 0.00440 BCC_B2#2 ORD 0.99560
Al 01 Cr 05 Fe 13 Ti 35 V 46 noHEA  BCC_B2#2 ORD 1.00000
Al 01 Cr 05 Fe 13 Ti 37 V 44 noHEA  BCC_B2#2 ORD 1.00000
Al 01 Cr 05 Fe 13 Ti 39 V 42 noHEA  BCC_B2#2 ORD 1.00000
Al 01 Cr 05 Fe 13 Ti 41 V 40 noHEA  BCC_B2#2 ORD 1.00000
Al 01 Cr 05 Fe 13 Ti 43 V 38 noHEA  BCC_B2#2 ORD 1.00000
Al 01 Cr 05 Fe 13 Ti 45 V 36 noHEA  BCC_B2#2 ORD 1.00000
Al 01 Cr 05 Fe 13 Ti 47 V 34 noHEA  BCC_B2#2 ORD 1.00000
Al 01 Cr 05 Fe 13 Ti 49 V 32 noHEA  BCC_B2#2 ORD 0.99197 HCP_A3 0.00803
Al 01 Cr 05 Fe 15 Ti 31 V 48 noHEA  BCC_B2#1 ORD 0.08484 BCC_B2#2 ORD 0.91516
Al 01 Cr 05 Fe 15 Ti 33 V 46 noHEA  BCC_B2#1 ORD 0.02296 BCC_B2#2 ORD 0.97704
Al 01 Cr 05 Fe 15 Ti 35 V 44 noHEA  BCC_B2#1 ORD 0.08988 BCC_B2#2 ORD 0.91012
Al 01 Cr 05 Fe 15 Ti 37 V 42 noHEA  BCC_B2#2 ORD 1.00000
Al 01 Cr 05 Fe 15 Ti 39 V 40 noHEA  BCC_B2#2 ORD 1.00000
Al 01 Cr 05 Fe 15 Ti 41 V 38 noHEA  BCC_B2#2 ORD 1.00000
Al 01 Cr 05 Fe 15 Ti 43 V 36 noHEA  BCC_B2#2 ORD 1.00000
Al 01 Cr 05 Fe 15 Ti 45 V 34 noHEA  BCC_B2#2 ORD 1.00000
Al 01 Cr 05 Fe 15 Ti 47 V 32 noHEA  BCC_B2#2 ORD 1.00000
Al 01 Cr 05 Fe 15 Ti 49 V 30 noHEA  BCC_B2#2 ORD 0.99012 HCP_A3 0.00988
Al 01 Cr 05 Fe 17 Ti 29 V 48 noHEA  BCC_B2#1 ORD 0.43246 BCC_B2#2 ORD 0.56754
Al 01 Cr 05 Fe 17 Ti 31 V 46 noHEA  BCC_B2#1 ORD 0.63024 BCC_B2#2 ORD 0.36976
Al 01 Cr 05 Fe 17 Ti 33 V 44 noHEA  BCC_B2#1 ORD 0.03594 BCC_B2#2 ORD 0.96406
Al 01 Cr 05 Fe 17 Ti 35 V 42 noHEA  BCC_B2#1 ORD 0.00738 BCC_B2#2 ORD 0.99262
Al 01 Cr 05 Fe 17 Ti 37 V 40 noHEA  BCC_B2#1 ORD 0.03327 BCC_B2#2 ORD 0.96673
Al 01 Cr 05 Fe 17 Ti 39 V 38 noHEA  BCC_B2#2 ORD 1.00000
Al 01 Cr 05 Fe 17 Ti 41 V 36 noHEA  BCC_B2#2 ORD 1.00000
Al 01 Cr 05 Fe 17 Ti 43 V 34 noHEA  BCC_B2#2 ORD 1.00000
Al 01 Cr 05 Fe 17 Ti 45 V 32 noHEA  BCC_B2#2 ORD 1.00000
Al 01 Cr 05 Fe 17 Ti 47 V 30 noHEA  BCC_B2#2 ORD 1.00000
Al 01 Cr 05 Fe 17 Ti 49 V 28 noHEA  BCC_B2#2 ORD 0.98864 HCP_A3 0.01136
Al 01 Cr 05 Fe 19 Ti 27 V 48 noHEA  BCC_B2#1 ORD 0.47133 BCC_B2#2 ORD 0.52867
Al 01 Cr 05 Fe 19 Ti 29 V 46 noHEA  BCC_B2#1 ORD 0.42251 BCC_B2#2 ORD 0.57749
Al 01 Cr 05 Fe 19 Ti 31 V 44 noHEA  BCC_B2#1 ORD 0.36734 BCC_B2#2 ORD 0.63266
Al 01 Cr 05 Fe 19 Ti 33 V 42 noHEA  BCC_B2#1 ORD 0.02217 BCC_B2#2 ORD 0.97783
Al 01 Cr 05 Fe 19 Ti 35 V 40 noHEA  BCC_B2#1 ORD 0.01179 BCC_B2#2 ORD 0.98821
Al 01 Cr 05 Fe 19 Ti 37 V 38 noHEA  BCC_B2#1 ORD 0.11640 BCC_B2#2 ORD 0.88360
Al 01 Cr 05 Fe 19 Ti 39 V 36 noHEA  BCC_B2#2 ORD 1.00000
Al 01 Cr 05 Fe 19 Ti 41 V 34 noHEA  BCC_B2#2 ORD 1.00000
Al 01 Cr 05 Fe 19 Ti 43 V 32 noHEA  BCC_B2#2 ORD 1.00000
Al 01 Cr 05 Fe 19 Ti 45 V 30 noHEA  BCC_B2#2 ORD 1.00000
Al 01 Cr 05 Fe 19 Ti 47 V 28 noHEA  BCC_B2#2 ORD 1.00000
Al 01 Cr 05 Fe 19 Ti 49 V 26 noHEA  BCC_B2#2 ORD 0.98751 HCP_A3 0.01249
Al 01 Cr 05 Fe 21 Ti 25 V 48 noHEA  BCC_B2#1 ORD 0.50451 BCC_B2#2 ORD 0.49549
Al 01 Cr 05 Fe 21 Ti 27 V 46 noHEA  BCC_B2#1 ORD 0.46053 BCC_B2#2 ORD 0.53947
Al 01 Cr 05 Fe 21 Ti 29 V 44 noHEA  BCC_B2#1 ORD 0.41386 BCC_B2#2 ORD 0.58614
Al 01 Cr 05 Fe 21 Ti 31 V 42 noHEA  BCC_B2#1 ORD 0.36305 BCC_B2#2 ORD 0.63695
Al 01 Cr 05 Fe 21 Ti 33 V 40 noHEA  BCC_B2#1 ORD 0.30568 BCC_B2#2 ORD 0.69432
Al 01 Cr 05 Fe 21 Ti 35 V 38 noHEA  BCC_B2#1 ORD 0.01659 BCC_B2#2 ORD 0.98341
Al 01 Cr 05 Fe 21 Ti 37 V 36 noHEA  BCC_B2#1 ORD 0.15713 BCC_B2#2 ORD 0.84287
Al 01 Cr 05 Fe 21 Ti 39 V 34 noHEA  BCC_B2#1 ORD 0.05617 BCC_B2#2 ORD 0.94383
Al 01 Cr 05 Fe 21 Ti 41 V 32 noHEA  BCC_B2#2 ORD 1.00000
Al 01 Cr 05 Fe 21 Ti 43 V 30 noHEA  BCC_B2#2 ORD 1.00000
Al 01 Cr 05 Fe 21 Ti 45 V 28 noHEA  BCC_B2#2 ORD 1.00000
Al 01 Cr 05 Fe 21 Ti 47 V 26 noHEA  BCC_B2#2 ORD 1.00000
Al 01 Cr 05 Fe 21 Ti 49 V 24 noHEA  BCC_B2#2 ORD 0.98653 HCP_A3 0.01346
Al 01 Cr 05 Fe 23 Ti 23 V 48 noHEA  BCC_B2#1 ORD 0.53728 BCC_B2#2 ORD 0.46272
Al 01 Cr 05 Fe 23 Ti 25 V 46 noHEA  BCC_B2#1 ORD 0.49518 BCC_B2#2 ORD 0.50482
Al 01 Cr 05 Fe 23 Ti 27 V 44 noHEA  BCC_B2#1 ORD 0.45186 BCC_B2#2 ORD 0.54814
Al 01 Cr 05 Fe 23 Ti 29 V 42 noHEA  BCC_B2#1 ORD 0.40660 BCC_B2#2 ORD 0.59340
Al 01 Cr 05 Fe 23 Ti 31 V 40 noHEA  BCC_B2#1 ORD 0.35843 BCC_B2#2 ORD 0.64157
Al 01 Cr 05 Fe 23 Ti 33 V 38 noHEA  BCC_B2#1 ORD 0.30594 BCC_B2#2 ORD 0.69406
Al 01 Cr 05 Fe 23 Ti 35 V 36 noHEA  BCC_B2#1 ORD 0.24707 BCC_B2#2 ORD 0.75293
Al 01 Cr 05 Fe 23 Ti 37 V 34 noHEA  BCC_B2#1 ORD 0.17900 BCC_B2#2 ORD 0.82100
Al 01 Cr 05 Fe 23 Ti 39 V 32 noHEA  BCC_B2#1 ORD 0.09859 BCC_B2#2 ORD 0.90141
Al 01 Cr 05 Fe 23 Ti 41 V 30 noHEA  BCC_B2#1 ORD 0.00553 BCC_B2#2 ORD 0.99447
Al 01 Cr 05 Fe 23 Ti 43 V 28 noHEA  BCC_B2#2 ORD 1.00000
Al 01 Cr 05 Fe 23 Ti 45 V 26 noHEA  BCC_B2#2 ORD 1.00000
Al 01 Cr 05 Fe 23 Ti 47 V 24 noHEA  BCC_B2#2 ORD 1.00000
Al 01 Cr 05 Fe 23 Ti 49 V 22 noHEA  BCC_B2#2 ORD 0.98556 HCP_A3 0.01444
Al 01 Cr 05 Fe 25 Ti 21 V 48 noHEA  BCC_B2#1 ORD 0.57053 BCC_B2#2 ORD 0.42947
Al 01 Cr 05 Fe 25 Ti 23 V 46 noHEA  BCC_B2#1 ORD 0.52923 BCC_B2#2 ORD 0.47077
Al 01 Cr 05 Fe 25 Ti 25 V 44 noHEA  BCC_B2#1 ORD 0.48737 BCC_B2#2 ORD 0.51263
Al 01 Cr 05 Fe 25 Ti 27 V 42 noHEA  BCC_B2#1 ORD 0.44458 BCC_B2#2 ORD 0.55542
Al 01 Cr 05 Fe 25 Ti 29 V 40 noHEA  BCC_B2#1 ORD 0.40037 BCC_B2#2 ORD 0.59963
Al 01 Cr 05 Fe 25 Ti 31 V 38 noHEA  BCC_B2#1 ORD 0.35407 BCC_B2#2 ORD 0.64593
Al 01 Cr 05 Fe 25 Ti 33 V 36 noHEA  BCC_B2#1 ORD 0.30475 BCC_B2#2 ORD 0.69525
Al 01 Cr 05 Fe 25 Ti 35 V 34 noHEA  BCC_B2#1 ORD 0.25109 BCC_B2#2 ORD 0.74891
Al 01 Cr 05 Fe 25 Ti 37 V 32 noHEA  BCC_B2#1 ORD 0.19132 BCC_B2#2 ORD 0.80868
Al 01 Cr 05 Fe 25 Ti 39 V 30 noHEA  BCC_B2#1 ORD 0.12348 BCC_B2#2 ORD 0.87652
Al 01 Cr 05 Fe 25 Ti 41 V 28 noHEA  BCC_B2#1 ORD 0.04754 BCC_B2#2 ORD 0.95246
Al 01 Cr 05 Fe 25 Ti 43 V 26 noHEA  BCC_B2#2 ORD 1.00000
Al 01 Cr 05 Fe 25 Ti 45 V 24 noHEA  BCC_B2#2 ORD 1.00000
Al 01 Cr 05 Fe 25 Ti 47 V 22 noHEA  BCC_B2#2 ORD 1.00000
Al 01 Cr 05 Fe 25 Ti 49 V 20 noHEA  BCC_B2#2 ORD 0.98452 HCP_A3 0.01548
Al 01 Cr 05 Fe 27 Ti 19 V 48 noHEA  BCC_B2#1 ORD 0.60421 BCC_B2#2 ORD 0.39579
Al 01 Cr 05 Fe 27 Ti 21 V 46 noHEA  BCC_B2#1 ORD 0.56304 BCC_B2#2 ORD 0.43696
Al 01 Cr 05 Fe 27 Ti 23 V 44 noHEA  BCC_B2#1 ORD 0.52181 BCC_B2#2 ORD 0.47819
Al 01 Cr 05 Fe 27 Ti 25 V 42 noHEA  BCC_B2#1 ORD 0.48022 BCC_B2#2 ORD 0.51978
Al 01 Cr 05 Fe 27 Ti 27 V 40 noHEA  BCC_B2#1 ORD 0.43796 BCC_B2#2 ORD 0.56204
Al 01 Cr 05 Fe 27 Ti 29 V 38 noHEA  BCC_B2#1 ORD 0.39464 BCC_B2#2 ORD 0.60536
Al 01 Cr 05 Fe 27 Ti 31 V 36 noHEA  BCC_B2#1 ORD 0.34977 BCC_B2#2 ORD 0.65023
Al 01 Cr 05 Fe 27 Ti 33 V 34 noHEA  BCC_B2#1 ORD 0.30272 BCC_B2#2 ORD 0.69728
Al 01 Cr 05 Fe 27 Ti 35 V 32 noHEA  BCC_B2#1 ORD 0.25260 BCC_B2#2 ORD 0.74740
Al 01 Cr 05 Fe 27 Ti 37 V 30 noHEA  BCC_B2#1 ORD 0.19828 BCC_B2#2 ORD 0.80172
Al 01 Cr 05 Fe 27 Ti 39 V 28 noHEA  BCC_B2#1 ORD 0.13859 BCC_B2#2 ORD 0.86141
Al 01 Cr 05 Fe 27 Ti 41 V 26 noHEA  BCC_B2#1 DISORD 0.07363 BCC_B2#2 ORD 0.92637
Al 01 Cr 05 Fe 27 Ti 43 V 24 noHEA  BCC_B2#1 DISORD 0.01164 BCC_B2#2 ORD 0.98836
Al 01 Cr 05 Fe 27 Ti 45 V 22 noHEA  BCC_B2#2 ORD 1.00000
Al 01 Cr 05 Fe 27 Ti 47 V 20 noHEA  BCC_B2#2 ORD 1.00000
Al 01 Cr 05 Fe 27 Ti 49 V 18 noHEA  BCC_B2#1 DISORD 0.00587 BCC_B2#2 ORD 0.97437 HCP_A3 0.01976
Al 01 Cr 05 Fe 29 Ti 17 V 48 noHEA  BCC_B2#1 ORD 0.50827 BCC_B2#2 ORD 0.35847 SIGMA ORD 0.13326
Al 01 Cr 05 Fe 29 Ti 19 V 46 noHEA  BCC_B2#1 ORD 0.53990 BCC_B2#2 ORD 0.40173 SIGMA ORD 0.05837
Al 01 Cr 05 Fe 29 Ti 21 V 44 noHEA  BCC_B2#1 ORD 0.55540 BCC_B2#2 ORD 0.44460
Al 01 Cr 05 Fe 29 Ti 23 V 42 noHEA  BCC_B2#1 ORD 0.51427 BCC_B2#2 ORD 0.48573
Al 01 Cr 05 Fe 29 Ti 25 V 40 noHEA  BCC_B2#1 ORD 0.47299 BCC_B2#2 ORD 0.52701
Al 01 Cr 05 Fe 29 Ti 27 V 38 noHEA  BCC_B2#1 ORD 0.43128 BCC_B2#2 ORD 0.56872
Al 01 Cr 05 Fe 29 Ti 29 V 36 noHEA  BCC_B2#1 ORD 0.38879 BCC_B2#2 ORD 0.61121
Al 01 Cr 05 Fe 29 Ti 31 V 34 noHEA  BCC_B2#1 ORD 0.34515 BCC_B2#2 ORD 0.65485
Al 01 Cr 05 Fe 29 Ti 33 V 32 noHEA  BCC_B2#1 ORD 0.29986 BCC_B2#2 ORD 0.70014
Al 01 Cr 05 Fe 29 Ti 35 V 30 noHEA  BCC_B2#1 ORD 0.25233 BCC_B2#2 ORD 0.74767
Al 01 Cr 05 Fe 29 Ti 37 V 28 noHEA  BCC_B2#1 ORD 0.20184 BCC_B2#2 ORD 0.79816
Al 01 Cr 05 Fe 29 Ti 39 V 26 noHEA  BCC_B2#1 ORD 0.14769 BCC_B2#2 ORD 0.85231
Al 01 Cr 05 Fe 29 Ti 41 V 24 noHEA  BCC_B2#1 DISORD 0.09017 BCC_B2#2 ORD 0.90983
Al 01 Cr 05 Fe 29 Ti 43 V 22 noHEA  BCC_B2#1 DISORD 0.03522 BCC_B2#2 ORD 0.96479
Al 01 Cr 05 Fe 29 Ti 45 V 20 noHEA  BCC_B2#1 DISORD 0.00767 BCC_B2#2 ORD 0.99233
Al 01 Cr 05 Fe 29 Ti 47 V 18 noHEA  BCC_B2#1 DISORD 0.01187 BCC_B2#2 ORD 0.98813
Al 01 Cr 05 Fe 29 Ti 49 V 16 noHEA  BCC_B2#1 DISORD 0.02268 BCC_B2#2 ORD 0.94817 HCP_A3 0.02915
Al 01 Cr 05 Fe 31 Ti 15 V 48 noHEA  BCC_B2#1 ORD 0.34949 BCC_B2#2 ORD 0.32003 SIGMA ORD 0.33047
Al 01 Cr 05 Fe 31 Ti 17 V 46 noHEA  BCC_B2#1 ORD 0.37995 BCC_B2#2 ORD 0.36305 SIGMA ORD 0.25700
Al 01 Cr 05 Fe 31 Ti 19 V 44 noHEA  BCC_B2#1 ORD 0.41095 BCC_B2#2 ORD 0.40620 SIGMA ORD 0.18285
Al 01 Cr 05 Fe 31 Ti 21 V 42 noHEA  BCC_B2#1 ORD 0.44227 BCC_B2#2 ORD 0.44948 SIGMA ORD 0.10825
Al 01 Cr 05 Fe 31 Ti 23 V 40 noHEA  BCC_B2#1 ORD 0.47374 BCC_B2#2 ORD 0.49288 SIGMA ORD 0.03338
Al 01 Cr 05 Fe 31 Ti 25 V 38 noHEA  BCC_B2#1 ORD 0.46501 BCC_B2#2 ORD 0.53499
Al 01 Cr 05 Fe 31 Ti 27 V 36 noHEA  BCC_B2#1 ORD 0.42384 BCC_B2#2 ORD 0.57616
Al 01 Cr 05 Fe 31 Ti 29 V 34 noHEA  BCC_B2#1 ORD 0.38217 BCC_B2#2 ORD 0.61783
Al 01 Cr 05 Fe 31 Ti 31 V 32 noHEA  BCC_B2#1 ORD 0.33965 BCC_B2#2 ORD 0.66035
Al 01 Cr 05 Fe 31 Ti 33 V 30 noHEA  BCC_B2#1 ORD 0.29589 BCC_B2#2 ORD 0.70411
Al 01 Cr 05 Fe 31 Ti 35 V 28 noHEA  BCC_B2#1 ORD 0.25044 BCC_B2#2 ORD 0.74956
Al 01 Cr 05 Fe 31 Ti 37 V 26 noHEA  BCC_B2#1 DISORD 0.20283 BCC_B2#3 ORD 0.79717
Al 01 Cr 05 Fe 31 Ti 39 V 24 noHEA  BCC_B2#1 DISORD 0.15267 BCC_B2#3 ORD 0.84733
Al 01 Cr 05 Fe 31 Ti 41 V 22 noHEA  BCC_B2#1 DISORD 0.10045 BCC_B2#2 ORD 0.89955
Al 01 Cr 05 Fe 31 Ti 43 V 20 noHEA  BCC_B2#1 DISORD 0.05079 BCC_B2#2 ORD 0.94920
Al 01 Cr 05 Fe 31 Ti 45 V 18 noHEA  BCC_B2#1 DISORD 0.02338 BCC_B2#2 ORD 0.97661
Al 01 Cr 05 Fe 31 Ti 47 V 16 noHEA  BCC_B2#1 DISORD 0.02535 BCC_B2#2 ORD 0.97465
Al 01 Cr 05 Fe 31 Ti 49 V 14 noHEA  BCC_B2#1 DISORD 0.03400 BCC_B2#2 ORD 0.93174 HCP_A3 0.03426
Al 01 Cr 05 Fe 33 Ti 13 V 48 noHEA  BCC_B2#1 ORD 0.20273 BCC_B2#2 ORD 0.28331 SIGMA ORD 0.51395
Al 01 Cr 05 Fe 33 Ti 15 V 46 noHEA  BCC_B2#1 ORD 0.22809 BCC_B2#2 ORD 0.32591 SIGMA ORD 0.44600
Al 01 Cr 05 Fe 33 Ti 17 V 44 noHEA  BCC_B2#1 ORD 0.25571 BCC_B2#2 ORD 0.36863 SIGMA ORD 0.37567
Al 01 Cr 05 Fe 33 Ti 19 V 42 noHEA  BCC_B2#1 ORD 0.28489 BCC_B2#2 ORD 0.41151 SIGMA ORD 0.30360
Al 01 Cr 05 Fe 33 Ti 21 V 40 noHEA  BCC_B2#1 ORD 0.31512 BCC_B2#2 ORD 0.45458 SIGMA ORD 0.23030
Al 01 Cr 05 Fe 33 Ti 23 V 38 noHEA  BCC_B2#1 ORD 0.34601 BCC_B2#2 ORD 0.49782 SIGMA ORD 0.15617
Al 01 Cr 05 Fe 33 Ti 25 V 36 noHEA  BCC_B2#1 ORD 0.37727 BCC_B2#2 ORD 0.54122 SIGMA ORD 0.08151
Al 01 Cr 05 Fe 33 Ti 27 V 34 noHEA  BCC_B2#1 ORD 0.40870 BCC_B2#2 ORD 0.58475 SIGMA ORD 0.00655
Al 01 Cr 05 Fe 33 Ti 29 V 32 noHEA  BCC_B2#1 ORD 0.37409 BCC_B2#2 ORD 0.62591
Al 01 Cr 05 Fe 33 Ti 31 V 30 noHEA  BCC_B2#1 ORD 0.33265 BCC_B2#2 ORD 0.66735
Al 01 Cr 05 Fe 33 Ti 33 V 28 noHEA  BCC_B2#1 ORD 0.29031 BCC_B2#2 ORD 0.70969
Al 01 Cr 05 Fe 33 Ti 35 V 26 noHEA  BCC_B2#1 ORD 0.24668 BCC_B2#3 ORD 0.75332
Al 01 Cr 05 Fe 33 Ti 37 V 24 noHEA  BCC_B2#1 DISORD 0.20143 BCC_B2#3 ORD 0.79857
Al 01 Cr 05 Fe 33 Ti 39 V 22 noHEA  BCC_B2#1 DISORD 0.15437 BCC_B2#3 ORD 0.84563
Al 01 Cr 05 Fe 33 Ti 41 V 20 noHEA  BCC_B2#1 DISORD 0.10614 BCC_B2#3 ORD 0.89386
Al 01 Cr 05 Fe 33 Ti 43 V 18 noHEA  BCC_B2#1 DISORD 0.06073 BCC_B2#4 ORD 0.93927
Al 01 Cr 05 Fe 33 Ti 45 V 16 noHEA  BCC_B2#1 DISORD 0.03402 BCC_B2#2 ORD 0.96598
Al 01 Cr 05 Fe 33 Ti 47 V 14 noHEA  BCC_B2#1 DISORD 0.03487 BCC_B2#2 ORD 0.96513
Al 01 Cr 05 Fe 33 Ti 49 V 12 noHEA  BCC_B2#1 DISORD 0.02871 BCC_B2#2 ORD 0.05141 BCC_B2#3 ORD 0.91989
Al 01 Cr 05 Fe 35 Ti 11 V 48 noHEA  BCC_B2#2 ORD 0.24991 BCC_B2#3 ORD 0.08613 SIGMA ORD 0.66395
Al 01 Cr 05 Fe 35 Ti 13 V 46 noHEA  BCC_B2#2 ORD 0.29211 BCC_B2#3 ORD 0.09935 SIGMA ORD 0.60854
Al 01 Cr 05 Fe 35 Ti 15 V 44 noHEA  BCC_B2#2 ORD 0.11731 BCC_B2#3 ORD 0.33414 SIGMA ORD 0.54855
Al 01 Cr 05 Fe 35 Ti 17 V 42 noHEA  BCC_B2#1 ORD 0.13921 BCC_B2#2 ORD 0.37623 SIGMA ORD 0.48455
Al 01 Cr 05 Fe 35 Ti 19 V 40 noHEA  BCC_B2#1 ORD 0.16428 BCC_B2#2 ORD 0.41852 SIGMA ORD 0.41720
Al 01 Cr 05 Fe 35 Ti 21 V 38 noHEA  BCC_B2#1 ORD 0.19175 BCC_B2#2 ORD 0.46108 SIGMA ORD 0.34717
Al 01 Cr 05 Fe 35 Ti 23 V 36 noHEA  BCC_B2#1 ORD 0.22096 BCC_B2#2 ORD 0.50392 SIGMA ORD 0.27512
Al 01 Cr 05 Fe 35 Ti 25 V 34 noHEA  BCC_B2#1 ORD 0.25133 BCC_B2#2 ORD 0.54702 SIGMA ORD 0.20165
Al 01 Cr 05 Fe 35 Ti 27 V 32 noHEA  BCC_B2#1 ORD 0.28241 BCC_B2#2 ORD 0.59034 SIGMA ORD 0.12724
Al 01 Cr 05 Fe 35 Ti 29 V 30 noHEA  BCC_B2#1 ORD 0.31386 BCC_B2#2 ORD 0.63385 SIGMA ORD 0.05229
Al 01 Cr 05 Fe 35 Ti 31 V 28 noHEA  BCC_B2#1 ORD 0.32345 BCC_B2#2 ORD 0.67655
Al 01 Cr 05 Fe 35 Ti 33 V 26 noHEA  BCC_B2#1 ORD 0.28245 BCC_B2#2 ORD 0.71755
Al 01 Cr 05 Fe 35 Ti 35 V 24 noHEA  BCC_B2#1 ORD 0.24054 BCC_B2#2 ORD 0.75946
Al 01 Cr 05 Fe 35 Ti 37 V 22 noHEA  BCC_B2#1 DISORD 0.19741 BCC_B2#3 ORD 0.80259
Al 01 Cr 05 Fe 35 Ti 39 V 20 noHEA  BCC_B2#1 DISORD 0.15298 BCC_B2#3 ORD 0.84702
Al 01 Cr 05 Fe 35 Ti 41 V 18 noHEA  BCC_B2#1 DISORD 0.10801 BCC_B2#3 ORD 0.89199
Al 01 Cr 05 Fe 35 Ti 43 V 16 noHEA  BCC_B2#1 DISORD 0.06625 BCC_B2#3 ORD 0.93375
Al 01 Cr 05 Fe 35 Ti 45 V 14 noHEA  BCC_B2#1 DISORD 0.04083 BCC_B2#3 ORD 0.95917
Al 01 Cr 05 Fe 35 Ti 47 V 12 noHEA  BCC_B2#1 DISORD 0.04129 BCC_B2#2 ORD 0.95871
Al 01 Cr 05 Fe 35 Ti 49 V 10 noHEA  BCC_B2#1 DISORD 0.00257 BCC_B2#2 ORD 0.02375 BCC_B2#3 ORD 0.93334 C14_LAVES 0.04033
Al 01 Cr 05 Fe 37 Ti 09 V 48 noHEA  BCC_B2#2 ORD 0.21960 BCC_B2#3 ORD 0.01060 SIGMA ORD 0.76980
Al 01 Cr 05 Fe 37 Ti 11 V 46 noHEA  BCC_B2#2 ORD 0.26331 BCC_B2#3 ORD 0.00710 SIGMA ORD 0.72959
Al 01 Cr 05 Fe 37 Ti 13 V 44 noHEA  BCC_B2#2 ORD 0.30528 BCC_B2#3 ORD 0.01101 SIGMA ORD 0.68371
Al 01 Cr 05 Fe 37 Ti 15 V 42 noHEA  BCC_B2#2 ORD 0.34660 BCC_B2#3 ORD 0.02029 SIGMA ORD 0.63311
Al 01 Cr 05 Fe 37 Ti 17 V 40 noHEA  BCC_B2#2 ORD 0.38771 BCC_B2#3 ORD 0.03439 SIGMA ORD 0.57790
Al 01 Cr 05 Fe 37 Ti 19 V 38 noHEA  BCC_B2#2 ORD 0.05280 BCC_B2#3 ORD 0.42890 SIGMA ORD 0.51830
Al 01 Cr 05 Fe 37 Ti 21 V 36 noHEA  BCC_B2#2 ORD 0.07500 BCC_B2#3 ORD 0.47039 SIGMA ORD 0.45461
Al 01 Cr 05 Fe 37 Ti 23 V 34 noHEA  BCC_B2#1 ORD 0.10045 BCC_B2#2 ORD 0.51229 SIGMA ORD 0.38727
Al 01 Cr 05 Fe 37 Ti 25 V 32 noHEA  BCC_B2#1 ORD 0.12849 BCC_B2#2 ORD 0.55464 SIGMA ORD 0.31687
Al 01 Cr 05 Fe 37 Ti 27 V 30 noHEA  BCC_B2#1 ORD 0.15843 BCC_B2#2 ORD 0.59741 SIGMA ORD 0.24415
Al 01 Cr 05 Fe 37 Ti 29 V 28 noHEA  BCC_B2#1 ORD 0.18957 BCC_B2#2 ORD 0.64054 SIGMA ORD 0.16989
Al 01 Cr 05 Fe 37 Ti 31 V 26 noHEA  BCC_B2#1 ORD 0.22132 BCC_B2#2 ORD 0.68392 SIGMA ORD 0.09476
Al 01 Cr 05 Fe 37 Ti 33 V 24 noHEA  BCC_B2#1 ORD 0.25325 BCC_B2#2 ORD 0.72749 SIGMA ORD 0.01926
Al 01 Cr 05 Fe 37 Ti 35 V 22 noHEA  BCC_B2#1 ORD 0.23129 BCC_B2#2 ORD 0.76871
Al 01 Cr 05 Fe 37 Ti 37 V 20 noHEA  BCC_B2#1 DISORD 0.19018 BCC_B2#2 ORD 0.80982
Al 01 Cr 05 Fe 37 Ti 39 V 18 noHEA  BCC_B2#1 DISORD 0.14818 BCC_B2#3 ORD 0.85182
Al 01 Cr 05 Fe 37 Ti 41 V 16 noHEA  BCC_B2#1 DISORD 0.10612 BCC_B2#3 ORD 0.89388
Al 01 Cr 05 Fe 37 Ti 43 V 14 noHEA  BCC_B2#1 DISORD 0.06781 BCC_B2#3 ORD 0.93219
Al 01 Cr 05 Fe 37 Ti 45 V 12 noHEA  BCC_B2#1 DISORD 0.04459 BCC_B2#3 ORD 0.95541
Al 01 Cr 05 Fe 37 Ti 47 V 10 noHEA  BCC_B2#1 DISORD 0.04531 BCC_B2#2 ORD 0.95469
Al 01 Cr 05 Fe 37 Ti 49 V 08 noHEA  BCC_B2#1 ORD 0.01205 BCC_B2#2 ORD 0.93191 C14_LAVES 0.05604
Al 01 Cr 05 Fe 39 Ti 07 V 48 noHEA  BCC_B2#2 ORD 0.18076 SIGMA ORD 0.81924
Al 01 Cr 05 Fe 39 Ti 09 V 46 noHEA  BCC_B2#2 ORD 0.22261 SIGMA ORD 0.77739
Al 01 Cr 05 Fe 39 Ti 11 V 44 noHEA  BCC_B2#2 ORD 0.26485 SIGMA ORD 0.73515
Al 01 Cr 05 Fe 39 Ti 13 V 42 noHEA  BCC_B2#2 ORD 0.30730 SIGMA ORD 0.69270
Al 01 Cr 05 Fe 39 Ti 15 V 40 noHEA  BCC_B2#2 ORD 0.34990 SIGMA ORD 0.65010
Al 01 Cr 05 Fe 39 Ti 17 V 38 noHEA  BCC_B2#2 ORD 0.39267 SIGMA ORD 0.60733
Al 01 Cr 05 Fe 39 Ti 19 V 36 noHEA  BCC_B2#2 ORD 0.43567 SIGMA ORD 0.56433
Al 01 Cr 05 Fe 39 Ti 21 V 34 noHEA  BCC_B2#2 ORD 0.47902 SIGMA ORD 0.52098
Al 01 Cr 05 Fe 39 Ti 23 V 32 noHEA  BCC_B2#2 ORD 0.52287 SIGMA ORD 0.47713
Al 01 Cr 05 Fe 39 Ti 25 V 30 noHEA  BCC_B2#2 ORD 0.01039 BCC_B2#3 ORD 0.56581 SIGMA ORD 0.42380
Al 01 Cr 05 Fe 39 Ti 27 V 28 noHEA  BCC_B2#1 ORD 0.03744 BCC_B2#3 ORD 0.60727 SIGMA ORD 0.35529
Al 01 Cr 05 Fe 39 Ti 29 V 26 noHEA  BCC_B2#1 ORD 0.06752 BCC_B2#2 ORD 0.64939 SIGMA ORD 0.28309
Al 01 Cr 05 Fe 39 Ti 31 V 24 noHEA  BCC_B2#1 ORD 0.09957 BCC_B2#2 ORD 0.69209 SIGMA ORD 0.20834
Al 01 Cr 05 Fe 39 Ti 33 V 22 noHEA  BCC_B2#1 ORD 0.13245 BCC_B2#2 ORD 0.73520 SIGMA ORD 0.13235
Al 01 Cr 05 Fe 39 Ti 35 V 20 noHEA  BCC_B2#1 ORD 0.16537 BCC_B2#2 ORD 0.77859 SIGMA ORD 0.05604
Al 01 Cr 05 Fe 39 Ti 37 V 18 noHEA  BCC_B2#1 DISORD 0.17895 BCC_B2#2 ORD 0.82105
Al 01 Cr 05 Fe 39 Ti 39 V 16 noHEA  BCC_B2#1 DISORD 0.13928 BCC_B2#2 ORD 0.86072
Al 01 Cr 05 Fe 39 Ti 41 V 14 noHEA  BCC_B2#1 DISORD 0.10003 BCC_B2#3 ORD 0.89997
Al 01 Cr 05 Fe 39 Ti 43 V 12 noHEA  BCC_B2#1 DISORD 0.06532 BCC_B2#3 ORD 0.93468
Al 01 Cr 05 Fe 39 Ti 45 V 10 noHEA  BCC_B2#1 DISORD 0.04556 BCC_B2#3 ORD 0.95444
Al 01 Cr 05 Fe 39 Ti 47 V 08 noHEA  BCC_B2#1 DISORD 0.04071 BCC_B2#2 ORD 0.95091 C14_LAVES 0.00839
Al 01 Cr 05 Fe 39 Ti 49 V 06 noHEA  BCC_B2#1 ORD 0.00400 BCC_B2#2 ORD 0.92925 C14_LAVES 0.06601 HCP_A3 0.00074
Al 01 Cr 05 Fe 41 Ti 05 V 48 noHEA  BCC_B2#1 ORD 0.00525 BCC_B2#2 ORD 0.02322 C14_LAVES 0.12414 SIGMA ORD 0.84740
Al 01 Cr 05 Fe 41 Ti 07 V 46 noHEA  BCC_B2#2 ORD 0.11102 C14_LAVES 0.07903 SIGMA ORD 0.80994
Al 01 Cr 05 Fe 41 Ti 09 V 44 noHEA  BCC_B2#2 ORD 0.18829 C14_LAVES 0.04021 SIGMA ORD 0.77150
Al 01 Cr 05 Fe 41 Ti 11 V 42 noHEA  BCC_B2#2 ORD 0.26086 C14_LAVES 0.00545 SIGMA ORD 0.73370
Al 01 Cr 05 Fe 41 Ti 13 V 40 noHEA  BCC_B2#2 ORD 0.30806 SIGMA ORD 0.69194
Al 01 Cr 05 Fe 41 Ti 15 V 38 noHEA  BCC_B2#2 ORD 0.35070 SIGMA ORD 0.64930
Al 01 Cr 05 Fe 41 Ti 17 V 36 noHEA  BCC_B2#2 ORD 0.39337 SIGMA ORD 0.60663
Al 01 Cr 05 Fe 41 Ti 19 V 34 noHEA  BCC_B2#2 ORD 0.43610 SIGMA ORD 0.56390
Al 01 Cr 05 Fe 41 Ti 21 V 32 noHEA  BCC_B2#2 ORD 0.47895 SIGMA ORD 0.52105
Al 01 Cr 05 Fe 41 Ti 23 V 30 noHEA  BCC_B2#2 ORD 0.52200 SIGMA ORD 0.47800
Al 01 Cr 05 Fe 41 Ti 25 V 28 noHEA  BCC_B2#2 ORD 0.56541 SIGMA ORD 0.43459
Al 01 Cr 05 Fe 41 Ti 27 V 26 noHEA  BCC_B2#2 ORD 0.60938 SIGMA ORD 0.39062
Al 01 Cr 05 Fe 41 Ti 29 V 24 noHEA  BCC_B2#2 ORD 0.65416 SIGMA ORD 0.34584
Al 01 Cr 05 Fe 41 Ti 31 V 22 noHEA  BCC_B2#2 ORD 0.70008 SIGMA ORD 0.29992
Al 01 Cr 05 Fe 41 Ti 33 V 20 noHEA  BCC_B2#1 ORD 0.01553 BCC_B2#3 ORD 0.74505 SIGMA ORD 0.23943
Al 01 Cr 05 Fe 41 Ti 35 V 18 noHEA  BCC_B2#1 ORD 0.05175 BCC_B2#2 ORD 0.78765 SIGMA ORD 0.16059
Al 01 Cr 05 Fe 41 Ti 37 V 16 noHEA  BCC_B2#1 DISORD 0.08671 BCC_B2#2 ORD 0.83074 SIGMA ORD 0.08256
Al 01 Cr 05 Fe 41 Ti 39 V 14 noHEA  BCC_B2#1 DISORD 0.12027 BCC_B2#2 ORD 0.87412 SIGMA ORD 0.00561
Al 01 Cr 05 Fe 41 Ti 41 V 12 noHEA  BCC_B2#1 DISORD 0.08894 BCC_B2#2 ORD 0.91106
Al 01 Cr 05 Fe 41 Ti 43 V 10 noHEA  BCC_B2#1 DISORD 0.05822 BCC_B2#3 ORD 0.94178
Al 01 Cr 05 Fe 41 Ti 45 V 08 noHEA  BCC_B2#1 DISORD 0.04356 BCC_B2#3 ORD 0.95644
Al 01 Cr 05 Fe 41 Ti 47 V 06 noHEA  BCC_B2#1 DISORD 0.03760 BCC_B2#2 ORD 0.94871 C14_LAVES 0.01369
Al 01 Cr 05 Fe 41 Ti 49 V 04 noHEA  BCC_B2#2 ORD 0.92599 C14_LAVES 0.07268 HCP_A3 0.00133
Al 01 Cr 05 Fe 43 Ti 03 V 48 noHEA  BCC_B2#2 ORD 0.03922 C14_LAVES 0.08746 SIGMA ORD 0.87332
Al 01 Cr 05 Fe 43 Ti 05 V 46 noHEA  BCC_B2#2 ORD 0.00824 C14_LAVES 0.14991 SIGMA ORD 0.84185
Al 01 Cr 05 Fe 43 Ti 07 V 44 noHEA  BCC_B2#2 ORD 0.00888 C14_LAVES 0.19952 SIGMA ORD 0.79160
Al 01 Cr 05 Fe 43 Ti 09 V 42 noHEA  BCC_B2#2 ORD 0.08894 C14_LAVES 0.15906 SIGMA ORD 0.75200
Al 01 Cr 05 Fe 43 Ti 11 V 40 noHEA  BCC_B2#2 ORD 0.16300 C14_LAVES 0.12352 SIGMA ORD 0.71348
Al 01 Cr 05 Fe 43 Ti 13 V 38 noHEA  BCC_B2#2 ORD 0.23388 C14_LAVES 0.09076 SIGMA ORD 0.67536
Al 01 Cr 05 Fe 43 Ti 15 V 36 noHEA  BCC_B2#2 ORD 0.30321 C14_LAVES 0.05928 SIGMA ORD 0.63751
Al 01 Cr 05 Fe 43 Ti 17 V 34 noHEA  BCC_B2#2 ORD 0.37085 C14_LAVES 0.02944 SIGMA ORD 0.59971
Al 01 Cr 05 Fe 43 Ti 19 V 32 noHEA  BCC_B2#2 ORD 0.43763 C14_LAVES 0.00042 SIGMA ORD 0.56195
Al 01 Cr 05 Fe 43 Ti 21 V 30 noHEA  BCC_B2#2 ORD 0.48086 SIGMA ORD 0.51914
Al 01 Cr 05 Fe 43 Ti 23 V 28 noHEA  BCC_B2#2 ORD 0.52377 SIGMA ORD 0.47623
Al 01 Cr 05 Fe 43 Ti 25 V 26 noHEA  BCC_B2#2 ORD 0.56679 SIGMA ORD 0.43321
Al 01 Cr 05 Fe 43 Ti 27 V 24 noHEA  BCC_B2#2 ORD 0.61003 SIGMA ORD 0.38997
Al 01 Cr 05 Fe 43 Ti 29 V 22 noHEA  BCC_B2#2 ORD 0.65367 SIGMA ORD 0.34633
Al 01 Cr 05 Fe 43 Ti 31 V 20 noHEA  BCC_B2#2 ORD 0.69800 SIGMA ORD 0.30200
Al 01 Cr 05 Fe 43 Ti 33 V 18 noHEA  BCC_B2#2 ORD 0.74337 SIGMA ORD 0.25663
Al 01 Cr 05 Fe 43 Ti 35 V 16 noHEA  BCC_B2#2 ORD 0.79027 SIGMA ORD 0.20973
Al 01 Cr 05 Fe 43 Ti 37 V 14 noHEA  BCC_B2#2 ORD 0.83930 SIGMA ORD 0.16070
Al 01 Cr 05 Fe 43 Ti 39 V 12 noHEA  BCC_B2#1 DISORD 0.03128 BCC_B2#3 ORD 0.88307 SIGMA ORD 0.08564
Al 01 Cr 05 Fe 43 Ti 41 V 10 noHEA  BCC_B2#1 DISORD 0.06356 BCC_B2#2 ORD 0.92650 SIGMA ORD 0.00993
Al 01 Cr 05 Fe 43 Ti 43 V 08 noHEA  BCC_B2#1 DISORD 0.04576 BCC_B2#2 ORD 0.95424
Al 01 Cr 05 Fe 43 Ti 45 V 06 noHEA  BCC_B2#1 DISORD 0.03813 BCC_B2#3 ORD 0.96187
Al 01 Cr 05 Fe 43 Ti 47 V 04 noHEA  BCC_B2#1 DISORD 0.03590 BCC_B2#3 ORD 0.94842 C14_LAVES 0.01569
Al 01 Cr 05 Fe 43 Ti 49 V 02 noHEA  BCC_B2#2 ORD 0.92303 C14_LAVES 0.07660 HCP_A3 0.00036
Al 01 Cr 05 Fe 45 Ti 01 V 48 noHEA  BCC_B2#2 ORD 0.06199 C14_LAVES 0.02669 SIGMA ORD 0.91132
Al 01 Cr 05 Fe 45 Ti 03 V 46 noHEA  BCC_B2#2 ORD 0.04007 C14_LAVES 0.08858 SIGMA ORD 0.87134
Al 01 Cr 05 Fe 45 Ti 05 V 44 noHEA  BCC_B2#2 ORD 0.01356 C14_LAVES 0.15054 SIGMA ORD 0.83590
Al 01 Cr 05 Fe 45 Ti 07 V 42 noHEA  C14_LAVES 0.21120 SIGMA ORD 0.78880
Al 01 Cr 05 Fe 45 Ti 09 V 40 noHEA  BCC_B2#2 ORD 0.00071 C14_LAVES 0.26961 SIGMA ORD 0.72967
Al 01 Cr 05 Fe 45 Ti 11 V 38 noHEA  BCC_B2#2 ORD 0.07392 C14_LAVES 0.23513 SIGMA ORD 0.69094
Al 01 Cr 05 Fe 45 Ti 13 V 36 noHEA  BCC_B2#2 ORD 0.14438 C14_LAVES 0.20302 SIGMA ORD 0.65259
Al 01 Cr 05 Fe 45 Ti 15 V 34 noHEA  BCC_B2#2 ORD 0.21313 C14_LAVES 0.17243 SIGMA ORD 0.61444
Al 01 Cr 05 Fe 45 Ti 17 V 32 noHEA  BCC_B2#2 ORD 0.28104 C14_LAVES 0.14253 SIGMA ORD 0.57642
Al 01 Cr 05 Fe 45 Ti 19 V 30 noHEA  BCC_B2#2 ORD 0.34784 C14_LAVES 0.11374 SIGMA ORD 0.53842
Al 01 Cr 05 Fe 45 Ti 21 V 28 noHEA  BCC_B2#2 ORD 0.41412 C14_LAVES 0.08548 SIGMA ORD 0.50040
Al 01 Cr 05 Fe 45 Ti 23 V 26 noHEA  BCC_B2#2 ORD 0.48008 C14_LAVES 0.05760 SIGMA ORD 0.46232
Al 01 Cr 05 Fe 45 Ti 25 V 24 noHEA  BCC_B2#2 ORD 0.54590 C14_LAVES 0.02996 SIGMA ORD 0.42413
Al 01 Cr 05 Fe 45 Ti 27 V 22 noHEA  BCC_B2#2 ORD 0.61175 C14_LAVES 0.00245 SIGMA ORD 0.38579
Al 01 Cr 05 Fe 45 Ti 29 V 20 noHEA  BCC_B2#2 ORD 0.65726 SIGMA ORD 0.34274
Al 01 Cr 05 Fe 45 Ti 31 V 18 noHEA  BCC_B2#2 ORD 0.70101 SIGMA ORD 0.29899
Al 01 Cr 05 Fe 45 Ti 33 V 16 noHEA  BCC_B2#2 ORD 0.74528 SIGMA ORD 0.25472
Al 01 Cr 05 Fe 45 Ti 35 V 14 noHEA  BCC_B2#2 ORD 0.79049 SIGMA ORD 0.20951
Al 01 Cr 05 Fe 45 Ti 37 V 12 noHEA  BCC_B2#2 ORD 0.83727 SIGMA ORD 0.16273
Al 01 Cr 05 Fe 45 Ti 39 V 10 noHEA  BCC_B2#2 ORD 0.88651 SIGMA ORD 0.11349
Al 01 Cr 05 Fe 45 Ti 41 V 08 noHEA  BCC_B2#1 DISORD 0.00950 BCC_B2#2 ORD 0.93592 SIGMA ORD 0.05459
Al 01 Cr 05 Fe 45 Ti 43 V 06 noHEA  BCC_B2#1 DISORD 0.02753 BCC_B2#3 ORD 0.97247
Al 01 Cr 05 Fe 45 Ti 45 V 04 noHEA  BCC_B2#1 DISORD 0.02915 BCC_B2#2 ORD 0.97085
Al 01 Cr 05 Fe 45 Ti 47 V 02 noHEA  BCC_B2#1 DISORD 0.03390 BCC_B2#3 ORD 0.95038 C14_LAVES 0.01572
Al 01 Cr 05 Fe 47 Ti 01 V 46 noHEA  BCC_B2#2 ORD 0.06087 C14_LAVES 0.02764 SIGMA ORD 0.91149
Al 01 Cr 05 Fe 47 Ti 03 V 44 noHEA  BCC_B2#2 ORD 0.04145 C14_LAVES 0.08985 SIGMA ORD 0.86870
Al 01 Cr 05 Fe 47 Ti 05 V 42 noHEA  BCC_B2#2 ORD 0.01872 C14_LAVES 0.15174 SIGMA ORD 0.82954
Al 01 Cr 05 Fe 47 Ti 07 V 40 noHEA  C14_LAVES 0.21278 SIGMA ORD 0.78722
Al 01 Cr 05 Fe 47 Ti 09 V 38 noHEA  C14_LAVES 0.27176 SIGMA ORD 0.72824
Al 01 Cr 05 Fe 47 Ti 11 V 36 noHEA  C14_LAVES 0.33078 SIGMA ORD 0.66922
Al 01 Cr 05 Fe 47 Ti 13 V 34 noHEA  BCC_B2#2 ORD 0.06047 C14_LAVES 0.31128 SIGMA ORD 0.62825
Al 01 Cr 05 Fe 47 Ti 15 V 32 noHEA  BCC_B2#2 ORD 0.12839 C14_LAVES 0.28159 SIGMA ORD 0.59002
Al 01 Cr 05 Fe 47 Ti 17 V 30 noHEA  BCC_B2#2 ORD 0.19542 C14_LAVES 0.25273 SIGMA ORD 0.55185
Al 01 Cr 05 Fe 47 Ti 19 V 28 noHEA  BCC_B2#2 ORD 0.26210 C14_LAVES 0.22420 SIGMA ORD 0.51370
Al 01 Cr 05 Fe 47 Ti 21 V 26 noHEA  BCC_B2#2 ORD 0.32813 C14_LAVES 0.19638 SIGMA ORD 0.47549
Al 01 Cr 05 Fe 47 Ti 23 V 24 noHEA  BCC_B2#2 ORD 0.39395 C14_LAVES 0.16886 SIGMA ORD 0.43720
Al 01 Cr 05 Fe 47 Ti 25 V 22 noHEA  BCC_B2#2 ORD 0.45973 C14_LAVES 0.14152 SIGMA ORD 0.39875
Al 01 Cr 05 Fe 47 Ti 27 V 20 noHEA  BCC_B2#2 ORD 0.52565 C14_LAVES 0.11426 SIGMA ORD 0.36010
Al 01 Cr 05 Fe 47 Ti 29 V 18 noHEA  BCC_B2#2 ORD 0.59188 C14_LAVES 0.08695 SIGMA ORD 0.32117
Al 01 Cr 05 Fe 47 Ti 31 V 16 noHEA  BCC_B2#2 ORD 0.65863 C14_LAVES 0.05948 SIGMA ORD 0.28190
Al 01 Cr 05 Fe 47 Ti 33 V 14 noHEA  BCC_B2#2 ORD 0.72611 C14_LAVES 0.03171 SIGMA ORD 0.24218
Al 01 Cr 05 Fe 47 Ti 35 V 12 noHEA  BCC_B2#2 ORD 0.79460 C14_LAVES 0.00348 SIGMA ORD 0.20193
Al 01 Cr 05 Fe 47 Ti 37 V 10 noHEA  BCC_B2#2 ORD 0.84320 SIGMA ORD 0.15680
Al 01 Cr 05 Fe 47 Ti 39 V 08 noHEA  BCC_B2#2 ORD 0.89037 SIGMA ORD 0.10963
Al 01 Cr 05 Fe 47 Ti 41 V 06 noHEA  BCC_B2#2 ORD 0.94052 SIGMA ORD 0.05948
Al 01 Cr 05 Fe 47 Ti 43 V 04 noHEA  BCC_B2#1 DISORD 0.00369 BCC_B2#2 ORD 0.99425 SIGMA ORD 0.00206
Al 01 Cr 05 Fe 47 Ti 45 V 02 noHEA  BCC_B2#1 DISORD 0.01766 BCC_B2#3 ORD 0.98234
Al 01 Cr 05 Fe 49 Ti 01 V 44 noHEA  BCC_B2#2 ORD 0.06064 C14_LAVES 0.02850 SIGMA ORD 0.91085
Al 01 Cr 05 Fe 49 Ti 03 V 42 noHEA  BCC_B2#2 ORD 0.04298 C14_LAVES 0.09124 SIGMA ORD 0.86578
Al 01 Cr 05 Fe 49 Ti 05 V 40 noHEA  BCC_B2#2 ORD 0.02317 C14_LAVES 0.15346 SIGMA ORD 0.82337
Al 01 Cr 05 Fe 49 Ti 07 V 38 noHEA  BCC_B2#2 ORD 0.00006 C14_LAVES 0.21528 SIGMA ORD 0.78465
Al 01 Cr 05 Fe 49 Ti 09 V 36 noHEA  C14_LAVES 0.27398 SIGMA ORD 0.72602
Al 01 Cr 05 Fe 49 Ti 11 V 34 noHEA  C14_LAVES 0.33247 SIGMA ORD 0.66753
Al 01 Cr 05 Fe 49 Ti 13 V 32 noHEA  C14_LAVES 0.39112 SIGMA ORD 0.60888
Al 01 Cr 05 Fe 49 Ti 15 V 30 noHEA  BCC_B2#2 ORD 0.04702 C14_LAVES 0.38844 SIGMA ORD 0.56454
Al 01 Cr 05 Fe 49 Ti 17 V 28 noHEA  BCC_B2#2 ORD 0.11322 C14_LAVES 0.36048 SIGMA ORD 0.52631
Al 01 Cr 05 Fe 49 Ti 19 V 26 noHEA  BCC_B2#2 ORD 0.17899 C14_LAVES 0.33297 SIGMA ORD 0.48804
Al 01 Cr 05 Fe 49 Ti 21 V 24 noHEA  BCC_B2#2 ORD 0.24474 C14_LAVES 0.30557 SIGMA ORD 0.44969
Al 01 Cr 05 Fe 49 Ti 23 V 22 noHEA  BCC_B2#2 ORD 0.31020 C14_LAVES 0.27861 SIGMA ORD 0.41119
Al 01 Cr 05 Fe 49 Ti 25 V 20 noHEA  BCC_B2#2 ORD 0.37575 C14_LAVES 0.25178 SIGMA ORD 0.37248
Al 01 Cr 05 Fe 49 Ti 27 V 18 noHEA  BCC_B2#2 ORD 0.44156 C14_LAVES 0.22495 SIGMA ORD 0.33349
Al 01 Cr 05 Fe 49 Ti 29 V 16 noHEA  BCC_B2#2 ORD 0.50783 C14_LAVES 0.19803 SIGMA ORD 0.29414
Al 01 Cr 05 Fe 49 Ti 31 V 14 noHEA  BCC_B2#2 ORD 0.57479 C14_LAVES 0.17087 SIGMA ORD 0.25433
Al 01 Cr 05 Fe 49 Ti 33 V 12 noHEA  BCC_B2#2 ORD 0.64272 C14_LAVES 0.14333 SIGMA ORD 0.21395
Al 01 Cr 05 Fe 49 Ti 35 V 10 noHEA  BCC_B2#2 ORD 0.71195 C14_LAVES 0.11520 SIGMA ORD 0.17285
Al 01 Cr 05 Fe 49 Ti 37 V 08 noHEA  BCC_B2#2 ORD 0.78291 C14_LAVES 0.08622 SIGMA ORD 0.13087
Al 01 Cr 05 Fe 49 Ti 39 V 06 noHEA  BCC_B2#2 ORD 0.85618 C14_LAVES 0.05605 SIGMA ORD 0.08778
Al 01 Cr 05 Fe 49 Ti 41 V 04 noHEA  BCC_B2#2 ORD 0.93255 C14_LAVES 0.02415 SIGMA ORD 0.04329
Al 01 Cr 05 Fe 49 Ti 43 V 02 noHEA  BCC_B2#2 ORD 1.00000
Al 01 Cr 07 Fe 01 Ti 43 V 48 noHEA  BCC_B2#2 ORD 1.00000
Al 01 Cr 07 Fe 01 Ti 45 V 46 noHEA  BCC_B2#2 ORD 0.45732 BCC_B2#3 ORD 0.54268
Al 01 Cr 07 Fe 01 Ti 47 V 44 noHEA  BCC_B2#2 ORD 0.17659 BCC_B2#3 ORD 0.80045 HCP_A3 0.02296
Al 01 Cr 07 Fe 01 Ti 49 V 42 noHEA  BCC_B2#2 ORD 0.53526 BCC_B2#3 ORD 0.37920 HCP_A3 0.08554
Al 01 Cr 07 Fe 03 Ti 41 V 48 noHEA  BCC_B2#2 ORD 1.00000
Al 01 Cr 07 Fe 03 Ti 43 V 46 noHEA  BCC_B2#2 ORD 1.00000
Al 01 Cr 07 Fe 03 Ti 45 V 44 noHEA  BCC_B2#2 ORD 1.00000
Al 01 Cr 07 Fe 03 Ti 47 V 42 noHEA  BCC_B2#2 ORD 0.95371 HCP_A3 0.04629
Al 01 Cr 07 Fe 03 Ti 49 V 40 noHEA  BCC_B2#2 ORD 0.90371 HCP_A3 0.09629
Al 01 Cr 07 Fe 05 Ti 39 V 48 noHEA  BCC_B2#2 ORD 1.00000
Al 01 Cr 07 Fe 05 Ti 41 V 46 noHEA  BCC_B2#2 ORD 1.00000
Al 01 Cr 07 Fe 05 Ti 43 V 44 noHEA  BCC_B2#2 ORD 1.00000
Al 01 Cr 07 Fe 05 Ti 45 V 42 noHEA  BCC_B2#2 ORD 1.00000
Al 01 Cr 07 Fe 05 Ti 47 V 40 noHEA  BCC_B2#2 ORD 0.96481 HCP_A3 0.03519
Al 01 Cr 07 Fe 05 Ti 49 V 38 noHEA  BCC_B2#2 ORD 0.91818 HCP_A3 0.08181
Al 01 Cr 07 Fe 07 Ti 37 V 48 noHEA  BCC_B2#2 ORD 1.00000
Al 01 Cr 07 Fe 07 Ti 39 V 46 noHEA  BCC_B2#2 ORD 1.00000
Al 01 Cr 07 Fe 07 Ti 41 V 44 noHEA  BCC_B2#2 ORD 1.00000
Al 01 Cr 07 Fe 07 Ti 43 V 42 noHEA  BCC_B2#2 ORD 1.00000
Al 01 Cr 07 Fe 07 Ti 45 V 40 noHEA  BCC_B2#2 ORD 1.00000
Al 01 Cr 07 Fe 07 Ti 47 V 38 noHEA  BCC_B2#2 ORD 0.97679 HCP_A3 0.02321
Al 01 Cr 07 Fe 07 Ti 49 V 36 noHEA  BCC_B2#2 ORD 0.93178 HCP_A3 0.06822
Al 01 Cr 07 Fe 09 Ti 35 V 48 noHEA  BCC_B2#2 ORD 1.00000
Al 01 Cr 07 Fe 09 Ti 37 V 46 noHEA  BCC_B2#2 ORD 1.00000
Al 01 Cr 07 Fe 09 Ti 39 V 44 noHEA  BCC_B2#2 ORD 1.00000
Al 01 Cr 07 Fe 09 Ti 41 V 42 noHEA  BCC_B2#2 ORD 1.00000
Al 01 Cr 07 Fe 09 Ti 43 V 40 noHEA  BCC_B2#2 ORD 1.00000
Al 01 Cr 07 Fe 09 Ti 45 V 38 noHEA  BCC_B2#2 ORD 1.00000
Al 01 Cr 07 Fe 09 Ti 47 V 36 noHEA  BCC_B2#2 ORD 0.98657 HCP_A3 0.01343
Al 01 Cr 07 Fe 09 Ti 49 V 34 noHEA  BCC_B2#2 ORD 0.94253 HCP_A3 0.05747
Al 01 Cr 07 Fe 11 Ti 33 V 48 noHEA  BCC_B2#2 ORD 1.00000
Al 01 Cr 07 Fe 11 Ti 35 V 46 noHEA  BCC_B2#2 ORD 1.00000
Al 01 Cr 07 Fe 11 Ti 37 V 44 noHEA  BCC_B2#2 ORD 1.00000
Al 01 Cr 07 Fe 11 Ti 39 V 42 noHEA  BCC_B2#2 ORD 1.00000
Al 01 Cr 07 Fe 11 Ti 41 V 40 noHEA  BCC_B2#2 ORD 1.00000
Al 01 Cr 07 Fe 11 Ti 43 V 38 noHEA  BCC_B2#2 ORD 1.00000
Al 01 Cr 07 Fe 11 Ti 45 V 36 noHEA  BCC_B2#2 ORD 1.00000
Al 01 Cr 07 Fe 11 Ti 47 V 34 noHEA  BCC_B2#2 ORD 0.99402 HCP_A3 0.00598
Al 01 Cr 07 Fe 11 Ti 49 V 32 noHEA  BCC_B2#2 ORD 0.95065 HCP_A3 0.04935
Al 01 Cr 07 Fe 13 Ti 31 V 48 noHEA  BCC_B2#1 ORD 0.00000 BCC_B2#2 ORD 1.00000
Al 01 Cr 07 Fe 13 Ti 33 V 46 noHEA  BCC_B2#2 ORD 1.00000
Al 01 Cr 07 Fe 13 Ti 35 V 44 noHEA  BCC_B2#2 ORD 1.00000
Al 01 Cr 07 Fe 13 Ti 37 V 42 noHEA  BCC_B2#2 ORD 1.00000
Al 01 Cr 07 Fe 13 Ti 39 V 40 noHEA  BCC_B2#2 ORD 1.00000
Al 01 Cr 07 Fe 13 Ti 41 V 38 noHEA  BCC_B2#2 ORD 1.00000
Al 01 Cr 07 Fe 13 Ti 43 V 36 noHEA  BCC_B2#2 ORD 1.00000
Al 01 Cr 07 Fe 13 Ti 45 V 34 noHEA  BCC_B2#2 ORD 1.00000
Al 01 Cr 07 Fe 13 Ti 47 V 32 noHEA  BCC_B2#2 ORD 0.99959 HCP_A3 0.00041
Al 01 Cr 07 Fe 13 Ti 49 V 30 noHEA  BCC_B2#2 ORD 0.95671 HCP_A3 0.04329
Al 01 Cr 07 Fe 15 Ti 29 V 48 noHEA  BCC_B2#1 ORD 0.59537 BCC_B2#2 ORD 0.40463
Al 01 Cr 07 Fe 15 Ti 31 V 46 noHEA  BCC_B2#1 ORD 0.03444 BCC_B2#2 ORD 0.96556
Al 01 Cr 07 Fe 15 Ti 33 V 44 noHEA  BCC_B2#1 ORD 0.01332 BCC_B2#2 ORD 0.98668
Al 01 Cr 07 Fe 15 Ti 35 V 42 noHEA  BCC_B2#2 ORD 1.00000
Al 01 Cr 07 Fe 15 Ti 37 V 40 noHEA  BCC_B2#2 ORD 1.00000
Al 01 Cr 07 Fe 15 Ti 39 V 38 noHEA  BCC_B2#2 ORD 1.00000
Al 01 Cr 07 Fe 15 Ti 41 V 36 noHEA  BCC_B2#2 ORD 1.00000
Al 01 Cr 07 Fe 15 Ti 43 V 34 noHEA  BCC_B2#2 ORD 1.00000
Al 01 Cr 07 Fe 15 Ti 45 V 32 noHEA  BCC_B2#2 ORD 1.00000
Al 01 Cr 07 Fe 15 Ti 47 V 30 noHEA  BCC_B2#2 ORD 1.00000
Al 01 Cr 07 Fe 15 Ti 49 V 28 noHEA  BCC_B2#2 ORD 0.96129 HCP_A3 0.03871
Al 01 Cr 07 Fe 17 Ti 27 V 48 noHEA  BCC_B2#1 ORD 0.46649 BCC_B2#2 ORD 0.53351
Al 01 Cr 07 Fe 17 Ti 29 V 46 noHEA  BCC_B2#1 ORD 0.40903 BCC_B2#2 ORD 0.59097
Al 01 Cr 07 Fe 17 Ti 31 V 44 noHEA  BCC_B2#1 ORD 0.04984 BCC_B2#2 ORD 0.95016
Al 01 Cr 07 Fe 17 Ti 33 V 42 noHEA  BCC_B2#1 ORD 0.00000 BCC_B2#2 ORD 1.00000
Al 01 Cr 07 Fe 17 Ti 35 V 40 noHEA  BCC_B2#1 ORD 0.12839 BCC_B2#2 ORD 0.87161
Al 01 Cr 07 Fe 17 Ti 37 V 38 noHEA  BCC_B2#2 ORD 1.00000
Al 01 Cr 07 Fe 17 Ti 39 V 36 noHEA  BCC_B2#2 ORD 1.00000
Al 01 Cr 07 Fe 17 Ti 41 V 34 noHEA  BCC_B2#2 ORD 1.00000
Al 01 Cr 07 Fe 17 Ti 43 V 32 noHEA  BCC_B2#2 ORD 1.00000
Al 01 Cr 07 Fe 17 Ti 45 V 30 noHEA  BCC_B2#2 ORD 1.00000
Al 01 Cr 07 Fe 17 Ti 47 V 28 noHEA  BCC_B2#2 ORD 1.00000
Al 01 Cr 07 Fe 17 Ti 49 V 26 noHEA  BCC_B2#2 ORD 0.96487 HCP_A3 0.03513
Al 01 Cr 07 Fe 19 Ti 25 V 48 noHEA  BCC_B2#1 ORD 0.50431 BCC_B2#2 ORD 0.49569
Al 01 Cr 07 Fe 19 Ti 27 V 46 noHEA  BCC_B2#1 ORD 0.45783 BCC_B2#2 ORD 0.54217
Al 01 Cr 07 Fe 19 Ti 29 V 44 noHEA  BCC_B2#1 ORD 0.40648 BCC_B2#2 ORD 0.59352
Al 01 Cr 07 Fe 19 Ti 31 V 42 noHEA  BCC_B2#1 ORD 0.34749 BCC_B2#2 ORD 0.65251
Al 01 Cr 07 Fe 19 Ti 33 V 40 noHEA  BCC_B2#1 ORD 0.00000 BCC_B2#2 ORD 1.00000
Al 01 Cr 07 Fe 19 Ti 35 V 38 noHEA  BCC_B2#1 ORD 0.00809 BCC_B2#2 ORD 0.99191
Al 01 Cr 07 Fe 19 Ti 37 V 36 noHEA  BCC_B2#1 ORD 0.08546 BCC_B2#2 ORD 0.91454
Al 01 Cr 07 Fe 19 Ti 39 V 34 noHEA  BCC_B2#2 ORD 1.00000
Al 01 Cr 07 Fe 19 Ti 41 V 32 noHEA  BCC_B2#2 ORD 1.00000
Al 01 Cr 07 Fe 19 Ti 43 V 30 noHEA  BCC_B2#2 ORD 1.00000
Al 01 Cr 07 Fe 19 Ti 45 V 28 noHEA  BCC_B2#2 ORD 1.00000
Al 01 Cr 07 Fe 19 Ti 47 V 26 noHEA  BCC_B2#2 ORD 1.00000
Al 01 Cr 07 Fe 19 Ti 49 V 24 noHEA  BCC_B2#2 ORD 0.96789 HCP_A3 0.03211
Al 01 Cr 07 Fe 21 Ti 23 V 48 noHEA  BCC_B2#1 ORD 0.53786 BCC_B2#2 ORD 0.46214
Al 01 Cr 07 Fe 21 Ti 25 V 46 noHEA  BCC_B2#1 ORD 0.49490 BCC_B2#2 ORD 0.50510
Al 01 Cr 07 Fe 21 Ti 27 V 44 noHEA  BCC_B2#1 ORD 0.45005 BCC_B2#2 ORD 0.54995
Al 01 Cr 07 Fe 21 Ti 29 V 42 noHEA  BCC_B2#1 ORD 0.40200 BCC_B2#2 ORD 0.59800
Al 01 Cr 07 Fe 21 Ti 31 V 40 noHEA  BCC_B2#1 ORD 0.34924 BCC_B2#2 ORD 0.65076
Al 01 Cr 07 Fe 21 Ti 33 V 38 noHEA  BCC_B2#1 ORD 0.28936 BCC_B2#2 ORD 0.71064
Al 01 Cr 07 Fe 21 Ti 35 V 36 noHEA  BCC_B2#1 ORD 0.21952 BCC_B2#2 ORD 0.78048
Al 01 Cr 07 Fe 21 Ti 37 V 34 noHEA  BCC_B2#1 ORD 0.13809 BCC_B2#2 ORD 0.86191
Al 01 Cr 07 Fe 21 Ti 39 V 32 noHEA  BCC_B2#1 ORD 0.05033 BCC_B2#2 ORD 0.94967
Al 01 Cr 07 Fe 21 Ti 41 V 30 noHEA  BCC_B2#2 ORD 1.00000
Al 01 Cr 07 Fe 21 Ti 43 V 28 noHEA  BCC_B2#2 ORD 1.00000
Al 01 Cr 07 Fe 21 Ti 45 V 26 noHEA  BCC_B2#2 ORD 1.00000
Al 01 Cr 07 Fe 21 Ti 47 V 24 noHEA  BCC_B2#2 ORD 1.00000
Al 01 Cr 07 Fe 21 Ti 49 V 22 noHEA  BCC_B2#1 DISORD 0.00317 BCC_B2#2 ORD 0.96565 HCP_A3 0.03119
Al 01 Cr 07 Fe 23 Ti 21 V 48 noHEA  BCC_B2#1 ORD 0.57117 BCC_B2#2 ORD 0.42883
Al 01 Cr 07 Fe 23 Ti 23 V 46 noHEA  BCC_B2#1 ORD 0.52955 BCC_B2#2 ORD 0.47045
Al 01 Cr 07 Fe 23 Ti 25 V 44 noHEA  BCC_B2#1 ORD 0.48708 BCC_B2#2 ORD 0.51292
Al 01 Cr 07 Fe 23 Ti 27 V 42 noHEA  BCC_B2#1 ORD 0.44324 BCC_B2#2 ORD 0.55676
Al 01 Cr 07 Fe 23 Ti 29 V 40 noHEA  BCC_B2#1 ORD 0.39731 BCC_B2#2 ORD 0.60269
Al 01 Cr 07 Fe 23 Ti 31 V 38 noHEA  BCC_B2#1 ORD 0.34826 BCC_B2#2 ORD 0.65174
Al 01 Cr 07 Fe 23 Ti 33 V 36 noHEA  BCC_B2#1 ORD 0.29463 BCC_B2#2 ORD 0.70537
Al 01 Cr 07 Fe 23 Ti 35 V 34 noHEA  BCC_B2#1 ORD 0.23468 BCC_B2#2 ORD 0.76532
Al 01 Cr 07 Fe 23 Ti 37 V 32 noHEA  BCC_B2#1 ORD 0.16708 BCC_B2#2 ORD 0.83292
Al 01 Cr 07 Fe 23 Ti 39 V 30 noHEA  BCC_B2#1 DISORD 0.09408 BCC_B2#2 ORD 0.90592
Al 01 Cr 07 Fe 23 Ti 41 V 28 noHEA  BCC_B2#1 DISORD 0.02912 BCC_B2#2 ORD 0.97088
Al 01 Cr 07 Fe 23 Ti 43 V 26 noHEA  BCC_B2#2 ORD 1.00000
Al 01 Cr 07 Fe 23 Ti 45 V 24 noHEA  BCC_B2#1 DISORD 0.00104 BCC_B2#2 ORD 0.99896
Al 01 Cr 07 Fe 23 Ti 47 V 22 noHEA  BCC_B2#1 DISORD 0.00944 BCC_B2#2 ORD 0.99056
Al 01 Cr 07 Fe 23 Ti 49 V 20 noHEA  BCC_B2#1 DISORD 0.02925 BCC_B2#2 ORD 0.92450 HCP_A3 0.04625
Al 01 Cr 07 Fe 25 Ti 19 V 48 noHEA  BCC_B2#1 ORD 0.60476 BCC_B2#2 ORD 0.39524
Al 01 Cr 07 Fe 25 Ti 21 V 46 noHEA  BCC_B2#1 ORD 0.56360 BCC_B2#2 ORD 0.43640
Al 01 Cr 07 Fe 25 Ti 23 V 44 noHEA  BCC_B2#1 ORD 0.52215 BCC_B2#2 ORD 0.47785
Al 01 Cr 07 Fe 25 Ti 25 V 42 noHEA  BCC_B2#1 ORD 0.48009 BCC_B2#2 ORD 0.51991
Al 01 Cr 07 Fe 25 Ti 27 V 40 noHEA  BCC_B2#1 ORD 0.43710 BCC_B2#2 ORD 0.56290
Al 01 Cr 07 Fe 25 Ti 29 V 38 noHEA  BCC_B2#1 DISORD 0.39263 BCC_B2#2 ORD 0.60737
Al 01 Cr 07 Fe 25 Ti 31 V 36 noHEA  BCC_B2#1 ORD 0.34601 BCC_B2#2 ORD 0.65399
Al 01 Cr 07 Fe 25 Ti 33 V 34 noHEA  BCC_B2#1 ORD 0.29634 BCC_B2#2 ORD 0.70366
Al 01 Cr 07 Fe 25 Ti 35 V 32 noHEA  BCC_B2#1 DISORD 0.24251 BCC_B2#2 ORD 0.75749
Al 01 Cr 07 Fe 25 Ti 37 V 30 noHEA  BCC_B2#1 DISORD 0.18363 BCC_B2#2 ORD 0.81637
Al 01 Cr 07 Fe 25 Ti 39 V 28 noHEA  BCC_B2#1 DISORD 0.12080 BCC_B2#2 ORD 0.87920
Al 01 Cr 07 Fe 25 Ti 41 V 26 noHEA  BCC_B2#1 DISORD 0.06223 BCC_B2#2 ORD 0.93777
Al 01 Cr 07 Fe 25 Ti 43 V 24 noHEA  BCC_B2#1 DISORD 0.02894 BCC_B2#2 ORD 0.97106
Al 01 Cr 07 Fe 25 Ti 45 V 22 noHEA  BCC_B2#1 DISORD 0.02563 BCC_B2#2 ORD 0.97437
Al 01 Cr 07 Fe 25 Ti 47 V 20 noHEA  BCC_B2#1 DISORD 0.03104 BCC_B2#2 ORD 0.96406 HCP_A3 0.00490
Al 01 Cr 07 Fe 25 Ti 49 V 18 noHEA  BCC_B2#1 DISORD 0.04852 BCC_B2#2 ORD 0.89367 HCP_A3 0.05781
Al 01 Cr 07 Fe 27 Ti 17 V 48 noHEA  BCC_B2#1 ORD 0.57520 BCC_B2#2 ORD 0.35956 SIGMA ORD 0.06525
Al 01 Cr 07 Fe 27 Ti 19 V 46 noHEA  BCC_B2#1 ORD 0.59716 BCC_B2#2 ORD 0.40284
Al 01 Cr 07 Fe 27 Ti 21 V 44 noHEA  BCC_B2#1 ORD 0.55597 BCC_B2#2 ORD 0.44403
Al 01 Cr 07 Fe 27 Ti 23 V 42 noHEA  BCC_B2#1 ORD 0.51474 BCC_B2#2 ORD 0.48526
Al 01 Cr 07 Fe 27 Ti 25 V 40 noHEA  BCC_B2#1 ORD 0.47318 BCC_B2#2 ORD 0.52682
Al 01 Cr 07 Fe 27 Ti 27 V 38 noHEA  BCC_B2#1 ORD 0.43096 BCC_B2#2 ORD 0.56904
Al 01 Cr 07 Fe 27 Ti 29 V 36 noHEA  BCC_B2#1 DISORD 0.38768 BCC_B2#2 ORD 0.61232
Al 01 Cr 07 Fe 27 Ti 31 V 34 noHEA  BCC_B2#1 DISORD 0.34287 BCC_B2#2 ORD 0.65713
Al 01 Cr 07 Fe 27 Ti 33 V 32 noHEA  BCC_B2#1 DISORD 0.29593 BCC_B2#2 ORD 0.70407
Al 01 Cr 07 Fe 27 Ti 35 V 30 noHEA  BCC_B2#1 DISORD 0.24618 BCC_B2#2 ORD 0.75382
Al 01 Cr 07 Fe 27 Ti 37 V 28 noHEA  BCC_B2#1 DISORD 0.19309 BCC_B2#2 ORD 0.80691
Al 01 Cr 07 Fe 27 Ti 39 V 26 noHEA  BCC_B2#1 DISORD 0.13733 BCC_B2#2 ORD 0.86267
Al 01 Cr 07 Fe 27 Ti 41 V 24 noHEA  BCC_B2#1 DISORD 0.08424 BCC_B2#2 ORD 0.91576
Al 01 Cr 07 Fe 27 Ti 43 V 22 noHEA  BCC_B2#1 DISORD 0.05025 BCC_B2#2 ORD 0.94975
Al 01 Cr 07 Fe 27 Ti 45 V 20 noHEA  BCC_B2#1 DISORD 0.04367 BCC_B2#2 ORD 0.95633
Al 01 Cr 07 Fe 27 Ti 47 V 18 noHEA  BCC_B2#1 DISORD 0.04886 BCC_B2#2 ORD 0.93586 HCP_A3 0.01528
Al 01 Cr 07 Fe 27 Ti 49 V 16 noHEA  BCC_B2#1 DISORD 0.06137 BCC_B2#2 ORD 0.87401 HCP_A3 0.06461
Al 01 Cr 07 Fe 29 Ti 15 V 48 noHEA  BCC_B2#1 ORD 0.41757 BCC_B2#2 ORD 0.32037 SIGMA ORD 0.26206
Al 01 Cr 07 Fe 29 Ti 17 V 46 noHEA  BCC_B2#1 ORD 0.44906 BCC_B2#2 ORD 0.36384 SIGMA ORD 0.18710
Al 01 Cr 07 Fe 29 Ti 19 V 44 noHEA  BCC_B2#1 ORD 0.48071 BCC_B2#2 ORD 0.40738 SIGMA ORD 0.11192
Al 01 Cr 07 Fe 29 Ti 21 V 42 noHEA  BCC_B2#1 ORD 0.51237 BCC_B2#2 ORD 0.45098 SIGMA ORD 0.03666
Al 01 Cr 07 Fe 29 Ti 23 V 40 noHEA  BCC_B2#1 ORD 0.50672 BCC_B2#2 ORD 0.49328
Al 01 Cr 07 Fe 29 Ti 25 V 38 noHEA  BCC_B2#1 ORD 0.46561 BCC_B2#2 ORD 0.53439
Al 01 Cr 07 Fe 29 Ti 27 V 36 noHEA  BCC_B2#1 ORD 0.42414 BCC_B2#2 ORD 0.57586
Al 01 Cr 07 Fe 29 Ti 29 V 34 noHEA  BCC_B2#1 DISORD 0.38194 BCC_B2#2 ORD 0.61806
Al 01 Cr 07 Fe 29 Ti 31 V 32 noHEA  BCC_B2#1 DISORD 0.33864 BCC_B2#2 ORD 0.66136
Al 01 Cr 07 Fe 29 Ti 33 V 30 noHEA  BCC_B2#1 DISORD 0.29381 BCC_B2#2 ORD 0.70619
Al 01 Cr 07 Fe 29 Ti 35 V 28 noHEA  BCC_B2#1 DISORD 0.24702 BCC_B2#2 ORD 0.75298
Al 01 Cr 07 Fe 29 Ti 37 V 26 noHEA  BCC_B2#1 DISORD 0.19801 BCC_B2#3 ORD 0.80199
Al 01 Cr 07 Fe 29 Ti 39 V 24 noHEA  BCC_B2#1 DISORD 0.14736 BCC_B2#2 ORD 0.85264
Al 01 Cr 07 Fe 29 Ti 41 V 22 noHEA  BCC_B2#1 DISORD 0.09877 BCC_B2#2 ORD 0.90123
Al 01 Cr 07 Fe 29 Ti 43 V 20 noHEA  BCC_B2#1 DISORD 0.06500 BCC_B2#2 ORD 0.93500
Al 01 Cr 07 Fe 29 Ti 45 V 18 noHEA  BCC_B2#1 DISORD 0.05657 BCC_B2#2 ORD 0.94343
Al 01 Cr 07 Fe 29 Ti 47 V 16 noHEA  BCC_B2#1 DISORD 0.06077 BCC_B2#2 ORD 0.91821 HCP_A3 0.02102
Al 01 Cr 07 Fe 29 Ti 49 V 14 noHEA  BCC_B2#1 DISORD 0.06915 BCC_B2#2 ORD 0.86345 HCP_A3 0.06740
Al 01 Cr 07 Fe 31 Ti 13 V 48 noHEA  BCC_B2#1 ORD 0.26599 BCC_B2#2 ORD 0.28215 SIGMA ORD 0.45186
Al 01 Cr 07 Fe 31 Ti 15 V 46 noHEA  BCC_B2#1 ORD 0.29523 BCC_B2#2 ORD 0.32540 SIGMA ORD 0.37937
Al 01 Cr 07 Fe 31 Ti 17 V 44 noHEA  BCC_B2#1 ORD 0.32561 BCC_B2#2 ORD 0.36875 SIGMA ORD 0.30564
Al 01 Cr 07 Fe 31 Ti 19 V 42 noHEA  BCC_B2#1 ORD 0.35666 BCC_B2#2 ORD 0.41219 SIGMA ORD 0.23115
Al 01 Cr 07 Fe 31 Ti 21 V 40 noHEA  BCC_B2#1 ORD 0.38805 BCC_B2#2 ORD 0.45572 SIGMA ORD 0.15624
Al 01 Cr 07 Fe 31 Ti 23 V 38 noHEA  BCC_B2#1 ORD 0.41954 BCC_B2#2 ORD 0.49933 SIGMA ORD 0.08113
Al 01 Cr 07 Fe 31 Ti 25 V 36 noHEA  BCC_B2#1 ORD 0.45102 BCC_B2#2 ORD 0.54301 SIGMA ORD 0.00597
Al 01 Cr 07 Fe 31 Ti 27 V 34 noHEA  BCC_B2#1 ORD 0.41595 BCC_B2#2 ORD 0.58405
Al 01 Cr 07 Fe 31 Ti 29 V 32 noHEA  BCC_B2#1 ORD 0.37477 BCC_B2#2 ORD 0.62523
Al 01 Cr 07 Fe 31 Ti 31 V 30 noHEA  BCC_B2#1 DISORD 0.33285 BCC_B2#2 ORD 0.66715
Al 01 Cr 07 Fe 31 Ti 33 V 28 noHEA  BCC_B2#1 DISORD 0.28984 BCC_B2#2 ORD 0.71016
Al 01 Cr 07 Fe 31 Ti 35 V 26 noHEA  BCC_B2#1 DISORD 0.24543 BCC_B2#3 ORD 0.75457
Al 01 Cr 07 Fe 31 Ti 37 V 24 noHEA  BCC_B2#1 DISORD 0.19954 BCC_B2#3 ORD 0.80046
Al 01 Cr 07 Fe 31 Ti 39 V 22 noHEA  BCC_B2#1 DISORD 0.15279 BCC_B2#3 ORD 0.84721
Al 01 Cr 07 Fe 31 Ti 41 V 20 noHEA  BCC_B2#1 DISORD 0.10797 BCC_B2#4 ORD 0.89203
Al 01 Cr 07 Fe 31 Ti 43 V 18 noHEA  BCC_B2#1 DISORD 0.07494 BCC_B2#2 ORD 0.92506
Al 01 Cr 07 Fe 31 Ti 45 V 16 noHEA  BCC_B2#1 DISORD 0.06540 BCC_B2#2 ORD 0.93460
Al 01 Cr 07 Fe 31 Ti 47 V 14 noHEA  BCC_B2#1 DISORD 0.05986 BCC_B2#2 ORD 0.03320 BCC_B2#3 ORD 0.90694
Al 01 Cr 07 Fe 31 Ti 49 V 12 noHEA  BCC_B2#1 DISORD 0.06685 BCC_B2#2 ORD 0.02702 BCC_B2#3 ORD 0.85802 HCP_A3 0.04811
Al 01 Cr 07 Fe 33 Ti 11 V 48 noHEA  BCC_B2#2 ORD 0.13238 BCC_B2#3 ORD 0.24636 SIGMA ORD 0.62126
Al 01 Cr 07 Fe 33 Ti 13 V 46 noHEA  BCC_B2#1 ORD 0.15340 BCC_B2#3 ORD 0.28914 SIGMA ORD 0.55746
Al 01 Cr 07 Fe 33 Ti 15 V 44 noHEA  BCC_B2#1 ORD 0.17839 BCC_B2#2 ORD 0.33196 SIGMA ORD 0.48965
Al 01 Cr 07 Fe 33 Ti 17 V 42 noHEA  BCC_B2#1 ORD 0.20618 BCC_B2#2 ORD 0.37493 SIGMA ORD 0.41890
Al 01 Cr 07 Fe 33 Ti 19 V 40 noHEA  BCC_B2#1 ORD 0.23577 BCC_B2#2 ORD 0.41806 SIGMA ORD 0.34617
Al 01 Cr 07 Fe 33 Ti 21 V 38 noHEA  BCC_B2#1 ORD 0.26642 BCC_B2#2 ORD 0.46137 SIGMA ORD 0.27221
Al 01 Cr 07 Fe 33 Ti 23 V 36 noHEA  BCC_B2#1 ORD 0.29761 BCC_B2#2 ORD 0.50481 SIGMA ORD 0.19757
Al 01 Cr 07 Fe 33 Ti 25 V 34 noHEA  BCC_B2#1 ORD 0.32902 BCC_B2#2 ORD 0.54838 SIGMA ORD 0.12261
Al 01 Cr 07 Fe 33 Ti 27 V 32 noHEA  BCC_B2#1 ORD 0.36043 BCC_B2#2 ORD 0.59203 SIGMA ORD 0.04754
Al 01 Cr 07 Fe 33 Ti 29 V 30 noHEA  BCC_B2#1 ORD 0.36549 BCC_B2#2 ORD 0.63451
Al 01 Cr 07 Fe 33 Ti 31 V 28 noHEA  BCC_B2#1 DISORD 0.32485 BCC_B2#2 ORD 0.67515
Al 01 Cr 07 Fe 33 Ti 33 V 26 noHEA  BCC_B2#1 DISORD 0.28352 BCC_B2#2 ORD 0.71648
Al 01 Cr 07 Fe 33 Ti 35 V 24 noHEA  BCC_B2#1 DISORD 0.24123 BCC_B2#4 ORD 0.75877
Al 01 Cr 07 Fe 33 Ti 37 V 22 noHEA  BCC_B2#1 DISORD 0.19798 BCC_B2#3 ORD 0.80202
Al 01 Cr 07 Fe 33 Ti 39 V 20 noHEA  BCC_B2#1 DISORD 0.15445 BCC_B2#3 ORD 0.84555
Al 01 Cr 07 Fe 33 Ti 41 V 18 noHEA  BCC_B2#1 DISORD 0.11303 BCC_B2#3 ORD 0.88697
Al 01 Cr 07 Fe 33 Ti 43 V 16 noHEA  BCC_B2#1 DISORD 0.08126 BCC_B2#3 ORD 0.91874
Al 01 Cr 07 Fe 33 Ti 45 V 14 noHEA  BCC_B2#1 DISORD 0.07105 BCC_B2#2 ORD 0.92895
Al 01 Cr 07 Fe 33 Ti 47 V 12 noHEA  BCC_B2#1 DISORD 0.06353 BCC_B2#2 ORD 0.03503 BCC_B2#3 ORD 0.90144
Al 01 Cr 07 Fe 33 Ti 49 V 10 noHEA  BCC_B2#1 DISORD 0.00693 BCC_B2#2 ORD 0.04754 BCC_B2#3 ORD 0.88299 C14_LAVES 0.06254
Al 01 Cr 07 Fe 35 Ti 09 V 48 noHEA  BCC_B2#2 ORD 0.21483 BCC_B2#3 ORD 0.03666 SIGMA ORD 0.74851
Al 01 Cr 07 Fe 35 Ti 11 V 46 noHEA  BCC_B2#2 ORD 0.25756 BCC_B2#3 ORD 0.04148 SIGMA ORD 0.70095
Al 01 Cr 07 Fe 35 Ti 13 V 44 noHEA  BCC_B2#2 ORD 0.05289 BCC_B2#3 ORD 0.29969 SIGMA ORD 0.64742
Al 01 Cr 07 Fe 35 Ti 15 V 42 noHEA  BCC_B2#2 ORD 0.07027 BCC_B2#3 ORD 0.34162 SIGMA ORD 0.58811
Al 01 Cr 07 Fe 35 Ti 17 V 40 noHEA  BCC_B2#1 ORD 0.09276 BCC_B2#3 ORD 0.38367 SIGMA ORD 0.52358
Al 01 Cr 07 Fe 35 Ti 19 V 38 noHEA  BCC_B2#1 ORD 0.11917 BCC_B2#3 ORD 0.42600 SIGMA ORD 0.45483
Al 01 Cr 07 Fe 35 Ti 21 V 36 noHEA  BCC_B2#1 ORD 0.14823 BCC_B2#2 ORD 0.46867 SIGMA ORD 0.38310
Al 01 Cr 07 Fe 35 Ti 23 V 34 noHEA  BCC_B2#1 ORD 0.17881 BCC_B2#2 ORD 0.51165 SIGMA ORD 0.30954
Al 01 Cr 07 Fe 35 Ti 25 V 32 noHEA  BCC_B2#1 ORD 0.21012 BCC_B2#2 ORD 0.55488 SIGMA ORD 0.23500
Al 01 Cr 07 Fe 35 Ti 27 V 30 noHEA  BCC_B2#1 ORD 0.24166 BCC_B2#2 ORD 0.59829 SIGMA ORD 0.16004
Al 01 Cr 07 Fe 35 Ti 29 V 28 noHEA  BCC_B2#1 ORD 0.27317 BCC_B2#2 ORD 0.64185 SIGMA ORD 0.08498
Al 01 Cr 07 Fe 35 Ti 31 V 26 noHEA  BCC_B2#1 DISORD 0.30449 BCC_B2#2 ORD 0.68551 SIGMA ORD 0.01000
Al 01 Cr 07 Fe 35 Ti 33 V 24 noHEA  BCC_B2#1 DISORD 0.27415 BCC_B2#2 ORD 0.72585
Al 01 Cr 07 Fe 35 Ti 35 V 22 noHEA  BCC_B2#1 DISORD 0.23386 BCC_B2#2 ORD 0.76614
Al 01 Cr 07 Fe 35 Ti 37 V 20 noHEA  BCC_B2#1 DISORD 0.19305 BCC_B2#3 ORD 0.80695
Al 01 Cr 07 Fe 35 Ti 39 V 18 noHEA  BCC_B2#1 DISORD 0.15245 BCC_B2#3 ORD 0.84755
Al 01 Cr 07 Fe 35 Ti 41 V 16 noHEA  BCC_B2#1 DISORD 0.11437 BCC_B2#3 ORD 0.88563
Al 01 Cr 07 Fe 35 Ti 43 V 14 noHEA  BCC_B2#1 DISORD 0.08465 BCC_B2#3 ORD 0.91535
Al 01 Cr 07 Fe 35 Ti 45 V 12 noHEA  BCC_B2#1 DISORD 0.07422 BCC_B2#2 ORD 0.92578
Al 01 Cr 07 Fe 35 Ti 47 V 10 noHEA  BCC_B2#1 DISORD 0.03179 BCC_B2#2 ORD 0.91944 C14_LAVES 0.04876
Al 01 Cr 07 Fe 35 Ti 49 V 08 noHEA  BCC_B2#1 ORD 0.03210 BCC_B2#2 ORD 0.88413 C14_LAVES 0.08377
Al 01 Cr 07 Fe 37 Ti 07 V 48 noHEA  BCC_B2#2 ORD 0.18044 SIGMA ORD 0.81956
Al 01 Cr 07 Fe 37 Ti 09 V 46 noHEA  BCC_B2#2 ORD 0.22243 SIGMA ORD 0.77757
Al 01 Cr 07 Fe 37 Ti 11 V 44 noHEA  BCC_B2#2 ORD 0.26498 SIGMA ORD 0.73502
Al 01 Cr 07 Fe 37 Ti 13 V 42 noHEA  BCC_B2#2 ORD 0.30789 SIGMA ORD 0.69211
Al 01 Cr 07 Fe 37 Ti 15 V 40 noHEA  BCC_B2#2 ORD 0.35119 SIGMA ORD 0.64881
Al 01 Cr 07 Fe 37 Ti 17 V 38 noHEA  BCC_B2#2 ORD 0.39497 SIGMA ORD 0.60503
Al 01 Cr 07 Fe 37 Ti 19 V 36 noHEA  BCC_B2#2 ORD 0.00808 BCC_B2#3 ORD 0.43798 SIGMA ORD 0.55395
Al 01 Cr 07 Fe 37 Ti 21 V 34 noHEA  BCC_B2#1 ORD 0.03381 BCC_B2#3 ORD 0.47911 SIGMA ORD 0.48708
Al 01 Cr 07 Fe 37 Ti 23 V 32 noHEA  BCC_B2#1 ORD 0.06337 BCC_B2#3 ORD 0.52087 SIGMA ORD 0.41576
Al 01 Cr 07 Fe 37 Ti 25 V 30 noHEA  BCC_B2#1 ORD 0.09495 BCC_B2#3 ORD 0.56321 SIGMA ORD 0.34184
Al 01 Cr 07 Fe 37 Ti 27 V 28 noHEA  BCC_B2#1 ORD 0.12717 BCC_B2#2 ORD 0.60602 SIGMA ORD 0.26680
Al 01 Cr 07 Fe 37 Ti 29 V 26 noHEA  BCC_B2#1 ORD 0.15935 BCC_B2#2 ORD 0.64917 SIGMA ORD 0.19148
Al 01 Cr 07 Fe 37 Ti 31 V 24 noHEA  BCC_B2#1 DISORD 0.19120 BCC_B2#2 ORD 0.69254 SIGMA ORD 0.11627
Al 01 Cr 07 Fe 37 Ti 33 V 22 noHEA  BCC_B2#1 DISORD 0.22263 BCC_B2#2 ORD 0.73607 SIGMA ORD 0.04130
Al 01 Cr 07 Fe 37 Ti 35 V 20 noHEA  BCC_B2#1 DISORD 0.22259 BCC_B2#2 ORD 0.77741
Al 01 Cr 07 Fe 37 Ti 37 V 18 noHEA  BCC_B2#1 DISORD 0.18411 BCC_B2#2 ORD 0.81589
Al 01 Cr 07 Fe 37 Ti 39 V 16 noHEA  BCC_B2#1 DISORD 0.14638 BCC_B2#3 ORD 0.85362
Al 01 Cr 07 Fe 37 Ti 41 V 14 noHEA  BCC_B2#1 DISORD 0.11180 BCC_B2#3 ORD 0.88820
Al 01 Cr 07 Fe 37 Ti 43 V 12 noHEA  BCC_B2#1 DISORD 0.08521 BCC_B2#3 ORD 0.91479
Al 01 Cr 07 Fe 37 Ti 45 V 10 noHEA  BCC_B2#1 DISORD 0.07544 BCC_B2#2 ORD 0.92456
Al 01 Cr 07 Fe 37 Ti 47 V 08 noHEA  BCC_B2#1 DISORD 0.02341 BCC_B2#2 ORD 0.91300 C14_LAVES 0.06359
Al 01 Cr 07 Fe 37 Ti 49 V 06 noHEA  BCC_B2#2 ORD 0.88376 C14_LAVES 0.10028 HCP_A3 0.01597
Al 01 Cr 07 Fe 39 Ti 05 V 48 noHEA  BCC_B2#2 ORD 0.13885 SIGMA ORD 0.86115
Al 01 Cr 07 Fe 39 Ti 07 V 46 noHEA  BCC_B2#2 ORD 0.18016 SIGMA ORD 0.81984
Al 01 Cr 07 Fe 39 Ti 09 V 44 noHEA  BCC_B2#2 ORD 0.22239 SIGMA ORD 0.77761
Al 01 Cr 07 Fe 39 Ti 11 V 42 noHEA  BCC_B2#2 ORD 0.26497 SIGMA ORD 0.73503
Al 01 Cr 07 Fe 39 Ti 13 V 40 noHEA  BCC_B2#2 ORD 0.30777 SIGMA ORD 0.69223
Al 01 Cr 07 Fe 39 Ti 15 V 38 noHEA  BCC_B2#2 ORD 0.35076 SIGMA ORD 0.64924
Al 01 Cr 07 Fe 39 Ti 17 V 36 noHEA  BCC_B2#2 ORD 0.39397 SIGMA ORD 0.60603
Al 01 Cr 07 Fe 39 Ti 19 V 34 noHEA  BCC_B2#2 ORD 0.43751 SIGMA ORD 0.56249
Al 01 Cr 07 Fe 39 Ti 21 V 32 noHEA  BCC_B2#2 ORD 0.48151 SIGMA ORD 0.51849
Al 01 Cr 07 Fe 39 Ti 23 V 30 noHEA  BCC_B2#2 ORD 0.52619 SIGMA ORD 0.47381
Al 01 Cr 07 Fe 39 Ti 25 V 28 noHEA  BCC_B2#2 ORD 0.57182 SIGMA ORD 0.42818
Al 01 Cr 07 Fe 39 Ti 27 V 26 noHEA  BCC_B2#1 ORD 0.01888 BCC_B2#3 ORD 0.61567 SIGMA ORD 0.36545
Al 01 Cr 07 Fe 39 Ti 29 V 24 noHEA  BCC_B2#1 DISORD 0.05350 BCC_B2#3 ORD 0.65788 SIGMA ORD 0.28862
Al 01 Cr 07 Fe 39 Ti 31 V 22 noHEA  BCC_B2#1 DISORD 0.08681 BCC_B2#3 ORD 0.70069 SIGMA ORD 0.21250
Al 01 Cr 07 Fe 39 Ti 33 V 20 noHEA  BCC_B2#1 DISORD 0.11900 BCC_B2#2 ORD 0.74387 SIGMA ORD 0.13713
Al 01 Cr 07 Fe 39 Ti 35 V 18 noHEA  BCC_B2#1 DISORD 0.15033 BCC_B2#2 ORD 0.78728 SIGMA ORD 0.06239
Al 01 Cr 07 Fe 39 Ti 37 V 16 noHEA  BCC_B2#1 DISORD 0.17036 BCC_B2#2 ORD 0.82964
Al 01 Cr 07 Fe 39 Ti 39 V 14 noHEA  BCC_B2#1 DISORD 0.13544 BCC_B2#2 ORD 0.86456
Al 01 Cr 07 Fe 39 Ti 41 V 12 noHEA  BCC_B2#1 DISORD 0.10469 BCC_B2#3 ORD 0.89531
Al 01 Cr 07 Fe 39 Ti 43 V 10 noHEA  BCC_B2#1 DISORD 0.08250 BCC_B2#3 ORD 0.91750
Al 01 Cr 07 Fe 39 Ti 45 V 08 noHEA  BCC_B2#1 DISORD 0.07501 BCC_B2#2 ORD 0.92499
Al 01 Cr 07 Fe 39 Ti 47 V 06 noHEA  BCC_B2#1 DISORD 0.01858 BCC_B2#2 ORD 0.90792 C14_LAVES 0.07351
Al 01 Cr 07 Fe 39 Ti 49 V 04 noHEA  BCC_B2#2 ORD 0.87955 C14_LAVES 0.10623 HCP_A3 0.01421
Al 01 Cr 07 Fe 41 Ti 03 V 48 noHEA  BCC_B2#2 ORD 0.03130 C14_LAVES 0.08656 SIGMA ORD 0.88214
Al 01 Cr 07 Fe 41 Ti 05 V 46 noHEA  BCC_B2#2 ORD 0.02127 C14_LAVES 0.12716 SIGMA ORD 0.85157
Al 01 Cr 07 Fe 41 Ti 07 V 44 noHEA  BCC_B2#2 ORD 0.11058 C14_LAVES 0.07913 SIGMA ORD 0.81029
Al 01 Cr 07 Fe 41 Ti 09 V 42 noHEA  BCC_B2#2 ORD 0.18904 C14_LAVES 0.03927 SIGMA ORD 0.77169
Al 01 Cr 07 Fe 41 Ti 11 V 40 noHEA  BCC_B2#2 ORD 0.26262 C14_LAVES 0.00372 SIGMA ORD 0.73366
Al 01 Cr 07 Fe 41 Ti 13 V 38 noHEA  BCC_B2#2 ORD 0.30874 SIGMA ORD 0.69126
Al 01 Cr 07 Fe 41 Ti 15 V 36 noHEA  BCC_B2#2 ORD 0.35180 SIGMA ORD 0.64820
Al 01 Cr 07 Fe 41 Ti 17 V 34 noHEA  BCC_B2#2 ORD 0.39496 SIGMA ORD 0.60504
Al 01 Cr 07 Fe 41 Ti 19 V 32 noHEA  BCC_B2#2 ORD 0.43825 SIGMA ORD 0.56175
Al 01 Cr 07 Fe 41 Ti 21 V 30 noHEA  BCC_B2#2 ORD 0.48176 SIGMA ORD 0.51824
Al 01 Cr 07 Fe 41 Ti 23 V 28 noHEA  BCC_B2#2 ORD 0.52560 SIGMA ORD 0.47440
Al 01 Cr 07 Fe 41 Ti 25 V 26 noHEA  BCC_B2#2 ORD 0.56998 SIGMA ORD 0.43002
Al 01 Cr 07 Fe 41 Ti 27 V 24 noHEA  BCC_B2#2 ORD 0.61516 SIGMA ORD 0.38484
Al 01 Cr 07 Fe 41 Ti 29 V 22 noHEA  BCC_B2#2 ORD 0.66149 SIGMA ORD 0.33851
Al 01 Cr 07 Fe 41 Ti 31 V 20 noHEA  BCC_B2#1 DISORD 0.00247 BCC_B2#3 ORD 0.70897 SIGMA ORD 0.28857
Al 01 Cr 07 Fe 41 Ti 33 V 18 noHEA  BCC_B2#1 DISORD 0.03473 BCC_B2#3 ORD 0.75191 SIGMA ORD 0.21336
Al 01 Cr 07 Fe 41 Ti 35 V 16 noHEA  BCC_B2#1 DISORD 0.06551 BCC_B2#3 ORD 0.79522 SIGMA ORD 0.13928
Al 01 Cr 07 Fe 41 Ti 37 V 14 noHEA  BCC_B2#1 DISORD 0.09535 BCC_B2#3 ORD 0.83875 SIGMA ORD 0.06590
Al 01 Cr 07 Fe 41 Ti 39 V 12 noHEA  BCC_B2#1 DISORD 0.11882 BCC_B2#2 ORD 0.88118
Al 01 Cr 07 Fe 41 Ti 41 V 10 noHEA  BCC_B2#1 DISORD 0.09220 BCC_B2#2 ORD 0.90780
Al 01 Cr 07 Fe 41 Ti 43 V 08 noHEA  BCC_B2#1 DISORD 0.07573 BCC_B2#3 ORD 0.92428
Al 01 Cr 07 Fe 41 Ti 45 V 06 noHEA  BCC_B2#1 DISORD 0.07278 BCC_B2#2 ORD 0.92722
Al 01 Cr 07 Fe 41 Ti 47 V 04 noHEA  BCC_B2#1 DISORD 0.01527 BCC_B2#2 ORD 0.90382 C14_LAVES 0.08092
Al 01 Cr 07 Fe 41 Ti 49 V 02 noHEA  BCC_B2#2 ORD 0.87635 C14_LAVES 0.11041 HCP_A3 0.01324
Al 01 Cr 07 Fe 43 Ti 01 V 48 noHEA  BCC_B2#2 ORD 0.05811 C14_LAVES 0.02542 SIGMA ORD 0.91647
Al 01 Cr 07 Fe 43 Ti 03 V 46 noHEA  BCC_B2#2 ORD 0.03198 C14_LAVES 0.08767 SIGMA ORD 0.88035
Al 01 Cr 07 Fe 43 Ti 05 V 44 noHEA  C14_LAVES 0.15077 SIGMA ORD 0.84923
Al 01 Cr 07 Fe 43 Ti 07 V 42 noHEA  BCC_B2#2 ORD 0.00819 C14_LAVES 0.20036 SIGMA ORD 0.79144
Al 01 Cr 07 Fe 43 Ti 09 V 40 noHEA  BCC_B2#2 ORD 0.08872 C14_LAVES 0.15947 SIGMA ORD 0.75181
Al 01 Cr 07 Fe 43 Ti 11 V 38 noHEA  BCC_B2#2 ORD 0.16353 C14_LAVES 0.12339 SIGMA ORD 0.71308
Al 01 Cr 07 Fe 43 Ti 13 V 36 noHEA  BCC_B2#2 ORD 0.23529 C14_LAVES 0.09005 SIGMA ORD 0.67467
Al 01 Cr 07 Fe 43 Ti 15 V 34 noHEA  BCC_B2#2 ORD 0.30561 C14_LAVES 0.05795 SIGMA ORD 0.63643
Al 01 Cr 07 Fe 43 Ti 17 V 32 noHEA  BCC_B2#2 ORD 0.37439 C14_LAVES 0.02745 SIGMA ORD 0.59816
Al 01 Cr 07 Fe 43 Ti 19 V 30 noHEA  BCC_B2#2 ORD 0.44058 SIGMA ORD 0.55942
Al 01 Cr 07 Fe 43 Ti 21 V 28 noHEA  BCC_B2#2 ORD 0.48420 SIGMA ORD 0.51580
Al 01 Cr 07 Fe 43 Ti 23 V 26 noHEA  BCC_B2#2 ORD 0.52798 SIGMA ORD 0.47202
Al 01 Cr 07 Fe 43 Ti 25 V 24 noHEA  BCC_B2#2 ORD 0.57200 SIGMA ORD 0.42800
Al 01 Cr 07 Fe 43 Ti 27 V 22 noHEA  BCC_B2#2 ORD 0.61644 SIGMA ORD 0.38356
Al 01 Cr 07 Fe 43 Ti 29 V 20 noHEA  BCC_B2#2 ORD 0.66154 SIGMA ORD 0.33846
Al 01 Cr 07 Fe 43 Ti 31 V 18 noHEA  BCC_B2#2 ORD 0.70769 SIGMA ORD 0.29231
Al 01 Cr 07 Fe 43 Ti 33 V 16 noHEA  BCC_B2#2 ORD 0.75544 SIGMA ORD 0.24456
Al 01 Cr 07 Fe 43 Ti 35 V 14 noHEA  BCC_B2#1 DISORD 0.00921 BCC_B2#2 ORD 0.80312 SIGMA ORD 0.18767
Al 01 Cr 07 Fe 43 Ti 37 V 12 noHEA  BCC_B2#1 DISORD 0.03634 BCC_B2#2 ORD 0.84708 SIGMA ORD 0.11658
Al 01 Cr 07 Fe 43 Ti 39 V 10 noHEA  BCC_B2#1 DISORD 0.06309 BCC_B2#2 ORD 0.89116 SIGMA ORD 0.04575
Al 01 Cr 07 Fe 43 Ti 41 V 08 noHEA  BCC_B2#1 DISORD 0.07374 BCC_B2#2 ORD 0.92626
Al 01 Cr 07 Fe 43 Ti 43 V 06 noHEA  BCC_B2#1 DISORD 0.06415 BCC_B2#2 ORD 0.93585
Al 01 Cr 07 Fe 43 Ti 45 V 04 noHEA  BCC_B2#1 DISORD 0.06789 BCC_B2#3 ORD 0.93211
Al 01 Cr 07 Fe 43 Ti 47 V 02 noHEA  BCC_B2#1 DISORD 0.01122 BCC_B2#2 ORD 0.89986 C14_LAVES 0.08892
Al 01 Cr 07 Fe 45 Ti 01 V 46 noHEA  BCC_B2#2 ORD 0.05643 C14_LAVES 0.02657 SIGMA ORD 0.91700
Al 01 Cr 07 Fe 45 Ti 03 V 44 noHEA  BCC_B2#2 ORD 0.03362 C14_LAVES 0.08876 SIGMA ORD 0.87762
Al 01 Cr 07 Fe 45 Ti 05 V 42 noHEA  BCC_B2#2 ORD 0.00615 C14_LAVES 0.15117 SIGMA ORD 0.84268
Al 01 Cr 07 Fe 45 Ti 07 V 40 noHEA  C14_LAVES 0.21124 SIGMA ORD 0.78876
Al 01 Cr 07 Fe 45 Ti 09 V 38 noHEA  C14_LAVES 0.27056 SIGMA ORD 0.72944
Al 01 Cr 07 Fe 45 Ti 11 V 36 noHEA  BCC_B2#2 ORD 0.07296 C14_LAVES 0.23678 SIGMA ORD 0.69026
Al 01 Cr 07 Fe 45 Ti 13 V 34 noHEA  BCC_B2#2 ORD 0.14419 C14_LAVES 0.20424 SIGMA ORD 0.65157
Al 01 Cr 07 Fe 45 Ti 15 V 32 noHEA  BCC_B2#2 ORD 0.21389 C14_LAVES 0.17313 SIGMA ORD 0.61298
Al 01 Cr 07 Fe 45 Ti 17 V 30 noHEA  BCC_B2#2 ORD 0.28295 C14_LAVES 0.14263 SIGMA ORD 0.57442
Al 01 Cr 07 Fe 45 Ti 19 V 28 noHEA  BCC_B2#2 ORD 0.35109 C14_LAVES 0.11315 SIGMA ORD 0.53576
Al 01 Cr 07 Fe 45 Ti 21 V 26 noHEA  BCC_B2#2 ORD 0.41896 C14_LAVES 0.08409 SIGMA ORD 0.49695
Al 01 Cr 07 Fe 45 Ti 23 V 24 noHEA  BCC_B2#2 ORD 0.48678 C14_LAVES 0.05527 SIGMA ORD 0.45795
Al 01 Cr 07 Fe 45 Ti 25 V 22 noHEA  BCC_B2#2 ORD 0.55479 C14_LAVES 0.02653 SIGMA ORD 0.41868
Al 01 Cr 07 Fe 45 Ti 27 V 20 noHEA  BCC_B2#2 ORD 0.62132 SIGMA ORD 0.37868
Al 01 Cr 07 Fe 45 Ti 29 V 18 noHEA  BCC_B2#2 ORD 0.66636 SIGMA ORD 0.33364
Al 01 Cr 07 Fe 45 Ti 31 V 16 noHEA  BCC_B2#2 ORD 0.71194 SIGMA ORD 0.28806
Al 01 Cr 07 Fe 45 Ti 33 V 14 noHEA  BCC_B2#2 ORD 0.75844 SIGMA ORD 0.24156
Al 01 Cr 07 Fe 45 Ti 35 V 12 noHEA  BCC_B2#2 ORD 0.80654 SIGMA ORD 0.19346
Al 01 Cr 07 Fe 45 Ti 37 V 10 noHEA  BCC_B2#2 ORD 0.85732 SIGMA ORD 0.14268
Al 01 Cr 07 Fe 45 Ti 39 V 08 noHEA  BCC_B2#1 DISORD 0.02277 BCC_B2#3 ORD 0.90275 SIGMA ORD 0.07448
Al 01 Cr 07 Fe 45 Ti 41 V 06 noHEA  BCC_B2#1 DISORD 0.04699 BCC_B2#2 ORD 0.94776 SIGMA ORD 0.00526
Al 01 Cr 07 Fe 45 Ti 43 V 04 noHEA  BCC_B2#1 DISORD 0.04801 BCC_B2#3 ORD 0.95199
Al 01 Cr 07 Fe 45 Ti 45 V 02 noHEA  BCC_B2#1 DISORD 0.05858 BCC_B2#3 ORD 0.94142
Al 01 Cr 07 Fe 47 Ti 01 V 44 noHEA  BCC_B2#2 ORD 0.05564 C14_LAVES 0.02760 SIGMA ORD 0.91676
Al 01 Cr 07 Fe 47 Ti 03 V 42 noHEA  BCC_B2#2 ORD 0.03550 C14_LAVES 0.09006 SIGMA ORD 0.87444
Al 01 Cr 07 Fe 47 Ti 05 V 40 noHEA  BCC_B2#2 ORD 0.01200 C14_LAVES 0.15228 SIGMA ORD 0.83571
Al 01 Cr 07 Fe 47 Ti 07 V 38 noHEA  C14_LAVES 0.21285 SIGMA ORD 0.78715
Al 01 Cr 07 Fe 47 Ti 09 V 36 noHEA  C14_LAVES 0.27183 SIGMA ORD 0.72817
Al 01 Cr 07 Fe 47 Ti 11 V 34 noHEA  C14_LAVES 0.33085 SIGMA ORD 0.66915
Al 01 Cr 07 Fe 47 Ti 13 V 32 noHEA  BCC_B2#2 ORD 0.05814 C14_LAVES 0.31489 SIGMA ORD 0.62697
Al 01 Cr 07 Fe 47 Ti 15 V 30 noHEA  BCC_B2#2 ORD 0.12696 C14_LAVES 0.28481 SIGMA ORD 0.58823
Al 01 Cr 07 Fe 47 Ti 17 V 28 noHEA  BCC_B2#2 ORD 0.19509 C14_LAVES 0.25548 SIGMA ORD 0.54943
Al 01 Cr 07 Fe 47 Ti 19 V 26 noHEA  BCC_B2#2 ORD 0.26313 C14_LAVES 0.22634 SIGMA ORD 0.51052
Al 01 Cr 07 Fe 47 Ti 21 V 24 noHEA  BCC_B2#2 ORD 0.33079 C14_LAVES 0.19780 SIGMA ORD 0.47141
Al 01 Cr 07 Fe 47 Ti 23 V 22 noHEA  BCC_B2#2 ORD 0.39856 C14_LAVES 0.16941 SIGMA ORD 0.43203
Al 01 Cr 07 Fe 47 Ti 25 V 20 noHEA  BCC_B2#2 ORD 0.46667 C14_LAVES 0.14101 SIGMA ORD 0.39232
Al 01 Cr 07 Fe 47 Ti 27 V 18 noHEA  BCC_B2#2 ORD 0.53536 C14_LAVES 0.11244 SIGMA ORD 0.35220
Al 01 Cr 07 Fe 47 Ti 29 V 16 noHEA  BCC_B2#2 ORD 0.60490 C14_LAVES 0.08354 SIGMA ORD 0.31156
Al 01 Cr 07 Fe 47 Ti 31 V 14 noHEA  BCC_B2#2 ORD 0.67559 C14_LAVES 0.05409 SIGMA ORD 0.27031
Al 01 Cr 07 Fe 47 Ti 33 V 12 noHEA  BCC_B2#2 ORD 0.74781 C14_LAVES 0.02387 SIGMA ORD 0.22832
Al 01 Cr 07 Fe 47 Ti 35 V 10 noHEA  BCC_B2#2 ORD 0.81574 SIGMA ORD 0.18426
Al 01 Cr 07 Fe 47 Ti 37 V 08 noHEA  BCC_B2#2 ORD 0.86505 SIGMA ORD 0.13495
Al 01 Cr 07 Fe 47 Ti 39 V 06 noHEA  BCC_B2#2 ORD 0.91755 SIGMA ORD 0.08245
Al 01 Cr 07 Fe 47 Ti 41 V 04 noHEA  BCC_B2#1 DISORD 0.01588 BCC_B2#2 ORD 0.96703 SIGMA ORD 0.01709
Al 01 Cr 07 Fe 47 Ti 43 V 02 noHEA  BCC_B2#1 DISORD 0.02910 BCC_B2#2 ORD 0.97090
Al 01 Cr 07 Fe 49 Ti 01 V 42 noHEA  BCC_B2#2 ORD 0.05560 C14_LAVES 0.02853 SIGMA ORD 0.91587
Al 01 Cr 07 Fe 49 Ti 03 V 40 noHEA  BCC_B2#2 ORD 0.03737 C14_LAVES 0.09151 SIGMA ORD 0.87112
Al 01 Cr 07 Fe 49 Ti 05 V 38 noHEA  BCC_B2#2 ORD 0.01690 C14_LAVES 0.15404 SIGMA ORD 0.82906
Al 01 Cr 07 Fe 49 Ti 07 V 36 noHEA  C14_LAVES 0.21540 SIGMA ORD 0.78460
Al 01 Cr 07 Fe 49 Ti 09 V 34 noHEA  C14_LAVES 0.27410 SIGMA ORD 0.72590
Al 01 Cr 07 Fe 49 Ti 11 V 32 noHEA  C14_LAVES 0.33259 SIGMA ORD 0.66741
Al 01 Cr 07 Fe 49 Ti 13 V 30 noHEA  C14_LAVES 0.39125 SIGMA ORD 0.60875
Al 01 Cr 07 Fe 49 Ti 15 V 28 noHEA  BCC_B2#2 ORD 0.04258 C14_LAVES 0.39493 SIGMA ORD 0.56249
Al 01 Cr 07 Fe 49 Ti 17 V 26 noHEA  BCC_B2#2 ORD 0.10980 C14_LAVES 0.36667 SIGMA ORD 0.52353
Al 01 Cr 07 Fe 49 Ti 19 V 24 noHEA  BCC_B2#2 ORD 0.17686 C14_LAVES 0.33876 SIGMA ORD 0.48438
Al 01 Cr 07 Fe 49 Ti 21 V 22 noHEA  BCC_B2#2 ORD 0.24422 C14_LAVES 0.31082 SIGMA ORD 0.44496
Al 01 Cr 07 Fe 49 Ti 23 V 20 noHEA  BCC_B2#2 ORD 0.31164 C14_LAVES 0.28316 SIGMA ORD 0.40520
Al 01 Cr 07 Fe 49 Ti 25 V 18 noHEA  BCC_B2#2 ORD 0.37958 C14_LAVES 0.25541 SIGMA ORD 0.36501
Al 01 Cr 07 Fe 49 Ti 27 V 16 noHEA  BCC_B2#2 ORD 0.44828 C14_LAVES 0.22743 SIGMA ORD 0.32429
Al 01 Cr 07 Fe 49 Ti 29 V 14 noHEA  BCC_B2#2 ORD 0.51806 C14_LAVES 0.19902 SIGMA ORD 0.28292
Al 01 Cr 07 Fe 49 Ti 31 V 12 noHEA  BCC_B2#2 ORD 0.58929 C14_LAVES 0.16995 SIGMA ORD 0.24076
Al 01 Cr 07 Fe 49 Ti 33 V 10 noHEA  BCC_B2#2 ORD 0.66244 C14_LAVES 0.13991 SIGMA ORD 0.19764
Al 01 Cr 07 Fe 49 Ti 35 V 08 noHEA  BCC_B2#2 ORD 0.73817 C14_LAVES 0.10849 SIGMA ORD 0.15334
Al 01 Cr 07 Fe 49 Ti 37 V 06 noHEA  BCC_B2#2 ORD 0.81738 C14_LAVES 0.07506 SIGMA ORD 0.10756
Al 01 Cr 07 Fe 49 Ti 39 V 04 noHEA  BCC_B2#2 ORD 0.90152 C14_LAVES 0.03861 SIGMA ORD 0.05987
Al 01 Cr 07 Fe 49 Ti 41 V 02 noHEA  BCC_B2#2 ORD 0.99084 SIGMA ORD 0.00916
Al 01 Cr 09 Fe 01 Ti 41 V 48 noHEA  BCC_B2#2 ORD 1.00000
Al 01 Cr 09 Fe 01 Ti 43 V 46 noHEA  BCC_B2#2 ORD 0.95389 HCP_A3 0.04611
Al 01 Cr 09 Fe 01 Ti 45 V 44 noHEA  BCC_B2#2 ORD 0.90106 HCP_A3 0.09894
Al 01 Cr 09 Fe 01 Ti 47 V 42 noHEA  BCC_B2#2 ORD 0.85114 HCP_A3 0.14886
Al 01 Cr 09 Fe 01 Ti 49 V 40 noHEA  BCC_B2#2 ORD 0.80380 HCP_A3 0.19620
Al 01 Cr 09 Fe 03 Ti 39 V 48 noHEA  BCC_B2#2 ORD 1.00000
Al 01 Cr 09 Fe 03 Ti 41 V 46 noHEA  BCC_B2#2 ORD 1.00000
Al 01 Cr 09 Fe 03 Ti 43 V 44 noHEA  BCC_B2#2 ORD 0.96936 HCP_A3 0.03064
Al 01 Cr 09 Fe 03 Ti 45 V 42 noHEA  BCC_B2#2 ORD 0.92358 HCP_A3 0.07643
Al 01 Cr 09 Fe 03 Ti 47 V 40 noHEA  BCC_B2#2 ORD 0.87913 HCP_A3 0.12087
Al 01 Cr 09 Fe 03 Ti 49 V 38 noHEA  BCC_B2#2 ORD 0.83597 HCP_A3 0.16403
Al 01 Cr 09 Fe 05 Ti 37 V 48 noHEA  BCC_B2#2 ORD 1.00000
Al 01 Cr 09 Fe 05 Ti 39 V 46 noHEA  BCC_B2#2 ORD 1.00000
Al 01 Cr 09 Fe 05 Ti 41 V 44 noHEA  BCC_B2#2 ORD 1.00000
Al 01 Cr 09 Fe 05 Ti 43 V 42 noHEA  BCC_B2#2 ORD 0.99281 HCP_A3 0.00719
Al 01 Cr 09 Fe 05 Ti 45 V 40 noHEA  BCC_B2#2 ORD 0.94892 HCP_A3 0.05108
Al 01 Cr 09 Fe 05 Ti 47 V 38 noHEA  BCC_B2#2 ORD 0.90600 HCP_A3 0.09400
Al 01 Cr 09 Fe 05 Ti 49 V 36 noHEA  BCC_B2#2 ORD 0.86404 HCP_A3 0.13596
Al 01 Cr 09 Fe 07 Ti 35 V 48 noHEA  BCC_B2#2 ORD 1.00000
Al 01 Cr 09 Fe 07 Ti 37 V 46 noHEA  BCC_B2#2 ORD 1.00000
Al 01 Cr 09 Fe 07 Ti 39 V 44 noHEA  BCC_B2#2 ORD 1.00000
Al 01 Cr 09 Fe 07 Ti 41 V 42 noHEA  BCC_B2#2 ORD 1.00000
Al 01 Cr 09 Fe 07 Ti 43 V 40 noHEA  BCC_B2#2 ORD 1.00000
Al 01 Cr 09 Fe 07 Ti 45 V 38 noHEA  BCC_B2#2 ORD 0.97014 HCP_A3 0.02986
Al 01 Cr 09 Fe 07 Ti 47 V 36 noHEA  BCC_B2#2 ORD 0.92793 HCP_A3 0.07208
Al 01 Cr 09 Fe 07 Ti 49 V 34 noHEA  BCC_B2#2 ORD 0.88652 HCP_A3 0.11348
Al 01 Cr 09 Fe 09 Ti 33 V 48 noHEA  BCC_B2#2 ORD 1.00000
Al 01 Cr 09 Fe 09 Ti 35 V 46 noHEA  BCC_B2#2 ORD 1.00000
Al 01 Cr 09 Fe 09 Ti 37 V 44 noHEA  BCC_B2#2 ORD 1.00000
Al 01 Cr 09 Fe 09 Ti 39 V 42 noHEA  BCC_B2#2 ORD 1.00000
Al 01 Cr 09 Fe 09 Ti 41 V 40 noHEA  BCC_B2#2 ORD 1.00000
Al 01 Cr 09 Fe 09 Ti 43 V 38 noHEA  BCC_B2#2 ORD 1.00000
Al 01 Cr 09 Fe 09 Ti 45 V 36 noHEA  BCC_B2#2 ORD 0.98726 HCP_A3 0.01274
Al 01 Cr 09 Fe 09 Ti 47 V 34 noHEA  BCC_B2#2 ORD 0.94548 HCP_A3 0.05452
Al 01 Cr 09 Fe 09 Ti 49 V 32 noHEA  BCC_B2#2 ORD 0.90445 HCP_A3 0.09555
Al 01 Cr 09 Fe 11 Ti 31 V 48 noHEA  BCC_B2#2 ORD 1.00000
Al 01 Cr 09 Fe 11 Ti 33 V 46 noHEA  BCC_B2#2 ORD 1.00000
Al 01 Cr 09 Fe 11 Ti 35 V 44 noHEA  BCC_B2#2 ORD 1.00000
Al 01 Cr 09 Fe 11 Ti 37 V 42 noHEA  BCC_B2#2 ORD 1.00000
Al 01 Cr 09 Fe 11 Ti 39 V 40 noHEA  BCC_B2#2 ORD 1.00000
Al 01 Cr 09 Fe 11 Ti 41 V 38 noHEA  BCC_B2#2 ORD 1.00000
Al 01 Cr 09 Fe 11 Ti 43 V 36 noHEA  BCC_B2#2 ORD 1.00000
Al 01 Cr 09 Fe 11 Ti 45 V 34 noHEA  BCC_B2#2 ORD 1.00000
Al 01 Cr 09 Fe 11 Ti 47 V 32 noHEA  BCC_B2#2 ORD 0.95958 HCP_A3 0.04042
Al 01 Cr 09 Fe 11 Ti 49 V 30 noHEA  BCC_B2#2 ORD 0.91895 HCP_A3 0.08105
Al 01 Cr 09 Fe 13 Ti 29 V 48 noHEA  BCC_B2#1 ORD 0.04701 BCC_B2#2 ORD 0.95299
Al 01 Cr 09 Fe 13 Ti 31 V 46 noHEA  BCC_B2#1 ORD 0.01127 BCC_B2#2 ORD 0.98873
Al 01 Cr 09 Fe 13 Ti 33 V 44 noHEA  BCC_B2#2 ORD 1.00000
Al 01 Cr 09 Fe 13 Ti 35 V 42 noHEA  BCC_B2#2 ORD 1.00000
Al 01 Cr 09 Fe 13 Ti 37 V 40 noHEA  BCC_B2#2 ORD 1.00000
Al 01 Cr 09 Fe 13 Ti 39 V 38 noHEA  BCC_B2#2 ORD 1.00000
Al 01 Cr 09 Fe 13 Ti 41 V 36 noHEA  BCC_B2#2 ORD 1.00000
Al 01 Cr 09 Fe 13 Ti 43 V 34 noHEA  BCC_B2#2 ORD 1.00000
Al 01 Cr 09 Fe 13 Ti 45 V 32 noHEA  BCC_B2#2 ORD 1.00000
Al 01 Cr 09 Fe 13 Ti 47 V 30 noHEA  BCC_B2#2 ORD 0.97114 HCP_A3 0.02886
Al 01 Cr 09 Fe 13 Ti 49 V 28 noHEA  BCC_B2#2 ORD 0.93112 HCP_A3 0.06888
Al 01 Cr 09 Fe 15 Ti 27 V 48 noHEA  BCC_B2#1 ORD 0.45323 BCC_B2#2 ORD 0.54677
Al 01 Cr 09 Fe 15 Ti 29 V 46 noHEA  BCC_B2#1 ORD 0.37664 BCC_B2#2 ORD 0.62336
Al 01 Cr 09 Fe 15 Ti 31 V 44 noHEA  BCC_B2#1 ORD 0.03089 BCC_B2#2 ORD 0.96911
Al 01 Cr 09 Fe 15 Ti 33 V 42 noHEA  BCC_B2#1 ORD 0.00478 BCC_B2#2 ORD 0.99522
Al 01 Cr 09 Fe 15 Ti 35 V 40 noHEA  BCC_B2#1 ORD 0.01301 BCC_B2#2 ORD 0.98699
Al 01 Cr 09 Fe 15 Ti 37 V 38 noHEA  BCC_B2#2 ORD 1.00000
Al 01 Cr 09 Fe 15 Ti 39 V 36 noHEA  BCC_B2#2 ORD 1.00000
Al 01 Cr 09 Fe 15 Ti 41 V 34 noHEA  BCC_B2#2 ORD 1.00000
Al 01 Cr 09 Fe 15 Ti 43 V 32 noHEA  BCC_B2#2 ORD 1.00000
Al 01 Cr 09 Fe 15 Ti 45 V 30 noHEA  BCC_B2#2 ORD 1.00000
Al 01 Cr 09 Fe 15 Ti 47 V 28 noHEA  BCC_B2#2 ORD 0.98108 HCP_A3 0.01892
Al 01 Cr 09 Fe 15 Ti 49 V 26 noHEA  BCC_B2#2 ORD 0.94206 HCP_A3 0.05794
Al 01 Cr 09 Fe 17 Ti 25 V 48 noHEA  BCC_B2#1 ORD 0.50369 BCC_B2#2 ORD 0.49631
Al 01 Cr 09 Fe 17 Ti 27 V 46 noHEA  BCC_B2#1 ORD 0.45213 BCC_B2#2 ORD 0.54787
Al 01 Cr 09 Fe 17 Ti 29 V 44 noHEA  BCC_B2#1 ORD 0.39163 BCC_B2#2 ORD 0.60837
Al 01 Cr 09 Fe 17 Ti 31 V 42 noHEA  BCC_B2#1 ORD 0.31755 BCC_B2#2 ORD 0.68245
Al 01 Cr 09 Fe 17 Ti 33 V 40 noHEA  BCC_B2#1 ORD 0.02466 BCC_B2#2 ORD 0.97534
Al 01 Cr 09 Fe 17 Ti 35 V 38 noHEA  BCC_B2#1 ORD 0.12227 BCC_B2#2 ORD 0.87773
Al 01 Cr 09 Fe 17 Ti 37 V 36 noHEA  BCC_B2#1 DISORD 0.02419 BCC_B2#2 ORD 0.97582
Al 01 Cr 09 Fe 17 Ti 39 V 34 noHEA  BCC_B2#2 ORD 1.00000
Al 01 Cr 09 Fe 17 Ti 41 V 32 noHEA  BCC_B2#2 ORD 1.00000
Al 01 Cr 09 Fe 17 Ti 43 V 30 noHEA  BCC_B2#2 ORD 1.00000
Al 01 Cr 09 Fe 17 Ti 45 V 28 noHEA  BCC_B2#2 ORD 1.00000
Al 01 Cr 09 Fe 17 Ti 47 V 26 noHEA  BCC_B2#2 ORD 0.99030 HCP_A3 0.00970
Al 01 Cr 09 Fe 17 Ti 49 V 24 noHEA  BCC_B2#1 DISORD 0.02564 BCC_B2#2 ORD 0.91252 HCP_A3 0.06184
Al 01 Cr 09 Fe 19 Ti 23 V 48 noHEA  BCC_B2#1 ORD 0.53912 BCC_B2#2 ORD 0.46088
Al 01 Cr 09 Fe 19 Ti 25 V 46 noHEA  BCC_B2#1 ORD 0.49486 BCC_B2#2 ORD 0.50514
Al 01 Cr 09 Fe 19 Ti 27 V 44 noHEA  BCC_B2#1 ORD 0.44733 BCC_B2#2 ORD 0.55267
Al 01 Cr 09 Fe 19 Ti 29 V 42 noHEA  BCC_B2#1 ORD 0.39460 BCC_B2#2 ORD 0.60540
Al 01 Cr 09 Fe 19 Ti 31 V 40 noHEA  BCC_B2#1 ORD 0.33398 BCC_B2#2 ORD 0.66602
Al 01 Cr 09 Fe 19 Ti 33 V 38 noHEA  BCC_B2#1 ORD 0.26273 BCC_B2#2 ORD 0.73727
Al 01 Cr 09 Fe 19 Ti 35 V 36 noHEA  BCC_B2#1 ORD 0.18088 BCC_B2#2 ORD 0.81912
Al 01 Cr 09 Fe 19 Ti 37 V 34 noHEA  BCC_B2#1 DISORD 0.09691 BCC_B2#2 ORD 0.90309
Al 01 Cr 09 Fe 19 Ti 39 V 32 noHEA  BCC_B2#1 DISORD 0.03096 BCC_B2#2 ORD 0.96904
Al 01 Cr 09 Fe 19 Ti 41 V 30 noHEA  BCC_B2#1 DISORD 0.00239 BCC_B2#2 ORD 0.99761
Al 01 Cr 09 Fe 19 Ti 43 V 28 noHEA  BCC_B2#1 DISORD 0.00356 BCC_B2#2 ORD 0.99644
Al 01 Cr 09 Fe 19 Ti 45 V 26 noHEA  BCC_B2#1 DISORD 0.01342 BCC_B2#2 ORD 0.98658
Al 01 Cr 09 Fe 19 Ti 47 V 24 noHEA  BCC_B2#1 DISORD 0.02947 BCC_B2#2 ORD 0.95139 HCP_A3 0.01914
Al 01 Cr 09 Fe 19 Ti 49 V 22 noHEA  BCC_B2#1 DISORD 0.05373 BCC_B2#2 ORD 0.87232 HCP_A3 0.07395
Al 01 Cr 09 Fe 21 Ti 21 V 48 noHEA  BCC_B2#1 DISORD 0.57255 BCC_B2#2 ORD 0.42745
Al 01 Cr 09 Fe 21 Ti 23 V 46 noHEA  BCC_B2#1 DISORD 0.53051 BCC_B2#2 ORD 0.46949
Al 01 Cr 09 Fe 21 Ti 25 V 44 noHEA  BCC_B2#1 DISORD 0.48723 BCC_B2#2 ORD 0.51277
Al 01 Cr 09 Fe 21 Ti 27 V 42 noHEA  BCC_B2#1 ORD 0.44190 BCC_B2#2 ORD 0.55810
Al 01 Cr 09 Fe 21 Ti 29 V 40 noHEA  BCC_B2#1 ORD 0.39335 BCC_B2#2 ORD 0.60665
Al 01 Cr 09 Fe 21 Ti 31 V 38 noHEA  BCC_B2#1 ORD 0.34000 BCC_B2#2 ORD 0.66000
Al 01 Cr 09 Fe 21 Ti 33 V 36 noHEA  BCC_B2#1 DISORD 0.28003 BCC_B2#2 ORD 0.71997
Al 01 Cr 09 Fe 21 Ti 35 V 34 noHEA  BCC_B2#1 DISORD 0.21260 BCC_B2#2 ORD 0.78740
Al 01 Cr 09 Fe 21 Ti 37 V 32 noHEA  BCC_B2#1 DISORD 0.14127 BCC_B2#2 ORD 0.85873
Al 01 Cr 09 Fe 21 Ti 39 V 30 noHEA  BCC_B2#1 DISORD 0.07871 BCC_B2#2 ORD 0.92129
Al 01 Cr 09 Fe 21 Ti 41 V 28 noHEA  BCC_B2#1 DISORD 0.04359 BCC_B2#2 ORD 0.95641
Al 01 Cr 09 Fe 21 Ti 43 V 26 noHEA  BCC_B2#1 DISORD 0.03669 BCC_B2#2 ORD 0.96331
Al 01 Cr 09 Fe 21 Ti 45 V 24 noHEA  BCC_B2#1 DISORD 0.04034 BCC_B2#2 ORD 0.95966
Al 01 Cr 09 Fe 21 Ti 47 V 22 noHEA  BCC_B2#1 DISORD 0.05593 BCC_B2#2 ORD 0.91141 HCP_A3 0.03266
Al 01 Cr 09 Fe 21 Ti 49 V 20 noHEA  BCC_B2#1 DISORD 0.07531 BCC_B2#2 ORD 0.83851 HCP_A3 0.08618
Al 01 Cr 09 Fe 23 Ti 19 V 48 noHEA  BCC_B2#1 ORD 0.60604 BCC_B2#2 ORD 0.39396
Al 01 Cr 09 Fe 23 Ti 21 V 46 noHEA  BCC_B2#1 DISORD 0.56480 BCC_B2#2 ORD 0.43520
Al 01 Cr 09 Fe 23 Ti 23 V 44 noHEA  BCC_B2#1 DISORD 0.52305 BCC_B2#2 ORD 0.47695
Al 01 Cr 09 Fe 23 Ti 25 V 42 noHEA  BCC_B2#1 DISORD 0.48049 BCC_B2#2 ORD 0.51951
Al 01 Cr 09 Fe 23 Ti 27 V 40 noHEA  BCC_B2#1 DISORD 0.43656 BCC_B2#2 ORD 0.56344
Al 01 Cr 09 Fe 23 Ti 29 V 38 noHEA  BCC_B2#1 DISORD 0.39054 BCC_B2#2 ORD 0.60946
Al 01 Cr 09 Fe 23 Ti 31 V 36 noHEA  BCC_B2#1 DISORD 0.34147 BCC_B2#2 ORD 0.65853
Al 01 Cr 09 Fe 23 Ti 33 V 34 noHEA  BCC_B2#1 DISORD 0.28819 BCC_B2#2 ORD 0.71181
Al 01 Cr 09 Fe 23 Ti 35 V 32 noHEA  BCC_B2#1 DISORD 0.22994 BCC_B2#2 ORD 0.77006
Al 01 Cr 09 Fe 23 Ti 37 V 30 noHEA  BCC_B2#1 DISORD 0.16822 BCC_B2#2 ORD 0.83178
Al 01 Cr 09 Fe 23 Ti 39 V 28 noHEA  BCC_B2#1 DISORD 0.11072 BCC_B2#2 ORD 0.88928
Al 01 Cr 09 Fe 23 Ti 41 V 26 noHEA  BCC_B2#1 DISORD 0.07309 BCC_B2#2 ORD 0.92691
Al 01 Cr 09 Fe 23 Ti 43 V 24 noHEA  BCC_B2#1 DISORD 0.06115 BCC_B2#2 ORD 0.93885
Al 01 Cr 09 Fe 23 Ti 45 V 22 noHEA  BCC_B2#1 DISORD 0.06050 BCC_B2#2 ORD 0.93950
Al 01 Cr 09 Fe 23 Ti 47 V 20 noHEA  BCC_B2#1 DISORD 0.07607 BCC_B2#2 ORD 0.87931 HCP_A3 0.04462
Al 01 Cr 09 Fe 23 Ti 49 V 18 noHEA  BCC_B2#1 DISORD 0.09026 BCC_B2#2 ORD 0.81483 HCP_A3 0.09491
Al 01 Cr 09 Fe 25 Ti 17 V 48 noHEA  BCC_B2#1 ORD 0.63977 BCC_B2#2 ORD 0.36023
Al 01 Cr 09 Fe 25 Ti 19 V 46 noHEA  BCC_B2#1 ORD 0.59847 BCC_B2#2 ORD 0.40153
Al 01 Cr 09 Fe 25 Ti 21 V 44 noHEA  BCC_B2#1 DISORD 0.55729 BCC_B2#2 ORD 0.44271
Al 01 Cr 09 Fe 25 Ti 23 V 42 noHEA  BCC_B2#1 DISORD 0.51590 BCC_B2#2 ORD 0.48410
Al 01 Cr 09 Fe 25 Ti 25 V 40 noHEA  BCC_B2#1 DISORD 0.47399 BCC_B2#2 ORD 0.52601
Al 01 Cr 09 Fe 25 Ti 27 V 38 noHEA  BCC_B2#1 DISORD 0.43115 BCC_B2#2 ORD 0.56885
Al 01 Cr 09 Fe 25 Ti 29 V 36 noHEA  BCC_B2#1 DISORD 0.38689 BCC_B2#2 ORD 0.61311
Al 01 Cr 09 Fe 25 Ti 31 V 34 noHEA  BCC_B2#1 DISORD 0.34061 BCC_B2#2 ORD 0.65939
Al 01 Cr 09 Fe 25 Ti 33 V 32 noHEA  BCC_B2#1 DISORD 0.29160 BCC_B2#2 ORD 0.70840
Al 01 Cr 09 Fe 25 Ti 35 V 30 noHEA  BCC_B2#1 DISORD 0.23933 BCC_B2#2 ORD 0.76067
Al 01 Cr 09 Fe 25 Ti 37 V 28 noHEA  BCC_B2#1 DISORD 0.18452 BCC_B2#2 ORD 0.81548
Al 01 Cr 09 Fe 25 Ti 39 V 26 noHEA  BCC_B2#1 DISORD 0.13189 BCC_B2#2 ORD 0.86811
Al 01 Cr 09 Fe 25 Ti 41 V 24 noHEA  BCC_B2#1 DISORD 0.09382 BCC_B2#2 ORD 0.90618
Al 01 Cr 09 Fe 25 Ti 43 V 22 noHEA  BCC_B2#1 DISORD 0.07888 BCC_B2#2 ORD 0.92112
Al 01 Cr 09 Fe 25 Ti 45 V 20 noHEA  BCC_B2#1 DISORD 0.07607 BCC_B2#2 ORD 0.92203 HCP_A3 0.00190
Al 01 Cr 09 Fe 25 Ti 47 V 18 noHEA  BCC_B2#1 DISORD 0.08978 BCC_B2#2 ORD 0.85789 HCP_A3 0.05233
Al 01 Cr 09 Fe 25 Ti 49 V 16 noHEA  BCC_B2#1 DISORD 0.09915 BCC_B2#2 ORD 0.80177 HCP_A3 0.09908
Al 01 Cr 09 Fe 27 Ti 15 V 48 noHEA  BCC_B2#1 ORD 0.49411 BCC_B2#2 ORD 0.32083 SIGMA ORD 0.18506
Al 01 Cr 09 Fe 27 Ti 17 V 46 noHEA  BCC_B2#1 ORD 0.52537 BCC_B2#2 ORD 0.36456 SIGMA ORD 0.11008
Al 01 Cr 09 Fe 27 Ti 19 V 44 noHEA  BCC_B2#1 ORD 0.55660 BCC_B2#2 ORD 0.40831 SIGMA ORD 0.03509
Al 01 Cr 09 Fe 27 Ti 21 V 42 noHEA  BCC_B2#1 DISORD 0.54935 BCC_B2#2 ORD 0.45065
Al 01 Cr 09 Fe 27 Ti 23 V 40 noHEA  BCC_B2#1 DISORD 0.50829 BCC_B2#2 ORD 0.49171
Al 01 Cr 09 Fe 27 Ti 25 V 38 noHEA  BCC_B2#1 DISORD 0.46700 BCC_B2#2 ORD 0.53300
Al 01 Cr 09 Fe 27 Ti 27 V 36 noHEA  BCC_B2#1 DISORD 0.42514 BCC_B2#2 ORD 0.57486
Al 01 Cr 09 Fe 27 Ti 29 V 34 noHEA  BCC_B2#1 DISORD 0.38231 BCC_B2#2 ORD 0.61769
Al 01 Cr 09 Fe 27 Ti 31 V 32 noHEA  BCC_B2#1 DISORD 0.33810 BCC_B2#2 ORD 0.66190
Al 01 Cr 09 Fe 27 Ti 33 V 30 noHEA  BCC_B2#1 DISORD 0.29207 BCC_B2#2 ORD 0.70793
Al 01 Cr 09 Fe 27 Ti 35 V 28 noHEA  BCC_B2#1 DISORD 0.24393 BCC_B2#2 ORD 0.75607
Al 01 Cr 09 Fe 27 Ti 37 V 26 noHEA  BCC_B2#1 DISORD 0.19412 BCC_B2#2 ORD 0.80588
Al 01 Cr 09 Fe 27 Ti 39 V 24 noHEA  BCC_B2#1 DISORD 0.14567 BCC_B2#2 ORD 0.85433
Al 01 Cr 09 Fe 27 Ti 41 V 22 noHEA  BCC_B2#1 DISORD 0.10805 BCC_B2#2 ORD 0.89195
Al 01 Cr 09 Fe 27 Ti 43 V 20 noHEA  BCC_B2#1 DISORD 0.09134 BCC_B2#2 ORD 0.90866
Al 01 Cr 09 Fe 27 Ti 45 V 18 noHEA  BCC_B2#1 DISORD 0.08877 BCC_B2#2 ORD 0.90272 HCP_A3 0.00851
Al 01 Cr 09 Fe 27 Ti 47 V 16 noHEA  BCC_B2#1 DISORD 0.09792 BCC_B2#2 ORD 0.84644 HCP_A3 0.05564
Al 01 Cr 09 Fe 27 Ti 49 V 14 noHEA  BCC_B2#1 DISORD 0.10348 BCC_B2#2 ORD 0.79693 HCP_A3 0.09958
Al 01 Cr 09 Fe 29 Ti 13 V 48 noHEA  BCC_B2#1 ORD 0.34368 BCC_B2#2 ORD 0.28163 SIGMA ORD 0.37468
Al 01 Cr 09 Fe 29 Ti 15 V 46 noHEA  BCC_B2#1 ORD 0.37410 BCC_B2#2 ORD 0.32532 SIGMA ORD 0.30058
Al 01 Cr 09 Fe 29 Ti 17 V 44 noHEA  BCC_B2#1 ORD 0.40488 BCC_B2#2 ORD 0.36903 SIGMA ORD 0.22609
Al 01 Cr 09 Fe 29 Ti 19 V 42 noHEA  BCC_B2#1 ORD 0.43581 BCC_B2#2 ORD 0.41278 SIGMA ORD 0.15141
Al 01 Cr 09 Fe 29 Ti 21 V 40 noHEA  BCC_B2#1 ORD 0.46677 BCC_B2#2 ORD 0.45656 SIGMA ORD 0.07667
Al 01 Cr 09 Fe 29 Ti 23 V 38 noHEA  BCC_B2#1 DISORD 0.49767 BCC_B2#2 ORD 0.50036 SIGMA ORD 0.00197
Al 01 Cr 09 Fe 29 Ti 25 V 36 noHEA  BCC_B2#1 DISORD 0.45882 BCC_B2#2 ORD 0.54118
Al 01 Cr 09 Fe 29 Ti 27 V 34 noHEA  BCC_B2#1 DISORD 0.41786 BCC_B2#2 ORD 0.58214
Al 01 Cr 09 Fe 29 Ti 29 V 32 noHEA  BCC_B2#1 DISORD 0.37632 BCC_B2#2 ORD 0.62368
Al 01 Cr 09 Fe 29 Ti 31 V 30 noHEA  BCC_B2#1 DISORD 0.33386 BCC_B2#2 ORD 0.66614
Al 01 Cr 09 Fe 29 Ti 33 V 28 noHEA  BCC_B2#1 DISORD 0.29017 BCC_B2#3 ORD 0.70983
Al 01 Cr 09 Fe 29 Ti 35 V 26 noHEA  BCC_B2#1 DISORD 0.24514 BCC_B2#3 ORD 0.75486
Al 01 Cr 09 Fe 29 Ti 37 V 24 noHEA  BCC_B2#1 DISORD 0.19915 BCC_B2#4 ORD 0.80085
Al 01 Cr 09 Fe 29 Ti 39 V 22 noHEA  BCC_B2#1 DISORD 0.15426 BCC_B2#2 ORD 0.84574
Al 01 Cr 09 Fe 29 Ti 41 V 20 noHEA  BCC_B2#1 DISORD 0.11752 BCC_B2#2 ORD 0.88248
Al 01 Cr 09 Fe 29 Ti 43 V 18 noHEA  BCC_B2#1 DISORD 0.09963 BCC_B2#2 ORD 0.90037
Al 01 Cr 09 Fe 29 Ti 45 V 16 noHEA  BCC_B2#1 DISORD 0.09237 BCC_B2#2 ORD 0.01624 BCC_B2#3 ORD 0.89139
Al 01 Cr 09 Fe 29 Ti 47 V 14 noHEA  BCC_B2#1 DISORD 0.10084 BCC_B2#2 ORD 0.00465 BCC_B2#3 ORD 0.84216 HCP_A3 0.05235
Al 01 Cr 09 Fe 29 Ti 49 V 12 noHEA  BCC_B2#1 DISORD 0.10476 BCC_B2#2 ORD 0.79755 HCP_A3 0.09769
Al 01 Cr 09 Fe 31 Ti 11 V 48 noHEA  BCC_B2#1 ORD 0.20201 BCC_B2#3 ORD 0.24376 SIGMA ORD 0.55423
Al 01 Cr 09 Fe 31 Ti 13 V 46 noHEA  BCC_B2#1 ORD 0.22911 BCC_B2#2 ORD 0.28722 SIGMA ORD 0.48367
Al 01 Cr 09 Fe 31 Ti 15 V 44 noHEA  BCC_B2#1 ORD 0.25799 BCC_B2#2 ORD 0.33073 SIGMA ORD 0.41128
Al 01 Cr 09 Fe 31 Ti 17 V 42 noHEA  BCC_B2#1 ORD 0.28788 BCC_B2#2 ORD 0.37430 SIGMA ORD 0.33781
Al 01 Cr 09 Fe 31 Ti 19 V 40 noHEA  BCC_B2#1 ORD 0.31829 BCC_B2#2 ORD 0.41795 SIGMA ORD 0.26376
Al 01 Cr 09 Fe 31 Ti 21 V 38 noHEA  BCC_B2#1 ORD 0.34893 BCC_B2#2 ORD 0.46165 SIGMA ORD 0.18942
Al 01 Cr 09 Fe 31 Ti 23 V 36 noHEA  BCC_B2#1 DISORD 0.37963 BCC_B2#2 ORD 0.50540 SIGMA ORD 0.11497
Al 01 Cr 09 Fe 31 Ti 25 V 34 noHEA  BCC_B2#1 DISORD 0.41028 BCC_B2#2 ORD 0.54919 SIGMA ORD 0.04053
Al 01 Cr 09 Fe 31 Ti 27 V 32 noHEA  BCC_B2#1 DISORD 0.40863 BCC_B2#2 ORD 0.59137
Al 01 Cr 09 Fe 31 Ti 29 V 30 noHEA  BCC_B2#1 DISORD 0.36827 BCC_B2#2 ORD 0.63173
Al 01 Cr 09 Fe 31 Ti 31 V 28 noHEA  BCC_B2#1 DISORD 0.32740 BCC_B2#2 ORD 0.67260
Al 01 Cr 09 Fe 31 Ti 33 V 26 noHEA  BCC_B2#1 DISORD 0.28577 BCC_B2#4 ORD 0.71423
Al 01 Cr 09 Fe 31 Ti 35 V 24 noHEA  BCC_B2#1 DISORD 0.24335 BCC_B2#3 ORD 0.75665
Al 01 Cr 09 Fe 31 Ti 37 V 22 noHEA  BCC_B2#1 DISORD 0.20055 BCC_B2#3 ORD 0.79945
Al 01 Cr 09 Fe 31 Ti 39 V 20 noHEA  BCC_B2#1 DISORD 0.15889 BCC_B2#3 ORD 0.84111
Al 01 Cr 09 Fe 31 Ti 41 V 18 noHEA  BCC_B2#1 DISORD 0.12347 BCC_B2#3 ORD 0.87653
Al 01 Cr 09 Fe 31 Ti 43 V 16 noHEA  BCC_B2#1 DISORD 0.10468 BCC_B2#2 ORD 0.89532
Al 01 Cr 09 Fe 31 Ti 45 V 14 noHEA  BCC_B2#1 DISORD 0.09610 BCC_B2#2 ORD 0.01823 BCC_B2#3 ORD 0.88567
Al 01 Cr 09 Fe 31 Ti 47 V 12 noHEA  BCC_B2#1 DISORD 0.08662 BCC_B2#2 ORD 0.07114 BCC_B2#3 ORD 0.83944 HCP_A3 0.00280
Al 01 Cr 09 Fe 31 Ti 49 V 10 noHEA  BCC_B2#1 DISORD 0.01996 BCC_B2#2 ORD 0.05525 BCC_B2#3 ORD 0.83056 C14_LAVES 0.08016 HCP_A3 0.01408
Al 01 Cr 09 Fe 33 Ti 09 V 48 noHEA  BCC_B2#2 ORD 0.20925 BCC_B2#3 ORD 0.08247 SIGMA ORD 0.70828
Al 01 Cr 09 Fe 33 Ti 11 V 46 noHEA  BCC_B2#1 ORD 0.09863 BCC_B2#2 ORD 0.25218 SIGMA ORD 0.64919
Al 01 Cr 09 Fe 33 Ti 13 V 44 noHEA  BCC_B2#1 ORD 0.12071 BCC_B2#3 ORD 0.29498 SIGMA ORD 0.58431
Al 01 Cr 09 Fe 33 Ti 15 V 42 noHEA  BCC_B2#1 ORD 0.14678 BCC_B2#3 ORD 0.33789 SIGMA ORD 0.51533
Al 01 Cr 09 Fe 33 Ti 17 V 40 noHEA  BCC_B2#1 ORD 0.17522 BCC_B2#3 ORD 0.38099 SIGMA ORD 0.44379
Al 01 Cr 09 Fe 33 Ti 19 V 38 noHEA  BCC_B2#1 ORD 0.20491 BCC_B2#2 ORD 0.42428 SIGMA ORD 0.37081
Al 01 Cr 09 Fe 33 Ti 21 V 36 noHEA  BCC_B2#1 ORD 0.23519 BCC_B2#2 ORD 0.46773 SIGMA ORD 0.29709
Al 01 Cr 09 Fe 33 Ti 23 V 34 noHEA  BCC_B2#1 ORD 0.26567 BCC_B2#2 ORD 0.51129 SIGMA ORD 0.22303
Al 01 Cr 09 Fe 33 Ti 25 V 32 noHEA  BCC_B2#1 DISORD 0.29617 BCC_B2#2 ORD 0.55495 SIGMA ORD 0.14888
Al 01 Cr 09 Fe 33 Ti 27 V 30 noHEA  BCC_B2#1 DISORD 0.32658 BCC_B2#2 ORD 0.59868 SIGMA ORD 0.07474
Al 01 Cr 09 Fe 33 Ti 29 V 28 noHEA  BCC_B2#1 DISORD 0.35684 BCC_B2#2 ORD 0.64247 SIGMA ORD 0.00069
Al 01 Cr 09 Fe 33 Ti 31 V 26 noHEA  BCC_B2#1 DISORD 0.31805 BCC_B2#2 ORD 0.68195
Al 01 Cr 09 Fe 33 Ti 33 V 24 noHEA  BCC_B2#1 DISORD 0.27834 BCC_B2#2 ORD 0.72166
Al 01 Cr 09 Fe 33 Ti 35 V 22 noHEA  BCC_B2#1 DISORD 0.23832 BCC_B2#3 ORD 0.76168
Al 01 Cr 09 Fe 33 Ti 37 V 20 noHEA  BCC_B2#1 DISORD 0.19845 BCC_B2#3 ORD 0.80155
Al 01 Cr 09 Fe 33 Ti 39 V 18 noHEA  BCC_B2#1 DISORD 0.16001 BCC_B2#3 ORD 0.83999
Al 01 Cr 09 Fe 33 Ti 41 V 16 noHEA  BCC_B2#1 DISORD 0.12658 BCC_B2#3 ORD 0.87342
Al 01 Cr 09 Fe 33 Ti 43 V 14 noHEA  BCC_B2#1 DISORD 0.10725 BCC_B2#2 ORD 0.89275
Al 01 Cr 09 Fe 33 Ti 45 V 12 noHEA  BCC_B2#1 DISORD 0.09796 BCC_B2#2 ORD 0.01680 BCC_B2#3 ORD 0.88525
Al 01 Cr 09 Fe 33 Ti 47 V 10 noHEA  BCC_B2#1 DISORD 0.03082 BCC_B2#2 ORD 0.01912 BCC_B2#3 ORD 0.87257 C14_LAVES 0.07749
Al 01 Cr 09 Fe 33 Ti 49 V 08 noHEA  BCC_B2#1 ORD 0.03034 BCC_B2#2 ORD 0.83956 C14_LAVES 0.11669 HCP_A3 0.01340
Al 01 Cr 09 Fe 35 Ti 07 V 48 noHEA  BCC_B2#2 ORD 0.17902 BCC_B2#3 ORD 0.00665 SIGMA ORD 0.81433
Al 01 Cr 09 Fe 35 Ti 09 V 46 noHEA  BCC_B2#2 ORD 0.22345 BCC_B2#3 ORD 0.00126 SIGMA ORD 0.77530
Al 01 Cr 09 Fe 35 Ti 11 V 44 noHEA  BCC_B2#2 ORD 0.26563 BCC_B2#3 ORD 0.00621 SIGMA ORD 0.72816
Al 01 Cr 09 Fe 35 Ti 13 V 42 noHEA  BCC_B2#2 ORD 0.30706 BCC_B2#3 ORD 0.01978 SIGMA ORD 0.67316
Al 01 Cr 09 Fe 35 Ti 15 V 40 noHEA  BCC_B2#1 ORD 0.04085 BCC_B2#3 ORD 0.34844 SIGMA ORD 0.61071
Al 01 Cr 09 Fe 35 Ti 17 V 38 noHEA  BCC_B2#1 ORD 0.06718 BCC_B2#3 ORD 0.39022 SIGMA ORD 0.54260
Al 01 Cr 09 Fe 35 Ti 19 V 36 noHEA  BCC_B2#1 ORD 0.09632 BCC_B2#3 ORD 0.43254 SIGMA ORD 0.47114
Al 01 Cr 09 Fe 35 Ti 21 V 34 noHEA  BCC_B2#1 ORD 0.12663 BCC_B2#3 ORD 0.47530 SIGMA ORD 0.39807
Al 01 Cr 09 Fe 35 Ti 23 V 32 noHEA  BCC_B2#1 ORD 0.15725 BCC_B2#3 ORD 0.51840 SIGMA ORD 0.32435
Al 01 Cr 09 Fe 35 Ti 25 V 30 noHEA  BCC_B2#1 DISORD 0.18784 BCC_B2#2 ORD 0.56173 SIGMA ORD 0.25043
Al 01 Cr 09 Fe 35 Ti 27 V 28 noHEA  BCC_B2#1 DISORD 0.21824 BCC_B2#2 ORD 0.60523 SIGMA ORD 0.17653
Al 01 Cr 09 Fe 35 Ti 29 V 26 noHEA  BCC_B2#1 DISORD 0.24841 BCC_B2#2 ORD 0.64885 SIGMA ORD 0.10274
Al 01 Cr 09 Fe 35 Ti 31 V 24 noHEA  BCC_B2#1 DISORD 0.27835 BCC_B2#2 ORD 0.69256 SIGMA ORD 0.02909
Al 01 Cr 09 Fe 35 Ti 33 V 22 noHEA  BCC_B2#1 DISORD 0.26717 BCC_B2#2 ORD 0.73283
Al 01 Cr 09 Fe 35 Ti 35 V 20 noHEA  BCC_B2#1 DISORD 0.22941 BCC_B2#2 ORD 0.77059
Al 01 Cr 09 Fe 35 Ti 37 V 18 noHEA  BCC_B2#1 DISORD 0.19240 BCC_B2#3 ORD 0.80760
Al 01 Cr 09 Fe 35 Ti 39 V 16 noHEA  BCC_B2#1 DISORD 0.15739 BCC_B2#3 ORD 0.84261
Al 01 Cr 09 Fe 35 Ti 41 V 14 noHEA  BCC_B2#1 DISORD 0.12691 BCC_B2#3 ORD 0.87309
Al 01 Cr 09 Fe 35 Ti 43 V 12 noHEA  BCC_B2#1 DISORD 0.10789 BCC_B2#2 ORD 0.89211
Al 01 Cr 09 Fe 35 Ti 45 V 10 noHEA  BCC_B2#1 DISORD 0.07889 BCC_B2#2 ORD 0.89216 C14_LAVES 0.02895
Al 01 Cr 09 Fe 35 Ti 47 V 08 noHEA  BCC_B2#1 DISORD 0.00721 BCC_B2#2 ORD 0.87695 C14_LAVES 0.11584
Al 01 Cr 09 Fe 35 Ti 49 V 06 noHEA  BCC_B2#2 ORD 0.83815 C14_LAVES 0.13323 HCP_A3 0.02862
Al 01 Cr 09 Fe 37 Ti 05 V 48 noHEA  BCC_B2#2 ORD 0.13875 SIGMA ORD 0.86125
Al 01 Cr 09 Fe 37 Ti 07 V 46 noHEA  BCC_B2#2 ORD 0.18022 SIGMA ORD 0.81978
Al 01 Cr 09 Fe 37 Ti 09 V 44 noHEA  BCC_B2#2 ORD 0.22271 SIGMA ORD 0.77729
Al 01 Cr 09 Fe 37 Ti 11 V 42 noHEA  BCC_B2#2 ORD 0.26570 SIGMA ORD 0.73430
Al 01 Cr 09 Fe 37 Ti 13 V 40 noHEA  BCC_B2#2 ORD 0.30909 SIGMA ORD 0.69091
Al 01 Cr 09 Fe 37 Ti 15 V 38 noHEA  BCC_B2#2 ORD 0.35293 SIGMA ORD 0.64707
Al 01 Cr 09 Fe 37 Ti 17 V 36 noHEA  BCC_B2#2 ORD 0.39734 SIGMA ORD 0.60266
Al 01 Cr 09 Fe 37 Ti 19 V 34 noHEA  BCC_B2#2 ORD 0.44252 SIGMA ORD 0.55748
Al 01 Cr 09 Fe 37 Ti 21 V 32 noHEA  BCC_B2#1 ORD 0.02493 BCC_B2#3 ORD 0.48477 SIGMA ORD 0.49029
Al 01 Cr 09 Fe 37 Ti 23 V 30 noHEA  BCC_B2#1 DISORD 0.05715 BCC_B2#3 ORD 0.52684 SIGMA ORD 0.41601
Al 01 Cr 09 Fe 37 Ti 25 V 28 noHEA  BCC_B2#1 DISORD 0.08860 BCC_B2#3 ORD 0.56954 SIGMA ORD 0.34186
Al 01 Cr 09 Fe 37 Ti 27 V 26 noHEA  BCC_B2#1 DISORD 0.11934 BCC_B2#3 ORD 0.61264 SIGMA ORD 0.26802
Al 01 Cr 09 Fe 37 Ti 29 V 24 noHEA  BCC_B2#1 DISORD 0.14952 BCC_B2#3 ORD 0.65600 SIGMA ORD 0.19448
Al 01 Cr 09 Fe 37 Ti 31 V 22 noHEA  BCC_B2#1 DISORD 0.17925 BCC_B2#2 ORD 0.69953 SIGMA ORD 0.12122
Al 01 Cr 09 Fe 37 Ti 33 V 20 noHEA  BCC_B2#1 DISORD 0.20861 BCC_B2#2 ORD 0.74318 SIGMA ORD 0.04820
Al 01 Cr 09 Fe 37 Ti 35 V 18 noHEA  BCC_B2#1 DISORD 0.21589 BCC_B2#2 ORD 0.78411
Al 01 Cr 09 Fe 37 Ti 37 V 16 noHEA  BCC_B2#1 DISORD 0.18163 BCC_B2#2 ORD 0.81837
Al 01 Cr 09 Fe 37 Ti 39 V 14 noHEA  BCC_B2#1 DISORD 0.15034 BCC_B2#3 ORD 0.84966
Al 01 Cr 09 Fe 37 Ti 41 V 12 noHEA  BCC_B2#1 DISORD 0.12392 BCC_B2#3 ORD 0.87608
Al 01 Cr 09 Fe 37 Ti 43 V 10 noHEA  BCC_B2#1 DISORD 0.10681 BCC_B2#2 ORD 0.89319
Al 01 Cr 09 Fe 37 Ti 45 V 08 noHEA  BCC_B2#1 DISORD 0.07353 BCC_B2#2 ORD 0.88987 C14_LAVES 0.03660
Al 01 Cr 09 Fe 37 Ti 47 V 06 noHEA  BCC_B2#1 DISORD 0.00050 BCC_B2#2 ORD 0.86926 C14_LAVES 0.13023
Al 01 Cr 09 Fe 37 Ti 49 V 04 noHEA  BCC_B2#2 ORD 0.83348 C14_LAVES 0.13963 HCP_A3 0.02689
Al 01 Cr 09 Fe 39 Ti 03 V 48 noHEA  BCC_B2#1 ORD 0.01418 BCC_B2#2 ORD 0.07032 C14_LAVES 0.01984 SIGMA ORD 0.89566
Al 01 Cr 09 Fe 39 Ti 05 V 46 noHEA  BCC_B2#2 ORD 0.13820 SIGMA ORD 0.86180
Al 01 Cr 09 Fe 39 Ti 07 V 44 noHEA  BCC_B2#2 ORD 0.18014 SIGMA ORD 0.81986
Al 01 Cr 09 Fe 39 Ti 09 V 42 noHEA  BCC_B2#2 ORD 0.22286 SIGMA ORD 0.77714
Al 01 Cr 09 Fe 39 Ti 11 V 40 noHEA  BCC_B2#2 ORD 0.26592 SIGMA ORD 0.73408
Al 01 Cr 09 Fe 39 Ti 13 V 38 noHEA  BCC_B2#2 ORD 0.30922 SIGMA ORD 0.69078
Al 01 Cr 09 Fe 39 Ti 15 V 36 noHEA  BCC_B2#2 ORD 0.35276 SIGMA ORD 0.64724
Al 01 Cr 09 Fe 39 Ti 17 V 34 noHEA  BCC_B2#2 ORD 0.39659 SIGMA ORD 0.60341
Al 01 Cr 09 Fe 39 Ti 19 V 32 noHEA  BCC_B2#2 ORD 0.44085 SIGMA ORD 0.55915
Al 01 Cr 09 Fe 39 Ti 21 V 30 noHEA  BCC_B2#2 ORD 0.48572 SIGMA ORD 0.51428
Al 01 Cr 09 Fe 39 Ti 23 V 28 noHEA  BCC_B2#2 ORD 0.53146 SIGMA ORD 0.46854
Al 01 Cr 09 Fe 39 Ti 25 V 26 noHEA  BCC_B2#1 DISORD 0.00675 BCC_B2#3 ORD 0.57733 SIGMA ORD 0.41592
Al 01 Cr 09 Fe 39 Ti 27 V 24 noHEA  BCC_B2#1 DISORD 0.03757 BCC_B2#3 ORD 0.62011 SIGMA ORD 0.34232
Al 01 Cr 09 Fe 39 Ti 29 V 22 noHEA  BCC_B2#1 DISORD 0.06727 BCC_B2#3 ORD 0.66331 SIGMA ORD 0.26942
Al 01 Cr 09 Fe 39 Ti 31 V 20 noHEA  BCC_B2#1 DISORD 0.09624 BCC_B2#3 ORD 0.70677 SIGMA ORD 0.19698
Al 01 Cr 09 Fe 39 Ti 33 V 18 noHEA  BCC_B2#1 DISORD 0.12471 BCC_B2#3 ORD 0.75042 SIGMA ORD 0.12487
Al 01 Cr 09 Fe 39 Ti 35 V 16 noHEA  BCC_B2#1 DISORD 0.15280 BCC_B2#3 ORD 0.79419 SIGMA ORD 0.05301
Al 01 Cr 09 Fe 39 Ti 37 V 14 noHEA  BCC_B2#1 DISORD 0.16540 BCC_B2#2 ORD 0.83460
Al 01 Cr 09 Fe 39 Ti 39 V 12 noHEA  BCC_B2#1 DISORD 0.13792 BCC_B2#2 ORD 0.86208
Al 01 Cr 09 Fe 39 Ti 41 V 10 noHEA  BCC_B2#1 DISORD 0.11661 BCC_B2#3 ORD 0.88339
Al 01 Cr 09 Fe 39 Ti 43 V 08 noHEA  BCC_B2#1 DISORD 0.10364 BCC_B2#2 ORD 0.89636
Al 01 Cr 09 Fe 39 Ti 45 V 06 noHEA  BCC_B2#1 DISORD 0.07113 BCC_B2#2 ORD 0.88987 C14_LAVES 0.03899
Al 01 Cr 09 Fe 39 Ti 47 V 04 noHEA  BCC_B2#2 ORD 0.86239 C14_LAVES 0.13761
Al 01 Cr 09 Fe 39 Ti 49 V 02 noHEA  BCC_B2#2 ORD 0.82995 C14_LAVES 0.14411 HCP_A3 0.02594
Al 01 Cr 09 Fe 41 Ti 01 V 48 noHEA  BCC_B2#2 ORD 0.05555 C14_LAVES 0.02367 SIGMA ORD 0.92078
Al 01 Cr 09 Fe 41 Ti 03 V 46 noHEA  BCC_B2#2 ORD 0.02447 C14_LAVES 0.08691 SIGMA ORD 0.88861
Al 01 Cr 09 Fe 41 Ti 05 V 44 noHEA  BCC_B2#2 ORD 0.01818 C14_LAVES 0.13029 SIGMA ORD 0.85154
Al 01 Cr 09 Fe 41 Ti 07 V 42 noHEA  BCC_B2#2 ORD 0.11006 C14_LAVES 0.07990 SIGMA ORD 0.81004
Al 01 Cr 09 Fe 41 Ti 09 V 40 noHEA  BCC_B2#2 ORD 0.19001 C14_LAVES 0.03891 SIGMA ORD 0.77108
Al 01 Cr 09 Fe 41 Ti 11 V 38 noHEA  BCC_B2#2 ORD 0.26491 C14_LAVES 0.00246 SIGMA ORD 0.73263
Al 01 Cr 09 Fe 41 Ti 13 V 36 noHEA  BCC_B2#2 ORD 0.31053 SIGMA ORD 0.68947
Al 01 Cr 09 Fe 41 Ti 15 V 34 noHEA  BCC_B2#2 ORD 0.35419 SIGMA ORD 0.64581
Al 01 Cr 09 Fe 41 Ti 17 V 32 noHEA  BCC_B2#2 ORD 0.39803 SIGMA ORD 0.60197
Al 01 Cr 09 Fe 41 Ti 19 V 30 noHEA  BCC_B2#2 ORD 0.44208 SIGMA ORD 0.55792
Al 01 Cr 09 Fe 41 Ti 21 V 28 noHEA  BCC_B2#2 ORD 0.48646 SIGMA ORD 0.51354
Al 01 Cr 09 Fe 41 Ti 23 V 26 noHEA  BCC_B2#2 ORD 0.53132 SIGMA ORD 0.46868
Al 01 Cr 09 Fe 41 Ti 25 V 24 noHEA  BCC_B2#2 ORD 0.57692 SIGMA ORD 0.42308
Al 01 Cr 09 Fe 41 Ti 27 V 22 noHEA  BCC_B2#2 ORD 0.62359 SIGMA ORD 0.37641
Al 01 Cr 09 Fe 41 Ti 29 V 20 noHEA  BCC_B2#1 DISORD 0.00879 BCC_B2#2 ORD 0.67015 SIGMA ORD 0.32107
Al 01 Cr 09 Fe 41 Ti 31 V 18 noHEA  BCC_B2#1 DISORD 0.03572 BCC_B2#2 ORD 0.71395 SIGMA ORD 0.25033
Al 01 Cr 09 Fe 41 Ti 33 V 16 noHEA  BCC_B2#1 DISORD 0.06227 BCC_B2#3 ORD 0.75792 SIGMA ORD 0.17981
Al 01 Cr 09 Fe 41 Ti 35 V 14 noHEA  BCC_B2#1 DISORD 0.08854 BCC_B2#2 ORD 0.80201 SIGMA ORD 0.10945
Al 01 Cr 09 Fe 41 Ti 37 V 12 noHEA  BCC_B2#1 DISORD 0.11459 BCC_B2#2 ORD 0.84619 SIGMA ORD 0.03922
Al 01 Cr 09 Fe 41 Ti 39 V 10 noHEA  BCC_B2#1 DISORD 0.11954 BCC_B2#3 ORD 0.88046
Al 01 Cr 09 Fe 41 Ti 41 V 08 noHEA  BCC_B2#1 DISORD 0.10396 BCC_B2#2 ORD 0.89604
Al 01 Cr 09 Fe 41 Ti 43 V 06 noHEA  BCC_B2#1 DISORD 0.09717 BCC_B2#3 ORD 0.90283
Al 01 Cr 09 Fe 41 Ti 45 V 04 noHEA  BCC_B2#1 DISORD 0.07031 BCC_B2#3 ORD 0.89251 C14_LAVES 0.03719
Al 01 Cr 09 Fe 41 Ti 47 V 02 noHEA  BCC_B2#2 ORD 0.85623 C14_LAVES 0.14377
Al 01 Cr 09 Fe 43 Ti 01 V 46 noHEA  BCC_B2#2 ORD 0.05306 C14_LAVES 0.02522 SIGMA ORD 0.92172
Al 01 Cr 09 Fe 43 Ti 03 V 44 noHEA  BCC_B2#2 ORD 0.02602 C14_LAVES 0.08791 SIGMA ORD 0.88607
Al 01 Cr 09 Fe 43 Ti 05 V 42 noHEA  C14_LAVES 0.15080 SIGMA ORD 0.84920
Al 01 Cr 09 Fe 43 Ti 07 V 40 noHEA  BCC_B2#2 ORD 0.00601 C14_LAVES 0.20309 SIGMA ORD 0.79090
Al 01 Cr 09 Fe 43 Ti 09 V 38 noHEA  BCC_B2#2 ORD 0.08774 C14_LAVES 0.16134 SIGMA ORD 0.75092
Al 01 Cr 09 Fe 43 Ti 11 V 36 noHEA  BCC_B2#2 ORD 0.16383 C14_LAVES 0.12444 SIGMA ORD 0.71173
Al 01 Cr 09 Fe 43 Ti 13 V 34 noHEA  BCC_B2#2 ORD 0.23695 C14_LAVES 0.09028 SIGMA ORD 0.67277
Al 01 Cr 09 Fe 43 Ti 15 V 32 noHEA  BCC_B2#2 ORD 0.30839 C14_LAVES 0.05777 SIGMA ORD 0.63383
Al 01 Cr 09 Fe 43 Ti 17 V 30 noHEA  BCC_B2#2 ORD 0.37920 C14_LAVES 0.02592 SIGMA ORD 0.59488
Al 01 Cr 09 Fe 43 Ti 19 V 28 noHEA  BCC_B2#2 ORD 0.44512 SIGMA ORD 0.55488
Al 01 Cr 09 Fe 43 Ti 21 V 26 noHEA  BCC_B2#2 ORD 0.48973 SIGMA ORD 0.51027
Al 01 Cr 09 Fe 43 Ti 23 V 24 noHEA  BCC_B2#2 ORD 0.53461 SIGMA ORD 0.46539
Al 01 Cr 09 Fe 43 Ti 25 V 22 noHEA  BCC_B2#2 ORD 0.57989 SIGMA ORD 0.42011
Al 01 Cr 09 Fe 43 Ti 27 V 20 noHEA  BCC_B2#2 ORD 0.62577 SIGMA ORD 0.37423
Al 01 Cr 09 Fe 43 Ti 29 V 18 noHEA  BCC_B2#2 ORD 0.67262 SIGMA ORD 0.32738
Al 01 Cr 09 Fe 43 Ti 31 V 16 noHEA  BCC_B2#2 ORD 0.72098 SIGMA ORD 0.27902
Al 01 Cr 09 Fe 43 Ti 33 V 14 noHEA  BCC_B2#1 DISORD 0.01841 BCC_B2#3 ORD 0.76690 SIGMA ORD 0.21470
Al 01 Cr 09 Fe 43 Ti 35 V 12 noHEA  BCC_B2#1 DISORD 0.04276 BCC_B2#3 ORD 0.81167 SIGMA ORD 0.14558
Al 01 Cr 09 Fe 43 Ti 37 V 10 noHEA  BCC_B2#1 DISORD 0.06696 BCC_B2#3 ORD 0.85653 SIGMA ORD 0.07651
Al 01 Cr 09 Fe 43 Ti 39 V 08 noHEA  BCC_B2#1 DISORD 0.09105 BCC_B2#3 ORD 0.90146 SIGMA ORD 0.00749
Al 01 Cr 09 Fe 43 Ti 41 V 06 noHEA  BCC_B2#1 DISORD 0.08576 BCC_B2#3 ORD 0.91424
Al 01 Cr 09 Fe 43 Ti 43 V 04 noHEA  BCC_B2#1 DISORD 0.08580 BCC_B2#2 ORD 0.91420
Al 01 Cr 09 Fe 43 Ti 45 V 02 noHEA  BCC_B2#1 DISORD 0.06977 BCC_B2#2 ORD 0.89915 C14_LAVES 0.03109
Al 01 Cr 09 Fe 45 Ti 01 V 44 noHEA  BCC_B2#2 ORD 0.05172 C14_LAVES 0.02645 SIGMA ORD 0.92183
Al 01 Cr 09 Fe 45 Ti 03 V 42 noHEA  BCC_B2#2 ORD 0.02817 C14_LAVES 0.08898 SIGMA ORD 0.88285
Al 01 Cr 09 Fe 45 Ti 05 V 40 noHEA  BCC_B2#2 ORD 0.00003 C14_LAVES 0.15188 SIGMA ORD 0.84810
Al 01 Cr 09 Fe 45 Ti 07 V 38 noHEA  C14_LAVES 0.21131 SIGMA ORD 0.78869
Al 01 Cr 09 Fe 45 Ti 09 V 36 noHEA  C14_LAVES 0.27064 SIGMA ORD 0.72936
Al 01 Cr 09 Fe 45 Ti 11 V 34 noHEA  BCC_B2#2 ORD 0.07053 C14_LAVES 0.24076 SIGMA ORD 0.68871
Al 01 Cr 09 Fe 45 Ti 13 V 32 noHEA  BCC_B2#2 ORD 0.14317 C14_LAVES 0.20744 SIGMA ORD 0.64939
Al 01 Cr 09 Fe 45 Ti 15 V 30 noHEA  BCC_B2#2 ORD 0.21441 C14_LAVES 0.17552 SIGMA ORD 0.61007
Al 01 Cr 09 Fe 45 Ti 17 V 28 noHEA  BCC_B2#2 ORD 0.28489 C14_LAVES 0.14448 SIGMA ORD 0.57063
Al 01 Cr 09 Fe 45 Ti 19 V 26 noHEA  BCC_B2#2 ORD 0.35534 C14_LAVES 0.11363 SIGMA ORD 0.53103
Al 01 Cr 09 Fe 45 Ti 21 V 24 noHEA  BCC_B2#2 ORD 0.42546 C14_LAVES 0.08342 SIGMA ORD 0.49113
Al 01 Cr 09 Fe 45 Ti 23 V 22 noHEA  BCC_B2#2 ORD 0.49589 C14_LAVES 0.05325 SIGMA ORD 0.45087
Al 01 Cr 09 Fe 45 Ti 25 V 20 noHEA  BCC_B2#2 ORD 0.56691 C14_LAVES 0.02291 SIGMA ORD 0.41017
Al 01 Cr 09 Fe 45 Ti 27 V 18 noHEA  BCC_B2#2 ORD 0.63232 SIGMA ORD 0.36768
Al 01 Cr 09 Fe 45 Ti 29 V 16 noHEA  BCC_B2#2 ORD 0.67919 SIGMA ORD 0.32081
Al 01 Cr 09 Fe 45 Ti 31 V 14 noHEA  BCC_B2#2 ORD 0.72691 SIGMA ORD 0.27309
Al 01 Cr 09 Fe 45 Ti 33 V 12 noHEA  BCC_B2#2 ORD 0.77608 SIGMA ORD 0.22392
Al 01 Cr 09 Fe 45 Ti 35 V 10 noHEA  BCC_B2#1 DISORD 0.00815 BCC_B2#2 ORD 0.82536 SIGMA ORD 0.16649
Al 01 Cr 09 Fe 45 Ti 37 V 08 noHEA  BCC_B2#1 DISORD 0.03096 BCC_B2#2 ORD 0.87143 SIGMA ORD 0.09761
Al 01 Cr 09 Fe 45 Ti 39 V 06 noHEA  BCC_B2#1 DISORD 0.05366 BCC_B2#3 ORD 0.91762 SIGMA ORD 0.02871
Al 01 Cr 09 Fe 45 Ti 41 V 04 noHEA  BCC_B2#1 DISORD 0.06304 BCC_B2#3 ORD 0.93696
Al 01 Cr 09 Fe 45 Ti 43 V 02 noHEA  BCC_B2#1 DISORD 0.06898 BCC_B2#2 ORD 0.93102
Al 01 Cr 09 Fe 47 Ti 01 V 42 noHEA  BCC_B2#2 ORD 0.05115 C14_LAVES 0.02755 SIGMA ORD 0.92130
Al 01 Cr 09 Fe 47 Ti 03 V 40 noHEA  BCC_B2#2 ORD 0.03041 C14_LAVES 0.09030 SIGMA ORD 0.87929
Al 01 Cr 09 Fe 47 Ti 05 V 38 noHEA  BCC_B2#2 ORD 0.00632 C14_LAVES 0.15291 SIGMA ORD 0.84077
Al 01 Cr 09 Fe 47 Ti 07 V 36 noHEA  C14_LAVES 0.21297 SIGMA ORD 0.78703
Al 01 Cr 09 Fe 47 Ti 09 V 34 noHEA  C14_LAVES 0.27195 SIGMA ORD 0.72805
Al 01 Cr 09 Fe 47 Ti 11 V 32 noHEA  C14_LAVES 0.33098 SIGMA ORD 0.66902
Al 01 Cr 09 Fe 47 Ti 13 V 30 noHEA  BCC_B2#2 ORD 0.05341 C14_LAVES 0.32197 SIGMA ORD 0.62462
Al 01 Cr 09 Fe 47 Ti 15 V 28 noHEA  BCC_B2#2 ORD 0.12379 C14_LAVES 0.29118 SIGMA ORD 0.58504
Al 01 Cr 09 Fe 47 Ti 17 V 26 noHEA  BCC_B2#2 ORD 0.19369 C14_LAVES 0.26104 SIGMA ORD 0.54527
Al 01 Cr 09 Fe 47 Ti 19 V 24 noHEA  BCC_B2#2 ORD 0.26348 C14_LAVES 0.23128 SIGMA ORD 0.50524
Al 01 Cr 09 Fe 47 Ti 21 V 22 noHEA  BCC_B2#2 ORD 0.33376 C14_LAVES 0.20137 SIGMA ORD 0.46487
Al 01 Cr 09 Fe 47 Ti 23 V 20 noHEA  BCC_B2#2 ORD 0.40426 C14_LAVES 0.17169 SIGMA ORD 0.42405
Al 01 Cr 09 Fe 47 Ti 25 V 18 noHEA  BCC_B2#2 ORD 0.47557 C14_LAVES 0.14174 SIGMA ORD 0.38269
Al 01 Cr 09 Fe 47 Ti 27 V 16 noHEA  BCC_B2#2 ORD 0.54804 C14_LAVES 0.11127 SIGMA ORD 0.34069
Al 01 Cr 09 Fe 47 Ti 29 V 14 noHEA  BCC_B2#2 ORD 0.62208 C14_LAVES 0.07999 SIGMA ORD 0.29793
Al 01 Cr 09 Fe 47 Ti 31 V 12 noHEA  BCC_B2#2 ORD 0.69824 C14_LAVES 0.04753 SIGMA ORD 0.25423
Al 01 Cr 09 Fe 47 Ti 33 V 10 noHEA  BCC_B2#2 ORD 0.77720 C14_LAVES 0.01338 SIGMA ORD 0.20942
Al 01 Cr 09 Fe 47 Ti 35 V 08 noHEA  BCC_B2#2 ORD 0.83998 SIGMA ORD 0.16002
Al 01 Cr 09 Fe 47 Ti 37 V 06 noHEA  BCC_B2#1 DISORD 0.00134 BCC_B2#2 ORD 0.89364 SIGMA ORD 0.10501
Al 01 Cr 09 Fe 47 Ti 39 V 04 noHEA  BCC_B2#1 DISORD 0.02301 BCC_B2#3 ORD 0.94215 SIGMA ORD 0.03484
Al 01 Cr 09 Fe 47 Ti 41 V 02 noHEA  BCC_B2#1 DISORD 0.03805 BCC_B2#2 ORD 0.96194
Al 01 Cr 09 Fe 49 Ti 01 V 40 noHEA  BCC_B2#2 ORD 0.05123 C14_LAVES 0.02856 SIGMA ORD 0.92021
Al 01 Cr 09 Fe 49 Ti 03 V 38 noHEA  BCC_B2#2 ORD 0.03251 C14_LAVES 0.09182 SIGMA ORD 0.87567
Al 01 Cr 09 Fe 49 Ti 05 V 36 noHEA  BCC_B2#2 ORD 0.01151 C14_LAVES 0.15469 SIGMA ORD 0.83380
Al 01 Cr 09 Fe 49 Ti 07 V 34 noHEA  C14_LAVES 0.21558 SIGMA ORD 0.78442
Al 01 Cr 09 Fe 49 Ti 09 V 32 noHEA  C14_LAVES 0.27431 SIGMA ORD 0.72569
Al 01 Cr 09 Fe 49 Ti 11 V 30 noHEA  C14_LAVES 0.33281 SIGMA ORD 0.66719
Al 01 Cr 09 Fe 49 Ti 13 V 28 noHEA  C14_LAVES 0.39147 SIGMA ORD 0.60853
Al 01 Cr 09 Fe 49 Ti 15 V 26 noHEA  BCC_B2#2 ORD 0.03445 C14_LAVES 0.40643 SIGMA ORD 0.55912
Al 01 Cr 09 Fe 49 Ti 17 V 24 noHEA  BCC_B2#2 ORD 0.10321 C14_LAVES 0.37777 SIGMA ORD 0.51903
Al 01 Cr 09 Fe 49 Ti 19 V 22 noHEA  BCC_B2#2 ORD 0.17222 C14_LAVES 0.34918 SIGMA ORD 0.47860
Al 01 Cr 09 Fe 49 Ti 21 V 20 noHEA  BCC_B2#2 ORD 0.24163 C14_LAVES 0.32065 SIGMA ORD 0.43772
Al 01 Cr 09 Fe 49 Ti 23 V 18 noHEA  BCC_B2#2 ORD 0.31200 C14_LAVES 0.29171 SIGMA ORD 0.39629
Al 01 Cr 09 Fe 49 Ti 25 V 16 noHEA  BCC_B2#2 ORD 0.38315 C14_LAVES 0.26267 SIGMA ORD 0.35419
Al 01 Cr 09 Fe 49 Ti 27 V 14 noHEA  BCC_B2#2 ORD 0.45571 C14_LAVES 0.23301 SIGMA ORD 0.31128
Al 01 Cr 09 Fe 49 Ti 29 V 12 noHEA  BCC_B2#2 ORD 0.53019 C14_LAVES 0.20241 SIGMA ORD 0.26739
Al 01 Cr 09 Fe 49 Ti 31 V 10 noHEA  BCC_B2#2 ORD 0.60726 C14_LAVES 0.17042 SIGMA ORD 0.22232
Al 01 Cr 09 Fe 49 Ti 33 V 08 noHEA  BCC_B2#2 ORD 0.68787 C14_LAVES 0.13635 SIGMA ORD 0.17578
Al 01 Cr 09 Fe 49 Ti 35 V 06 noHEA  BCC_B2#2 ORD 0.77349 C14_LAVES 0.09915 SIGMA ORD 0.12736
Al 01 Cr 09 Fe 49 Ti 37 V 04 noHEA  BCC_B2#2 ORD 0.86663 C14_LAVES 0.05694 SIGMA ORD 0.07643
Al 01 Cr 09 Fe 49 Ti 39 V 02 noHEA  BCC_B2#2 ORD 0.97215 C14_LAVES 0.00594 SIGMA ORD 0.02192
Al 01 Cr 11 Fe 01 Ti 39 V 48 noHEA  BCC_B2#2 ORD 0.96500 HCP_A3 0.03500
Al 01 Cr 11 Fe 01 Ti 41 V 46 noHEA  BCC_B2#2 ORD 0.91890 HCP_A3 0.08110
Al 01 Cr 11 Fe 01 Ti 43 V 44 noHEA  BCC_B2#2 ORD 0.87473 HCP_A3 0.12527
Al 01 Cr 11 Fe 01 Ti 45 V 42 noHEA  BCC_B2#2 ORD 0.83228 HCP_A3 0.16772
Al 01 Cr 11 Fe 01 Ti 47 V 40 noHEA  BCC_B2#2 ORD 0.79134 HCP_A3 0.20866
Al 01 Cr 11 Fe 01 Ti 49 V 38 noHEA  BCC_B2#2 ORD 0.75175 HCP_A3 0.24825
Al 01 Cr 11 Fe 03 Ti 37 V 48 noHEA  BCC_B2#2 ORD 1.00000
Al 01 Cr 11 Fe 03 Ti 39 V 46 noHEA  BCC_B2#2 ORD 0.99843 HCP_A3 0.00157
Al 01 Cr 11 Fe 03 Ti 41 V 44 noHEA  BCC_B2#2 ORD 0.95550 HCP_A3 0.04450
Al 01 Cr 11 Fe 03 Ti 43 V 42 noHEA  BCC_B2#2 ORD 0.91372 HCP_A3 0.08628
Al 01 Cr 11 Fe 03 Ti 45 V 40 noHEA  BCC_B2#2 ORD 0.87303 HCP_A3 0.12697
Al 01 Cr 11 Fe 03 Ti 47 V 38 noHEA  BCC_B2#2 ORD 0.83334 HCP_A3 0.16666
Al 01 Cr 11 Fe 03 Ti 49 V 36 noHEA  BCC_B2#2 ORD 0.79459 HCP_A3 0.20541
Al 01 Cr 11 Fe 05 Ti 35 V 48 noHEA  BCC_B2#2 ORD 1.00000
Al 01 Cr 11 Fe 05 Ti 37 V 46 noHEA  BCC_B2#2 ORD 1.00000
Al 01 Cr 11 Fe 05 Ti 39 V 44 noHEA  BCC_B2#2 ORD 1.00000
Al 01 Cr 11 Fe 05 Ti 41 V 42 noHEA  BCC_B2#2 ORD 0.98732 HCP_A3 0.01268
Al 01 Cr 11 Fe 05 Ti 43 V 40 noHEA  BCC_B2#2 ORD 0.94620 HCP_A3 0.05380
Al 01 Cr 11 Fe 05 Ti 45 V 38 noHEA  BCC_B2#2 ORD 0.90597 HCP_A3 0.09403
Al 01 Cr 11 Fe 05 Ti 47 V 36 noHEA  BCC_B2#2 ORD 0.86658 HCP_A3 0.13342
Al 01 Cr 11 Fe 05 Ti 49 V 34 noHEA  BCC_B2#2 ORD 0.82801 HCP_A3 0.17199
Al 01 Cr 11 Fe 07 Ti 33 V 48 noHEA  BCC_B2#2 ORD 1.00000
Al 01 Cr 11 Fe 07 Ti 35 V 46 noHEA  BCC_B2#2 ORD 1.00000
Al 01 Cr 11 Fe 07 Ti 37 V 44 noHEA  BCC_B2#2 ORD 1.00000
Al 01 Cr 11 Fe 07 Ti 39 V 42 noHEA  BCC_B2#2 ORD 1.00000
Al 01 Cr 11 Fe 07 Ti 41 V 40 noHEA  BCC_B2#2 ORD 1.00000
Al 01 Cr 11 Fe 07 Ti 43 V 38 noHEA  BCC_B2#2 ORD 0.97280 HCP_A3 0.02720
Al 01 Cr 11 Fe 07 Ti 45 V 36 noHEA  BCC_B2#2 ORD 0.93276 HCP_A3 0.06724
Al 01 Cr 11 Fe 07 Ti 47 V 34 noHEA  BCC_B2#2 ORD 0.89355 HCP_A3 0.10645
Al 01 Cr 11 Fe 07 Ti 49 V 32 noHEA  BCC_B2#2 ORD 0.85518 HCP_A3 0.14482
Al 01 Cr 11 Fe 09 Ti 31 V 48 noHEA  BCC_B2#2 ORD 1.00000
Al 01 Cr 11 Fe 09 Ti 33 V 46 noHEA  BCC_B2#2 ORD 1.00000
Al 01 Cr 11 Fe 09 Ti 35 V 44 noHEA  BCC_B2#2 ORD 1.00000
Al 01 Cr 11 Fe 09 Ti 37 V 42 noHEA  BCC_B2#2 ORD 1.00000
Al 01 Cr 11 Fe 09 Ti 39 V 40 noHEA  BCC_B2#2 ORD 1.00000
Al 01 Cr 11 Fe 09 Ti 41 V 38 noHEA  BCC_B2#2 ORD 1.00000
Al 01 Cr 11 Fe 09 Ti 43 V 36 noHEA  BCC_B2#2 ORD 0.99479 HCP_A3 0.00521
Al 01 Cr 11 Fe 09 Ti 45 V 34 noHEA  BCC_B2#2 ORD 0.95497 HCP_A3 0.04503
Al 01 Cr 11 Fe 09 Ti 47 V 32 noHEA  BCC_B2#2 ORD 0.91608 HCP_A3 0.08392
Al 01 Cr 11 Fe 09 Ti 49 V 30 noHEA  BCC_B2#2 ORD 0.87825 HCP_A3 0.12175
Al 01 Cr 11 Fe 11 Ti 29 V 48 noHEA  BCC_B2#1 ORD 0.57074 BCC_B2#2 ORD 0.42926
Al 01 Cr 11 Fe 11 Ti 31 V 46 noHEA  BCC_B2#2 ORD 1.00000
Al 01 Cr 11 Fe 11 Ti 33 V 44 noHEA  BCC_B2#2 ORD 1.00000
Al 01 Cr 11 Fe 11 Ti 35 V 42 noHEA  BCC_B2#2 ORD 1.00000
Al 01 Cr 11 Fe 11 Ti 37 V 40 noHEA  BCC_B2#2 ORD 1.00000
Al 01 Cr 11 Fe 11 Ti 39 V 38 noHEA  BCC_B2#2 ORD 1.00000
Al 01 Cr 11 Fe 11 Ti 41 V 36 noHEA  BCC_B2#2 ORD 1.00000
Al 01 Cr 11 Fe 11 Ti 43 V 34 noHEA  BCC_B2#2 ORD 1.00000
Al 01 Cr 11 Fe 11 Ti 45 V 32 noHEA  BCC_B2#2 ORD 0.97395 HCP_A3 0.02605
Al 01 Cr 11 Fe 11 Ti 47 V 30 noHEA  BCC_B2#2 ORD 0.93579 HCP_A3 0.06421
Al 01 Cr 11 Fe 11 Ti 49 V 28 noHEA  BCC_B2#1 DISORD 0.00868 BCC_B2#3 ORD 0.88786 HCP_A3 0.10346
Al 01 Cr 11 Fe 13 Ti 27 V 48 noHEA  BCC_B2#1 ORD 0.41467 BCC_B2#2 ORD 0.58533
Al 01 Cr 11 Fe 13 Ti 29 V 46 noHEA  BCC_B2#1 ORD 0.03236 BCC_B2#2 ORD 0.96764
Al 01 Cr 11 Fe 13 Ti 31 V 44 noHEA  BCC_B2#1 ORD 0.00567 BCC_B2#2 ORD 0.99433
Al 01 Cr 11 Fe 13 Ti 33 V 42 noHEA  BCC_B2#1 ORD 0.04696 BCC_B2#2 ORD 0.95304
Al 01 Cr 11 Fe 13 Ti 35 V 40 noHEA  BCC_B2#2 ORD 1.00000
Al 01 Cr 11 Fe 13 Ti 37 V 38 noHEA  BCC_B2#2 ORD 1.00000
Al 01 Cr 11 Fe 13 Ti 39 V 36 noHEA  BCC_B2#2 ORD 1.00000
Al 01 Cr 11 Fe 13 Ti 41 V 34 noHEA  BCC_B2#2 ORD 1.00000
Al 01 Cr 11 Fe 13 Ti 43 V 32 noHEA  BCC_B2#2 ORD 1.00000
Al 01 Cr 11 Fe 13 Ti 45 V 30 noHEA  BCC_B2#2 ORD 0.99102 HCP_A3 0.00898
Al 01 Cr 11 Fe 13 Ti 47 V 28 noHEA  BCC_B2#1 DISORD 0.01863 BCC_B2#3 ORD 0.92868 HCP_A3 0.05269
Al 01 Cr 11 Fe 13 Ti 49 V 26 noHEA  BCC_B2#1 DISORD 0.05114 BCC_B2#3 ORD 0.84632 HCP_A3 0.10254
Al 01 Cr 11 Fe 15 Ti 25 V 48 noHEA  BCC_B2#1 ORD 0.49965 BCC_B2#2 ORD 0.50035
Al 01 Cr 11 Fe 15 Ti 27 V 46 noHEA  BCC_B2#1 ORD 0.43739 BCC_B2#2 ORD 0.56261
Al 01 Cr 11 Fe 15 Ti 29 V 44 noHEA  BCC_B2#1 ORD 0.35931 BCC_B2#2 ORD 0.64069
Al 01 Cr 11 Fe 15 Ti 31 V 42 noHEA  BCC_B2#1 ORD 0.26390 BCC_B2#2 ORD 0.73610
Al 01 Cr 11 Fe 15 Ti 33 V 40 noHEA  BCC_B2#1 DISORD 0.16039 BCC_B2#2 ORD 0.83961
Al 01 Cr 11 Fe 15 Ti 35 V 38 noHEA  BCC_B2#1 DISORD 0.06876 BCC_B2#2 ORD 0.93124
Al 01 Cr 11 Fe 15 Ti 37 V 36 noHEA  BCC_B2#1 DISORD 0.00889 BCC_B2#2 ORD 0.99111
Al 01 Cr 11 Fe 15 Ti 39 V 34 noHEA  BCC_B2#2 ORD 1.00000
Al 01 Cr 11 Fe 15 Ti 41 V 32 noHEA  BCC_B2#2 ORD 1.00000
Al 01 Cr 11 Fe 15 Ti 43 V 30 noHEA  BCC_B2#1 DISORD 0.00822 BCC_B2#2 ORD 0.99178
Al 01 Cr 11 Fe 15 Ti 45 V 28 noHEA  BCC_B2#1 DISORD 0.02492 BCC_B2#3 ORD 0.97135 HCP_A3 0.00373
Al 01 Cr 11 Fe 15 Ti 47 V 26 noHEA  BCC_B2#1 DISORD 0.05520 BCC_B2#3 ORD 0.88913 HCP_A3 0.05568
Al 01 Cr 11 Fe 15 Ti 49 V 24 noHEA  BCC_B2#1 DISORD 0.08126 BCC_B2#2 ORD 0.81132 HCP_A3 0.10742
Al 01 Cr 11 Fe 17 Ti 23 V 48 noHEA  BCC_B2#1 ORD 0.54091 BCC_B2#2 ORD 0.45909
Al 01 Cr 11 Fe 17 Ti 25 V 46 noHEA  BCC_B2#1 ORD 0.49410 BCC_B2#2 ORD 0.50590
Al 01 Cr 11 Fe 17 Ti 27 V 44 noHEA  BCC_B2#1 ORD 0.44151 BCC_B2#2 ORD 0.55849
Al 01 Cr 11 Fe 17 Ti 29 V 42 noHEA  BCC_B2#1 ORD 0.38002 BCC_B2#2 ORD 0.61998
Al 01 Cr 11 Fe 17 Ti 31 V 40 noHEA  BCC_B2#1 ORD 0.30704 BCC_B2#2 ORD 0.69296
Al 01 Cr 11 Fe 17 Ti 33 V 38 noHEA  BCC_B2#1 DISORD 0.22432 BCC_B2#2 ORD 0.77568
Al 01 Cr 11 Fe 17 Ti 35 V 36 noHEA  BCC_B2#1 DISORD 0.14236 BCC_B2#2 ORD 0.85764
Al 01 Cr 11 Fe 17 Ti 37 V 34 noHEA  BCC_B2#1 DISORD 0.07858 BCC_B2#2 ORD 0.92142
Al 01 Cr 11 Fe 17 Ti 39 V 32 noHEA  BCC_B2#1 DISORD 0.04619 BCC_B2#2 ORD 0.95381
Al 01 Cr 11 Fe 17 Ti 41 V 30 noHEA  BCC_B2#1 DISORD 0.04045 BCC_B2#2 ORD 0.95955
Al 01 Cr 11 Fe 17 Ti 43 V 28 noHEA  BCC_B2#1 DISORD 0.04607 BCC_B2#2 ORD 0.95393
Al 01 Cr 11 Fe 17 Ti 45 V 26 noHEA  BCC_B2#1 DISORD 0.05792 BCC_B2#2 ORD 0.93189 HCP_A3 0.01019
Al 01 Cr 11 Fe 17 Ti 47 V 24 noHEA  BCC_B2#1 DISORD 0.08301 BCC_B2#2 ORD 0.85321 HCP_A3 0.06378
Al 01 Cr 11 Fe 17 Ti 49 V 22 noHEA  BCC_B2#1 DISORD 0.10404 BCC_B2#2 ORD 0.77966 HCP_A3 0.11630
Al 01 Cr 11 Fe 19 Ti 21 V 48 noHEA  BCC_B2#1 DISORD 0.57461 BCC_B2#2 ORD 0.42539
Al 01 Cr 11 Fe 19 Ti 23 V 46 noHEA  BCC_B2#1 DISORD 0.53206 BCC_B2#2 ORD 0.46794
Al 01 Cr 11 Fe 19 Ti 25 V 44 noHEA  BCC_B2#1 DISORD 0.48751 BCC_B2#2 ORD 0.51249
Al 01 Cr 11 Fe 19 Ti 27 V 42 noHEA  BCC_B2#1 DISORD 0.43964 BCC_B2#2 ORD 0.56036
Al 01 Cr 11 Fe 19 Ti 29 V 40 noHEA  BCC_B2#1 DISORD 0.38661 BCC_B2#2 ORD 0.61339
Al 01 Cr 11 Fe 19 Ti 31 V 38 noHEA  BCC_B2#1 DISORD 0.32648 BCC_B2#2 ORD 0.67352
Al 01 Cr 11 Fe 19 Ti 33 V 36 noHEA  BCC_B2#1 DISORD 0.25878 BCC_B2#2 ORD 0.74122
Al 01 Cr 11 Fe 19 Ti 35 V 34 noHEA  BCC_B2#1 DISORD 0.18804 BCC_B2#2 ORD 0.81196
Al 01 Cr 11 Fe 19 Ti 37 V 32 noHEA  BCC_B2#1 DISORD 0.12626 BCC_B2#2 ORD 0.87374
Al 01 Cr 11 Fe 19 Ti 39 V 30 noHEA  BCC_B2#1 DISORD 0.08786 BCC_B2#2 ORD 0.91215
Al 01 Cr 11 Fe 19 Ti 41 V 28 noHEA  BCC_B2#1 DISORD 0.07441 BCC_B2#2 ORD 0.92559
Al 01 Cr 11 Fe 19 Ti 43 V 26 noHEA  BCC_B2#1 DISORD 0.07364 BCC_B2#2 ORD 0.92636
Al 01 Cr 11 Fe 19 Ti 45 V 24 noHEA  BCC_B2#1 DISORD 0.08420 BCC_B2#2 ORD 0.89502 HCP_A3 0.02078
Al 01 Cr 11 Fe 19 Ti 47 V 22 noHEA  BCC_B2#1 DISORD 0.10464 BCC_B2#2 ORD 0.82102 HCP_A3 0.07434
Al 01 Cr 11 Fe 19 Ti 49 V 20 noHEA  BCC_B2#1 DISORD 0.12074 BCC_B2#2 ORD 0.75382 HCP_A3 0.12544
Al 01 Cr 11 Fe 21 Ti 19 V 48 noHEA  BCC_B2#1 DISORD 0.60791 BCC_B2#2 ORD 0.39209
Al 01 Cr 11 Fe 21 Ti 21 V 46 noHEA  BCC_B2#1 DISORD 0.56655 BCC_B2#2 ORD 0.43345
Al 01 Cr 11 Fe 21 Ti 23 V 44 noHEA  BCC_B2#1 DISORD 0.52450 BCC_B2#2 ORD 0.47550
Al 01 Cr 11 Fe 21 Ti 25 V 42 noHEA  BCC_B2#1 DISORD 0.48122 BCC_B2#2 ORD 0.51878
Al 01 Cr 11 Fe 21 Ti 27 V 40 noHEA  BCC_B2#1 DISORD 0.43592 BCC_B2#2 ORD 0.56408
Al 01 Cr 11 Fe 21 Ti 29 V 38 noHEA  BCC_B2#1 DISORD 0.38753 BCC_B2#2 ORD 0.61247
Al 01 Cr 11 Fe 21 Ti 31 V 36 noHEA  BCC_B2#1 DISORD 0.33476 BCC_B2#2 ORD 0.66524
Al 01 Cr 11 Fe 21 Ti 33 V 34 noHEA  BCC_B2#1 DISORD 0.27685 BCC_B2#2 ORD 0.72315
Al 01 Cr 11 Fe 21 Ti 35 V 32 noHEA  BCC_B2#1 DISORD 0.21553 BCC_B2#2 ORD 0.78447
Al 01 Cr 11 Fe 21 Ti 37 V 30 noHEA  BCC_B2#1 DISORD 0.15816 BCC_B2#2 ORD 0.84184
Al 01 Cr 11 Fe 21 Ti 39 V 28 noHEA  BCC_B2#1 DISORD 0.11745 BCC_B2#2 ORD 0.88255
Al 01 Cr 11 Fe 21 Ti 41 V 26 noHEA  BCC_B2#1 DISORD 0.09910 BCC_B2#2 ORD 0.90090
Al 01 Cr 11 Fe 21 Ti 43 V 24 noHEA  BCC_B2#1 DISORD 0.09391 BCC_B2#2 ORD 0.90609
Al 01 Cr 11 Fe 21 Ti 45 V 22 noHEA  BCC_B2#1 DISORD 0.10479 BCC_B2#2 ORD 0.86307 HCP_A3 0.03214
Al 01 Cr 11 Fe 21 Ti 47 V 20 noHEA  BCC_B2#1 DISORD 0.12025 BCC_B2#2 ORD 0.79636 HCP_A3 0.08340
Al 01 Cr 11 Fe 21 Ti 49 V 18 noHEA  BCC_B2#1 DISORD 0.13119 BCC_B2#2 ORD 0.73758 HCP_A3 0.13122
Al 01 Cr 11 Fe 23 Ti 17 V 48 noHEA  BCC_B2#1 DISORD 0.64150 BCC_B2#2 ORD 0.35850
Al 01 Cr 11 Fe 23 Ti 19 V 46 noHEA  BCC_B2#1 DISORD 0.60035 BCC_B2#2 ORD 0.39965
Al 01 Cr 11 Fe 23 Ti 21 V 44 noHEA  BCC_B2#1 DISORD 0.55914 BCC_B2#2 ORD 0.44086
Al 01 Cr 11 Fe 23 Ti 23 V 42 noHEA  BCC_B2#1 DISORD 0.51754 BCC_B2#2 ORD 0.48246
Al 01 Cr 11 Fe 23 Ti 25 V 40 noHEA  BCC_B2#1 DISORD 0.47518 BCC_B2#2 ORD 0.52482
Al 01 Cr 11 Fe 23 Ti 27 V 38 noHEA  BCC_B2#1 DISORD 0.43154 BCC_B2#2 ORD 0.56846
Al 01 Cr 11 Fe 23 Ti 29 V 36 noHEA  BCC_B2#1 DISORD 0.38596 BCC_B2#2 ORD 0.61404
Al 01 Cr 11 Fe 23 Ti 31 V 34 noHEA  BCC_B2#1 DISORD 0.33765 BCC_B2#2 ORD 0.66235
Al 01 Cr 11 Fe 23 Ti 33 V 32 noHEA  BCC_B2#1 DISORD 0.28600 BCC_B2#2 ORD 0.71400
Al 01 Cr 11 Fe 23 Ti 35 V 30 noHEA  BCC_B2#1 DISORD 0.23166 BCC_B2#2 ORD 0.76834
Al 01 Cr 11 Fe 23 Ti 37 V 28 noHEA  BCC_B2#1 DISORD 0.17898 BCC_B2#2 ORD 0.82102
Al 01 Cr 11 Fe 23 Ti 39 V 26 noHEA  BCC_B2#1 DISORD 0.13805 BCC_B2#2 ORD 0.86195
Al 01 Cr 11 Fe 23 Ti 41 V 24 noHEA  BCC_B2#1 DISORD 0.11679 BCC_B2#2 ORD 0.88321
Al 01 Cr 11 Fe 23 Ti 43 V 22 noHEA  BCC_B2#1 DISORD 0.10869 BCC_B2#2 ORD 0.89131
Al 01 Cr 11 Fe 23 Ti 45 V 20 noHEA  BCC_B2#1 DISORD 0.11934 BCC_B2#2 ORD 0.84004 HCP_A3 0.04062
Al 01 Cr 11 Fe 23 Ti 47 V 18 noHEA  BCC_B2#1 DISORD 0.12974 BCC_B2#2 ORD 0.78191 HCP_A3 0.08835
Al 01 Cr 11 Fe 23 Ti 49 V 16 noHEA  BCC_B2#1 DISORD 0.13612 BCC_B2#2 ORD 0.73115 HCP_A3 0.13273
Al 01 Cr 11 Fe 25 Ti 15 V 48 noHEA  BCC_B2#1 DISORD 0.57248 BCC_B2#2 ORD 0.32124 SIGMA ORD 0.10627
Al 01 Cr 11 Fe 25 Ti 17 V 46 noHEA  BCC_B2#1 DISORD 0.60310 BCC_B2#2 ORD 0.36514 SIGMA ORD 0.03176
Al 01 Cr 11 Fe 25 Ti 19 V 44 noHEA  BCC_B2#1 DISORD 0.59254 BCC_B2#2 ORD 0.40746
Al 01 Cr 11 Fe 25 Ti 21 V 42 noHEA  BCC_B2#1 DISORD 0.55151 BCC_B2#2 ORD 0.44849
Al 01 Cr 11 Fe 25 Ti 23 V 40 noHEA  BCC_B2#1 DISORD 0.51039 BCC_B2#2 ORD 0.48961
Al 01 Cr 11 Fe 25 Ti 25 V 38 noHEA  BCC_B2#1 DISORD 0.46884 BCC_B2#2 ORD 0.53116
Al 01 Cr 11 Fe 25 Ti 27 V 36 noHEA  BCC_B2#1 DISORD 0.42649 BCC_B2#2 ORD 0.57351
Al 01 Cr 11 Fe 25 Ti 29 V 34 noHEA  BCC_B2#1 DISORD 0.38289 BCC_B2#2 ORD 0.61711
Al 01 Cr 11 Fe 25 Ti 31 V 32 noHEA  BCC_B2#1 DISORD 0.33755 BCC_B2#2 ORD 0.66245
Al 01 Cr 11 Fe 25 Ti 33 V 30 noHEA  BCC_B2#1 DISORD 0.29009 BCC_B2#2 ORD 0.70991
Al 01 Cr 11 Fe 25 Ti 35 V 28 noHEA  BCC_B2#1 DISORD 0.24077 BCC_B2#2 ORD 0.75923
Al 01 Cr 11 Fe 25 Ti 37 V 26 noHEA  BCC_B2#1 DISORD 0.19219 BCC_B2#2 ORD 0.80781
Al 01 Cr 11 Fe 25 Ti 39 V 24 noHEA  BCC_B2#1 DISORD 0.15198 BCC_B2#2 ORD 0.84802
Al 01 Cr 11 Fe 25 Ti 41 V 22 noHEA  BCC_B2#1 DISORD 0.12903 BCC_B2#2 ORD 0.87097
Al 01 Cr 11 Fe 25 Ti 43 V 20 noHEA  BCC_B2#1 DISORD 0.11915 BCC_B2#2 ORD 0.88085
Al 01 Cr 11 Fe 25 Ti 45 V 18 noHEA  BCC_B2#1 DISORD 0.12805 BCC_B2#2 ORD 0.82728 HCP_A3 0.04467
Al 01 Cr 11 Fe 25 Ti 47 V 16 noHEA  BCC_B2#1 DISORD 0.13418 BCC_B2#2 ORD 0.77661 HCP_A3 0.08921
Al 01 Cr 11 Fe 25 Ti 49 V 14 noHEA  BCC_B2#1 DISORD 0.13711 BCC_B2#2 ORD 0.73191 HCP_A3 0.13099
Al 01 Cr 11 Fe 27 Ti 13 V 48 noHEA  BCC_B2#1 ORD 0.42503 BCC_B2#2 ORD 0.28144 SIGMA ORD 0.29352
Al 01 Cr 11 Fe 27 Ti 15 V 46 noHEA  BCC_B2#1 ORD 0.45513 BCC_B2#2 ORD 0.32538 SIGMA ORD 0.21950
Al 01 Cr 11 Fe 27 Ti 17 V 44 noHEA  BCC_B2#1 DISORD 0.48534 BCC_B2#2 ORD 0.36930 SIGMA ORD 0.14536
Al 01 Cr 11 Fe 27 Ti 19 V 42 noHEA  BCC_B2#1 DISORD 0.51558 BCC_B2#2 ORD 0.41322 SIGMA ORD 0.07119
Al 01 Cr 11 Fe 27 Ti 21 V 40 noHEA  BCC_B2#1 DISORD 0.54298 BCC_B2#2 ORD 0.45702
Al 01 Cr 11 Fe 27 Ti 23 V 38 noHEA  BCC_B2#1 DISORD 0.50227 BCC_B2#2 ORD 0.49773
Al 01 Cr 11 Fe 27 Ti 25 V 36 noHEA  BCC_B2#1 DISORD 0.46148 BCC_B2#2 ORD 0.53852
Al 01 Cr 11 Fe 27 Ti 27 V 34 noHEA  BCC_B2#1 DISORD 0.42027 BCC_B2#2 ORD 0.57973
Al 01 Cr 11 Fe 27 Ti 29 V 32 noHEA  BCC_B2#1 DISORD 0.37830 BCC_B2#2 ORD 0.62170
Al 01 Cr 11 Fe 27 Ti 31 V 30 noHEA  BCC_B2#1 DISORD 0.33524 BCC_B2#2 ORD 0.66476
Al 01 Cr 11 Fe 27 Ti 33 V 28 noHEA  BCC_B2#1 DISORD 0.29085 BCC_B2#3 ORD 0.70915
Al 01 Cr 11 Fe 27 Ti 35 V 26 noHEA  BCC_B2#1 DISORD 0.24530 BCC_B2#4 ORD 0.75470
Al 01 Cr 11 Fe 27 Ti 37 V 24 noHEA  BCC_B2#1 DISORD 0.20019 BCC_B2#2 ORD 0.79981
Al 01 Cr 11 Fe 27 Ti 39 V 22 noHEA  BCC_B2#1 DISORD 0.16106 BCC_B2#2 ORD 0.83894
Al 01 Cr 11 Fe 27 Ti 41 V 20 noHEA  BCC_B2#1 DISORD 0.13698 BCC_B2#2 ORD 0.86302
Al 01 Cr 11 Fe 27 Ti 43 V 18 noHEA  BCC_B2#1 DISORD 0.12610 BCC_B2#2 ORD 0.00019 BCC_B2#3 ORD 0.87371
Al 01 Cr 11 Fe 27 Ti 45 V 16 noHEA  BCC_B2#1 DISORD 0.13216 BCC_B2#2 ORD 0.82292 HCP_A3 0.04492
Al 01 Cr 11 Fe 27 Ti 47 V 14 noHEA  BCC_B2#1 DISORD 0.13511 BCC_B2#2 ORD 0.77772 HCP_A3 0.08717
Al 01 Cr 11 Fe 27 Ti 49 V 12 noHEA  BCC_B2#1 DISORD 0.13561 BCC_B2#2 ORD 0.73718 HCP_A3 0.12721
Al 01 Cr 11 Fe 29 Ti 11 V 48 noHEA  BCC_B2#1 ORD 0.28386 BCC_B2#2 ORD 0.24226 SIGMA ORD 0.47388
Al 01 Cr 11 Fe 29 Ti 13 V 46 noHEA  BCC_B2#1 ORD 0.31244 BCC_B2#2 ORD 0.28619 SIGMA ORD 0.40137
Al 01 Cr 11 Fe 29 Ti 15 V 44 noHEA  BCC_B2#1 ORD 0.34169 BCC_B2#2 ORD 0.33010 SIGMA ORD 0.32821
Al 01 Cr 11 Fe 29 Ti 17 V 42 noHEA  BCC_B2#1 DISORD 0.37129 BCC_B2#2 ORD 0.37401 SIGMA ORD 0.25470
Al 01 Cr 11 Fe 29 Ti 19 V 40 noHEA  BCC_B2#1 DISORD 0.40107 BCC_B2#2 ORD 0.41792 SIGMA ORD 0.18101
Al 01 Cr 11 Fe 29 Ti 21 V 38 noHEA  BCC_B2#1 DISORD 0.43091 BCC_B2#2 ORD 0.46183 SIGMA ORD 0.10726
Al 01 Cr 11 Fe 29 Ti 23 V 36 noHEA  BCC_B2#1 DISORD 0.46073 BCC_B2#2 ORD 0.50576 SIGMA ORD 0.03351
Al 01 Cr 11 Fe 29 Ti 25 V 34 noHEA  BCC_B2#1 DISORD 0.45238 BCC_B2#2 ORD 0.54762
Al 01 Cr 11 Fe 29 Ti 27 V 32 noHEA  BCC_B2#1 DISORD 0.41220 BCC_B2#2 ORD 0.58780
Al 01 Cr 11 Fe 29 Ti 29 V 30 noHEA  BCC_B2#1 DISORD 0.37170 BCC_B2#2 ORD 0.62830
Al 01 Cr 11 Fe 29 Ti 31 V 28 noHEA  BCC_B2#1 DISORD 0.33061 BCC_B2#4 ORD 0.66939
Al 01 Cr 11 Fe 29 Ti 33 V 26 noHEA  BCC_B2#1 DISORD 0.28878 BCC_B2#3 ORD 0.71122
Al 01 Cr 11 Fe 29 Ti 35 V 24 noHEA  BCC_B2#1 DISORD 0.24636 BCC_B2#3 ORD 0.75364
Al 01 Cr 11 Fe 29 Ti 37 V 22 noHEA  BCC_B2#1 DISORD 0.20436 BCC_B2#3 ORD 0.79564
Al 01 Cr 11 Fe 29 Ti 39 V 20 noHEA  BCC_B2#1 DISORD 0.16662 BCC_B2#3 ORD 0.83338
Al 01 Cr 11 Fe 29 Ti 41 V 18 noHEA  BCC_B2#1 DISORD 0.14165 BCC_B2#2 ORD 0.85835
Al 01 Cr 11 Fe 29 Ti 43 V 16 noHEA  BCC_B2#1 DISORD 0.12998 BCC_B2#2 ORD 0.00286 BCC_B2#3 ORD 0.86716
Al 01 Cr 11 Fe 29 Ti 45 V 14 noHEA  BCC_B2#1 DISORD 0.12025 BCC_B2#2 ORD 0.05353 BCC_B2#3 ORD 0.82163 HCP_A3 0.00459
Al 01 Cr 11 Fe 29 Ti 47 V 12 noHEA  BCC_B2#1 DISORD 0.11301 BCC_B2#2 ORD 0.04147 BCC_B2#3 ORD 0.78555 C14_LAVES 0.01271 HCP_A3 0.04726
Al 01 Cr 11 Fe 29 Ti 49 V 10 noHEA  BCC_B2#1 DISORD 0.04603 BCC_B2#2 ORD 0.02555 BCC_B2#3 ORD 0.77683 C14_LAVES 0.09322 HCP_A3 0.05837
Al 01 Cr 11 Fe 31 Ti 09 V 48 noHEA  BCC_B2#1 ORD 0.15415 BCC_B2#2 ORD 0.20472 SIGMA ORD 0.64113
Al 01 Cr 11 Fe 31 Ti 11 V 46 noHEA  BCC_B2#1 ORD 0.17837 BCC_B2#2 ORD 0.24843 SIGMA ORD 0.57320
Al 01 Cr 11 Fe 31 Ti 13 V 44 noHEA  BCC_B2#1 ORD 0.20508 BCC_B2#3 ORD 0.29211 SIGMA ORD 0.50281
Al 01 Cr 11 Fe 31 Ti 15 V 42 noHEA  BCC_B2#1 ORD 0.23317 BCC_B2#3 ORD 0.33582 SIGMA ORD 0.43101
Al 01 Cr 11 Fe 31 Ti 17 V 40 noHEA  BCC_B2#1 ORD 0.26200 BCC_B2#2 ORD 0.37957 SIGMA ORD 0.35843
Al 01 Cr 11 Fe 31 Ti 19 V 38 noHEA  BCC_B2#1 DISORD 0.29121 BCC_B2#2 ORD 0.42336 SIGMA ORD 0.28542
Al 01 Cr 11 Fe 31 Ti 21 V 36 noHEA  BCC_B2#1 DISORD 0.32059 BCC_B2#2 ORD 0.46719 SIGMA ORD 0.21222
Al 01 Cr 11 Fe 31 Ti 23 V 34 noHEA  BCC_B2#1 DISORD 0.35002 BCC_B2#2 ORD 0.51105 SIGMA ORD 0.13892
Al 01 Cr 11 Fe 31 Ti 25 V 32 noHEA  BCC_B2#1 DISORD 0.37944 BCC_B2#2 ORD 0.55494 SIGMA ORD 0.06562
Al 01 Cr 11 Fe 31 Ti 27 V 30 noHEA  BCC_B2#1 DISORD 0.40163 BCC_B2#2 ORD 0.59837
Al 01 Cr 11 Fe 31 Ti 29 V 28 noHEA  BCC_B2#1 DISORD 0.36242 BCC_B2#2 ORD 0.63758
Al 01 Cr 11 Fe 31 Ti 31 V 26 noHEA  BCC_B2#1 DISORD 0.32312 BCC_B2#2 ORD 0.67688
Al 01 Cr 11 Fe 31 Ti 33 V 24 noHEA  BCC_B2#1 DISORD 0.28363 BCC_B2#3 ORD 0.71637
Al 01 Cr 11 Fe 31 Ti 35 V 22 noHEA  BCC_B2#1 DISORD 0.24411 BCC_B2#3 ORD 0.75589
Al 01 Cr 11 Fe 31 Ti 37 V 20 noHEA  BCC_B2#1 DISORD 0.20522 BCC_B2#3 ORD 0.79478
Al 01 Cr 11 Fe 31 Ti 39 V 18 noHEA  BCC_B2#1 DISORD 0.16942 BCC_B2#3 ORD 0.83058
Al 01 Cr 11 Fe 31 Ti 41 V 16 noHEA  BCC_B2#1 DISORD 0.14387 BCC_B2#2 ORD 0.85613
Al 01 Cr 11 Fe 31 Ti 43 V 14 noHEA  BCC_B2#1 DISORD 0.13178 BCC_B2#2 ORD 0.00112 BCC_B2#3 ORD 0.86710
Al 01 Cr 11 Fe 31 Ti 45 V 12 noHEA  BCC_B2#1 DISORD 0.10748 BCC_B2#2 ORD 0.04625 BCC_B2#3 ORD 0.83086 C14_LAVES 0.01541
Al 01 Cr 11 Fe 31 Ti 47 V 10 noHEA  BCC_B2#1 DISORD 0.03484 BCC_B2#2 ORD 0.04299 BCC_B2#3 ORD 0.82229 C14_LAVES 0.09989
Al 01 Cr 11 Fe 31 Ti 49 V 08 noHEA  BCC_B2#1 ORD 0.02515 BCC_B2#2 ORD 0.79583 C14_LAVES 0.15009 HCP_A3 0.02892
Al 01 Cr 11 Fe 33 Ti 07 V 48 noHEA  BCC_B2#2 ORD 0.17137 BCC_B2#3 ORD 0.04963 SIGMA ORD 0.77899
Al 01 Cr 11 Fe 33 Ti 09 V 46 noHEA  BCC_B2#1 ORD 0.06003 BCC_B2#2 ORD 0.21463 SIGMA ORD 0.72534
Al 01 Cr 11 Fe 33 Ti 11 V 44 noHEA  BCC_B2#1 ORD 0.07919 BCC_B2#2 ORD 0.25731 SIGMA ORD 0.66350
Al 01 Cr 11 Fe 33 Ti 13 V 42 noHEA  BCC_B2#1 ORD 0.10351 BCC_B2#2 ORD 0.30009 SIGMA ORD 0.59641
Al 01 Cr 11 Fe 33 Ti 15 V 40 noHEA  BCC_B2#1 ORD 0.13048 BCC_B2#3 ORD 0.34312 SIGMA ORD 0.52640
Al 01 Cr 11 Fe 33 Ti 17 V 38 noHEA  BCC_B2#1 ORD 0.15870 BCC_B2#3 ORD 0.38639 SIGMA ORD 0.45491
Al 01 Cr 11 Fe 33 Ti 19 V 36 noHEA  BCC_B2#1 DISORD 0.18748 BCC_B2#3 ORD 0.42985 SIGMA ORD 0.38267
Al 01 Cr 11 Fe 33 Ti 21 V 34 noHEA  BCC_B2#1 DISORD 0.21648 BCC_B2#3 ORD 0.47343 SIGMA ORD 0.31009
Al 01 Cr 11 Fe 33 Ti 23 V 32 noHEA  BCC_B2#1 DISORD 0.24553 BCC_B2#2 ORD 0.51712 SIGMA ORD 0.23734
Al 01 Cr 11 Fe 33 Ti 25 V 30 noHEA  BCC_B2#1 DISORD 0.27456 BCC_B2#2 ORD 0.56088 SIGMA ORD 0.16455
Al 01 Cr 11 Fe 33 Ti 27 V 28 noHEA  BCC_B2#1 DISORD 0.30352 BCC_B2#2 ORD 0.60470 SIGMA ORD 0.09178
Al 01 Cr 11 Fe 33 Ti 29 V 26 noHEA  BCC_B2#1 DISORD 0.33239 BCC_B2#2 ORD 0.64857 SIGMA ORD 0.01905
Al 01 Cr 11 Fe 33 Ti 31 V 24 noHEA  BCC_B2#1 DISORD 0.31210 BCC_B2#2 ORD 0.68790
Al 01 Cr 11 Fe 33 Ti 33 V 22 noHEA  BCC_B2#1 DISORD 0.27478 BCC_B2#2 ORD 0.72522
Al 01 Cr 11 Fe 33 Ti 35 V 20 noHEA  BCC_B2#1 DISORD 0.23809 BCC_B2#3 ORD 0.76191
Al 01 Cr 11 Fe 33 Ti 37 V 18 noHEA  BCC_B2#1 DISORD 0.20255 BCC_B2#3 ORD 0.79745
Al 01 Cr 11 Fe 33 Ti 39 V 16 noHEA  BCC_B2#1 DISORD 0.16954 BCC_B2#3 ORD 0.83046
Al 01 Cr 11 Fe 33 Ti 41 V 14 noHEA  BCC_B2#1 DISORD 0.14425 BCC_B2#2 ORD 0.85575
Al 01 Cr 11 Fe 33 Ti 43 V 12 noHEA  BCC_B2#1 DISORD 0.13179 BCC_B2#2 ORD 0.86821
Al 01 Cr 11 Fe 33 Ti 45 V 10 noHEA  BCC_B2#1 DISORD 0.06354 BCC_B2#2 ORD 0.85580 C14_LAVES 0.08066
Al 01 Cr 11 Fe 33 Ti 47 V 08 noHEA  BCC_B2#1 ORD 0.00216 BCC_B2#2 ORD 0.84102 C14_LAVES 0.15682
Al 01 Cr 11 Fe 33 Ti 49 V 06 noHEA  BCC_B2#2 ORD 0.79294 C14_LAVES 0.16595 HCP_A3 0.04111
Al 01 Cr 11 Fe 35 Ti 05 V 48 noHEA  BCC_B2#2 ORD 0.13964 SIGMA ORD 0.86036
Al 01 Cr 11 Fe 35 Ti 07 V 46 noHEA  BCC_B2#2 ORD 0.18140 SIGMA ORD 0.81860
Al 01 Cr 11 Fe 35 Ti 09 V 44 noHEA  BCC_B2#2 ORD 0.22444 SIGMA ORD 0.77556
Al 01 Cr 11 Fe 35 Ti 11 V 42 noHEA  BCC_B2#2 ORD 0.26827 SIGMA ORD 0.73173
Al 01 Cr 11 Fe 35 Ti 13 V 40 noHEA  BCC_B2#1 ORD 0.00697 BCC_B2#2 ORD 0.31157 SIGMA ORD 0.68146
Al 01 Cr 11 Fe 35 Ti 15 V 38 noHEA  BCC_B2#1 ORD 0.03426 BCC_B2#2 ORD 0.35266 SIGMA ORD 0.61308
Al 01 Cr 11 Fe 35 Ti 17 V 36 noHEA  BCC_B2#1 DISORD 0.06315 BCC_B2#3 ORD 0.39473 SIGMA ORD 0.54212
Al 01 Cr 11 Fe 35 Ti 19 V 34 noHEA  BCC_B2#1 DISORD 0.09230 BCC_B2#3 ORD 0.43744 SIGMA ORD 0.47026
Al 01 Cr 11 Fe 35 Ti 21 V 32 noHEA  BCC_B2#1 DISORD 0.12135 BCC_B2#3 ORD 0.48056 SIGMA ORD 0.39810
Al 01 Cr 11 Fe 35 Ti 23 V 30 noHEA  BCC_B2#1 DISORD 0.15022 BCC_B2#3 ORD 0.52393 SIGMA ORD 0.32585
Al 01 Cr 11 Fe 35 Ti 25 V 28 noHEA  BCC_B2#1 DISORD 0.17890 BCC_B2#3 ORD 0.56748 SIGMA ORD 0.25361
Al 01 Cr 11 Fe 35 Ti 27 V 26 noHEA  BCC_B2#1 DISORD 0.20741 BCC_B2#3 ORD 0.61116 SIGMA ORD 0.18143
Al 01 Cr 11 Fe 35 Ti 29 V 24 noHEA  BCC_B2#1 DISORD 0.23576 BCC_B2#2 ORD 0.65493 SIGMA ORD 0.10931
Al 01 Cr 11 Fe 35 Ti 31 V 22 noHEA  BCC_B2#1 DISORD 0.26395 BCC_B2#2 ORD 0.69878 SIGMA ORD 0.03728
Al 01 Cr 11 Fe 35 Ti 33 V 20 noHEA  BCC_B2#1 DISORD 0.26152 BCC_B2#2 ORD 0.73848
Al 01 Cr 11 Fe 35 Ti 35 V 18 noHEA  BCC_B2#1 DISORD 0.22750 BCC_B2#2 ORD 0.77250
Al 01 Cr 11 Fe 35 Ti 37 V 16 noHEA  BCC_B2#1 DISORD 0.19557 BCC_B2#3 ORD 0.80443
Al 01 Cr 11 Fe 35 Ti 39 V 14 noHEA  BCC_B2#1 DISORD 0.16642 BCC_B2#3 ORD 0.83358
Al 01 Cr 11 Fe 35 Ti 41 V 12 noHEA  BCC_B2#1 DISORD 0.14294 BCC_B2#2 ORD 0.85706
Al 01 Cr 11 Fe 35 Ti 43 V 10 noHEA  BCC_B2#1 DISORD 0.12814 BCC_B2#2 ORD 0.86891 C14_LAVES 0.00295
Al 01 Cr 11 Fe 35 Ti 45 V 08 noHEA  BCC_B2#1 DISORD 0.05585 BCC_B2#2 ORD 0.85092 C14_LAVES 0.09322
Al 01 Cr 11 Fe 35 Ti 47 V 06 noHEA  BCC_B2#2 ORD 0.83343 C14_LAVES 0.16657
Al 01 Cr 11 Fe 35 Ti 49 V 04 noHEA  BCC_B2#2 ORD 0.78774 C14_LAVES 0.17286 HCP_A3 0.03940
Al 01 Cr 11 Fe 37 Ti 03 V 48 noHEA  BCC_B2#1 ORD 0.00873 BCC_B2#2 ORD 0.09294 SIGMA ORD 0.89832
Al 01 Cr 11 Fe 37 Ti 05 V 46 noHEA  BCC_B2#2 ORD 0.13838 SIGMA ORD 0.86162
Al 01 Cr 11 Fe 37 Ti 07 V 44 noHEA  BCC_B2#2 ORD 0.18055 SIGMA ORD 0.81945
Al 01 Cr 11 Fe 37 Ti 09 V 42 noHEA  BCC_B2#2 ORD 0.22361 SIGMA ORD 0.77639
Al 01 Cr 11 Fe 37 Ti 11 V 40 noHEA  BCC_B2#2 ORD 0.26715 SIGMA ORD 0.73285
Al 01 Cr 11 Fe 37 Ti 13 V 38 noHEA  BCC_B2#2 ORD 0.31112 SIGMA ORD 0.68888
Al 01 Cr 11 Fe 37 Ti 15 V 36 noHEA  BCC_B2#2 ORD 0.35561 SIGMA ORD 0.64439
Al 01 Cr 11 Fe 37 Ti 17 V 34 noHEA  BCC_B2#2 ORD 0.40079 SIGMA ORD 0.59921
Al 01 Cr 11 Fe 37 Ti 19 V 32 noHEA  BCC_B2#1 DISORD 0.01122 BCC_B2#3 ORD 0.44524 SIGMA ORD 0.54353
Al 01 Cr 11 Fe 37 Ti 21 V 30 noHEA  BCC_B2#1 DISORD 0.04072 BCC_B2#3 ORD 0.48780 SIGMA ORD 0.47147
Al 01 Cr 11 Fe 37 Ti 23 V 28 noHEA  BCC_B2#1 DISORD 0.06939 BCC_B2#3 ORD 0.53088 SIGMA ORD 0.39973
Al 01 Cr 11 Fe 37 Ti 25 V 26 noHEA  BCC_B2#1 DISORD 0.09754 BCC_B2#3 ORD 0.57428 SIGMA ORD 0.32819
Al 01 Cr 11 Fe 37 Ti 27 V 24 noHEA  BCC_B2#1 DISORD 0.12532 BCC_B2#3 ORD 0.61788 SIGMA ORD 0.25680
Al 01 Cr 11 Fe 37 Ti 29 V 22 noHEA  BCC_B2#1 DISORD 0.15282 BCC_B2#3 ORD 0.66163 SIGMA ORD 0.18554
Al 01 Cr 11 Fe 37 Ti 31 V 20 noHEA  BCC_B2#1 DISORD 0.18011 BCC_B2#3 ORD 0.70550 SIGMA ORD 0.11439
Al 01 Cr 11 Fe 37 Ti 33 V 18 noHEA  BCC_B2#1 DISORD 0.20722 BCC_B2#3 ORD 0.74944 SIGMA ORD 0.04333
Al 01 Cr 11 Fe 37 Ti 35 V 16 noHEA  BCC_B2#1 DISORD 0.21166 BCC_B2#2 ORD 0.78834
Al 01 Cr 11 Fe 37 Ti 37 V 14 noHEA  BCC_B2#1 DISORD 0.18332 BCC_B2#2 ORD 0.81668
Al 01 Cr 11 Fe 37 Ti 39 V 12 noHEA  BCC_B2#1 DISORD 0.15892 BCC_B2#3 ORD 0.84108
Al 01 Cr 11 Fe 37 Ti 41 V 10 noHEA  BCC_B2#1 DISORD 0.13935 BCC_B2#2 ORD 0.86065
Al 01 Cr 11 Fe 37 Ti 43 V 08 noHEA  BCC_B2#1 DISORD 0.12562 BCC_B2#2 ORD 0.87161 C14_LAVES 0.00277
Al 01 Cr 11 Fe 37 Ti 45 V 06 noHEA  BCC_B2#1 DISORD 0.05167 BCC_B2#2 ORD 0.84778 C14_LAVES 0.10055
Al 01 Cr 11 Fe 37 Ti 47 V 04 noHEA  BCC_B2#2 ORD 0.82645 C14_LAVES 0.17355
Al 01 Cr 11 Fe 37 Ti 49 V 02 noHEA  BCC_B2#2 ORD 0.78381 C14_LAVES 0.17771 HCP_A3 0.03848
Al 01 Cr 11 Fe 39 Ti 01 V 48 noHEA  BCC_B2#2 ORD 0.05542 C14_LAVES 0.02034 SIGMA ORD 0.92424
Al 01 Cr 11 Fe 39 Ti 03 V 46 noHEA  BCC_B2#2 ORD 0.08852 C14_LAVES 0.00971 SIGMA ORD 0.90177
Al 01 Cr 11 Fe 39 Ti 05 V 44 noHEA  BCC_B2#2 ORD 0.13807 SIGMA ORD 0.86193
Al 01 Cr 11 Fe 39 Ti 07 V 42 noHEA  BCC_B2#2 ORD 0.18073 SIGMA ORD 0.81927
Al 01 Cr 11 Fe 39 Ti 09 V 40 noHEA  BCC_B2#2 ORD 0.22404 SIGMA ORD 0.77596
Al 01 Cr 11 Fe 39 Ti 11 V 38 noHEA  BCC_B2#2 ORD 0.26769 SIGMA ORD 0.73231
Al 01 Cr 11 Fe 39 Ti 13 V 36 noHEA  BCC_B2#2 ORD 0.31161 SIGMA ORD 0.68839
Al 01 Cr 11 Fe 39 Ti 15 V 34 noHEA  BCC_B2#2 ORD 0.35581 SIGMA ORD 0.64419
Al 01 Cr 11 Fe 39 Ti 17 V 32 noHEA  BCC_B2#2 ORD 0.40039 SIGMA ORD 0.59961
Al 01 Cr 11 Fe 39 Ti 19 V 30 noHEA  BCC_B2#2 ORD 0.44550 SIGMA ORD 0.55450
Al 01 Cr 11 Fe 39 Ti 21 V 28 noHEA  BCC_B2#2 ORD 0.49138 SIGMA ORD 0.50862
Al 01 Cr 11 Fe 39 Ti 23 V 26 noHEA  BCC_B2#1 DISORD 0.00860 BCC_B2#2 ORD 0.53707 SIGMA ORD 0.45433
Al 01 Cr 11 Fe 39 Ti 25 V 24 noHEA  BCC_B2#1 DISORD 0.03533 BCC_B2#3 ORD 0.58067 SIGMA ORD 0.38400
Al 01 Cr 11 Fe 39 Ti 27 V 22 noHEA  BCC_B2#1 DISORD 0.06168 BCC_B2#2 ORD 0.62450 SIGMA ORD 0.31382
Al 01 Cr 11 Fe 39 Ti 29 V 20 noHEA  BCC_B2#1 DISORD 0.08776 BCC_B2#3 ORD 0.66849 SIGMA ORD 0.24375
Al 01 Cr 11 Fe 39 Ti 31 V 18 noHEA  BCC_B2#1 DISORD 0.11364 BCC_B2#3 ORD 0.71259 SIGMA ORD 0.17377
Al 01 Cr 11 Fe 39 Ti 33 V 16 noHEA  BCC_B2#1 DISORD 0.13934 BCC_B2#3 ORD 0.75679 SIGMA ORD 0.10387
Al 01 Cr 11 Fe 39 Ti 35 V 14 noHEA  BCC_B2#1 DISORD 0.16491 BCC_B2#3 ORD 0.80106 SIGMA ORD 0.03403
Al 01 Cr 11 Fe 39 Ti 37 V 12 noHEA  BCC_B2#1 DISORD 0.16516 BCC_B2#3 ORD 0.83484
Al 01 Cr 11 Fe 39 Ti 39 V 10 noHEA  BCC_B2#1 DISORD 0.14585 BCC_B2#2 ORD 0.85415
Al 01 Cr 11 Fe 39 Ti 41 V 08 noHEA  BCC_B2#1 DISORD 0.13204 BCC_B2#3 ORD 0.86796
Al 01 Cr 11 Fe 39 Ti 43 V 06 noHEA  BCC_B2#1 DISORD 0.12348 BCC_B2#2 ORD 0.87652
Al 01 Cr 11 Fe 39 Ti 45 V 04 noHEA  BCC_B2#1 DISORD 0.04907 BCC_B2#2 ORD 0.84619 C14_LAVES 0.10474
Al 01 Cr 11 Fe 39 Ti 47 V 02 noHEA  BCC_B2#2 ORD 0.82107 C14_LAVES 0.17893
Al 01 Cr 11 Fe 41 Ti 01 V 46 noHEA  BCC_B2#2 ORD 0.05114 C14_LAVES 0.02325 SIGMA ORD 0.92561
Al 01 Cr 11 Fe 41 Ti 03 V 44 noHEA  BCC_B2#2 ORD 0.01904 C14_LAVES 0.08723 SIGMA ORD 0.89373
Al 01 Cr 11 Fe 41 Ti 05 V 42 noHEA  BCC_B2#2 ORD 0.01401 C14_LAVES 0.13483 SIGMA ORD 0.85115
Al 01 Cr 11 Fe 41 Ti 07 V 40 noHEA  BCC_B2#2 ORD 0.11033 C14_LAVES 0.08037 SIGMA ORD 0.80930
Al 01 Cr 11 Fe 41 Ti 09 V 38 noHEA  BCC_B2#2 ORD 0.19128 C14_LAVES 0.03902 SIGMA ORD 0.76970
Al 01 Cr 11 Fe 41 Ti 11 V 36 noHEA  BCC_B2#2 ORD 0.26782 C14_LAVES 0.00155 SIGMA ORD 0.73063
Al 01 Cr 11 Fe 41 Ti 13 V 34 noHEA  BCC_B2#2 ORD 0.31337 SIGMA ORD 0.68663
Al 01 Cr 11 Fe 41 Ti 15 V 32 noHEA  BCC_B2#2 ORD 0.35779 SIGMA ORD 0.64221
Al 01 Cr 11 Fe 41 Ti 17 V 30 noHEA  BCC_B2#2 ORD 0.40244 SIGMA ORD 0.59756
Al 01 Cr 11 Fe 41 Ti 19 V 28 noHEA  BCC_B2#2 ORD 0.44741 SIGMA ORD 0.55259
Al 01 Cr 11 Fe 41 Ti 21 V 26 noHEA  BCC_B2#2 ORD 0.49280 SIGMA ORD 0.50720
Al 01 Cr 11 Fe 41 Ti 23 V 24 noHEA  BCC_B2#2 ORD 0.53882 SIGMA ORD 0.46118
Al 01 Cr 11 Fe 41 Ti 25 V 22 noHEA  BCC_B2#2 ORD 0.58578 SIGMA ORD 0.41422
Al 01 Cr 11 Fe 41 Ti 27 V 20 noHEA  BCC_B2#1 DISORD 0.01471 BCC_B2#3 ORD 0.63160 SIGMA ORD 0.35369
Al 01 Cr 11 Fe 41 Ti 29 V 18 noHEA  BCC_B2#1 DISORD 0.03917 BCC_B2#3 ORD 0.67615 SIGMA ORD 0.28468
Al 01 Cr 11 Fe 41 Ti 31 V 16 noHEA  BCC_B2#1 DISORD 0.06347 BCC_B2#3 ORD 0.72081 SIGMA ORD 0.21572
Al 01 Cr 11 Fe 41 Ti 33 V 14 noHEA  BCC_B2#1 DISORD 0.08764 BCC_B2#3 ORD 0.76557 SIGMA ORD 0.14679
Al 01 Cr 11 Fe 41 Ti 35 V 12 noHEA  BCC_B2#1 DISORD 0.11170 BCC_B2#3 ORD 0.81040 SIGMA ORD 0.07790
Al 01 Cr 11 Fe 41 Ti 37 V 10 noHEA  BCC_B2#1 DISORD 0.13566 BCC_B2#3 ORD 0.85529 SIGMA ORD 0.00905
Al 01 Cr 11 Fe 41 Ti 39 V 08 noHEA  BCC_B2#1 DISORD 0.12680 BCC_B2#3 ORD 0.87320
Al 01 Cr 11 Fe 41 Ti 41 V 06 noHEA  BCC_B2#1 DISORD 0.11936 BCC_B2#3 ORD 0.88064
Al 01 Cr 11 Fe 41 Ti 43 V 04 noHEA  BCC_B2#1 DISORD 0.11708 BCC_B2#3 ORD 0.88292
Al 01 Cr 11 Fe 41 Ti 45 V 02 noHEA  BCC_B2#1 DISORD 0.04611 BCC_B2#2 ORD 0.84613 C14_LAVES 0.10776
Al 01 Cr 11 Fe 43 Ti 01 V 44 noHEA  BCC_B2#2 ORD 0.04893 C14_LAVES 0.02497 SIGMA ORD 0.92610
Al 01 Cr 11 Fe 43 Ti 03 V 42 noHEA  BCC_B2#2 ORD 0.02115 C14_LAVES 0.08816 SIGMA ORD 0.89069
Al 01 Cr 11 Fe 43 Ti 05 V 40 noHEA  C14_LAVES 0.15086 SIGMA ORD 0.84914
Al 01 Cr 11 Fe 43 Ti 07 V 38 noHEA  BCC_B2#2 ORD 0.00207 C14_LAVES 0.20796 SIGMA ORD 0.78997
Al 01 Cr 11 Fe 43 Ti 09 V 36 noHEA  BCC_B2#2 ORD 0.08581 C14_LAVES 0.16485 SIGMA ORD 0.74934
Al 01 Cr 11 Fe 43 Ti 11 V 34 noHEA  BCC_B2#2 ORD 0.16374 C14_LAVES 0.12682 SIGMA ORD 0.70945
Al 01 Cr 11 Fe 43 Ti 13 V 32 noHEA  BCC_B2#2 ORD 0.23871 C14_LAVES 0.09158 SIGMA ORD 0.66970
Al 01 Cr 11 Fe 43 Ti 15 V 30 noHEA  BCC_B2#2 ORD 0.31212 C14_LAVES 0.05798 SIGMA ORD 0.62990
Al 01 Cr 11 Fe 43 Ti 17 V 28 noHEA  BCC_B2#2 ORD 0.38475 C14_LAVES 0.02533 SIGMA ORD 0.58992
Al 01 Cr 11 Fe 43 Ti 19 V 26 noHEA  BCC_B2#2 ORD 0.45143 SIGMA ORD 0.54857
Al 01 Cr 11 Fe 43 Ti 21 V 24 noHEA  BCC_B2#2 ORD 0.49719 SIGMA ORD 0.50281
Al 01 Cr 11 Fe 43 Ti 23 V 22 noHEA  BCC_B2#2 ORD 0.54334 SIGMA ORD 0.45666
Al 01 Cr 11 Fe 43 Ti 25 V 20 noHEA  BCC_B2#2 ORD 0.59002 SIGMA ORD 0.40998
Al 01 Cr 11 Fe 43 Ti 27 V 18 noHEA  BCC_B2#2 ORD 0.63751 SIGMA ORD 0.36249
Al 01 Cr 11 Fe 43 Ti 29 V 16 noHEA  BCC_B2#1 DISORD 0.00148 BCC_B2#3 ORD 0.68603 SIGMA ORD 0.31249
Al 01 Cr 11 Fe 43 Ti 31 V 14 noHEA  BCC_B2#1 DISORD 0.02449 BCC_B2#3 ORD 0.73163 SIGMA ORD 0.24388
Al 01 Cr 11 Fe 43 Ti 33 V 12 noHEA  BCC_B2#1 DISORD 0.04738 BCC_B2#2 ORD 0.77734 SIGMA ORD 0.17527
Al 01 Cr 11 Fe 43 Ti 35 V 10 noHEA  BCC_B2#1 DISORD 0.07017 BCC_B2#2 ORD 0.82317 SIGMA ORD 0.10666
Al 01 Cr 11 Fe 43 Ti 37 V 08 noHEA  BCC_B2#1 DISORD 0.09287 BCC_B2#3 ORD 0.86909 SIGMA ORD 0.03804
Al 01 Cr 11 Fe 43 Ti 39 V 06 noHEA  BCC_B2#1 DISORD 0.10244 BCC_B2#3 ORD 0.89756
Al 01 Cr 11 Fe 43 Ti 41 V 04 noHEA  BCC_B2#1 DISORD 0.10092 BCC_B2#3 ORD 0.89908
Al 01 Cr 11 Fe 43 Ti 43 V 02 noHEA  BCC_B2#1 DISORD 0.10481 BCC_B2#3 ORD 0.89519
Al 01 Cr 11 Fe 45 Ti 01 V 42 noHEA  BCC_B2#2 ORD 0.04780 C14_LAVES 0.02631 SIGMA ORD 0.92589
Al 01 Cr 11 Fe 45 Ti 03 V 40 noHEA  BCC_B2#2 ORD 0.02367 C14_LAVES 0.08920 SIGMA ORD 0.88713
Al 01 Cr 11 Fe 45 Ti 05 V 38 noHEA  C14_LAVES 0.15198 SIGMA ORD 0.84802
Al 01 Cr 11 Fe 45 Ti 07 V 36 noHEA  C14_LAVES 0.21141 SIGMA ORD 0.78859
Al 01 Cr 11 Fe 45 Ti 09 V 34 noHEA  C14_LAVES 0.27075 SIGMA ORD 0.72925
Al 01 Cr 11 Fe 45 Ti 11 V 32 noHEA  BCC_B2#2 ORD 0.06646 C14_LAVES 0.24721 SIGMA ORD 0.68633
Al 01 Cr 11 Fe 45 Ti 13 V 30 noHEA  BCC_B2#2 ORD 0.14082 C14_LAVES 0.21310 SIGMA ORD 0.64608
Al 01 Cr 11 Fe 45 Ti 15 V 28 noHEA  BCC_B2#2 ORD 0.21419 C14_LAVES 0.18004 SIGMA ORD 0.60577
Al 01 Cr 11 Fe 45 Ti 17 V 26 noHEA  BCC_B2#2 ORD 0.28698 C14_LAVES 0.14778 SIGMA ORD 0.56524
Al 01 Cr 11 Fe 45 Ti 19 V 24 noHEA  BCC_B2#2 ORD 0.35970 C14_LAVES 0.11592 SIGMA ORD 0.52438
Al 01 Cr 11 Fe 45 Ti 21 V 22 noHEA  BCC_B2#2 ORD 0.43305 C14_LAVES 0.08381 SIGMA ORD 0.48314
Al 01 Cr 11 Fe 45 Ti 23 V 20 noHEA  BCC_B2#2 ORD 0.50684 C14_LAVES 0.05181 SIGMA ORD 0.44135
Al 01 Cr 11 Fe 45 Ti 25 V 18 noHEA  BCC_B2#2 ORD 0.58179 C14_LAVES 0.01926 SIGMA ORD 0.39895
Al 01 Cr 11 Fe 45 Ti 27 V 16 noHEA  BCC_B2#2 ORD 0.64628 SIGMA ORD 0.35372
Al 01 Cr 11 Fe 45 Ti 29 V 14 noHEA  BCC_B2#2 ORD 0.69518 SIGMA ORD 0.30482
Al 01 Cr 11 Fe 45 Ti 31 V 12 noHEA  BCC_B2#2 ORD 0.74525 SIGMA ORD 0.25475
Al 01 Cr 11 Fe 45 Ti 33 V 10 noHEA  BCC_B2#1 DISORD 0.01417 BCC_B2#2 ORD 0.79397 SIGMA ORD 0.19186
Al 01 Cr 11 Fe 45 Ti 35 V 08 noHEA  BCC_B2#1 DISORD 0.03596 BCC_B2#2 ORD 0.84147 SIGMA ORD 0.12256
Al 01 Cr 11 Fe 45 Ti 37 V 06 noHEA  BCC_B2#1 DISORD 0.05764 BCC_B2#3 ORD 0.88921 SIGMA ORD 0.05315
Al 01 Cr 11 Fe 45 Ti 39 V 04 noHEA  BCC_B2#1 DISORD 0.07424 BCC_B2#3 ORD 0.92576
Al 01 Cr 11 Fe 45 Ti 41 V 02 noHEA  BCC_B2#1 DISORD 0.07798 BCC_B2#2 ORD 0.92201
Al 01 Cr 11 Fe 47 Ti 01 V 40 noHEA  BCC_B2#2 ORD 0.04737 C14_LAVES 0.02748 SIGMA ORD 0.92514
Al 01 Cr 11 Fe 47 Ti 03 V 38 noHEA  BCC_B2#2 ORD 0.02614 C14_LAVES 0.09055 SIGMA ORD 0.88331
Al 01 Cr 11 Fe 47 Ti 05 V 36 noHEA  BCC_B2#2 ORD 0.00163 C14_LAVES 0.15360 SIGMA ORD 0.84477
Al 01 Cr 11 Fe 47 Ti 07 V 34 noHEA  C14_LAVES 0.21315 SIGMA ORD 0.78685
Al 01 Cr 11 Fe 47 Ti 09 V 32 noHEA  C14_LAVES 0.27215 SIGMA ORD 0.72785
Al 01 Cr 11 Fe 47 Ti 11 V 30 noHEA  C14_LAVES 0.33117 SIGMA ORD 0.66883
Al 01 Cr 11 Fe 47 Ti 13 V 28 noHEA  BCC_B2#2 ORD 0.04534 C14_LAVES 0.33345 SIGMA ORD 0.62120
Al 01 Cr 11 Fe 47 Ti 15 V 26 noHEA  BCC_B2#2 ORD 0.11817 C14_LAVES 0.30132 SIGMA ORD 0.58051
Al 01 Cr 11 Fe 47 Ti 17 V 24 noHEA  BCC_B2#2 ORD 0.19018 C14_LAVES 0.27036 SIGMA ORD 0.53947
Al 01 Cr 11 Fe 47 Ti 19 V 22 noHEA  BCC_B2#2 ORD 0.26261 C14_LAVES 0.23935 SIGMA ORD 0.49804
Al 01 Cr 11 Fe 47 Ti 21 V 20 noHEA  BCC_B2#2 ORD 0.33561 C14_LAVES 0.20830 SIGMA ORD 0.45609
Al 01 Cr 11 Fe 47 Ti 23 V 18 noHEA  BCC_B2#2 ORD 0.40988 C14_LAVES 0.17659 SIGMA ORD 0.41353
Al 01 Cr 11 Fe 47 Ti 25 V 16 noHEA  BCC_B2#2 ORD 0.48528 C14_LAVES 0.14451 SIGMA ORD 0.37021
Al 01 Cr 11 Fe 47 Ti 27 V 14 noHEA  BCC_B2#2 ORD 0.56268 C14_LAVES 0.11133 SIGMA ORD 0.32599
Al 01 Cr 11 Fe 47 Ti 29 V 12 noHEA  BCC_B2#2 ORD 0.64280 C14_LAVES 0.07652 SIGMA ORD 0.28068
Al 01 Cr 11 Fe 47 Ti 31 V 10 noHEA  BCC_B2#2 ORD 0.72664 C14_LAVES 0.03932 SIGMA ORD 0.23404
Al 01 Cr 11 Fe 47 Ti 33 V 08 noHEA  BCC_B2#2 ORD 0.81441 SIGMA ORD 0.18559
Al 01 Cr 11 Fe 47 Ti 35 V 06 noHEA  BCC_B2#1 DISORD 0.00635 BCC_B2#2 ORD 0.86793 SIGMA ORD 0.12572
Al 01 Cr 11 Fe 47 Ti 37 V 04 noHEA  BCC_B2#1 DISORD 0.02718 BCC_B2#2 ORD 0.91885 SIGMA ORD 0.05397
Al 01 Cr 11 Fe 47 Ti 39 V 02 noHEA  BCC_B2#1 DISORD 0.04453 BCC_B2#2 ORD 0.95547
Al 01 Cr 11 Fe 49 Ti 01 V 38 noHEA  BCC_B2#2 ORD 0.04754 C14_LAVES 0.02856 SIGMA ORD 0.92391
Al 01 Cr 11 Fe 49 Ti 03 V 36 noHEA  BCC_B2#2 ORD 0.02840 C14_LAVES 0.09214 SIGMA ORD 0.87947
Al 01 Cr 11 Fe 49 Ti 05 V 34 noHEA  BCC_B2#2 ORD 0.00700 C14_LAVES 0.15540 SIGMA ORD 0.83760
Al 01 Cr 11 Fe 49 Ti 07 V 32 noHEA  C14_LAVES 0.21586 SIGMA ORD 0.78414
Al 01 Cr 11 Fe 49 Ti 09 V 30 noHEA  C14_LAVES 0.27463 SIGMA ORD 0.72537
Al 01 Cr 11 Fe 49 Ti 11 V 28 noHEA  C14_LAVES 0.33316 SIGMA ORD 0.66684
Al 01 Cr 11 Fe 49 Ti 13 V 26 noHEA  C14_LAVES 0.39180 SIGMA ORD 0.60820
Al 01 Cr 11 Fe 49 Ti 15 V 24 noHEA  BCC_B2#2 ORD 0.02055 C14_LAVES 0.42505 SIGMA ORD 0.55440
Al 01 Cr 11 Fe 49 Ti 17 V 22 noHEA  BCC_B2#2 ORD 0.09187 C14_LAVES 0.39521 SIGMA ORD 0.51292
Al 01 Cr 11 Fe 49 Ti 19 V 20 noHEA  BCC_B2#2 ORD 0.16340 C14_LAVES 0.36571 SIGMA ORD 0.47089
Al 01 Cr 11 Fe 49 Ti 21 V 18 noHEA  BCC_B2#2 ORD 0.23540 C14_LAVES 0.33639 SIGMA ORD 0.42821
Al 01 Cr 11 Fe 49 Ti 23 V 16 noHEA  BCC_B2#2 ORD 0.30883 C14_LAVES 0.30641 SIGMA ORD 0.38476
Al 01 Cr 11 Fe 49 Ti 25 V 14 noHEA  BCC_B2#2 ORD 0.38420 C14_LAVES 0.27540 SIGMA ORD 0.34039
Al 01 Cr 11 Fe 49 Ti 27 V 12 noHEA  BCC_B2#2 ORD 0.46162 C14_LAVES 0.24349 SIGMA ORD 0.29489
Al 01 Cr 11 Fe 49 Ti 29 V 10 noHEA  BCC_B2#2 ORD 0.54225 C14_LAVES 0.20975 SIGMA ORD 0.24799
Al 01 Cr 11 Fe 49 Ti 31 V 08 noHEA  BCC_B2#2 ORD 0.62745 C14_LAVES 0.17319 SIGMA ORD 0.19936
Al 01 Cr 11 Fe 49 Ti 33 V 06 noHEA  BCC_B2#2 ORD 0.71943 C14_LAVES 0.13211 SIGMA ORD 0.14847
Al 01 Cr 11 Fe 49 Ti 35 V 04 noHEA  BCC_B2#1 DISORD 0.00719 BCC_B2#2 ORD 0.80102 C14_LAVES 0.10406 SIGMA ORD 0.08773
Al 01 Cr 11 Fe 49 Ti 37 V 02 noHEA  BCC_B2#1 DISORD 0.03487 BCC_B2#2 ORD 0.82746 C14_LAVES 0.13118 SIGMA ORD 0.00649
Al 01 Cr 13 Fe 01 Ti 37 V 48 noHEA  BCC_B2#2 ORD 0.95109 HCP_A3 0.04891
Al 01 Cr 13 Fe 01 Ti 39 V 46 noHEA  BCC_B2#2 ORD 0.90996 HCP_A3 0.09004
Al 01 Cr 13 Fe 01 Ti 41 V 44 noHEA  BCC_B2#2 ORD 0.87009 HCP_A3 0.12991
Al 01 Cr 13 Fe 01 Ti 43 V 42 noHEA  BCC_B2#2 ORD 0.83135 HCP_A3 0.16865
Al 01 Cr 13 Fe 01 Ti 45 V 40 noHEA  BCC_B2#2 ORD 0.79361 HCP_A3 0.20639
Al 01 Cr 13 Fe 01 Ti 47 V 38 noHEA  BCC_B2#2 ORD 0.75674 HCP_A3 0.24326
Al 01 Cr 13 Fe 01 Ti 49 V 36 noHEA  BCC_B2#2 ORD 0.72067 HCP_A3 0.27933
Al 01 Cr 13 Fe 03 Ti 35 V 48 noHEA  BCC_B2#2 ORD 1.00000
Al 01 Cr 13 Fe 03 Ti 37 V 46 noHEA  BCC_B2#2 ORD 0.99469 HCP_A3 0.00531
Al 01 Cr 13 Fe 03 Ti 39 V 44 noHEA  BCC_B2#2 ORD 0.95454 HCP_A3 0.04546
Al 01 Cr 13 Fe 03 Ti 41 V 42 noHEA  BCC_B2#2 ORD 0.91534 HCP_A3 0.08466
Al 01 Cr 13 Fe 03 Ti 43 V 40 noHEA  BCC_B2#2 ORD 0.87701 HCP_A3 0.12299
Al 01 Cr 13 Fe 03 Ti 45 V 38 noHEA  BCC_B2#2 ORD 0.83948 HCP_A3 0.16052
Al 01 Cr 13 Fe 03 Ti 47 V 36 noHEA  BCC_B2#2 ORD 0.80269 HCP_A3 0.19731
Al 01 Cr 13 Fe 03 Ti 49 V 34 noHEA  BCC_B2#2 ORD 0.76660 HCP_A3 0.23340
Al 01 Cr 13 Fe 05 Ti 33 V 48 noHEA  BCC_B2#2 ORD 1.00000
Al 01 Cr 13 Fe 05 Ti 35 V 46 noHEA  BCC_B2#2 ORD 1.00000
Al 01 Cr 13 Fe 05 Ti 37 V 44 noHEA  BCC_B2#2 ORD 1.00000
Al 01 Cr 13 Fe 05 Ti 39 V 42 noHEA  BCC_B2#2 ORD 0.99069 HCP_A3 0.00931
Al 01 Cr 13 Fe 05 Ti 41 V 40 noHEA  BCC_B2#2 ORD 0.95153 HCP_A3 0.04847
Al 01 Cr 13 Fe 05 Ti 43 V 38 noHEA  BCC_B2#2 ORD 0.91319 HCP_A3 0.08681
Al 01 Cr 13 Fe 05 Ti 45 V 36 noHEA  BCC_B2#2 ORD 0.87564 HCP_A3 0.12436
Al 01 Cr 13 Fe 05 Ti 47 V 34 noHEA  BCC_B2#2 ORD 0.83886 HCP_A3 0.16114
Al 01 Cr 13 Fe 05 Ti 49 V 32 noHEA  BCC_B2#2 ORD 0.80288 HCP_A3 0.19712
Al 01 Cr 13 Fe 07 Ti 31 V 48 noHEA  BCC_B2#2 ORD 1.00000
Al 01 Cr 13 Fe 07 Ti 33 V 46 noHEA  BCC_B2#2 ORD 1.00000
Al 01 Cr 13 Fe 07 Ti 35 V 44 noHEA  BCC_B2#2 ORD 1.00000
Al 01 Cr 13 Fe 07 Ti 37 V 42 noHEA  BCC_B2#2 ORD 1.00000
Al 01 Cr 13 Fe 07 Ti 39 V 40 noHEA  BCC_B2#2 ORD 1.00000
Al 01 Cr 13 Fe 07 Ti 41 V 38 noHEA  BCC_B2#2 ORD 0.98161 HCP_A3 0.01839
Al 01 Cr 13 Fe 07 Ti 43 V 36 noHEA  BCC_B2#2 ORD 0.94334 HCP_A3 0.05666
Al 01 Cr 13 Fe 07 Ti 45 V 34 noHEA  BCC_B2#2 ORD 0.90598 HCP_A3 0.09402
Al 01 Cr 13 Fe 07 Ti 47 V 32 noHEA  BCC_B2#2 ORD 0.86962 HCP_A3 0.13038
Al 01 Cr 13 Fe 07 Ti 49 V 30 noHEA  BCC_B2#1 DISORD 0.00992 BCC_B2#2 ORD 0.82270 HCP_A3 0.16738
Al 01 Cr 13 Fe 09 Ti 29 V 48 noHEA  BCC_B2#1 ORD 0.00255 BCC_B2#2 ORD 0.99745
Al 01 Cr 13 Fe 09 Ti 31 V 46 noHEA  BCC_B2#2 ORD 1.00000
Al 01 Cr 13 Fe 09 Ti 33 V 44 noHEA  BCC_B2#2 ORD 1.00000
Al 01 Cr 13 Fe 09 Ti 35 V 42 noHEA  BCC_B2#2 ORD 1.00000
Al 01 Cr 13 Fe 09 Ti 37 V 40 noHEA  BCC_B2#2 ORD 1.00000
Al 01 Cr 13 Fe 09 Ti 39 V 38 noHEA  BCC_B2#2 ORD 1.00000
Al 01 Cr 13 Fe 09 Ti 41 V 36 noHEA  BCC_B2#2 ORD 1.00000
Al 01 Cr 13 Fe 09 Ti 43 V 34 noHEA  BCC_B2#2 ORD 0.96955 HCP_A3 0.03045
Al 01 Cr 13 Fe 09 Ti 45 V 32 noHEA  BCC_B2#2 ORD 0.93292 HCP_A3 0.06708
Al 01 Cr 13 Fe 09 Ti 47 V 30 noHEA  BCC_B2#1 DISORD 0.03587 BCC_B2#3 ORD 0.85339 HCP_A3 0.11074
Al 01 Cr 13 Fe 09 Ti 49 V 28 noHEA  BCC_B2#1 DISORD 0.07726 BCC_B2#3 ORD 0.76580 HCP_A3 0.15694
Al 01 Cr 13 Fe 11 Ti 27 V 48 noHEA  BCC_B2#1 ORD 0.32709 BCC_B2#2 ORD 0.67291
Al 01 Cr 13 Fe 11 Ti 29 V 46 noHEA  BCC_B2#1 ORD 0.19461 BCC_B2#2 ORD 0.80539
Al 01 Cr 13 Fe 11 Ti 31 V 44 noHEA  BCC_B2#1 DISORD 0.07671 BCC_B2#2 ORD 0.92329
Al 01 Cr 13 Fe 11 Ti 33 V 42 noHEA  BCC_B2#2 ORD 1.00000
Al 01 Cr 13 Fe 11 Ti 35 V 40 noHEA  BCC_B2#2 ORD 1.00000
Al 01 Cr 13 Fe 11 Ti 37 V 38 noHEA  BCC_B2#2 ORD 1.00000
Al 01 Cr 13 Fe 11 Ti 39 V 36 noHEA  BCC_B2#2 ORD 1.00000
Al 01 Cr 13 Fe 11 Ti 41 V 34 noHEA  BCC_B2#2 ORD 1.00000
Al 01 Cr 13 Fe 11 Ti 43 V 32 noHEA  BCC_B2#1 DISORD 0.00764 BCC_B2#3 ORD 0.98399 HCP_A3 0.00838
Al 01 Cr 13 Fe 11 Ti 45 V 30 noHEA  BCC_B2#1 DISORD 0.04871 BCC_B2#3 ORD 0.89500 HCP_A3 0.05629
Al 01 Cr 13 Fe 11 Ti 47 V 28 noHEA  BCC_B2#1 DISORD 0.08409 BCC_B2#3 ORD 0.81170 HCP_A3 0.10421
Al 01 Cr 13 Fe 11 Ti 49 V 26 noHEA  BCC_B2#1 DISORD 0.11392 BCC_B2#3 ORD 0.73401 HCP_A3 0.15207
Al 01 Cr 13 Fe 13 Ti 25 V 48 noHEA  BCC_B2#1 ORD 0.48400 BCC_B2#2 ORD 0.51600
Al 01 Cr 13 Fe 13 Ti 27 V 46 noHEA  BCC_B2#1 ORD 0.40061 BCC_B2#2 ORD 0.59939
Al 01 Cr 13 Fe 13 Ti 29 V 44 noHEA  BCC_B2#1 ORD 0.30040 BCC_B2#2 ORD 0.69960
Al 01 Cr 13 Fe 13 Ti 31 V 42 noHEA  BCC_B2#1 DISORD 0.19709 BCC_B2#2 ORD 0.80291
Al 01 Cr 13 Fe 13 Ti 33 V 40 noHEA  BCC_B2#1 DISORD 0.10914 BCC_B2#2 ORD 0.89086
Al 01 Cr 13 Fe 13 Ti 35 V 38 noHEA  BCC_B2#1 DISORD 0.05075 BCC_B2#2 ORD 0.94925
Al 01 Cr 13 Fe 13 Ti 37 V 36 noHEA  BCC_B2#1 DISORD 0.02643 BCC_B2#2 ORD 0.97357
Al 01 Cr 13 Fe 13 Ti 39 V 34 noHEA  BCC_B2#1 DISORD 0.02718 BCC_B2#2 ORD 0.97282
Al 01 Cr 13 Fe 13 Ti 41 V 32 noHEA  BCC_B2#1 DISORD 0.03909 BCC_B2#2 ORD 0.96091
Al 01 Cr 13 Fe 13 Ti 43 V 30 noHEA  BCC_B2#1 DISORD 0.05538 BCC_B2#3 ORD 0.94085 HCP_A3 0.00376
Al 01 Cr 13 Fe 13 Ti 45 V 28 noHEA  BCC_B2#1 DISORD 0.08741 BCC_B2#3 ORD 0.85885 HCP_A3 0.05374
Al 01 Cr 13 Fe 13 Ti 47 V 26 noHEA  BCC_B2#1 DISORD 0.11469 BCC_B2#3 ORD 0.78176 HCP_A3 0.10355
Al 01 Cr 13 Fe 13 Ti 49 V 24 noHEA  BCC_B2#1 DISORD 0.13741 BCC_B2#2 ORD 0.70954 HCP_A3 0.15306
Al 01 Cr 13 Fe 15 Ti 23 V 48 noHEA  BCC_B2#1 DISORD 0.54223 BCC_B2#2 ORD 0.45777
Al 01 Cr 13 Fe 15 Ti 25 V 46 noHEA  BCC_B2#1 DISORD 0.48975 BCC_B2#2 ORD 0.51025
Al 01 Cr 13 Fe 15 Ti 27 V 44 noHEA  BCC_B2#1 DISORD 0.42698 BCC_B2#2 ORD 0.57302
Al 01 Cr 13 Fe 15 Ti 29 V 42 noHEA  BCC_B2#1 DISORD 0.35156 BCC_B2#2 ORD 0.64844
Al 01 Cr 13 Fe 15 Ti 31 V 40 noHEA  BCC_B2#1 DISORD 0.26726 BCC_B2#2 ORD 0.73274
Al 01 Cr 13 Fe 15 Ti 33 V 38 noHEA  BCC_B2#1 DISORD 0.18615 BCC_B2#2 ORD 0.81385
Al 01 Cr 13 Fe 15 Ti 35 V 36 noHEA  BCC_B2#1 DISORD 0.12331 BCC_B2#2 ORD 0.87669
Al 01 Cr 13 Fe 15 Ti 37 V 34 noHEA  BCC_B2#1 DISORD 0.08837 BCC_B2#2 ORD 0.91163
Al 01 Cr 13 Fe 15 Ti 39 V 32 noHEA  BCC_B2#1 DISORD 0.07790 BCC_B2#2 ORD 0.92210
Al 01 Cr 13 Fe 15 Ti 41 V 30 noHEA  BCC_B2#1 DISORD 0.08020 BCC_B2#2 ORD 0.91980
Al 01 Cr 13 Fe 15 Ti 43 V 28 noHEA  BCC_B2#1 DISORD 0.08886 BCC_B2#3 ORD 0.90617 HCP_A3 0.00497
Al 01 Cr 13 Fe 15 Ti 45 V 26 noHEA  BCC_B2#1 DISORD 0.11485 BCC_B2#2 ORD 0.82825 HCP_A3 0.05690
Al 01 Cr 13 Fe 15 Ti 47 V 24 noHEA  BCC_B2#1 DISORD 0.13658 BCC_B2#2 ORD 0.75526 HCP_A3 0.10815
Al 01 Cr 13 Fe 15 Ti 49 V 22 noHEA  BCC_B2#1 DISORD 0.15417 BCC_B2#2 ORD 0.68749 HCP_A3 0.15833
Al 01 Cr 13 Fe 17 Ti 21 V 48 noHEA  BCC_B2#1 DISORD 0.57762 BCC_B2#2 ORD 0.42238
Al 01 Cr 13 Fe 17 Ti 23 V 46 noHEA  BCC_B2#1 DISORD 0.53405 BCC_B2#2 ORD 0.46595
Al 01 Cr 13 Fe 17 Ti 25 V 44 noHEA  BCC_B2#1 DISORD 0.48699 BCC_B2#2 ORD 0.51301
Al 01 Cr 13 Fe 17 Ti 27 V 42 noHEA  BCC_B2#1 DISORD 0.43427 BCC_B2#2 ORD 0.56573
Al 01 Cr 13 Fe 17 Ti 29 V 40 noHEA  BCC_B2#1 DISORD 0.37367 BCC_B2#2 ORD 0.62633
Al 01 Cr 13 Fe 17 Ti 31 V 38 noHEA  BCC_B2#1 DISORD 0.30515 BCC_B2#2 ORD 0.69485
Al 01 Cr 13 Fe 17 Ti 33 V 36 noHEA  BCC_B2#1 DISORD 0.23420 BCC_B2#2 ORD 0.76580
Al 01 Cr 13 Fe 17 Ti 35 V 34 noHEA  BCC_B2#1 DISORD 0.17245 BCC_B2#2 ORD 0.82755
Al 01 Cr 13 Fe 17 Ti 37 V 32 noHEA  BCC_B2#1 DISORD 0.13167 BCC_B2#2 ORD 0.86833
Al 01 Cr 13 Fe 17 Ti 39 V 30 noHEA  BCC_B2#1 DISORD 0.11350 BCC_B2#2 ORD 0.88650
Al 01 Cr 13 Fe 17 Ti 41 V 28 noHEA  BCC_B2#1 DISORD 0.10897 BCC_B2#2 ORD 0.89103
Al 01 Cr 13 Fe 17 Ti 43 V 26 noHEA  BCC_B2#1 DISORD 0.11454 BCC_B2#2 ORD 0.87404 HCP_A3 0.01142
Al 01 Cr 13 Fe 17 Ti 45 V 24 noHEA  BCC_B2#1 DISORD 0.13585 BCC_B2#2 ORD 0.79981 HCP_A3 0.06434
Al 01 Cr 13 Fe 17 Ti 47 V 22 noHEA  BCC_B2#1 DISORD 0.15288 BCC_B2#2 ORD 0.73168 HCP_A3 0.11544
Al 01 Cr 13 Fe 17 Ti 49 V 20 noHEA  BCC_B2#1 DISORD 0.16560 BCC_B2#2 ORD 0.67026 HCP_A3 0.16415
Al 01 Cr 13 Fe 19 Ti 19 V 48 noHEA  BCC_B2#1 DISORD 0.61044 BCC_B2#2 ORD 0.38956
Al 01 Cr 13 Fe 19 Ti 21 V 46 noHEA  BCC_B2#1 DISORD 0.56899 BCC_B2#2 ORD 0.43101
Al 01 Cr 13 Fe 19 Ti 23 V 44 noHEA  BCC_B2#1 DISORD 0.52648 BCC_B2#2 ORD 0.47352
Al 01 Cr 13 Fe 19 Ti 25 V 42 noHEA  BCC_B2#1 DISORD 0.48203 BCC_B2#2 ORD 0.51797
Al 01 Cr 13 Fe 19 Ti 27 V 40 noHEA  BCC_B2#1 DISORD 0.43439 BCC_B2#2 ORD 0.56561
Al 01 Cr 13 Fe 19 Ti 29 V 38 noHEA  BCC_B2#1 DISORD 0.38205 BCC_B2#2 ORD 0.61795
Al 01 Cr 13 Fe 19 Ti 31 V 36 noHEA  BCC_B2#1 DISORD 0.32419 BCC_B2#2 ORD 0.67581
Al 01 Cr 13 Fe 19 Ti 33 V 34 noHEA  BCC_B2#1 DISORD 0.26277 BCC_B2#2 ORD 0.73723
Al 01 Cr 13 Fe 19 Ti 35 V 32 noHEA  BCC_B2#1 DISORD 0.20504 BCC_B2#2 ORD 0.79496
Al 01 Cr 13 Fe 19 Ti 37 V 30 noHEA  BCC_B2#1 DISORD 0.16197 BCC_B2#2 ORD 0.83803
Al 01 Cr 13 Fe 19 Ti 39 V 28 noHEA  BCC_B2#1 DISORD 0.13885 BCC_B2#2 ORD 0.86115
Al 01 Cr 13 Fe 19 Ti 41 V 26 noHEA  BCC_B2#1 DISORD 0.12957 BCC_B2#2 ORD 0.87043
Al 01 Cr 13 Fe 19 Ti 43 V 24 noHEA  BCC_B2#1 DISORD 0.13492 BCC_B2#2 ORD 0.84424 HCP_A3 0.02084
Al 01 Cr 13 Fe 19 Ti 45 V 22 noHEA  BCC_B2#1 DISORD 0.15158 BCC_B2#2 ORD 0.77573 HCP_A3 0.07268
Al 01 Cr 13 Fe 19 Ti 47 V 20 noHEA  BCC_B2#1 DISORD 0.16366 BCC_B2#2 ORD 0.71494 HCP_A3 0.12140
Al 01 Cr 13 Fe 19 Ti 49 V 18 noHEA  BCC_B2#1 DISORD 0.17140 BCC_B2#2 ORD 0.66175 HCP_A3 0.16685
Al 01 Cr 13 Fe 21 Ti 17 V 48 noHEA  BCC_B2#1 DISORD 0.64374 BCC_B2#2 ORD 0.35626
Al 01 Cr 13 Fe 21 Ti 19 V 46 noHEA  BCC_B2#1 DISORD 0.60270 BCC_B2#2 ORD 0.39730
Al 01 Cr 13 Fe 21 Ti 21 V 44 noHEA  BCC_B2#1 DISORD 0.56146 BCC_B2#2 ORD 0.43854
Al 01 Cr 13 Fe 21 Ti 23 V 42 noHEA  BCC_B2#1 DISORD 0.51962 BCC_B2#2 ORD 0.48038
Al 01 Cr 13 Fe 21 Ti 25 V 40 noHEA  BCC_B2#1 DISORD 0.47666 BCC_B2#2 ORD 0.52334
Al 01 Cr 13 Fe 21 Ti 27 V 38 noHEA  BCC_B2#1 DISORD 0.43184 BCC_B2#2 ORD 0.56816
Al 01 Cr 13 Fe 21 Ti 29 V 36 noHEA  BCC_B2#1 DISORD 0.38422 BCC_B2#2 ORD 0.61578
Al 01 Cr 13 Fe 21 Ti 31 V 34 noHEA  BCC_B2#1 DISORD 0.33304 BCC_B2#2 ORD 0.66696
Al 01 Cr 13 Fe 21 Ti 33 V 32 noHEA  BCC_B2#1 DISORD 0.27890 BCC_B2#2 ORD 0.72110
Al 01 Cr 13 Fe 21 Ti 35 V 30 noHEA  BCC_B2#1 DISORD 0.22591 BCC_B2#2 ORD 0.77409
Al 01 Cr 13 Fe 21 Ti 37 V 28 noHEA  BCC_B2#1 DISORD 0.18280 BCC_B2#2 ORD 0.81720
Al 01 Cr 13 Fe 21 Ti 39 V 26 noHEA  BCC_B2#1 DISORD 0.15676 BCC_B2#2 ORD 0.84324
Al 01 Cr 13 Fe 21 Ti 41 V 24 noHEA  BCC_B2#1 DISORD 0.14431 BCC_B2#2 ORD 0.85569
Al 01 Cr 13 Fe 21 Ti 43 V 22 noHEA  BCC_B2#1 DISORD 0.15001 BCC_B2#2 ORD 0.82054 HCP_A3 0.02945
Al 01 Cr 13 Fe 21 Ti 45 V 20 noHEA  BCC_B2#1 DISORD 0.16165 BCC_B2#2 ORD 0.76009 HCP_A3 0.07826
Al 01 Cr 13 Fe 21 Ti 47 V 18 noHEA  BCC_B2#1 DISORD 0.16887 BCC_B2#2 ORD 0.70762 HCP_A3 0.12351
Al 01 Cr 13 Fe 21 Ti 49 V 16 noHEA  BCC_B2#1 DISORD 0.17236 BCC_B2#2 ORD 0.66195 HCP_A3 0.16569
Al 01 Cr 13 Fe 23 Ti 15 V 48 noHEA  BCC_B2#1 DISORD 0.65055 BCC_B2#2 ORD 0.32159 SIGMA ORD 0.02786
Al 01 Cr 13 Fe 23 Ti 17 V 46 noHEA  BCC_B2#1 DISORD 0.63611 BCC_B2#2 ORD 0.36389
Al 01 Cr 13 Fe 23 Ti 19 V 44 noHEA  BCC_B2#1 DISORD 0.59508 BCC_B2#2 ORD 0.40492
Al 01 Cr 13 Fe 23 Ti 21 V 42 noHEA  BCC_B2#1 DISORD 0.55411 BCC_B2#2 ORD 0.44589
Al 01 Cr 13 Fe 23 Ti 23 V 40 noHEA  BCC_B2#1 DISORD 0.51287 BCC_B2#2 ORD 0.48713
Al 01 Cr 13 Fe 23 Ti 25 V 38 noHEA  BCC_B2#1 DISORD 0.47100 BCC_B2#2 ORD 0.52900
Al 01 Cr 13 Fe 23 Ti 27 V 36 noHEA  BCC_B2#1 DISORD 0.42802 BCC_B2#2 ORD 0.57198
Al 01 Cr 13 Fe 23 Ti 29 V 34 noHEA  BCC_B2#1 DISORD 0.38335 BCC_B2#2 ORD 0.61665
Al 01 Cr 13 Fe 23 Ti 31 V 32 noHEA  BCC_B2#1 DISORD 0.33646 BCC_B2#2 ORD 0.66354
Al 01 Cr 13 Fe 23 Ti 33 V 30 noHEA  BCC_B2#1 DISORD 0.28747 BCC_B2#2 ORD 0.71253
Al 01 Cr 13 Fe 23 Ti 35 V 28 noHEA  BCC_B2#1 DISORD 0.23870 BCC_B2#2 ORD 0.76130
Al 01 Cr 13 Fe 23 Ti 37 V 26 noHEA  BCC_B2#1 DISORD 0.19660 BCC_B2#2 ORD 0.80340
Al 01 Cr 13 Fe 23 Ti 39 V 24 noHEA  BCC_B2#1 DISORD 0.16896 BCC_B2#2 ORD 0.83104
Al 01 Cr 13 Fe 23 Ti 41 V 22 noHEA  BCC_B2#1 DISORD 0.15457 BCC_B2#2 ORD 0.84543
Al 01 Cr 13 Fe 23 Ti 43 V 20 noHEA  BCC_B2#1 DISORD 0.15939 BCC_B2#2 ORD 0.80628 HCP_A3 0.03433
Al 01 Cr 13 Fe 23 Ti 45 V 18 noHEA  BCC_B2#1 DISORD 0.16635 BCC_B2#2 ORD 0.75394 HCP_A3 0.07970
Al 01 Cr 13 Fe 23 Ti 47 V 16 noHEA  BCC_B2#1 DISORD 0.16966 BCC_B2#2 ORD 0.70839 HCP_A3 0.12194
Al 01 Cr 13 Fe 23 Ti 49 V 14 noHEA  BCC_B2#1 DISORD 0.17010 BCC_B2#2 ORD 0.66817 HCP_A3 0.16174
Al 01 Cr 13 Fe 25 Ti 13 V 48 noHEA  BCC_B2#1 DISORD 0.50577 BCC_B2#2 ORD 0.28138 SIGMA ORD 0.21285
Al 01 Cr 13 Fe 25 Ti 15 V 46 noHEA  BCC_B2#1 DISORD 0.53527 BCC_B2#2 ORD 0.32545 SIGMA ORD 0.13928
Al 01 Cr 13 Fe 25 Ti 17 V 44 noHEA  BCC_B2#1 DISORD 0.56483 BCC_B2#2 ORD 0.36951 SIGMA ORD 0.06567
Al 01 Cr 13 Fe 25 Ti 19 V 42 noHEA  BCC_B2#1 DISORD 0.58680 BCC_B2#2 ORD 0.41320
Al 01 Cr 13 Fe 25 Ti 21 V 40 noHEA  BCC_B2#1 DISORD 0.54606 BCC_B2#2 ORD 0.45394
Al 01 Cr 13 Fe 25 Ti 23 V 38 noHEA  BCC_B2#1 DISORD 0.50541 BCC_B2#2 ORD 0.49459
Al 01 Cr 13 Fe 25 Ti 25 V 36 noHEA  BCC_B2#1 DISORD 0.46450 BCC_B2#2 ORD 0.53550
Al 01 Cr 13 Fe 25 Ti 27 V 34 noHEA  BCC_B2#1 DISORD 0.42299 BCC_B2#2 ORD 0.57701
Al 01 Cr 13 Fe 25 Ti 29 V 32 noHEA  BCC_B2#1 DISORD 0.38048 BCC_B2#2 ORD 0.61952
Al 01 Cr 13 Fe 25 Ti 31 V 30 noHEA  BCC_B2#1 DISORD 0.33662 BCC_B2#3 ORD 0.66338
Al 01 Cr 13 Fe 25 Ti 33 V 28 noHEA  BCC_B2#1 DISORD 0.29139 BCC_B2#2 ORD 0.70861
Al 01 Cr 13 Fe 25 Ti 35 V 26 noHEA  BCC_B2#1 DISORD 0.24609 BCC_B2#2 ORD 0.75391
Al 01 Cr 13 Fe 25 Ti 37 V 24 noHEA  BCC_B2#1 DISORD 0.20531 BCC_B2#2 ORD 0.79469
Al 01 Cr 13 Fe 25 Ti 39 V 22 noHEA  BCC_B2#1 DISORD 0.17673 BCC_B2#2 ORD 0.82327
Al 01 Cr 13 Fe 25 Ti 41 V 20 noHEA  BCC_B2#1 DISORD 0.16119 BCC_B2#2 ORD 0.83881
Al 01 Cr 13 Fe 25 Ti 43 V 18 noHEA  BCC_B2#1 DISORD 0.16374 BCC_B2#2 ORD 0.80119 HCP_A3 0.03506
Al 01 Cr 13 Fe 25 Ti 45 V 16 noHEA  BCC_B2#1 DISORD 0.16706 BCC_B2#2 ORD 0.75519 HCP_A3 0.07775
Al 01 Cr 13 Fe 25 Ti 47 V 14 noHEA  BCC_B2#1 DISORD 0.16758 BCC_B2#2 ORD 0.71453 HCP_A3 0.11789
Al 01 Cr 13 Fe 25 Ti 49 V 12 noHEA  BCC_B2#1 DISORD 0.15785 BCC_B2#2 ORD 0.68100 C14_LAVES 0.00951 HCP_A3 0.15164
Al 01 Cr 13 Fe 27 Ti 11 V 48 noHEA  BCC_B2#1 DISORD 0.36673 BCC_B2#2 ORD 0.24144 SIGMA ORD 0.39183
Al 01 Cr 13 Fe 27 Ti 13 V 46 noHEA  BCC_B2#1 DISORD 0.39517 BCC_B2#2 ORD 0.28562 SIGMA ORD 0.31922
Al 01 Cr 13 Fe 27 Ti 15 V 44 noHEA  BCC_B2#1 DISORD 0.42394 BCC_B2#2 ORD 0.32974 SIGMA ORD 0.24632
Al 01 Cr 13 Fe 27 Ti 17 V 42 noHEA  BCC_B2#1 DISORD 0.45291 BCC_B2#2 ORD 0.37383 SIGMA ORD 0.17326
Al 01 Cr 13 Fe 27 Ti 19 V 40 noHEA  BCC_B2#1 DISORD 0.48199 BCC_B2#2 ORD 0.41789 SIGMA ORD 0.10012
Al 01 Cr 13 Fe 27 Ti 21 V 38 noHEA  BCC_B2#1 DISORD 0.51110 BCC_B2#2 ORD 0.46194 SIGMA ORD 0.02696
Al 01 Cr 13 Fe 27 Ti 23 V 36 noHEA  BCC_B2#1 DISORD 0.49648 BCC_B2#2 ORD 0.50352
Al 01 Cr 13 Fe 27 Ti 25 V 34 noHEA  BCC_B2#1 DISORD 0.45643 BCC_B2#2 ORD 0.54357
Al 01 Cr 13 Fe 27 Ti 27 V 32 noHEA  BCC_B2#1 DISORD 0.41622 BCC_B2#2 ORD 0.58378
Al 01 Cr 13 Fe 27 Ti 29 V 30 noHEA  BCC_B2#1 DISORD 0.37556 BCC_B2#4 ORD 0.62444
Al 01 Cr 13 Fe 27 Ti 31 V 28 noHEA  BCC_B2#1 DISORD 0.33418 BCC_B2#3 ORD 0.66582
Al 01 Cr 13 Fe 27 Ti 33 V 26 noHEA  BCC_B2#1 DISORD 0.29200 BCC_B2#3 ORD 0.70800
Al 01 Cr 13 Fe 27 Ti 35 V 24 noHEA  BCC_B2#1 DISORD 0.24971 BCC_B2#4 ORD 0.75029
Al 01 Cr 13 Fe 27 Ti 37 V 22 noHEA  BCC_B2#1 DISORD 0.21042 BCC_B2#2 ORD 0.78958
Al 01 Cr 13 Fe 27 Ti 39 V 20 noHEA  BCC_B2#1 DISORD 0.18112 BCC_B2#2 ORD 0.81888
Al 01 Cr 13 Fe 27 Ti 41 V 18 noHEA  BCC_B2#1 DISORD 0.16482 BCC_B2#2 ORD 0.83518
Al 01 Cr 13 Fe 27 Ti 43 V 16 noHEA  BCC_B2#1 DISORD 0.15523 BCC_B2#2 ORD 0.03765 BCC_B2#3 ORD 0.80098 HCP_A3 0.00614
Al 01 Cr 13 Fe 27 Ti 45 V 14 noHEA  BCC_B2#1 DISORD 0.16040 BCC_B2#2 ORD 0.02013 BCC_B2#3 ORD 0.76029 HCP_A3 0.05917
Al 01 Cr 13 Fe 27 Ti 47 V 12 noHEA  BCC_B2#1 DISORD 0.13908 BCC_B2#2 ORD 0.01177 BCC_B2#3 ORD 0.73182 C14_LAVES 0.02577 HCP_A3 0.09156
Al 01 Cr 13 Fe 27 Ti 49 V 10 noHEA  BCC_B2#1 DISORD 0.07131 BCC_B2#2 ORD 0.72285 C14_LAVES 0.10605 HCP_A3 0.09979
Al 01 Cr 13 Fe 29 Ti 09 V 48 noHEA  BCC_B2#1 ORD 0.23647 BCC_B2#2 ORD 0.20218 SIGMA ORD 0.56135
Al 01 Cr 13 Fe 29 Ti 11 V 46 noHEA  BCC_B2#1 ORD 0.26259 BCC_B2#2 ORD 0.24644 SIGMA ORD 0.49097
Al 01 Cr 13 Fe 29 Ti 13 V 44 noHEA  BCC_B2#1 DISORD 0.28980 BCC_B2#2 ORD 0.29058 SIGMA ORD 0.41962
Al 01 Cr 13 Fe 29 Ti 15 V 42 noHEA  BCC_B2#1 DISORD 0.31765 BCC_B2#2 ORD 0.33468 SIGMA ORD 0.34767
Al 01 Cr 13 Fe 29 Ti 17 V 40 noHEA  BCC_B2#1 DISORD 0.34589 BCC_B2#2 ORD 0.37874 SIGMA ORD 0.27538
Al 01 Cr 13 Fe 29 Ti 19 V 38 noHEA  BCC_B2#1 DISORD 0.37434 BCC_B2#2 ORD 0.42278 SIGMA ORD 0.20288
Al 01 Cr 13 Fe 29 Ti 21 V 36 noHEA  BCC_B2#1 DISORD 0.40291 BCC_B2#2 ORD 0.46681 SIGMA ORD 0.13028
Al 01 Cr 13 Fe 29 Ti 23 V 34 noHEA  BCC_B2#1 DISORD 0.43153 BCC_B2#2 ORD 0.51084 SIGMA ORD 0.05763
Al 01 Cr 13 Fe 29 Ti 25 V 32 noHEA  BCC_B2#1 DISORD 0.44611 BCC_B2#2 ORD 0.55389
Al 01 Cr 13 Fe 29 Ti 27 V 30 noHEA  BCC_B2#1 DISORD 0.40703 BCC_B2#2 ORD 0.59297
Al 01 Cr 13 Fe 29 Ti 29 V 28 noHEA  BCC_B2#1 DISORD 0.36802 BCC_B2#2 ORD 0.63198
Al 01 Cr 13 Fe 29 Ti 31 V 26 noHEA  BCC_B2#1 DISORD 0.32889 BCC_B2#3 ORD 0.67111
Al 01 Cr 13 Fe 29 Ti 33 V 24 noHEA  BCC_B2#1 DISORD 0.28954 BCC_B2#3 ORD 0.71046
Al 01 Cr 13 Fe 29 Ti 35 V 22 noHEA  BCC_B2#1 DISORD 0.25023 BCC_B2#3 ORD 0.74977
Al 01 Cr 13 Fe 29 Ti 37 V 20 noHEA  BCC_B2#1 DISORD 0.21284 BCC_B2#3 ORD 0.78716
Al 01 Cr 13 Fe 29 Ti 39 V 18 noHEA  BCC_B2#1 DISORD 0.18308 BCC_B2#2 ORD 0.81692
Al 01 Cr 13 Fe 29 Ti 41 V 16 noHEA  BCC_B2#1 DISORD 0.16603 BCC_B2#2 ORD 0.83397
Al 01 Cr 13 Fe 29 Ti 43 V 14 noHEA  BCC_B2#1 DISORD 0.15263 BCC_B2#2 ORD 0.04259 BCC_B2#3 ORD 0.80479
Al 01 Cr 13 Fe 29 Ti 45 V 12 noHEA  BCC_B2#1 DISORD 0.11340 BCC_B2#2 ORD 0.07047 BCC_B2#3 ORD 0.77888 C14_LAVES 0.03725
Al 01 Cr 13 Fe 29 Ti 47 V 10 noHEA  BCC_B2#1 DISORD 0.04277 BCC_B2#2 ORD 0.06565 BCC_B2#3 ORD 0.77027 C14_LAVES 0.11913 HCP_A3 0.00218
Al 01 Cr 13 Fe 29 Ti 49 V 08 noHEA  BCC_B2#1 ORD 0.02235 BCC_B2#2 ORD 0.75217 C14_LAVES 0.18256 HCP_A3 0.04292
Al 01 Cr 13 Fe 31 Ti 07 V 48 noHEA  BCC_B2#1 ORD 0.12036 BCC_B2#2 ORD 0.16473 SIGMA ORD 0.71491
Al 01 Cr 13 Fe 31 Ti 09 V 46 noHEA  BCC_B2#1 ORD 0.14091 BCC_B2#2 ORD 0.20884 SIGMA ORD 0.65024
Al 01 Cr 13 Fe 31 Ti 11 V 44 noHEA  BCC_B2#1 ORD 0.16493 BCC_B2#2 ORD 0.25277 SIGMA ORD 0.58230
Al 01 Cr 13 Fe 31 Ti 13 V 42 noHEA  BCC_B2#1 DISORD 0.19082 BCC_B2#2 ORD 0.29665 SIGMA ORD 0.51254
Al 01 Cr 13 Fe 31 Ti 15 V 40 noHEA  BCC_B2#1 DISORD 0.21772 BCC_B2#2 ORD 0.34053 SIGMA ORD 0.44175
Al 01 Cr 13 Fe 31 Ti 17 V 38 noHEA  BCC_B2#1 DISORD 0.24520 BCC_B2#3 ORD 0.38444 SIGMA ORD 0.37037
Al 01 Cr 13 Fe 31 Ti 19 V 36 noHEA  BCC_B2#1 DISORD 0.27299 BCC_B2#3 ORD 0.42836 SIGMA ORD 0.29864
Al 01 Cr 13 Fe 31 Ti 21 V 34 noHEA  BCC_B2#1 DISORD 0.30096 BCC_B2#2 ORD 0.47231 SIGMA ORD 0.22672
Al 01 Cr 13 Fe 31 Ti 23 V 32 noHEA  BCC_B2#1 DISORD 0.32902 BCC_B2#2 ORD 0.51628 SIGMA ORD 0.15470
Al 01 Cr 13 Fe 31 Ti 25 V 30 noHEA  BCC_B2#1 DISORD 0.35710 BCC_B2#2 ORD 0.56027 SIGMA ORD 0.08263
Al 01 Cr 13 Fe 31 Ti 27 V 28 noHEA  BCC_B2#1 DISORD 0.38518 BCC_B2#2 ORD 0.60428 SIGMA ORD 0.01054
Al 01 Cr 13 Fe 31 Ti 29 V 26 noHEA  BCC_B2#1 DISORD 0.35718 BCC_B2#2 ORD 0.64282
Al 01 Cr 13 Fe 31 Ti 31 V 24 noHEA  BCC_B2#1 DISORD 0.32010 BCC_B2#2 ORD 0.67990
Al 01 Cr 13 Fe 31 Ti 33 V 22 noHEA  BCC_B2#1 DISORD 0.28352 BCC_B2#3 ORD 0.71648
Al 01 Cr 13 Fe 31 Ti 35 V 20 noHEA  BCC_B2#1 DISORD 0.24746 BCC_B2#3 ORD 0.75254
Al 01 Cr 13 Fe 31 Ti 37 V 18 noHEA  BCC_B2#1 DISORD 0.21272 BCC_B2#3 ORD 0.78728
Al 01 Cr 13 Fe 31 Ti 39 V 16 noHEA  BCC_B2#1 DISORD 0.18328 BCC_B2#2 ORD 0.81672
Al 01 Cr 13 Fe 31 Ti 41 V 14 noHEA  BCC_B2#1 DISORD 0.16537 BCC_B2#2 ORD 0.83463
Al 01 Cr 13 Fe 31 Ti 43 V 12 noHEA  BCC_B2#1 DISORD 0.13311 BCC_B2#2 ORD 0.01915 BCC_B2#3 ORD 0.82087 C14_LAVES 0.02687
Al 01 Cr 13 Fe 31 Ti 45 V 10 noHEA  BCC_B2#1 DISORD 0.05900 BCC_B2#2 ORD 0.01426 BCC_B2#3 ORD 0.81189 C14_LAVES 0.11485
Al 01 Cr 13 Fe 31 Ti 47 V 08 noHEA  BCC_B2#1 ORD 0.02320 BCC_B2#2 ORD 0.79370 C14_LAVES 0.18309
Al 01 Cr 13 Fe 31 Ti 49 V 06 noHEA  BCC_B2#2 ORD 0.74812 C14_LAVES 0.19843 HCP_A3 0.05345
Al 01 Cr 13 Fe 33 Ti 05 V 48 noHEA  BCC_B2#1 ORD 0.13188 BCC_B2#2 ORD 0.03235 SIGMA ORD 0.83578
Al 01 Cr 13 Fe 33 Ti 07 V 46 noHEA  BCC_B2#1 ORD 0.03610 BCC_B2#2 ORD 0.17572 SIGMA ORD 0.78818
Al 01 Cr 13 Fe 33 Ti 09 V 44 noHEA  BCC_B2#1 ORD 0.05183 BCC_B2#2 ORD 0.21838 SIGMA ORD 0.72979
Al 01 Cr 13 Fe 33 Ti 11 V 42 noHEA  BCC_B2#1 ORD 0.07427 BCC_B2#2 ORD 0.26106 SIGMA ORD 0.66467
Al 01 Cr 13 Fe 33 Ti 13 V 40 noHEA  BCC_B2#1 DISORD 0.09951 BCC_B2#2 ORD 0.30410 SIGMA ORD 0.59639
Al 01 Cr 13 Fe 33 Ti 15 V 38 noHEA  BCC_B2#1 DISORD 0.12596 BCC_B2#2 ORD 0.34744 SIGMA ORD 0.52660
Al 01 Cr 13 Fe 33 Ti 17 V 36 noHEA  BCC_B2#1 DISORD 0.15298 BCC_B2#2 ORD 0.39097 SIGMA ORD 0.45604
Al 01 Cr 13 Fe 33 Ti 19 V 34 noHEA  BCC_B2#1 DISORD 0.18028 BCC_B2#3 ORD 0.43465 SIGMA ORD 0.38507
Al 01 Cr 13 Fe 33 Ti 21 V 32 noHEA  BCC_B2#1 DISORD 0.20770 BCC_B2#3 ORD 0.47843 SIGMA ORD 0.31387
Al 01 Cr 13 Fe 33 Ti 23 V 30 noHEA  BCC_B2#1 DISORD 0.23517 BCC_B2#3 ORD 0.52228 SIGMA ORD 0.24255
Al 01 Cr 13 Fe 33 Ti 25 V 28 noHEA  BCC_B2#1 DISORD 0.26263 BCC_B2#3 ORD 0.56620 SIGMA ORD 0.17117
Al 01 Cr 13 Fe 33 Ti 27 V 26 noHEA  BCC_B2#1 DISORD 0.29008 BCC_B2#2 ORD 0.61016 SIGMA ORD 0.09976
Al 01 Cr 13 Fe 33 Ti 29 V 24 noHEA  BCC_B2#1 DISORD 0.31748 BCC_B2#2 ORD 0.65416 SIGMA ORD 0.02836
Al 01 Cr 13 Fe 33 Ti 31 V 22 noHEA  BCC_B2#1 DISORD 0.30714 BCC_B2#2 ORD 0.69286
Al 01 Cr 13 Fe 33 Ti 33 V 20 noHEA  BCC_B2#1 DISORD 0.27312 BCC_B2#2 ORD 0.72688
Al 01 Cr 13 Fe 33 Ti 35 V 18 noHEA  BCC_B2#1 DISORD 0.24058 BCC_B2#3 ORD 0.75942
Al 01 Cr 13 Fe 33 Ti 37 V 16 noHEA  BCC_B2#1 DISORD 0.20950 BCC_B2#3 ORD 0.79050
Al 01 Cr 13 Fe 33 Ti 39 V 14 noHEA  BCC_B2#1 DISORD 0.18183 BCC_B2#2 ORD 0.81817
Al 01 Cr 13 Fe 33 Ti 41 V 12 noHEA  BCC_B2#1 DISORD 0.16330 BCC_B2#2 ORD 0.83670
Al 01 Cr 13 Fe 33 Ti 43 V 10 noHEA  BCC_B2#1 DISORD 0.11110 BCC_B2#2 ORD 0.82974 C14_LAVES 0.05916
Al 01 Cr 13 Fe 33 Ti 45 V 08 noHEA  BCC_B2#1 DISORD 0.03929 BCC_B2#2 ORD 0.81392 C14_LAVES 0.14678
Al 01 Cr 13 Fe 33 Ti 47 V 06 noHEA  BCC_B2#1 ORD 0.01509 BCC_B2#2 ORD 0.78943 C14_LAVES 0.19548
Al 01 Cr 13 Fe 33 Ti 49 V 04 noHEA  BCC_B2#2 ORD 0.74230 C14_LAVES 0.20594 HCP_A3 0.05176
Al 01 Cr 13 Fe 35 Ti 03 V 48 noHEA  BCC_B2#1 ORD 0.00985 BCC_B2#2 ORD 0.09343 SIGMA ORD 0.89671
Al 01 Cr 13 Fe 35 Ti 05 V 46 noHEA  BCC_B2#2 ORD 0.13943 SIGMA ORD 0.86057
Al 01 Cr 13 Fe 35 Ti 07 V 44 noHEA  BCC_B2#2 ORD 0.18197 SIGMA ORD 0.81803
Al 01 Cr 13 Fe 35 Ti 09 V 42 noHEA  BCC_B2#2 ORD 0.22564 SIGMA ORD 0.77436
Al 01 Cr 13 Fe 35 Ti 11 V 40 noHEA  BCC_B2#2 ORD 0.27009 SIGMA ORD 0.72991
Al 01 Cr 13 Fe 35 Ti 13 V 38 noHEA  BCC_B2#1 DISORD 0.01840 BCC_B2#2 ORD 0.31258 SIGMA ORD 0.66902
Al 01 Cr 13 Fe 35 Ti 15 V 36 noHEA  BCC_B2#1 DISORD 0.04570 BCC_B2#2 ORD 0.35488 SIGMA ORD 0.59942
Al 01 Cr 13 Fe 35 Ti 17 V 34 noHEA  BCC_B2#1 DISORD 0.07286 BCC_B2#2 ORD 0.39785 SIGMA ORD 0.52929
Al 01 Cr 13 Fe 35 Ti 19 V 32 noHEA  BCC_B2#1 DISORD 0.09988 BCC_B2#2 ORD 0.44120 SIGMA ORD 0.45892
Al 01 Cr 13 Fe 35 Ti 21 V 30 noHEA  BCC_B2#1 DISORD 0.12678 BCC_B2#3 ORD 0.48480 SIGMA ORD 0.38842
Al 01 Cr 13 Fe 35 Ti 23 V 28 noHEA  BCC_B2#1 DISORD 0.15357 BCC_B2#3 ORD 0.52857 SIGMA ORD 0.31786
Al 01 Cr 13 Fe 35 Ti 25 V 26 noHEA  BCC_B2#1 DISORD 0.18028 BCC_B2#3 ORD 0.57245 SIGMA ORD 0.24728
Al 01 Cr 13 Fe 35 Ti 27 V 24 noHEA  BCC_B2#1 DISORD 0.20689 BCC_B2#3 ORD 0.61641 SIGMA ORD 0.17670
Al 01 Cr 13 Fe 35 Ti 29 V 22 noHEA  BCC_B2#1 DISORD 0.23343 BCC_B2#3 ORD 0.66045 SIGMA ORD 0.10613
Al 01 Cr 13 Fe 35 Ti 31 V 20 noHEA  BCC_B2#1 DISORD 0.25988 BCC_B2#3 ORD 0.70454 SIGMA ORD 0.03558
Al 01 Cr 13 Fe 35 Ti 33 V 18 noHEA  BCC_B2#1 DISORD 0.25768 BCC_B2#2 ORD 0.74232
Al 01 Cr 13 Fe 35 Ti 35 V 16 noHEA  BCC_B2#1 DISORD 0.22853 BCC_B2#2 ORD 0.77147
Al 01 Cr 13 Fe 35 Ti 37 V 14 noHEA  BCC_B2#1 DISORD 0.20197 BCC_B2#3 ORD 0.79803
Al 01 Cr 13 Fe 35 Ti 39 V 12 noHEA  BCC_B2#1 DISORD 0.17803 BCC_B2#2 ORD 0.82197
Al 01 Cr 13 Fe 35 Ti 41 V 10 noHEA  BCC_B2#1 DISORD 0.16012 BCC_B2#2 ORD 0.83988
Al 01 Cr 13 Fe 35 Ti 43 V 08 noHEA  BCC_B2#1 DISORD 0.10650 BCC_B2#2 ORD 0.82944 C14_LAVES 0.06406
Al 01 Cr 13 Fe 35 Ti 45 V 06 noHEA  BCC_B2#1 DISORD 0.03319 BCC_B2#2 ORD 0.80793 C14_LAVES 0.15888
Al 01 Cr 13 Fe 35 Ti 47 V 04 noHEA  BCC_B2#2 ORD 0.78578 C14_LAVES 0.20704 HCP_A3 0.00718
Al 01 Cr 13 Fe 35 Ti 49 V 02 noHEA  BCC_B2#2 ORD 0.73790 C14_LAVES 0.21123 HCP_A3 0.05088
Al 01 Cr 13 Fe 37 Ti 01 V 48 noHEA  BCC_B2#2 ORD 0.02360 BCC_B2#3 ORD 0.04905 SIGMA ORD 0.92736
Al 01 Cr 13 Fe 37 Ti 03 V 46 noHEA  BCC_B2#2 ORD 0.09799 SIGMA ORD 0.90201
Al 01 Cr 13 Fe 37 Ti 05 V 44 noHEA  BCC_B2#2 ORD 0.13848 SIGMA ORD 0.86152
Al 01 Cr 13 Fe 37 Ti 07 V 42 noHEA  BCC_B2#2 ORD 0.18140 SIGMA ORD 0.81860
Al 01 Cr 13 Fe 37 Ti 09 V 40 noHEA  BCC_B2#2 ORD 0.22508 SIGMA ORD 0.77492
Al 01 Cr 13 Fe 37 Ti 11 V 38 noHEA  BCC_B2#2 ORD 0.26924 SIGMA ORD 0.73076
Al 01 Cr 13 Fe 37 Ti 13 V 36 noHEA  BCC_B2#2 ORD 0.31387 SIGMA ORD 0.68613
Al 01 Cr 13 Fe 37 Ti 15 V 34 noHEA  BCC_B2#2 ORD 0.35910 SIGMA ORD 0.64090
Al 01 Cr 13 Fe 37 Ti 17 V 32 noHEA  BCC_B2#1 DISORD 0.00929 BCC_B2#3 ORD 0.40394 SIGMA ORD 0.58677
Al 01 Cr 13 Fe 37 Ti 19 V 30 noHEA  BCC_B2#1 DISORD 0.03568 BCC_B2#3 ORD 0.44723 SIGMA ORD 0.51709
Al 01 Cr 13 Fe 37 Ti 21 V 28 noHEA  BCC_B2#1 DISORD 0.06170 BCC_B2#3 ORD 0.49088 SIGMA ORD 0.44742
Al 01 Cr 13 Fe 37 Ti 23 V 26 noHEA  BCC_B2#1 DISORD 0.08749 BCC_B2#2 ORD 0.53475 SIGMA ORD 0.37776
Al 01 Cr 13 Fe 37 Ti 25 V 24 noHEA  BCC_B2#1 DISORD 0.11311 BCC_B2#2 ORD 0.57878 SIGMA ORD 0.30811
Al 01 Cr 13 Fe 37 Ti 27 V 22 noHEA  BCC_B2#1 DISORD 0.13860 BCC_B2#2 ORD 0.62292 SIGMA ORD 0.23848
Al 01 Cr 13 Fe 37 Ti 29 V 20 noHEA  BCC_B2#1 DISORD 0.16398 BCC_B2#2 ORD 0.66715 SIGMA ORD 0.16887
Al 01 Cr 13 Fe 37 Ti 31 V 18 noHEA  BCC_B2#1 DISORD 0.18927 BCC_B2#2 ORD 0.71145 SIGMA ORD 0.09928
Al 01 Cr 13 Fe 37 Ti 33 V 16 noHEA  BCC_B2#1 DISORD 0.21447 BCC_B2#3 ORD 0.75580 SIGMA ORD 0.02972
Al 01 Cr 13 Fe 37 Ti 35 V 14 noHEA  BCC_B2#1 DISORD 0.21070 BCC_B2#2 ORD 0.78930
Al 01 Cr 13 Fe 37 Ti 37 V 12 noHEA  BCC_B2#1 DISORD 0.18880 BCC_B2#2 ORD 0.81120
Al 01 Cr 13 Fe 37 Ti 39 V 10 noHEA  BCC_B2#1 DISORD 0.17032 BCC_B2#3 ORD 0.82968
Al 01 Cr 13 Fe 37 Ti 41 V 08 noHEA  BCC_B2#1 DISORD 0.15558 BCC_B2#2 ORD 0.84442
Al 01 Cr 13 Fe 37 Ti 43 V 06 noHEA  BCC_B2#1 DISORD 0.10491 BCC_B2#3 ORD 0.83190 C14_LAVES 0.06319
Al 01 Cr 13 Fe 37 Ti 45 V 04 noHEA  BCC_B2#1 DISORD 0.02889 BCC_B2#2 ORD 0.80259 C14_LAVES 0.16851
Al 01 Cr 13 Fe 37 Ti 47 V 02 noHEA  BCC_B2#2 ORD 0.78145 C14_LAVES 0.21221 HCP_A3 0.00635
Al 01 Cr 13 Fe 39 Ti 01 V 46 noHEA  BCC_B2#2 ORD 0.05258 C14_LAVES 0.01851 SIGMA ORD 0.92891
Al 01 Cr 13 Fe 39 Ti 03 V 44 noHEA  BCC_B2#2 ORD 0.09101 C14_LAVES 0.00620 SIGMA ORD 0.90279
Al 01 Cr 13 Fe 39 Ti 05 V 42 noHEA  BCC_B2#2 ORD 0.13848 SIGMA ORD 0.86152
Al 01 Cr 13 Fe 39 Ti 07 V 40 noHEA  BCC_B2#2 ORD 0.18187 SIGMA ORD 0.81813
Al 01 Cr 13 Fe 39 Ti 09 V 38 noHEA  BCC_B2#2 ORD 0.22585 SIGMA ORD 0.77415
Al 01 Cr 13 Fe 39 Ti 11 V 36 noHEA  BCC_B2#2 ORD 0.27018 SIGMA ORD 0.72982
Al 01 Cr 13 Fe 39 Ti 13 V 34 noHEA  BCC_B2#2 ORD 0.31480 SIGMA ORD 0.68520
Al 01 Cr 13 Fe 39 Ti 15 V 32 noHEA  BCC_B2#2 ORD 0.35976 SIGMA ORD 0.64024
Al 01 Cr 13 Fe 39 Ti 17 V 30 noHEA  BCC_B2#2 ORD 0.40518 SIGMA ORD 0.59482
Al 01 Cr 13 Fe 39 Ti 19 V 28 noHEA  BCC_B2#2 ORD 0.45122 SIGMA ORD 0.54878
Al 01 Cr 13 Fe 39 Ti 21 V 26 noHEA  BCC_B2#1 DISORD 0.01176 BCC_B2#2 ORD 0.49671 SIGMA ORD 0.49153
Al 01 Cr 13 Fe 39 Ti 23 V 24 noHEA  BCC_B2#1 DISORD 0.03626 BCC_B2#2 ORD 0.54101 SIGMA ORD 0.42273
Al 01 Cr 13 Fe 39 Ti 25 V 22 noHEA  BCC_B2#1 DISORD 0.06060 BCC_B2#3 ORD 0.58547 SIGMA ORD 0.35392
Al 01 Cr 13 Fe 39 Ti 27 V 20 noHEA  BCC_B2#1 DISORD 0.08481 BCC_B2#3 ORD 0.63006 SIGMA ORD 0.28513
Al 01 Cr 13 Fe 39 Ti 29 V 18 noHEA  BCC_B2#1 DISORD 0.10891 BCC_B2#3 ORD 0.67474 SIGMA ORD 0.21635
Al 01 Cr 13 Fe 39 Ti 31 V 16 noHEA  BCC_B2#1 DISORD 0.13292 BCC_B2#3 ORD 0.71949 SIGMA ORD 0.14759
Al 01 Cr 13 Fe 39 Ti 33 V 14 noHEA  BCC_B2#1 DISORD 0.15685 BCC_B2#2 ORD 0.76432 SIGMA ORD 0.07884
Al 01 Cr 13 Fe 39 Ti 35 V 12 noHEA  BCC_B2#1 DISORD 0.18069 BCC_B2#3 ORD 0.80919 SIGMA ORD 0.01011
Al 01 Cr 13 Fe 39 Ti 37 V 10 noHEA  BCC_B2#1 DISORD 0.16947 BCC_B2#3 ORD 0.83053
Al 01 Cr 13 Fe 39 Ti 39 V 08 noHEA  BCC_B2#1 DISORD 0.15692 BCC_B2#3 ORD 0.84308
Al 01 Cr 13 Fe 39 Ti 41 V 06 noHEA  BCC_B2#1 DISORD 0.14818 BCC_B2#3 ORD 0.85182
Al 01 Cr 13 Fe 39 Ti 43 V 04 noHEA  BCC_B2#1 DISORD 0.10515 BCC_B2#2 ORD 0.83787 C14_LAVES 0.05698
Al 01 Cr 13 Fe 39 Ti 45 V 02 noHEA  BCC_B2#1 DISORD 0.02380 BCC_B2#2 ORD 0.79664 C14_LAVES 0.17955
Al 01 Cr 13 Fe 41 Ti 01 V 44 noHEA  BCC_B2#2 ORD 0.04779 C14_LAVES 0.02260 SIGMA ORD 0.92962
Al 01 Cr 13 Fe 41 Ti 03 V 42 noHEA  BCC_B2#2 ORD 0.01483 C14_LAVES 0.08743 SIGMA ORD 0.89773
Al 01 Cr 13 Fe 41 Ti 05 V 40 noHEA  BCC_B2#2 ORD 0.01149 C14_LAVES 0.13776 SIGMA ORD 0.85075
Al 01 Cr 13 Fe 41 Ti 07 V 38 noHEA  BCC_B2#2 ORD 0.10964 C14_LAVES 0.08241 SIGMA ORD 0.80795
Al 01 Cr 13 Fe 41 Ti 09 V 36 noHEA  BCC_B2#2 ORD 0.19330 C14_LAVES 0.03903 SIGMA ORD 0.76767
Al 01 Cr 13 Fe 41 Ti 11 V 34 noHEA  BCC_B2#2 ORD 0.27110 C14_LAVES 0.00117 SIGMA ORD 0.72772
Al 01 Cr 13 Fe 41 Ti 13 V 32 noHEA  BCC_B2#2 ORD 0.31715 SIGMA ORD 0.68285
Al 01 Cr 13 Fe 41 Ti 15 V 30 noHEA  BCC_B2#2 ORD 0.36245 SIGMA ORD 0.63755
Al 01 Cr 13 Fe 41 Ti 17 V 28 noHEA  BCC_B2#2 ORD 0.40803 SIGMA ORD 0.59197
Al 01 Cr 13 Fe 41 Ti 19 V 26 noHEA  BCC_B2#2 ORD 0.45400 SIGMA ORD 0.54600
Al 01 Cr 13 Fe 41 Ti 21 V 24 noHEA  BCC_B2#2 ORD 0.50048 SIGMA ORD 0.49952
Al 01 Cr 13 Fe 41 Ti 23 V 22 noHEA  BCC_B2#2 ORD 0.54773 SIGMA ORD 0.45227
Al 01 Cr 13 Fe 41 Ti 25 V 20 noHEA  BCC_B2#1 DISORD 0.01890 BCC_B2#2 ORD 0.59343 SIGMA ORD 0.38766
Al 01 Cr 13 Fe 41 Ti 27 V 18 noHEA  BCC_B2#1 DISORD 0.04196 BCC_B2#3 ORD 0.63878 SIGMA ORD 0.31926
Al 01 Cr 13 Fe 41 Ti 29 V 16 noHEA  BCC_B2#1 DISORD 0.06491 BCC_B2#3 ORD 0.68423 SIGMA ORD 0.25085
Al 01 Cr 13 Fe 41 Ti 31 V 14 noHEA  BCC_B2#1 DISORD 0.08777 BCC_B2#2 ORD 0.72979 SIGMA ORD 0.18244
Al 01 Cr 13 Fe 41 Ti 33 V 12 noHEA  BCC_B2#1 DISORD 0.11054 BCC_B2#2 ORD 0.77544 SIGMA ORD 0.11403
Al 01 Cr 13 Fe 41 Ti 35 V 10 noHEA  BCC_B2#1 DISORD 0.13322 BCC_B2#3 ORD 0.82117 SIGMA ORD 0.04561
Al 01 Cr 13 Fe 41 Ti 37 V 08 noHEA  BCC_B2#1 DISORD 0.14453 BCC_B2#3 ORD 0.85547
Al 01 Cr 13 Fe 41 Ti 39 V 06 noHEA  BCC_B2#1 DISORD 0.13738 BCC_B2#3 ORD 0.86262
Al 01 Cr 13 Fe 41 Ti 41 V 04 noHEA  BCC_B2#1 DISORD 0.13497 BCC_B2#3 ORD 0.86503
Al 01 Cr 13 Fe 41 Ti 43 V 02 noHEA  BCC_B2#1 DISORD 0.10646 BCC_B2#2 ORD 0.84981 C14_LAVES 0.04373
Al 01 Cr 13 Fe 43 Ti 01 V 42 noHEA  BCC_B2#2 ORD 0.04566 C14_LAVES 0.02458 SIGMA ORD 0.92976
Al 01 Cr 13 Fe 43 Ti 03 V 40 noHEA  BCC_B2#2 ORD 0.01729 C14_LAVES 0.08835 SIGMA ORD 0.89435
Al 01 Cr 13 Fe 43 Ti 05 V 38 noHEA  C14_LAVES 0.15094 SIGMA ORD 0.84906
Al 01 Cr 13 Fe 43 Ti 07 V 36 noHEA  C14_LAVES 0.21054 SIGMA ORD 0.78946
Al 01 Cr 13 Fe 43 Ti 09 V 34 noHEA  BCC_B2#2 ORD 0.08294 C14_LAVES 0.16992 SIGMA ORD 0.74715
Al 01 Cr 13 Fe 43 Ti 11 V 32 noHEA  BCC_B2#2 ORD 0.16326 C14_LAVES 0.13042 SIGMA ORD 0.70632
Al 01 Cr 13 Fe 43 Ti 13 V 30 noHEA  BCC_B2#2 ORD 0.24006 C14_LAVES 0.09439 SIGMA ORD 0.66554
Al 01 Cr 13 Fe 43 Ti 15 V 28 noHEA  BCC_B2#2 ORD 0.31591 C14_LAVES 0.05941 SIGMA ORD 0.62468
Al 01 Cr 13 Fe 43 Ti 17 V 26 noHEA  BCC_B2#2 ORD 0.39120 C14_LAVES 0.02526 SIGMA ORD 0.58354
Al 01 Cr 13 Fe 43 Ti 19 V 24 noHEA  BCC_B2#2 ORD 0.45927 SIGMA ORD 0.54073
Al 01 Cr 13 Fe 43 Ti 21 V 22 noHEA  BCC_B2#2 ORD 0.50631 SIGMA ORD 0.49369
Al 01 Cr 13 Fe 43 Ti 23 V 20 noHEA  BCC_B2#2 ORD 0.55381 SIGMA ORD 0.44619
Al 01 Cr 13 Fe 43 Ti 25 V 18 noHEA  BCC_B2#2 ORD 0.60197 SIGMA ORD 0.39803
Al 01 Cr 13 Fe 43 Ti 27 V 16 noHEA  BCC_B2#1 DISORD 0.00634 BCC_B2#2 ORD 0.65024 SIGMA ORD 0.34342
Al 01 Cr 13 Fe 43 Ti 29 V 14 noHEA  BCC_B2#1 DISORD 0.02835 BCC_B2#2 ORD 0.69692 SIGMA ORD 0.27473
Al 01 Cr 13 Fe 43 Ti 31 V 12 noHEA  BCC_B2#1 DISORD 0.05026 BCC_B2#2 ORD 0.74376 SIGMA ORD 0.20597
Al 01 Cr 13 Fe 43 Ti 33 V 10 noHEA  BCC_B2#1 DISORD 0.07207 BCC_B2#2 ORD 0.79077 SIGMA ORD 0.13716
Al 01 Cr 13 Fe 43 Ti 35 V 08 noHEA  BCC_B2#1 DISORD 0.09377 BCC_B2#3 ORD 0.83796 SIGMA ORD 0.06827
Al 01 Cr 13 Fe 43 Ti 37 V 06 noHEA  BCC_B2#1 DISORD 0.11509 BCC_B2#3 ORD 0.88491
Al 01 Cr 13 Fe 43 Ti 39 V 04 noHEA  BCC_B2#1 DISORD 0.11290 BCC_B2#2 ORD 0.88710
Al 01 Cr 13 Fe 43 Ti 41 V 02 noHEA  BCC_B2#1 DISORD 0.11437 BCC_B2#3 ORD 0.88563
Al 01 Cr 13 Fe 45 Ti 01 V 40 noHEA  BCC_B2#2 ORD 0.04463 C14_LAVES 0.02606 SIGMA ORD 0.92931
Al 01 Cr 13 Fe 45 Ti 03 V 38 noHEA  BCC_B2#2 ORD 0.02005 C14_LAVES 0.08939 SIGMA ORD 0.89056
Al 01 Cr 13 Fe 45 Ti 05 V 36 noHEA  C14_LAVES 0.15213 SIGMA ORD 0.84787
Al 01 Cr 13 Fe 45 Ti 07 V 34 noHEA  C14_LAVES 0.21157 SIGMA ORD 0.78843
Al 01 Cr 13 Fe 45 Ti 09 V 32 noHEA  C14_LAVES 0.27090 SIGMA ORD 0.72910
Al 01 Cr 13 Fe 45 Ti 11 V 30 noHEA  BCC_B2#2 ORD 0.05927 C14_LAVES 0.25763 SIGMA ORD 0.68310
Al 01 Cr 13 Fe 45 Ti 13 V 28 noHEA  BCC_B2#2 ORD 0.13664 C14_LAVES 0.22162 SIGMA ORD 0.64174
Al 01 Cr 13 Fe 45 Ti 15 V 26 noHEA  BCC_B2#2 ORD 0.21270 C14_LAVES 0.18709 SIGMA ORD 0.60021
Al 01 Cr 13 Fe 45 Ti 17 V 24 noHEA  BCC_B2#2 ORD 0.28797 C14_LAVES 0.15369 SIGMA ORD 0.55833
Al 01 Cr 13 Fe 45 Ti 19 V 22 noHEA  BCC_B2#2 ORD 0.36387 C14_LAVES 0.12010 SIGMA ORD 0.51603
Al 01 Cr 13 Fe 45 Ti 21 V 20 noHEA  BCC_B2#2 ORD 0.44086 C14_LAVES 0.08595 SIGMA ORD 0.47320
Al 01 Cr 13 Fe 45 Ti 23 V 18 noHEA  BCC_B2#2 ORD 0.51888 C14_LAVES 0.05148 SIGMA ORD 0.42965
Al 01 Cr 13 Fe 45 Ti 25 V 16 noHEA  BCC_B2#2 ORD 0.59888 C14_LAVES 0.01585 SIGMA ORD 0.38527
Al 01 Cr 13 Fe 45 Ti 27 V 14 noHEA  BCC_B2#2 ORD 0.66275 SIGMA ORD 0.33725
Al 01 Cr 13 Fe 45 Ti 29 V 12 noHEA  BCC_B2#2 ORD 0.71373 SIGMA ORD 0.28627
Al 01 Cr 13 Fe 45 Ti 31 V 10 noHEA  BCC_B2#1 DISORD 0.01790 BCC_B2#2 ORD 0.76305 SIGMA ORD 0.21906
Al 01 Cr 13 Fe 45 Ti 33 V 08 noHEA  BCC_B2#1 DISORD 0.03889 BCC_B2#2 ORD 0.81227 SIGMA ORD 0.14884
Al 01 Cr 13 Fe 45 Ti 35 V 06 noHEA  BCC_B2#1 DISORD 0.05975 BCC_B2#2 ORD 0.86190 SIGMA ORD 0.07835
Al 01 Cr 13 Fe 45 Ti 37 V 04 noHEA  BCC_B2#1 DISORD 0.08046 BCC_B2#2 ORD 0.91199 SIGMA ORD 0.00755
Al 01 Cr 13 Fe 45 Ti 39 V 02 noHEA  BCC_B2#1 DISORD 0.08520 BCC_B2#2 ORD 0.91481
Al 01 Cr 13 Fe 47 Ti 01 V 38 noHEA  BCC_B2#2 ORD 0.04427 C14_LAVES 0.02735 SIGMA ORD 0.92838
Al 01 Cr 13 Fe 47 Ti 03 V 36 noHEA  BCC_B2#2 ORD 0.02266 C14_LAVES 0.09078 SIGMA ORD 0.88656
Al 01 Cr 13 Fe 47 Ti 05 V 34 noHEA  C14_LAVES 0.15405 SIGMA ORD 0.84595
Al 01 Cr 13 Fe 47 Ti 07 V 32 noHEA  C14_LAVES 0.21342 SIGMA ORD 0.78658
Al 01 Cr 13 Fe 47 Ti 09 V 30 noHEA  C14_LAVES 0.27243 SIGMA ORD 0.72757
Al 01 Cr 13 Fe 47 Ti 11 V 28 noHEA  C14_LAVES 0.33144 SIGMA ORD 0.66856
Al 01 Cr 13 Fe 47 Ti 13 V 26 noHEA  BCC_B2#2 ORD 0.03267 C14_LAVES 0.35051 SIGMA ORD 0.61682
Al 01 Cr 13 Fe 47 Ti 15 V 24 noHEA  BCC_B2#2 ORD 0.10809 C14_LAVES 0.31721 SIGMA ORD 0.57470
Al 01 Cr 13 Fe 47 Ti 17 V 22 noHEA  BCC_B2#2 ORD 0.18331 C14_LAVES 0.28452 SIGMA ORD 0.53218
Al 01 Cr 13 Fe 47 Ti 19 V 20 noHEA  BCC_B2#2 ORD 0.25894 C14_LAVES 0.25196 SIGMA ORD 0.48910
Al 01 Cr 13 Fe 47 Ti 21 V 18 noHEA  BCC_B2#2 ORD 0.33524 C14_LAVES 0.21942 SIGMA ORD 0.44533
Al 01 Cr 13 Fe 47 Ti 23 V 16 noHEA  BCC_B2#2 ORD 0.41378 C14_LAVES 0.18545 SIGMA ORD 0.40076
Al 01 Cr 13 Fe 47 Ti 25 V 14 noHEA  BCC_B2#2 ORD 0.49434 C14_LAVES 0.15049 SIGMA ORD 0.35518
Al 01 Cr 13 Fe 47 Ti 27 V 12 noHEA  BCC_B2#2 ORD 0.57817 C14_LAVES 0.11345 SIGMA ORD 0.30838
Al 01 Cr 13 Fe 47 Ti 29 V 10 noHEA  BCC_B2#2 ORD 0.66666 C14_LAVES 0.07325 SIGMA ORD 0.26008
Al 01 Cr 13 Fe 47 Ti 31 V 08 noHEA  BCC_B2#2 ORD 0.76194 C14_LAVES 0.02816 SIGMA ORD 0.20990
Al 01 Cr 13 Fe 47 Ti 33 V 06 noHEA  BCC_B2#1 DISORD 0.01472 BCC_B2#2 ORD 0.82354 C14_LAVES 0.01928 SIGMA ORD 0.14245
Al 01 Cr 13 Fe 47 Ti 35 V 04 noHEA  BCC_B2#1 DISORD 0.04244 BCC_B2#2 ORD 0.84942 C14_LAVES 0.04689 SIGMA ORD 0.06126
Al 01 Cr 13 Fe 47 Ti 37 V 02 noHEA  BCC_B2#1 DISORD 0.05545 BCC_B2#2 ORD 0.91650 C14_LAVES 0.02805
Al 01 Cr 13 Fe 49 Ti 01 V 36 noHEA  BCC_B2#2 ORD 0.04447 C14_LAVES 0.02852 SIGMA ORD 0.92701
Al 01 Cr 13 Fe 49 Ti 03 V 34 noHEA  BCC_B2#2 ORD 0.02500 C14_LAVES 0.09244 SIGMA ORD 0.88256
Al 01 Cr 13 Fe 49 Ti 05 V 32 noHEA  BCC_B2#2 ORD 0.00332 C14_LAVES 0.15618 SIGMA ORD 0.84051
Al 01 Cr 13 Fe 49 Ti 07 V 30 noHEA  C14_LAVES 0.21624 SIGMA ORD 0.78376
Al 01 Cr 13 Fe 49 Ti 09 V 28 noHEA  C14_LAVES 0.27508 SIGMA ORD 0.72492
Al 01 Cr 13 Fe 49 Ti 11 V 26 noHEA  C14_LAVES 0.33365 SIGMA ORD 0.66635
Al 01 Cr 13 Fe 49 Ti 13 V 24 noHEA  C14_LAVES 0.39227 SIGMA ORD 0.60773
Al 01 Cr 13 Fe 49 Ti 15 V 22 noHEA  C14_LAVES 0.45120 SIGMA ORD 0.54880
Al 01 Cr 13 Fe 49 Ti 17 V 20 noHEA  BCC_B2#2 ORD 0.07276 C14_LAVES 0.42190 SIGMA ORD 0.50534
Al 01 Cr 13 Fe 49 Ti 19 V 18 noHEA  BCC_B2#2 ORD 0.14714 C14_LAVES 0.39141 SIGMA ORD 0.46145
Al 01 Cr 13 Fe 49 Ti 21 V 16 noHEA  BCC_B2#2 ORD 0.22262 C14_LAVES 0.36067 SIGMA ORD 0.41672
Al 01 Cr 13 Fe 49 Ti 23 V 14 noHEA  BCC_B2#2 ORD 0.29981 C14_LAVES 0.32922 SIGMA ORD 0.37097
Al 01 Cr 13 Fe 49 Ti 25 V 12 noHEA  BCC_B2#2 ORD 0.37922 C14_LAVES 0.29679 SIGMA ORD 0.32398
Al 01 Cr 13 Fe 49 Ti 27 V 10 noHEA  BCC_B2#2 ORD 0.46290 C14_LAVES 0.26162 SIGMA ORD 0.27548
Al 01 Cr 13 Fe 49 Ti 29 V 08 noHEA  BCC_B2#1 DISORD 0.00301 BCC_B2#2 ORD 0.54462 C14_LAVES 0.23059 SIGMA ORD 0.22177
Al 01 Cr 13 Fe 49 Ti 31 V 06 noHEA  BCC_B2#1 DISORD 0.03055 BCC_B2#2 ORD 0.57207 C14_LAVES 0.25675 SIGMA ORD 0.14063
Al 01 Cr 13 Fe 49 Ti 33 V 04 noHEA  BCC_B2#1 DISORD 0.05808 BCC_B2#2 ORD 0.59962 C14_LAVES 0.28285 SIGMA ORD 0.05945
Al 01 Cr 13 Fe 49 Ti 35 V 02 noHEA  BCC_B2#1 DISORD 0.06895 BCC_B2#2 ORD 0.66495 C14_LAVES 0.26610
Al 01 Cr 15 Fe 01 Ti 35 V 48 noHEA  BCC_B2#2 ORD 0.95131 HCP_A3 0.04870
Al 01 Cr 15 Fe 01 Ti 37 V 46 noHEA  BCC_B2#2 ORD 0.91283 HCP_A3 0.08717
Al 01 Cr 15 Fe 01 Ti 39 V 44 noHEA  BCC_B2#2 ORD 0.87526 HCP_A3 0.12474
Al 01 Cr 15 Fe 01 Ti 41 V 42 noHEA  BCC_B2#2 ORD 0.83850 HCP_A3 0.16150
Al 01 Cr 15 Fe 01 Ti 43 V 40 noHEA  BCC_B2#2 ORD 0.80246 HCP_A3 0.19754
Al 01 Cr 15 Fe 01 Ti 45 V 38 noHEA  BCC_B2#2 ORD 0.76704 HCP_A3 0.23296
Al 01 Cr 15 Fe 01 Ti 47 V 36 noHEA  BCC_B2#2 ORD 0.73217 HCP_A3 0.26783
Al 01 Cr 15 Fe 01 Ti 49 V 34 noHEA  BCC_B2#2 ORD 0.69778 HCP_A3 0.30222
Al 01 Cr 15 Fe 03 Ti 33 V 48 noHEA  BCC_B2#2 ORD 1.00000
Al 01 Cr 15 Fe 03 Ti 35 V 46 noHEA  BCC_B2#2 ORD 0.99931 HCP_A3 0.00069
Al 01 Cr 15 Fe 03 Ti 37 V 44 noHEA  BCC_B2#2 ORD 0.96094 HCP_A3 0.03906
Al 01 Cr 15 Fe 03 Ti 39 V 42 noHEA  BCC_B2#2 ORD 0.92338 HCP_A3 0.07662
Al 01 Cr 15 Fe 03 Ti 41 V 40 noHEA  BCC_B2#2 ORD 0.88655 HCP_A3 0.11345
Al 01 Cr 15 Fe 03 Ti 43 V 38 noHEA  BCC_B2#2 ORD 0.85040 HCP_A3 0.14960
Al 01 Cr 15 Fe 03 Ti 45 V 36 noHEA  BCC_B2#2 ORD 0.81489 HCP_A3 0.18511
Al 01 Cr 15 Fe 03 Ti 47 V 34 noHEA  BCC_B2#2 ORD 0.77998 HCP_A3 0.22002
Al 01 Cr 15 Fe 03 Ti 49 V 32 noHEA  BCC_B2#2 ORD 0.74567 HCP_A3 0.25433
Al 01 Cr 15 Fe 05 Ti 31 V 48 noHEA  BCC_B2#2 ORD 1.00000
Al 01 Cr 15 Fe 05 Ti 33 V 46 noHEA  BCC_B2#2 ORD 1.00000
Al 01 Cr 15 Fe 05 Ti 35 V 44 noHEA  BCC_B2#2 ORD 1.00000
Al 01 Cr 15 Fe 05 Ti 37 V 42 noHEA  BCC_B2#2 ORD 0.99962 HCP_A3 0.00038
Al 01 Cr 15 Fe 05 Ti 39 V 40 noHEA  BCC_B2#2 ORD 0.96189 HCP_A3 0.03811
Al 01 Cr 15 Fe 05 Ti 41 V 38 noHEA  BCC_B2#2 ORD 0.92496 HCP_A3 0.07504
Al 01 Cr 15 Fe 05 Ti 43 V 36 noHEA  BCC_B2#2 ORD 0.88882 HCP_A3 0.11118
Al 01 Cr 15 Fe 05 Ti 45 V 34 noHEA  BCC_B2#2 ORD 0.85348 HCP_A3 0.14652
Al 01 Cr 15 Fe 05 Ti 47 V 32 noHEA  BCC_B2#1 DISORD 0.00385 BCC_B2#2 ORD 0.81464 HCP_A3 0.18152
Al 01 Cr 15 Fe 05 Ti 49 V 30 noHEA  BCC_B2#1 DISORD 0.07564 BCC_B2#2 ORD 0.69835 HCP_A3 0.22601
Al 01 Cr 15 Fe 07 Ti 29 V 48 noHEA  BCC_B2#2 ORD 1.00000
Al 01 Cr 15 Fe 07 Ti 31 V 46 noHEA  BCC_B2#2 ORD 1.00000
Al 01 Cr 15 Fe 07 Ti 33 V 44 noHEA  BCC_B2#2 ORD 1.00000
Al 01 Cr 15 Fe 07 Ti 35 V 42 noHEA  BCC_B2#2 ORD 1.00000
Al 01 Cr 15 Fe 07 Ti 37 V 40 noHEA  BCC_B2#2 ORD 1.00000
Al 01 Cr 15 Fe 07 Ti 39 V 38 noHEA  BCC_B2#2 ORD 0.99477 HCP_A3 0.00523
Al 01 Cr 15 Fe 07 Ti 41 V 36 noHEA  BCC_B2#2 ORD 0.95810 HCP_A3 0.04190
Al 01 Cr 15 Fe 07 Ti 43 V 34 noHEA  BCC_B2#2 ORD 0.92251 HCP_A3 0.07748
Al 01 Cr 15 Fe 07 Ti 45 V 32 noHEA  BCC_B2#1 DISORD 0.05696 BCC_B2#2 ORD 0.82081 HCP_A3 0.12223
Al 01 Cr 15 Fe 07 Ti 47 V 30 noHEA  BCC_B2#1 DISORD 0.10771 BCC_B2#2 ORD 0.72509 HCP_A3 0.16720
Al 01 Cr 15 Fe 07 Ti 49 V 28 noHEA  BCC_B2#1 DISORD 0.14923 BCC_B2#3 ORD 0.63891 HCP_A3 0.21185
Al 01 Cr 15 Fe 09 Ti 27 V 48 noHEA  BCC_B2#1 ORD 0.21257 BCC_B2#2 ORD 0.78743
Al 01 Cr 15 Fe 09 Ti 29 V 46 noHEA  BCC_B2#1 DISORD 0.09769 BCC_B2#2 ORD 0.90231
Al 01 Cr 15 Fe 09 Ti 31 V 44 noHEA  BCC_B2#1 DISORD 0.01263 BCC_B2#2 ORD 0.98737
Al 01 Cr 15 Fe 09 Ti 33 V 42 noHEA  BCC_B2#2 ORD 1.00000
Al 01 Cr 15 Fe 09 Ti 35 V 40 noHEA  BCC_B2#2 ORD 1.00000
Al 01 Cr 15 Fe 09 Ti 37 V 38 noHEA  BCC_B2#2 ORD 1.00000
Al 01 Cr 15 Fe 09 Ti 39 V 36 noHEA  BCC_B2#2 ORD 1.00000
Al 01 Cr 15 Fe 09 Ti 41 V 34 noHEA  BCC_B2#1 DISORD 0.03094 BCC_B2#2 ORD 0.95120 HCP_A3 0.01786
Al 01 Cr 15 Fe 09 Ti 43 V 32 noHEA  BCC_B2#1 DISORD 0.07833 BCC_B2#3 ORD 0.85738 HCP_A3 0.06428
Al 01 Cr 15 Fe 09 Ti 45 V 30 noHEA  BCC_B2#1 DISORD 0.11865 BCC_B2#3 ORD 0.77079 HCP_A3 0.11057
Al 01 Cr 15 Fe 09 Ti 47 V 28 noHEA  BCC_B2#1 DISORD 0.15202 BCC_B2#3 ORD 0.69135 HCP_A3 0.15663
Al 01 Cr 15 Fe 09 Ti 49 V 26 noHEA  BCC_B2#1 DISORD 0.17878 BCC_B2#3 ORD 0.61882 HCP_A3 0.20239
Al 01 Cr 15 Fe 11 Ti 25 V 48 noHEA  BCC_B2#1 ORD 0.43994 BCC_B2#2 ORD 0.56006
Al 01 Cr 15 Fe 11 Ti 27 V 46 noHEA  BCC_B2#1 DISORD 0.33431 BCC_B2#2 ORD 0.66569
Al 01 Cr 15 Fe 11 Ti 29 V 44 noHEA  BCC_B2#1 DISORD 0.23059 BCC_B2#2 ORD 0.76941
Al 01 Cr 15 Fe 11 Ti 31 V 42 noHEA  BCC_B2#1 DISORD 0.14443 BCC_B2#2 ORD 0.85557
Al 01 Cr 15 Fe 11 Ti 33 V 40 noHEA  BCC_B2#1 DISORD 0.08633 BCC_B2#2 ORD 0.91367
Al 01 Cr 15 Fe 11 Ti 35 V 38 noHEA  BCC_B2#1 DISORD 0.05958 BCC_B2#2 ORD 0.94042
Al 01 Cr 15 Fe 11 Ti 37 V 36 noHEA  BCC_B2#1 DISORD 0.05740 BCC_B2#2 ORD 0.94260
Al 01 Cr 15 Fe 11 Ti 39 V 34 noHEA  BCC_B2#1 DISORD 0.06818 BCC_B2#2 ORD 0.93182
Al 01 Cr 15 Fe 11 Ti 41 V 32 noHEA  BCC_B2#1 DISORD 0.08735 BCC_B2#3 ORD 0.90449 HCP_A3 0.00816
Al 01 Cr 15 Fe 11 Ti 43 V 30 noHEA  BCC_B2#1 DISORD 0.12219 BCC_B2#3 ORD 0.82152 HCP_A3 0.05629
Al 01 Cr 15 Fe 11 Ti 45 V 28 noHEA  BCC_B2#1 DISORD 0.15143 BCC_B2#3 ORD 0.74439 HCP_A3 0.10419
Al 01 Cr 15 Fe 11 Ti 47 V 26 noHEA  BCC_B2#1 DISORD 0.17533 BCC_B2#3 ORD 0.67290 HCP_A3 0.15177
Al 01 Cr 15 Fe 11 Ti 49 V 24 noHEA  BCC_B2#1 DISORD 0.19428 BCC_B2#2 ORD 0.60681 HCP_A3 0.19891
Al 01 Cr 15 Fe 13 Ti 23 V 48 noHEA  BCC_B2#1 DISORD 0.53927 BCC_B2#2 ORD 0.46073
Al 01 Cr 15 Fe 13 Ti 25 V 46 noHEA  BCC_B2#1 DISORD 0.47444 BCC_B2#2 ORD 0.52556
Al 01 Cr 15 Fe 13 Ti 27 V 44 noHEA  BCC_B2#1 DISORD 0.39554 BCC_B2#2 ORD 0.60446
Al 01 Cr 15 Fe 13 Ti 29 V 42 noHEA  BCC_B2#1 DISORD 0.30894 BCC_B2#2 ORD 0.69106
Al 01 Cr 15 Fe 13 Ti 31 V 40 noHEA  BCC_B2#1 DISORD 0.22787 BCC_B2#2 ORD 0.77213
Al 01 Cr 15 Fe 13 Ti 33 V 38 noHEA  BCC_B2#1 DISORD 0.16535 BCC_B2#2 ORD 0.83465
Al 01 Cr 15 Fe 13 Ti 35 V 36 noHEA  BCC_B2#1 DISORD 0.12862 BCC_B2#2 ORD 0.87138
Al 01 Cr 15 Fe 13 Ti 37 V 34 noHEA  BCC_B2#1 DISORD 0.11500 BCC_B2#2 ORD 0.88500
Al 01 Cr 15 Fe 13 Ti 39 V 32 noHEA  BCC_B2#1 DISORD 0.11501 BCC_B2#2 ORD 0.88499
Al 01 Cr 15 Fe 13 Ti 41 V 30 noHEA  BCC_B2#1 DISORD 0.12253 BCC_B2#3 ORD 0.87355 HCP_A3 0.00392
Al 01 Cr 15 Fe 13 Ti 43 V 28 noHEA  BCC_B2#1 DISORD 0.14973 BCC_B2#3 ORD 0.79627 HCP_A3 0.05400
Al 01 Cr 15 Fe 13 Ti 45 V 26 noHEA  BCC_B2#1 DISORD 0.17225 BCC_B2#2 ORD 0.72419 HCP_A3 0.10356
Al 01 Cr 15 Fe 13 Ti 47 V 24 noHEA  BCC_B2#1 DISORD 0.19033 BCC_B2#2 ORD 0.65727 HCP_A3 0.15240
Al 01 Cr 15 Fe 13 Ti 49 V 22 noHEA  BCC_B2#1 DISORD 0.20419 BCC_B2#3 ORD 0.59566 HCP_A3 0.20015
Al 01 Cr 15 Fe 15 Ti 21 V 48 noHEA  BCC_B2#1 DISORD 0.58157 BCC_B2#2 ORD 0.41843
Al 01 Cr 15 Fe 15 Ti 23 V 46 noHEA  BCC_B2#1 DISORD 0.53546 BCC_B2#2 ORD 0.46454
Al 01 Cr 15 Fe 15 Ti 25 V 44 noHEA  BCC_B2#1 DISORD 0.48293 BCC_B2#2 ORD 0.51707
Al 01 Cr 15 Fe 15 Ti 27 V 42 noHEA  BCC_B2#1 DISORD 0.42142 BCC_B2#2 ORD 0.57858
Al 01 Cr 15 Fe 15 Ti 29 V 40 noHEA  BCC_B2#1 DISORD 0.35141 BCC_B2#2 ORD 0.64859
Al 01 Cr 15 Fe 15 Ti 31 V 38 noHEA  BCC_B2#1 DISORD 0.27962 BCC_B2#2 ORD 0.72038
Al 01 Cr 15 Fe 15 Ti 33 V 36 noHEA  BCC_B2#1 DISORD 0.21750 BCC_B2#2 ORD 0.78250
Al 01 Cr 15 Fe 15 Ti 35 V 34 noHEA  BCC_B2#1 DISORD 0.17494 BCC_B2#2 ORD 0.82506
Al 01 Cr 15 Fe 15 Ti 37 V 32 noHEA  BCC_B2#1 DISORD 0.15340 BCC_B2#2 ORD 0.84660
Al 01 Cr 15 Fe 15 Ti 39 V 30 noHEA  BCC_B2#1 DISORD 0.14590 BCC_B2#2 ORD 0.85410
Al 01 Cr 15 Fe 15 Ti 41 V 28 noHEA  BCC_B2#1 DISORD 0.14750 BCC_B2#2 ORD 0.84712 HCP_A3 0.00538
Al 01 Cr 15 Fe 15 Ti 43 V 26 noHEA  BCC_B2#1 DISORD 0.16954 BCC_B2#2 ORD 0.77340 HCP_A3 0.05706
Al 01 Cr 15 Fe 15 Ti 45 V 24 noHEA  BCC_B2#1 DISORD 0.18725 BCC_B2#2 ORD 0.70530 HCP_A3 0.10745
Al 01 Cr 15 Fe 15 Ti 47 V 22 noHEA  BCC_B2#1 DISORD 0.20070 BCC_B2#3 ORD 0.64322 HCP_A3 0.15607
Al 01 Cr 15 Fe 15 Ti 49 V 20 noHEA  BCC_B2#1 DISORD 0.20991 BCC_B2#3 ORD 0.58772 HCP_A3 0.20237
Al 01 Cr 15 Fe 17 Ti 19 V 48 noHEA  BCC_B2#1 DISORD 0.61390 BCC_B2#2 ORD 0.38610
Al 01 Cr 15 Fe 17 Ti 21 V 46 noHEA  BCC_B2#1 DISORD 0.57232 BCC_B2#2 ORD 0.42768
Al 01 Cr 15 Fe 17 Ti 23 V 44 noHEA  BCC_B2#1 DISORD 0.52888 BCC_B2#2 ORD 0.47112
Al 01 Cr 15 Fe 17 Ti 25 V 42 noHEA  BCC_B2#1 DISORD 0.48207 BCC_B2#2 ORD 0.51793
Al 01 Cr 15 Fe 17 Ti 27 V 40 noHEA  BCC_B2#1 DISORD 0.43008 BCC_B2#2 ORD 0.56992
Al 01 Cr 15 Fe 17 Ti 29 V 38 noHEA  BCC_B2#1 DISORD 0.37195 BCC_B2#2 ORD 0.62805
Al 01 Cr 15 Fe 17 Ti 31 V 36 noHEA  BCC_B2#1 DISORD 0.30997 BCC_B2#2 ORD 0.69003
Al 01 Cr 15 Fe 17 Ti 33 V 34 noHEA  BCC_B2#1 DISORD 0.25155 BCC_B2#2 ORD 0.74845
Al 01 Cr 15 Fe 17 Ti 35 V 32 noHEA  BCC_B2#1 DISORD 0.20660 BCC_B2#2 ORD 0.79340
Al 01 Cr 15 Fe 17 Ti 37 V 30 noHEA  BCC_B2#1 DISORD 0.17989 BCC_B2#2 ORD 0.82011
Al 01 Cr 15 Fe 17 Ti 39 V 28 noHEA  BCC_B2#1 DISORD 0.16717 BCC_B2#2 ORD 0.83283
Al 01 Cr 15 Fe 17 Ti 41 V 26 noHEA  BCC_B2#1 DISORD 0.16693 BCC_B2#2 ORD 0.82163 HCP_A3 0.01144
Al 01 Cr 15 Fe 17 Ti 43 V 24 noHEA  BCC_B2#1 DISORD 0.18460 BCC_B2#2 ORD 0.75213 HCP_A3 0.06327
Al 01 Cr 15 Fe 17 Ti 45 V 22 noHEA  BCC_B2#1 DISORD 0.19771 BCC_B2#3 ORD 0.68979 HCP_A3 0.11250
Al 01 Cr 15 Fe 17 Ti 47 V 20 noHEA  BCC_B2#1 DISORD 0.20640 BCC_B2#3 ORD 0.63486 HCP_A3 0.15874
Al 01 Cr 15 Fe 17 Ti 49 V 18 noHEA  BCC_B2#1 DISORD 0.21091 BCC_B2#3 ORD 0.58721 HCP_A3 0.20188
Al 01 Cr 15 Fe 19 Ti 17 V 48 noHEA  BCC_B2#1 DISORD 0.64651 BCC_B2#2 ORD 0.35349
Al 01 Cr 15 Fe 19 Ti 19 V 46 noHEA  BCC_B2#1 DISORD 0.60565 BCC_B2#2 ORD 0.39435
Al 01 Cr 15 Fe 19 Ti 21 V 44 noHEA  BCC_B2#1 DISORD 0.56440 BCC_B2#2 ORD 0.43560
Al 01 Cr 15 Fe 19 Ti 23 V 42 noHEA  BCC_B2#1 DISORD 0.52222 BCC_B2#2 ORD 0.47778
Al 01 Cr 15 Fe 19 Ti 25 V 40 noHEA  BCC_B2#1 DISORD 0.47824 BCC_B2#2 ORD 0.52176
Al 01 Cr 15 Fe 19 Ti 27 V 38 noHEA  BCC_B2#1 DISORD 0.43133 BCC_B2#2 ORD 0.56867
Al 01 Cr 15 Fe 19 Ti 29 V 36 noHEA  BCC_B2#1 DISORD 0.38055 BCC_B2#2 ORD 0.61945
Al 01 Cr 15 Fe 19 Ti 31 V 34 noHEA  BCC_B2#1 DISORD 0.32639 BCC_B2#2 ORD 0.67361
Al 01 Cr 15 Fe 19 Ti 33 V 32 noHEA  BCC_B2#1 DISORD 0.27289 BCC_B2#2 ORD 0.72711
Al 01 Cr 15 Fe 19 Ti 35 V 30 noHEA  BCC_B2#1 DISORD 0.22799 BCC_B2#2 ORD 0.77201
Al 01 Cr 15 Fe 19 Ti 37 V 28 noHEA  BCC_B2#1 DISORD 0.19827 BCC_B2#2 ORD 0.80173
Al 01 Cr 15 Fe 19 Ti 39 V 26 noHEA  BCC_B2#1 DISORD 0.18204 BCC_B2#2 ORD 0.81796
Al 01 Cr 15 Fe 19 Ti 41 V 24 noHEA  BCC_B2#1 DISORD 0.18194 BCC_B2#2 ORD 0.79899 HCP_A3 0.01907
Al 01 Cr 15 Fe 19 Ti 43 V 22 noHEA  BCC_B2#1 DISORD 0.19487 BCC_B2#3 ORD 0.73629 HCP_A3 0.06884
Al 01 Cr 15 Fe 19 Ti 45 V 20 noHEA  BCC_B2#1 DISORD 0.20312 BCC_B2#3 ORD 0.68184 HCP_A3 0.11504
Al 01 Cr 15 Fe 19 Ti 47 V 18 noHEA  BCC_B2#1 DISORD 0.20725 BCC_B2#2 ORD 0.63480 HCP_A3 0.15795
Al 01 Cr 15 Fe 19 Ti 49 V 16 noHEA  BCC_B2#1 DISORD 0.20794 BCC_B2#2 ORD 0.59401 HCP_A3 0.19805
Al 01 Cr 15 Fe 21 Ti 15 V 48 noHEA  BCC_B2#1 DISORD 0.67994 BCC_B2#2 ORD 0.32006
Al 01 Cr 15 Fe 21 Ti 17 V 46 noHEA  BCC_B2#1 DISORD 0.63888 BCC_B2#2 ORD 0.36112
Al 01 Cr 15 Fe 21 Ti 19 V 44 noHEA  BCC_B2#1 DISORD 0.59804 BCC_B2#2 ORD 0.40196
Al 01 Cr 15 Fe 21 Ti 21 V 42 noHEA  BCC_B2#1 DISORD 0.55713 BCC_B2#2 ORD 0.44287
Al 01 Cr 15 Fe 21 Ti 23 V 40 noHEA  BCC_B2#1 DISORD 0.51577 BCC_B2#2 ORD 0.48423
Al 01 Cr 15 Fe 21 Ti 25 V 38 noHEA  BCC_B2#1 DISORD 0.47344 BCC_B2#2 ORD 0.52656
Al 01 Cr 15 Fe 21 Ti 27 V 36 noHEA  BCC_B2#1 DISORD 0.42946 BCC_B2#2 ORD 0.57054
Al 01 Cr 15 Fe 21 Ti 29 V 34 noHEA  BCC_B2#1 DISORD 0.38313 BCC_B2#4 ORD 0.61687
Al 01 Cr 15 Fe 21 Ti 31 V 32 noHEA  BCC_B2#1 DISORD 0.33442 BCC_B2#2 ORD 0.66558
Al 01 Cr 15 Fe 21 Ti 33 V 30 noHEA  BCC_B2#1 DISORD 0.28541 BCC_B2#2 ORD 0.71459
Al 01 Cr 15 Fe 21 Ti 35 V 28 noHEA  BCC_B2#1 DISORD 0.24184 BCC_B2#2 ORD 0.75816
Al 01 Cr 15 Fe 21 Ti 37 V 26 noHEA  BCC_B2#1 DISORD 0.21061 BCC_B2#2 ORD 0.78939
Al 01 Cr 15 Fe 21 Ti 39 V 24 noHEA  BCC_B2#1 DISORD 0.19218 BCC_B2#2 ORD 0.80782
Al 01 Cr 15 Fe 21 Ti 41 V 22 noHEA  BCC_B2#1 DISORD 0.19188 BCC_B2#3 ORD 0.78362 HCP_A3 0.02450
Al 01 Cr 15 Fe 21 Ti 43 V 20 noHEA  BCC_B2#1 DISORD 0.19992 BCC_B2#2 ORD 0.72916 HCP_A3 0.07092
Al 01 Cr 15 Fe 21 Ti 45 V 18 noHEA  BCC_B2#1 DISORD 0.20383 BCC_B2#2 ORD 0.68233 HCP_A3 0.11384
Al 01 Cr 15 Fe 21 Ti 47 V 16 noHEA  BCC_B2#1 DISORD 0.20446 BCC_B2#2 ORD 0.64156 HCP_A3 0.15397
Al 01 Cr 15 Fe 21 Ti 49 V 14 noHEA  BCC_B2#1 DISORD 0.20252 BCC_B2#2 ORD 0.60556 HCP_A3 0.19193
Al 01 Cr 15 Fe 23 Ti 13 V 48 noHEA  BCC_B2#1 DISORD 0.58515 BCC_B2#2 ORD 0.28134 SIGMA ORD 0.13351
Al 01 Cr 15 Fe 23 Ti 15 V 46 noHEA  BCC_B2#1 DISORD 0.61411 BCC_B2#2 ORD 0.32551 SIGMA ORD 0.06038
Al 01 Cr 15 Fe 23 Ti 17 V 44 noHEA  BCC_B2#1 DISORD 0.63089 BCC_B2#2 ORD 0.36911
Al 01 Cr 15 Fe 23 Ti 19 V 42 noHEA  BCC_B2#1 DISORD 0.59009 BCC_B2#2 ORD 0.40991
Al 01 Cr 15 Fe 23 Ti 21 V 40 noHEA  BCC_B2#1 DISORD 0.54954 BCC_B2#2 ORD 0.45046
Al 01 Cr 15 Fe 23 Ti 23 V 38 noHEA  BCC_B2#1 DISORD 0.50891 BCC_B2#2 ORD 0.49109
Al 01 Cr 15 Fe 23 Ti 25 V 36 noHEA  BCC_B2#1 DISORD 0.46784 BCC_B2#2 ORD 0.53216
Al 01 Cr 15 Fe 23 Ti 27 V 34 noHEA  BCC_B2#1 DISORD 0.42587 BCC_B2#2 ORD 0.57413
Al 01 Cr 15 Fe 23 Ti 29 V 32 noHEA  BCC_B2#1 DISORD 0.38251 BCC_B2#4 ORD 0.61749
Al 01 Cr 15 Fe 23 Ti 31 V 30 noHEA  BCC_B2#1 DISORD 0.33758 BCC_B2#4 ORD 0.66242
Al 01 Cr 15 Fe 23 Ti 33 V 28 noHEA  BCC_B2#1 DISORD 0.29216 BCC_B2#2 ORD 0.70784
Al 01 Cr 15 Fe 23 Ti 35 V 26 noHEA  BCC_B2#1 DISORD 0.25020 BCC_B2#2 ORD 0.74980
Al 01 Cr 15 Fe 23 Ti 37 V 24 noHEA  BCC_B2#1 DISORD 0.21828 BCC_B2#2 ORD 0.78172
Al 01 Cr 15 Fe 23 Ti 39 V 22 noHEA  BCC_B2#1 DISORD 0.19857 BCC_B2#2 ORD 0.80143
Al 01 Cr 15 Fe 23 Ti 41 V 20 noHEA  BCC_B2#1 DISORD 0.19662 BCC_B2#2 ORD 0.77745 HCP_A3 0.02593
Al 01 Cr 15 Fe 23 Ti 43 V 18 noHEA  BCC_B2#1 DISORD 0.20054 BCC_B2#2 ORD 0.73019 HCP_A3 0.06927
Al 01 Cr 15 Fe 23 Ti 45 V 16 noHEA  BCC_B2#1 DISORD 0.20123 BCC_B2#2 ORD 0.68906 HCP_A3 0.10970
Al 01 Cr 15 Fe 23 Ti 47 V 14 noHEA  BCC_B2#1 DISORD 0.19947 BCC_B2#2 ORD 0.65258 HCP_A3 0.14796
Al 01 Cr 15 Fe 23 Ti 49 V 12 noHEA  BCC_B2#1 DISORD 0.17909 BCC_B2#2 ORD 0.62536 C14_LAVES 0.02016 HCP_A3 0.17540
Al 01 Cr 15 Fe 25 Ti 11 V 48 noHEA  BCC_B2#1 DISORD 0.44792 BCC_B2#2 ORD 0.24093 SIGMA ORD 0.31115
Al 01 Cr 15 Fe 25 Ti 13 V 46 noHEA  BCC_B2#1 DISORD 0.47598 BCC_B2#2 ORD 0.28524 SIGMA ORD 0.23878
Al 01 Cr 15 Fe 25 Ti 15 V 44 noHEA  BCC_B2#1 DISORD 0.50427 BCC_B2#2 ORD 0.32948 SIGMA ORD 0.16625
Al 01 Cr 15 Fe 25 Ti 17 V 42 noHEA  BCC_B2#1 DISORD 0.53270 BCC_B2#2 ORD 0.37368 SIGMA ORD 0.09362
Al 01 Cr 15 Fe 25 Ti 19 V 40 noHEA  BCC_B2#1 DISORD 0.56121 BCC_B2#2 ORD 0.41784 SIGMA ORD 0.02095
Al 01 Cr 15 Fe 25 Ti 21 V 38 noHEA  BCC_B2#1 DISORD 0.54080 BCC_B2#2 ORD 0.45920
Al 01 Cr 15 Fe 25 Ti 23 V 36 noHEA  BCC_B2#1 DISORD 0.50083 BCC_B2#2 ORD 0.49917
Al 01 Cr 15 Fe 25 Ti 25 V 34 noHEA  BCC_B2#1 DISORD 0.46087 BCC_B2#2 ORD 0.53913
Al 01 Cr 15 Fe 25 Ti 27 V 32 noHEA  BCC_B2#1 DISORD 0.42057 BCC_B2#2 ORD 0.57943
Al 01 Cr 15 Fe 25 Ti 29 V 30 noHEA  BCC_B2#1 DISORD 0.37957 BCC_B2#3 ORD 0.62043
Al 01 Cr 15 Fe 25 Ti 31 V 28 noHEA  BCC_B2#1 DISORD 0.33759 BCC_B2#3 ORD 0.66241
Al 01 Cr 15 Fe 25 Ti 33 V 26 noHEA  BCC_B2#1 DISORD 0.29513 BCC_B2#4 ORD 0.70487
Al 01 Cr 15 Fe 25 Ti 35 V 24 noHEA  BCC_B2#1 DISORD 0.25479 BCC_B2#2 ORD 0.74521
Al 01 Cr 15 Fe 25 Ti 37 V 22 noHEA  BCC_B2#1 DISORD 0.22243 BCC_B2#2 ORD 0.77757
Al 01 Cr 15 Fe 25 Ti 39 V 20 noHEA  BCC_B2#1 DISORD 0.20186 BCC_B2#2 ORD 0.79814
Al 01 Cr 15 Fe 25 Ti 41 V 18 noHEA  BCC_B2#1 DISORD 0.19174 BCC_B2#2 ORD 0.02218 BCC_B2#3 ORD 0.77785 HCP_A3 0.00822
Al 01 Cr 15 Fe 25 Ti 43 V 16 noHEA  BCC_B2#1 DISORD 0.19818 BCC_B2#2 ORD 0.73690 HCP_A3 0.06492
Al 01 Cr 15 Fe 25 Ti 45 V 14 noHEA  BCC_B2#1 DISORD 0.19665 BCC_B2#2 ORD 0.69963 HCP_A3 0.10373
Al 01 Cr 15 Fe 25 Ti 47 V 12 noHEA  BCC_B2#1 DISORD 0.16178 BCC_B2#2 ORD 0.67698 C14_LAVES 0.03788 HCP_A3 0.12336
Al 01 Cr 15 Fe 25 Ti 49 V 10 noHEA  BCC_B2#1 DISORD 0.09199 BCC_B2#2 ORD 0.66735 C14_LAVES 0.11713 HCP_A3 0.12353
Al 01 Cr 15 Fe 27 Ti 09 V 48 noHEA  BCC_B2#1 DISORD 0.31853 BCC_B2#2 ORD 0.20077 SIGMA ORD 0.48071
Al 01 Cr 15 Fe 27 Ti 11 V 46 noHEA  BCC_B2#1 DISORD 0.34490 BCC_B2#2 ORD 0.24526 SIGMA ORD 0.40984
Al 01 Cr 15 Fe 27 Ti 13 V 44 noHEA  BCC_B2#1 DISORD 0.37193 BCC_B2#2 ORD 0.28963 SIGMA ORD 0.33844
Al 01 Cr 15 Fe 27 Ti 15 V 42 noHEA  BCC_B2#1 DISORD 0.39937 BCC_B2#2 ORD 0.33392 SIGMA ORD 0.26671
Al 01 Cr 15 Fe 27 Ti 17 V 40 noHEA  BCC_B2#1 DISORD 0.42708 BCC_B2#2 ORD 0.37815 SIGMA ORD 0.19477
Al 01 Cr 15 Fe 27 Ti 19 V 38 noHEA  BCC_B2#1 DISORD 0.45496 BCC_B2#2 ORD 0.42234 SIGMA ORD 0.12270
Al 01 Cr 15 Fe 27 Ti 21 V 36 noHEA  BCC_B2#1 DISORD 0.48295 BCC_B2#2 ORD 0.46650 SIGMA ORD 0.05055
Al 01 Cr 15 Fe 27 Ti 23 V 34 noHEA  BCC_B2#1 DISORD 0.49080 BCC_B2#2 ORD 0.50920
Al 01 Cr 15 Fe 27 Ti 25 V 32 noHEA  BCC_B2#1 DISORD 0.45176 BCC_B2#2 ORD 0.54824
Al 01 Cr 15 Fe 27 Ti 27 V 30 noHEA  BCC_B2#1 DISORD 0.41296 BCC_B2#2 ORD 0.58704
Al 01 Cr 15 Fe 27 Ti 29 V 28 noHEA  BCC_B2#1 DISORD 0.37409 BCC_B2#4 ORD 0.62591
Al 01 Cr 15 Fe 27 Ti 31 V 26 noHEA  BCC_B2#1 DISORD 0.33483 BCC_B2#3 ORD 0.66517
Al 01 Cr 15 Fe 27 Ti 33 V 24 noHEA  BCC_B2#1 DISORD 0.29520 BCC_B2#3 ORD 0.70480
Al 01 Cr 15 Fe 27 Ti 35 V 22 noHEA  BCC_B2#1 DISORD 0.25671 BCC_B2#3 ORD 0.74329
Al 01 Cr 15 Fe 27 Ti 37 V 20 noHEA  BCC_B2#1 DISORD 0.22409 BCC_B2#2 ORD 0.77591
Al 01 Cr 15 Fe 27 Ti 39 V 18 noHEA  BCC_B2#1 DISORD 0.20265 BCC_B2#2 ORD 0.79735
Al 01 Cr 15 Fe 27 Ti 41 V 16 noHEA  BCC_B2#1 DISORD 0.18815 BCC_B2#2 ORD 0.03007 BCC_B2#3 ORD 0.78178
Al 01 Cr 15 Fe 27 Ti 43 V 14 noHEA  BCC_B2#1 DISORD 0.17863 BCC_B2#2 ORD 0.06592 BCC_B2#3 ORD 0.74351 HCP_A3 0.01194
Al 01 Cr 15 Fe 27 Ti 45 V 12 noHEA  BCC_B2#1 DISORD 0.13582 BCC_B2#2 ORD 0.05187 BCC_B2#3 ORD 0.72527 C14_LAVES 0.05168 HCP_A3 0.03537
Al 01 Cr 15 Fe 27 Ti 47 V 10 noHEA  BCC_B2#1 DISORD 0.06884 BCC_B2#2 ORD 0.03595 BCC_B2#3 ORD 0.71654 C14_LAVES 0.13219 HCP_A3 0.04648
Al 01 Cr 15 Fe 27 Ti 49 V 08 noHEA  BCC_B2#1 DISORD 0.00186 BCC_B2#2 ORD 0.02003 BCC_B2#3 ORD 0.70781 C14_LAVES 0.21271 HCP_A3 0.05759
Al 01 Cr 15 Fe 29 Ti 07 V 48 noHEA  BCC_B2#1 ORD 0.20043 BCC_B2#2 ORD 0.16122 SIGMA ORD 0.63834
Al 01 Cr 15 Fe 29 Ti 09 V 46 noHEA  BCC_B2#1 DISORD 0.22353 BCC_B2#2 ORD 0.20594 SIGMA ORD 0.57053
Al 01 Cr 15 Fe 29 Ti 11 V 44 noHEA  BCC_B2#1 DISORD 0.24836 BCC_B2#2 ORD 0.25041 SIGMA ORD 0.50123
Al 01 Cr 15 Fe 29 Ti 13 V 42 noHEA  BCC_B2#1 DISORD 0.27423 BCC_B2#2 ORD 0.29474 SIGMA ORD 0.43103
Al 01 Cr 15 Fe 29 Ti 15 V 40 noHEA  BCC_B2#1 DISORD 0.30075 BCC_B2#2 ORD 0.33899 SIGMA ORD 0.36027
Al 01 Cr 15 Fe 29 Ti 17 V 38 noHEA  BCC_B2#1 DISORD 0.32766 BCC_B2#3 ORD 0.38318 SIGMA ORD 0.28915
Al 01 Cr 15 Fe 29 Ti 19 V 36 noHEA  BCC_B2#1 DISORD 0.35483 BCC_B2#2 ORD 0.42735 SIGMA ORD 0.21781
Al 01 Cr 15 Fe 29 Ti 21 V 34 noHEA  BCC_B2#1 DISORD 0.38216 BCC_B2#2 ORD 0.47150 SIGMA ORD 0.14634
Al 01 Cr 15 Fe 29 Ti 23 V 32 noHEA  BCC_B2#1 DISORD 0.40958 BCC_B2#2 ORD 0.51564 SIGMA ORD 0.07477
Al 01 Cr 15 Fe 29 Ti 25 V 30 noHEA  BCC_B2#1 DISORD 0.43706 BCC_B2#2 ORD 0.55978 SIGMA ORD 0.00316
Al 01 Cr 15 Fe 29 Ti 27 V 28 noHEA  BCC_B2#1 DISORD 0.40232 BCC_B2#2 ORD 0.59768
Al 01 Cr 15 Fe 29 Ti 29 V 26 noHEA  BCC_B2#1 DISORD 0.36536 BCC_B2#2 ORD 0.63464
Al 01 Cr 15 Fe 29 Ti 31 V 24 noHEA  BCC_B2#1 DISORD 0.32878 BCC_B2#4 ORD 0.67122
Al 01 Cr 15 Fe 29 Ti 33 V 22 noHEA  BCC_B2#1 DISORD 0.29226 BCC_B2#3 ORD 0.70774
Al 01 Cr 15 Fe 29 Ti 35 V 20 noHEA  BCC_B2#1 DISORD 0.25627 BCC_B2#3 ORD 0.74373
Al 01 Cr 15 Fe 29 Ti 37 V 18 noHEA  BCC_B2#1 DISORD 0.22404 BCC_B2#2 ORD 0.77596
Al 01 Cr 15 Fe 29 Ti 39 V 16 noHEA  BCC_B2#1 DISORD 0.20156 BCC_B2#2 ORD 0.79844
Al 01 Cr 15 Fe 29 Ti 41 V 14 noHEA  BCC_B2#1 DISORD 0.18617 BCC_B2#2 ORD 0.02380 BCC_B2#3 ORD 0.79003
Al 01 Cr 15 Fe 29 Ti 43 V 12 noHEA  BCC_B2#1 DISORD 0.13556 BCC_B2#2 ORD 0.04179 BCC_B2#3 ORD 0.77037 C14_LAVES 0.05229
Al 01 Cr 15 Fe 29 Ti 45 V 10 noHEA  BCC_B2#1 DISORD 0.06270 BCC_B2#2 ORD 0.03828 BCC_B2#3 ORD 0.76166 C14_LAVES 0.13736
Al 01 Cr 15 Fe 29 Ti 47 V 08 noHEA  BCC_B2#1 ORD 0.04353 BCC_B2#2 ORD 0.74676 C14_LAVES 0.20972
Al 01 Cr 15 Fe 29 Ti 49 V 06 noHEA  BCC_B2#2 ORD 0.70369 C14_LAVES 0.23065 HCP_A3 0.06566
Al 01 Cr 15 Fe 31 Ti 05 V 48 noHEA  BCC_B2#1 ORD 0.09968 BCC_B2#2 ORD 0.12318 SIGMA ORD 0.77715
Al 01 Cr 15 Fe 31 Ti 07 V 46 noHEA  BCC_B2#1 ORD 0.11531 BCC_B2#2 ORD 0.16809 SIGMA ORD 0.71660
Al 01 Cr 15 Fe 31 Ti 09 V 44 noHEA  BCC_B2#1 DISORD 0.13603 BCC_B2#2 ORD 0.21247 SIGMA ORD 0.65150
Al 01 Cr 15 Fe 31 Ti 11 V 42 noHEA  BCC_B2#1 DISORD 0.15953 BCC_B2#2 ORD 0.25660 SIGMA ORD 0.58386
Al 01 Cr 15 Fe 31 Ti 13 V 40 noHEA  BCC_B2#1 DISORD 0.18445 BCC_B2#2 ORD 0.30068 SIGMA ORD 0.51487
Al 01 Cr 15 Fe 31 Ti 15 V 38 noHEA  BCC_B2#1 DISORD 0.21016 BCC_B2#2 ORD 0.34475 SIGMA ORD 0.44509
Al 01 Cr 15 Fe 31 Ti 17 V 36 noHEA  BCC_B2#1 DISORD 0.23635 BCC_B2#2 ORD 0.38882 SIGMA ORD 0.37483
Al 01 Cr 15 Fe 31 Ti 19 V 34 noHEA  BCC_B2#1 DISORD 0.26281 BCC_B2#3 ORD 0.43291 SIGMA ORD 0.30428
Al 01 Cr 15 Fe 31 Ti 21 V 32 noHEA  BCC_B2#1 DISORD 0.28945 BCC_B2#3 ORD 0.47701 SIGMA ORD 0.23355
Al 01 Cr 15 Fe 31 Ti 23 V 30 noHEA  BCC_B2#1 DISORD 0.31619 BCC_B2#3 ORD 0.52112 SIGMA ORD 0.16270
Al 01 Cr 15 Fe 31 Ti 25 V 28 noHEA  BCC_B2#1 DISORD 0.34298 BCC_B2#2 ORD 0.56525 SIGMA ORD 0.09178
Al 01 Cr 15 Fe 31 Ti 27 V 26 noHEA  BCC_B2#1 DISORD 0.36979 BCC_B2#2 ORD 0.60939 SIGMA ORD 0.02082
Al 01 Cr 15 Fe 31 Ti 29 V 24 noHEA  BCC_B2#1 DISORD 0.35270 BCC_B2#2 ORD 0.64730
Al 01 Cr 15 Fe 31 Ti 31 V 22 noHEA  BCC_B2#1 DISORD 0.31856 BCC_B2#2 ORD 0.68144
Al 01 Cr 15 Fe 31 Ti 33 V 20 noHEA  BCC_B2#1 DISORD 0.28545 BCC_B2#4 ORD 0.71455
Al 01 Cr 15 Fe 31 Ti 35 V 18 noHEA  BCC_B2#1 DISORD 0.25293 BCC_B2#3 ORD 0.74707
Al 01 Cr 15 Fe 31 Ti 37 V 16 noHEA  BCC_B2#1 DISORD 0.22241 BCC_B2#2 ORD 0.77759
Al 01 Cr 15 Fe 31 Ti 39 V 14 noHEA  BCC_B2#1 DISORD 0.19916 BCC_B2#2 ORD 0.80084
Al 01 Cr 15 Fe 31 Ti 41 V 12 noHEA  BCC_B2#1 DISORD 0.16672 BCC_B2#2 ORD 0.80638 C14_LAVES 0.02689
Al 01 Cr 15 Fe 31 Ti 43 V 10 noHEA  BCC_B2#1 DISORD 0.09536 BCC_B2#2 ORD 0.79245 C14_LAVES 0.11219
Al 01 Cr 15 Fe 31 Ti 45 V 08 noHEA  BCC_B2#1 DISORD 0.02400 BCC_B2#2 ORD 0.77880 C14_LAVES 0.19720
Al 01 Cr 15 Fe 31 Ti 47 V 06 noHEA  BCC_B2#1 ORD 0.00655 BCC_B2#2 ORD 0.74547 C14_LAVES 0.23028 HCP_A3 0.01770
Al 01 Cr 15 Fe 31 Ti 49 V 04 noHEA  BCC_B2#2 ORD 0.69715 C14_LAVES 0.23885 HCP_A3 0.06399
Al 01 Cr 15 Fe 33 Ti 03 V 48 noHEA  BCC_B2#1 ORD 0.08870 BCC_B2#2 ORD 0.03273 SIGMA ORD 0.87857
Al 01 Cr 15 Fe 33 Ti 05 V 46 noHEA  BCC_B2#1 ORD 0.02566 BCC_B2#2 ORD 0.13478 SIGMA ORD 0.83956
Al 01 Cr 15 Fe 33 Ti 07 V 44 noHEA  BCC_B2#1 ORD 0.03692 BCC_B2#2 ORD 0.17767 SIGMA ORD 0.78541
Al 01 Cr 15 Fe 33 Ti 09 V 42 noHEA  BCC_B2#1 DISORD 0.05691 BCC_B2#2 ORD 0.22047 SIGMA ORD 0.72263
Al 01 Cr 15 Fe 33 Ti 11 V 40 noHEA  BCC_B2#1 DISORD 0.08010 BCC_B2#2 ORD 0.26371 SIGMA ORD 0.65619
Al 01 Cr 15 Fe 33 Ti 13 V 38 noHEA  BCC_B2#1 DISORD 0.10477 BCC_B2#2 ORD 0.30722 SIGMA ORD 0.58801
Al 01 Cr 15 Fe 33 Ti 15 V 36 noHEA  BCC_B2#1 DISORD 0.13008 BCC_B2#2 ORD 0.35095 SIGMA ORD 0.51897
Al 01 Cr 15 Fe 33 Ti 17 V 34 noHEA  BCC_B2#1 DISORD 0.15572 BCC_B2#2 ORD 0.39482 SIGMA ORD 0.44945
Al 01 Cr 15 Fe 33 Ti 19 V 32 noHEA  BCC_B2#1 DISORD 0.18155 BCC_B2#2 ORD 0.43880 SIGMA ORD 0.37965
Al 01 Cr 15 Fe 33 Ti 21 V 30 noHEA  BCC_B2#1 DISORD 0.20747 BCC_B2#3 ORD 0.48284 SIGMA ORD 0.30968
Al 01 Cr 15 Fe 33 Ti 23 V 28 noHEA  BCC_B2#1 DISORD 0.23344 BCC_B2#3 ORD 0.52695 SIGMA ORD 0.23961
Al 01 Cr 15 Fe 33 Ti 25 V 26 noHEA  BCC_B2#1 DISORD 0.25943 BCC_B2#3 ORD 0.57110 SIGMA ORD 0.16947
Al 01 Cr 15 Fe 33 Ti 27 V 24 noHEA  BCC_B2#1 DISORD 0.28542 BCC_B2#3 ORD 0.61528 SIGMA ORD 0.09929
Al 01 Cr 15 Fe 33 Ti 29 V 22 noHEA  BCC_B2#1 DISORD 0.31140 BCC_B2#3 ORD 0.65950 SIGMA ORD 0.02910
Al 01 Cr 15 Fe 33 Ti 31 V 20 noHEA  BCC_B2#1 DISORD 0.30352 BCC_B2#2 ORD 0.69648
Al 01 Cr 15 Fe 33 Ti 33 V 18 noHEA  BCC_B2#1 DISORD 0.27364 BCC_B2#2 ORD 0.72636
Al 01 Cr 15 Fe 33 Ti 35 V 16 noHEA  BCC_B2#1 DISORD 0.24544 BCC_B2#3 ORD 0.75456
Al 01 Cr 15 Fe 33 Ti 37 V 14 noHEA  BCC_B2#1 DISORD 0.21848 BCC_B2#2 ORD 0.78152
Al 01 Cr 15 Fe 33 Ti 39 V 12 noHEA  BCC_B2#1 DISORD 0.19576 BCC_B2#2 ORD 0.80424
Al 01 Cr 15 Fe 33 Ti 41 V 10 noHEA  BCC_B2#1 DISORD 0.16088 BCC_B2#2 ORD 0.80803 C14_LAVES 0.03108
Al 01 Cr 15 Fe 33 Ti 43 V 08 noHEA  BCC_B2#1 DISORD 0.08842 BCC_B2#2 ORD 0.78936 C14_LAVES 0.12223
Al 01 Cr 15 Fe 33 Ti 45 V 06 noHEA  BCC_B2#1 DISORD 0.01574 BCC_B2#2 ORD 0.77025 C14_LAVES 0.21401
Al 01 Cr 15 Fe 33 Ti 47 V 04 noHEA  BCC_B2#2 ORD 0.74007 C14_LAVES 0.24007 HCP_A3 0.01987
Al 01 Cr 15 Fe 33 Ti 49 V 02 noHEA  BCC_B2#2 ORD 0.69220 C14_LAVES 0.24465 HCP_A3 0.06316
Al 01 Cr 15 Fe 35 Ti 01 V 48 noHEA  BCC_B2#1 ORD 0.02512 BCC_B2#2 ORD 0.04961 SIGMA ORD 0.92527
Al 01 Cr 15 Fe 35 Ti 03 V 46 noHEA  BCC_B2#2 ORD 0.09905 SIGMA ORD 0.90095
Al 01 Cr 15 Fe 35 Ti 05 V 44 noHEA  BCC_B2#2 ORD 0.13966 SIGMA ORD 0.86034
Al 01 Cr 15 Fe 35 Ti 07 V 42 noHEA  BCC_B2#2 ORD 0.18296 SIGMA ORD 0.81704
Al 01 Cr 15 Fe 35 Ti 09 V 40 noHEA  BCC_B2#2 ORD 0.22728 SIGMA ORD 0.77272
Al 01 Cr 15 Fe 35 Ti 11 V 38 noHEA  BCC_B2#1 DISORD 0.01299 BCC_B2#2 ORD 0.27067 SIGMA ORD 0.71634
Al 01 Cr 15 Fe 35 Ti 13 V 36 noHEA  BCC_B2#1 DISORD 0.03807 BCC_B2#3 ORD 0.31350 SIGMA ORD 0.64844
Al 01 Cr 15 Fe 35 Ti 15 V 34 noHEA  BCC_B2#1 DISORD 0.06320 BCC_B2#3 ORD 0.35692 SIGMA ORD 0.57988
Al 01 Cr 15 Fe 35 Ti 17 V 32 noHEA  BCC_B2#1 DISORD 0.08835 BCC_B2#3 ORD 0.40067 SIGMA ORD 0.51098
Al 01 Cr 15 Fe 35 Ti 19 V 30 noHEA  BCC_B2#1 DISORD 0.11347 BCC_B2#3 ORD 0.44464 SIGMA ORD 0.44189
Al 01 Cr 15 Fe 35 Ti 21 V 28 noHEA  BCC_B2#1 DISORD 0.13857 BCC_B2#3 ORD 0.48875 SIGMA ORD 0.37268
Al 01 Cr 15 Fe 35 Ti 23 V 26 noHEA  BCC_B2#1 DISORD 0.16363 BCC_B2#2 ORD 0.53297 SIGMA ORD 0.30340
Al 01 Cr 15 Fe 35 Ti 25 V 24 noHEA  BCC_B2#1 DISORD 0.18866 BCC_B2#2 ORD 0.57726 SIGMA ORD 0.23408
Al 01 Cr 15 Fe 35 Ti 27 V 22 noHEA  BCC_B2#1 DISORD 0.21365 BCC_B2#2 ORD 0.62161 SIGMA ORD 0.16474
Al 01 Cr 15 Fe 35 Ti 29 V 20 noHEA  BCC_B2#1 DISORD 0.23861 BCC_B2#2 ORD 0.66600 SIGMA ORD 0.09539
Al 01 Cr 15 Fe 35 Ti 31 V 18 noHEA  BCC_B2#1 DISORD 0.26352 BCC_B2#2 ORD 0.71044 SIGMA ORD 0.02603
Al 01 Cr 15 Fe 35 Ti 33 V 16 noHEA  BCC_B2#1 DISORD 0.25619 BCC_B2#2 ORD 0.74381
Al 01 Cr 15 Fe 35 Ti 35 V 14 noHEA  BCC_B2#1 DISORD 0.23234 BCC_B2#2 ORD 0.76766
Al 01 Cr 15 Fe 35 Ti 37 V 12 noHEA  BCC_B2#1 DISORD 0.21059 BCC_B2#3 ORD 0.78941
Al 01 Cr 15 Fe 35 Ti 39 V 10 noHEA  BCC_B2#1 DISORD 0.19096 BCC_B2#2 ORD 0.80904
Al 01 Cr 15 Fe 35 Ti 41 V 08 noHEA  BCC_B2#1 DISORD 0.15923 BCC_B2#3 ORD 0.81315 C14_LAVES 0.02762
Al 01 Cr 15 Fe 35 Ti 43 V 06 noHEA  BCC_B2#1 DISORD 0.08495 BCC_B2#2 ORD 0.78841 C14_LAVES 0.12664
Al 01 Cr 15 Fe 35 Ti 45 V 04 noHEA  BCC_B2#1 DISORD 0.00978 BCC_B2#2 ORD 0.76162 C14_LAVES 0.22860
Al 01 Cr 15 Fe 35 Ti 47 V 02 noHEA  BCC_B2#2 ORD 0.73525 C14_LAVES 0.24568 HCP_A3 0.01907
Al 01 Cr 15 Fe 37 Ti 01 V 46 noHEA  BCC_B2#1 ORD 0.02780 BCC_B2#2 ORD 0.04069 SIGMA ORD 0.93151
Al 01 Cr 15 Fe 37 Ti 03 V 44 noHEA  BCC_B2#2 ORD 0.09736 SIGMA ORD 0.90264
Al 01 Cr 15 Fe 37 Ti 05 V 42 noHEA  BCC_B2#2 ORD 0.13904 SIGMA ORD 0.86096
Al 01 Cr 15 Fe 37 Ti 07 V 40 noHEA  BCC_B2#2 ORD 0.18269 SIGMA ORD 0.81731
Al 01 Cr 15 Fe 37 Ti 09 V 38 noHEA  BCC_B2#2 ORD 0.22704 SIGMA ORD 0.77296
Al 01 Cr 15 Fe 37 Ti 11 V 36 noHEA  BCC_B2#2 ORD 0.27187 SIGMA ORD 0.72813
Al 01 Cr 15 Fe 37 Ti 13 V 34 noHEA  BCC_B2#2 ORD 0.31721 SIGMA ORD 0.68279
Al 01 Cr 15 Fe 37 Ti 15 V 32 noHEA  BCC_B2#1 DISORD 0.01000 BCC_B2#2 ORD 0.36216 SIGMA ORD 0.62784
Al 01 Cr 15 Fe 37 Ti 17 V 30 noHEA  BCC_B2#1 DISORD 0.03437 BCC_B2#2 ORD 0.40611 SIGMA ORD 0.55952
Al 01 Cr 15 Fe 37 Ti 19 V 28 noHEA  BCC_B2#1 DISORD 0.05860 BCC_B2#2 ORD 0.45034 SIGMA ORD 0.49106
Al 01 Cr 15 Fe 37 Ti 21 V 26 noHEA  BCC_B2#1 DISORD 0.08273 BCC_B2#2 ORD 0.49475 SIGMA ORD 0.42252
Al 01 Cr 15 Fe 37 Ti 23 V 24 noHEA  BCC_B2#1 DISORD 0.10677 BCC_B2#2 ORD 0.53929 SIGMA ORD 0.35394
Al 01 Cr 15 Fe 37 Ti 25 V 22 noHEA  BCC_B2#1 DISORD 0.13075 BCC_B2#3 ORD 0.58393 SIGMA ORD 0.28532
Al 01 Cr 15 Fe 37 Ti 27 V 20 noHEA  BCC_B2#1 DISORD 0.15466 BCC_B2#3 ORD 0.62865 SIGMA ORD 0.21670
Al 01 Cr 15 Fe 37 Ti 29 V 18 noHEA  BCC_B2#1 DISORD 0.17851 BCC_B2#3 ORD 0.67343 SIGMA ORD 0.14807
Al 01 Cr 15 Fe 37 Ti 31 V 16 noHEA  BCC_B2#1 DISORD 0.20230 BCC_B2#2 ORD 0.71826 SIGMA ORD 0.07944
Al 01 Cr 15 Fe 37 Ti 33 V 14 noHEA  BCC_B2#1 DISORD 0.22604 BCC_B2#3 ORD 0.76314 SIGMA ORD 0.01082
Al 01 Cr 15 Fe 37 Ti 35 V 12 noHEA  BCC_B2#1 DISORD 0.21305 BCC_B2#3 ORD 0.78695
Al 01 Cr 15 Fe 37 Ti 37 V 10 noHEA  BCC_B2#1 DISORD 0.19686 BCC_B2#3 ORD 0.80314
Al 01 Cr 15 Fe 37 Ti 39 V 08 noHEA  BCC_B2#1 DISORD 0.18300 BCC_B2#3 ORD 0.81700
Al 01 Cr 15 Fe 37 Ti 41 V 06 noHEA  BCC_B2#1 DISORD 0.16052 BCC_B2#3 ORD 0.82236 C14_LAVES 0.01711
Al 01 Cr 15 Fe 37 Ti 43 V 04 noHEA  BCC_B2#1 DISORD 0.08323 BCC_B2#2 ORD 0.78973 C14_LAVES 0.12705
Al 01 Cr 15 Fe 37 Ti 45 V 02 noHEA  BCC_B2#1 DISORD 0.00286 BCC_B2#2 ORD 0.75068 C14_LAVES 0.24646
Al 01 Cr 15 Fe 39 Ti 01 V 44 noHEA  BCC_B2#1 ORD 0.03334 BCC_B2#2 ORD 0.03159 SIGMA ORD 0.93507
Al 01 Cr 15 Fe 39 Ti 03 V 42 noHEA  BCC_B2#2 ORD 0.09371 C14_LAVES 0.00310 SIGMA ORD 0.90319
Al 01 Cr 15 Fe 39 Ti 05 V 40 noHEA  BCC_B2#2 ORD 0.13930 SIGMA ORD 0.86070
Al 01 Cr 15 Fe 39 Ti 07 V 38 noHEA  BCC_B2#2 ORD 0.18348 SIGMA ORD 0.81652
Al 01 Cr 15 Fe 39 Ti 09 V 36 noHEA  BCC_B2#2 ORD 0.22822 SIGMA ORD 0.77178
Al 01 Cr 15 Fe 39 Ti 11 V 34 noHEA  BCC_B2#2 ORD 0.27329 SIGMA ORD 0.72671
Al 01 Cr 15 Fe 39 Ti 13 V 32 noHEA  BCC_B2#2 ORD 0.31868 SIGMA ORD 0.68132
Al 01 Cr 15 Fe 39 Ti 15 V 30 noHEA  BCC_B2#2 ORD 0.36446 SIGMA ORD 0.63554
Al 01 Cr 15 Fe 39 Ti 17 V 28 noHEA  BCC_B2#2 ORD 0.41075 SIGMA ORD 0.58925
Al 01 Cr 15 Fe 39 Ti 19 V 26 noHEA  BCC_B2#1 DISORD 0.01423 BCC_B2#2 ORD 0.45633 SIGMA ORD 0.52944
Al 01 Cr 15 Fe 39 Ti 21 V 24 noHEA  BCC_B2#1 DISORD 0.03739 BCC_B2#2 ORD 0.50133 SIGMA ORD 0.46128
Al 01 Cr 15 Fe 39 Ti 23 V 22 noHEA  BCC_B2#1 DISORD 0.06044 BCC_B2#2 ORD 0.54648 SIGMA ORD 0.39308
Al 01 Cr 15 Fe 39 Ti 25 V 20 noHEA  BCC_B2#1 DISORD 0.08341 BCC_B2#2 ORD 0.59174 SIGMA ORD 0.32485
Al 01 Cr 15 Fe 39 Ti 27 V 18 noHEA  BCC_B2#1 DISORD 0.10630 BCC_B2#3 ORD 0.63711 SIGMA ORD 0.25660
Al 01 Cr 15 Fe 39 Ti 29 V 16 noHEA  BCC_B2#1 DISORD 0.12911 BCC_B2#2 ORD 0.68255 SIGMA ORD 0.18834
Al 01 Cr 15 Fe 39 Ti 31 V 14 noHEA  BCC_B2#1 DISORD 0.15185 BCC_B2#2 ORD 0.72808 SIGMA ORD 0.12007
Al 01 Cr 15 Fe 39 Ti 33 V 12 noHEA  BCC_B2#1 DISORD 0.17452 BCC_B2#3 ORD 0.77367 SIGMA ORD 0.05181
Al 01 Cr 15 Fe 39 Ti 35 V 10 noHEA  BCC_B2#1 DISORD 0.18811 BCC_B2#3 ORD 0.81189
Al 01 Cr 15 Fe 39 Ti 37 V 08 noHEA  BCC_B2#1 DISORD 0.17673 BCC_B2#3 ORD 0.82327
Al 01 Cr 15 Fe 39 Ti 39 V 06 noHEA  BCC_B2#1 DISORD 0.16913 BCC_B2#2 ORD 0.83087
Al 01 Cr 15 Fe 39 Ti 41 V 04 noHEA  BCC_B2#1 DISORD 0.16314 BCC_B2#2 ORD 0.83686
Al 01 Cr 15 Fe 39 Ti 43 V 02 noHEA  BCC_B2#1 DISORD 0.08178 BCC_B2#2 ORD 0.79431 C14_LAVES 0.12391
Al 01 Cr 15 Fe 41 Ti 01 V 42 noHEA  BCC_B2#2 ORD 0.04577 C14_LAVES 0.02116 SIGMA ORD 0.93306
Al 01 Cr 15 Fe 41 Ti 03 V 40 noHEA  BCC_B2#2 ORD 0.02178 C14_LAVES 0.07608 SIGMA ORD 0.90214
Al 01 Cr 15 Fe 41 Ti 05 V 38 noHEA  BCC_B2#2 ORD 0.00703 C14_LAVES 0.14279 SIGMA ORD 0.85018
Al 01 Cr 15 Fe 41 Ti 07 V 36 noHEA  BCC_B2#2 ORD 0.10833 C14_LAVES 0.08558 SIGMA ORD 0.80609
Al 01 Cr 15 Fe 41 Ti 09 V 34 noHEA  BCC_B2#2 ORD 0.19432 C14_LAVES 0.04083 SIGMA ORD 0.76485
Al 01 Cr 15 Fe 41 Ti 11 V 32 noHEA  BCC_B2#2 ORD 0.27487 C14_LAVES 0.00109 SIGMA ORD 0.72405
Al 01 Cr 15 Fe 41 Ti 13 V 30 noHEA  BCC_B2#2 ORD 0.32177 SIGMA ORD 0.67823
Al 01 Cr 15 Fe 41 Ti 15 V 28 noHEA  BCC_B2#2 ORD 0.36802 SIGMA ORD 0.63198
Al 01 Cr 15 Fe 41 Ti 17 V 26 noHEA  BCC_B2#2 ORD 0.41461 SIGMA ORD 0.58539
Al 01 Cr 15 Fe 41 Ti 19 V 24 noHEA  BCC_B2#2 ORD 0.46161 SIGMA ORD 0.53839
Al 01 Cr 15 Fe 41 Ti 21 V 22 noHEA  BCC_B2#2 ORD 0.50921 SIGMA ORD 0.49079
Al 01 Cr 15 Fe 41 Ti 23 V 20 noHEA  BCC_B2#1 DISORD 0.02163 BCC_B2#2 ORD 0.55534 SIGMA ORD 0.42303
Al 01 Cr 15 Fe 41 Ti 25 V 18 noHEA  BCC_B2#1 DISORD 0.04373 BCC_B2#2 ORD 0.60157 SIGMA ORD 0.35470
Al 01 Cr 15 Fe 41 Ti 27 V 16 noHEA  BCC_B2#1 DISORD 0.06574 BCC_B2#3 ORD 0.64795 SIGMA ORD 0.28631
Al 01 Cr 15 Fe 41 Ti 29 V 14 noHEA  BCC_B2#1 DISORD 0.08765 BCC_B2#2 ORD 0.69446 SIGMA ORD 0.21789
Al 01 Cr 15 Fe 41 Ti 31 V 12 noHEA  BCC_B2#1 DISORD 0.10947 BCC_B2#2 ORD 0.74111 SIGMA ORD 0.14942
Al 01 Cr 15 Fe 41 Ti 33 V 10 noHEA  BCC_B2#1 DISORD 0.13120 BCC_B2#3 ORD 0.78790 SIGMA ORD 0.08091
Al 01 Cr 15 Fe 41 Ti 35 V 08 noHEA  BCC_B2#1 DISORD 0.15283 BCC_B2#3 ORD 0.83483 SIGMA ORD 0.01234
Al 01 Cr 15 Fe 41 Ti 37 V 06 noHEA  BCC_B2#1 DISORD 0.15127 BCC_B2#3 ORD 0.84873
Al 01 Cr 15 Fe 41 Ti 39 V 04 noHEA  BCC_B2#1 DISORD 0.14838 BCC_B2#2 ORD 0.85162
Al 01 Cr 15 Fe 41 Ti 41 V 02 noHEA  BCC_B2#1 DISORD 0.14867 BCC_B2#3 ORD 0.85133
Al 01 Cr 15 Fe 43 Ti 01 V 40 noHEA  BCC_B2#2 ORD 0.04331 C14_LAVES 0.02384 SIGMA ORD 0.93285
Al 01 Cr 15 Fe 43 Ti 03 V 38 noHEA  BCC_B2#2 ORD 0.01449 C14_LAVES 0.08833 SIGMA ORD 0.89718
Al 01 Cr 15 Fe 43 Ti 05 V 36 noHEA  C14_LAVES 0.15106 SIGMA ORD 0.84894
Al 01 Cr 15 Fe 43 Ti 07 V 34 noHEA  C14_LAVES 0.21066 SIGMA ORD 0.78934
Al 01 Cr 15 Fe 43 Ti 09 V 32 noHEA  BCC_B2#2 ORD 0.07740 C14_LAVES 0.17833 SIGMA ORD 0.74427
Al 01 Cr 15 Fe 43 Ti 11 V 30 noHEA  BCC_B2#2 ORD 0.16069 C14_LAVES 0.13702 SIGMA ORD 0.70229
Al 01 Cr 15 Fe 43 Ti 13 V 28 noHEA  BCC_B2#2 ORD 0.24073 C14_LAVES 0.09887 SIGMA ORD 0.66041
Al 01 Cr 15 Fe 43 Ti 15 V 26 noHEA  BCC_B2#2 ORD 0.31942 C14_LAVES 0.06227 SIGMA ORD 0.61832
Al 01 Cr 15 Fe 43 Ti 17 V 24 noHEA  BCC_B2#2 ORD 0.39750 C14_LAVES 0.02670 SIGMA ORD 0.57580
Al 01 Cr 15 Fe 43 Ti 19 V 22 noHEA  BCC_B2#2 ORD 0.46845 SIGMA ORD 0.53155
Al 01 Cr 15 Fe 43 Ti 21 V 20 noHEA  BCC_B2#2 ORD 0.51682 SIGMA ORD 0.48318
Al 01 Cr 15 Fe 43 Ti 23 V 18 noHEA  BCC_B2#2 ORD 0.56572 SIGMA ORD 0.43428
Al 01 Cr 15 Fe 43 Ti 25 V 16 noHEA  BCC_B2#1 DISORD 0.00944 BCC_B2#2 ORD 0.61438 SIGMA ORD 0.37618
Al 01 Cr 15 Fe 43 Ti 27 V 14 noHEA  BCC_B2#1 DISORD 0.03070 BCC_B2#2 ORD 0.66228 SIGMA ORD 0.30702
Al 01 Cr 15 Fe 43 Ti 29 V 12 noHEA  BCC_B2#1 DISORD 0.05184 BCC_B2#2 ORD 0.71043 SIGMA ORD 0.23773
Al 01 Cr 15 Fe 43 Ti 31 V 10 noHEA  BCC_B2#1 DISORD 0.07287 BCC_B2#2 ORD 0.75885 SIGMA ORD 0.16828
Al 01 Cr 15 Fe 43 Ti 33 V 08 noHEA  BCC_B2#1 DISORD 0.09377 BCC_B2#2 ORD 0.80757 SIGMA ORD 0.09866
Al 01 Cr 15 Fe 43 Ti 35 V 06 noHEA  BCC_B2#1 DISORD 0.11454 BCC_B2#3 ORD 0.85661 SIGMA ORD 0.02885
Al 01 Cr 15 Fe 43 Ti 37 V 04 noHEA  BCC_B2#1 DISORD 0.12203 BCC_B2#2 ORD 0.87797
Al 01 Cr 15 Fe 43 Ti 39 V 02 noHEA  BCC_B2#1 DISORD 0.12233 BCC_B2#3 ORD 0.87767
Al 01 Cr 15 Fe 45 Ti 01 V 38 noHEA  BCC_B2#2 ORD 0.04221 C14_LAVES 0.02560 SIGMA ORD 0.93218
Al 01 Cr 15 Fe 45 Ti 03 V 36 noHEA  BCC_B2#2 ORD 0.01732 C14_LAVES 0.08945 SIGMA ORD 0.89323
Al 01 Cr 15 Fe 45 Ti 05 V 34 noHEA  C14_LAVES 0.15233 SIGMA ORD 0.84767
Al 01 Cr 15 Fe 45 Ti 07 V 32 noHEA  C14_LAVES 0.21180 SIGMA ORD 0.78820
Al 01 Cr 15 Fe 45 Ti 09 V 30 noHEA  C14_LAVES 0.27112 SIGMA ORD 0.72888
Al 01 Cr 15 Fe 45 Ti 11 V 28 noHEA  BCC_B2#2 ORD 0.04798 C14_LAVES 0.27291 SIGMA ORD 0.67911
Al 01 Cr 15 Fe 45 Ti 13 V 26 noHEA  BCC_B2#2 ORD 0.12867 C14_LAVES 0.23495 SIGMA ORD 0.63638
Al 01 Cr 15 Fe 45 Ti 15 V 24 noHEA  BCC_B2#2 ORD 0.20795 C14_LAVES 0.19862 SIGMA ORD 0.59344
Al 01 Cr 15 Fe 45 Ti 17 V 22 noHEA  BCC_B2#2 ORD 0.28698 C14_LAVES 0.16293 SIGMA ORD 0.55008
Al 01 Cr 15 Fe 45 Ti 19 V 20 noHEA  BCC_B2#2 ORD 0.36665 C14_LAVES 0.12720 SIGMA ORD 0.50615
Al 01 Cr 15 Fe 45 Ti 21 V 18 noHEA  BCC_B2#2 ORD 0.44741 C14_LAVES 0.09112 SIGMA ORD 0.46147
Al 01 Cr 15 Fe 45 Ti 23 V 16 noHEA  BCC_B2#2 ORD 0.53102 C14_LAVES 0.05301 SIGMA ORD 0.41596
Al 01 Cr 15 Fe 45 Ti 25 V 14 noHEA  BCC_B2#2 ORD 0.61758 C14_LAVES 0.01305 SIGMA ORD 0.36937
Al 01 Cr 15 Fe 45 Ti 27 V 12 noHEA  BCC_B2#2 ORD 0.68130 SIGMA ORD 0.31870
Al 01 Cr 15 Fe 45 Ti 29 V 10 noHEA  BCC_B2#1 DISORD 0.02025 BCC_B2#2 ORD 0.73196 SIGMA ORD 0.24779
Al 01 Cr 15 Fe 45 Ti 31 V 08 noHEA  BCC_B2#1 DISORD 0.04056 BCC_B2#2 ORD 0.78316 SIGMA ORD 0.17628
Al 01 Cr 15 Fe 45 Ti 33 V 06 noHEA  BCC_B2#1 DISORD 0.06070 BCC_B2#2 ORD 0.83502 SIGMA ORD 0.10429
Al 01 Cr 15 Fe 45 Ti 35 V 04 noHEA  BCC_B2#1 DISORD 0.08064 BCC_B2#2 ORD 0.88763 SIGMA ORD 0.03173
Al 01 Cr 15 Fe 45 Ti 37 V 02 noHEA  BCC_B2#1 DISORD 0.09058 BCC_B2#2 ORD 0.90942
Al 01 Cr 15 Fe 47 Ti 01 V 36 noHEA  BCC_B2#2 ORD 0.04184 C14_LAVES 0.02707 SIGMA ORD 0.93109
Al 01 Cr 15 Fe 47 Ti 03 V 34 noHEA  BCC_B2#2 ORD 0.01997 C14_LAVES 0.09092 SIGMA ORD 0.88910
Al 01 Cr 15 Fe 47 Ti 05 V 32 noHEA  C14_LAVES 0.15435 SIGMA ORD 0.84565
Al 01 Cr 15 Fe 47 Ti 07 V 30 noHEA  C14_LAVES 0.21379 SIGMA ORD 0.78621
Al 01 Cr 15 Fe 47 Ti 09 V 28 noHEA  C14_LAVES 0.27283 SIGMA ORD 0.72717
Al 01 Cr 15 Fe 47 Ti 11 V 26 noHEA  C14_LAVES 0.33182 SIGMA ORD 0.66818
Al 01 Cr 15 Fe 47 Ti 13 V 24 noHEA  BCC_B2#2 ORD 0.01282 C14_LAVES 0.37563 SIGMA ORD 0.61155
Al 01 Cr 15 Fe 47 Ti 15 V 22 noHEA  BCC_B2#2 ORD 0.09132 C14_LAVES 0.34090 SIGMA ORD 0.56777
Al 01 Cr 15 Fe 47 Ti 17 V 20 noHEA  BCC_B2#2 ORD 0.17028 C14_LAVES 0.30616 SIGMA ORD 0.52356
Al 01 Cr 15 Fe 47 Ti 19 V 18 noHEA  BCC_B2#2 ORD 0.24960 C14_LAVES 0.27177 SIGMA ORD 0.47863
Al 01 Cr 15 Fe 47 Ti 21 V 16 noHEA  BCC_B2#2 ORD 0.33045 C14_LAVES 0.23669 SIGMA ORD 0.43285
Al 01 Cr 15 Fe 47 Ti 23 V 14 noHEA  BCC_B2#2 ORD 0.41344 C14_LAVES 0.20055 SIGMA ORD 0.38601
Al 01 Cr 15 Fe 47 Ti 25 V 12 noHEA  BCC_B2#2 ORD 0.50077 C14_LAVES 0.16133 SIGMA ORD 0.33790
Al 01 Cr 15 Fe 47 Ti 27 V 10 noHEA  BCC_B2#1 DISORD 0.01065 BCC_B2#2 ORD 0.56701 C14_LAVES 0.14604 SIGMA ORD 0.27630
Al 01 Cr 15 Fe 47 Ti 29 V 08 noHEA  BCC_B2#1 DISORD 0.03822 BCC_B2#2 ORD 0.59384 C14_LAVES 0.17270 SIGMA ORD 0.19523
Al 01 Cr 15 Fe 47 Ti 31 V 06 noHEA  BCC_B2#1 DISORD 0.06578 BCC_B2#2 ORD 0.62087 C14_LAVES 0.19923 SIGMA ORD 0.11412
Al 01 Cr 15 Fe 47 Ti 33 V 04 noHEA  BCC_B2#1 DISORD 0.09333 BCC_B2#2 ORD 0.64805 C14_LAVES 0.22565 SIGMA ORD 0.03297
Al 01 Cr 15 Fe 47 Ti 35 V 02 noHEA  BCC_B2#1 DISORD 0.08458 BCC_B2#2 ORD 0.76441 C14_LAVES 0.15101
Al 01 Cr 15 Fe 49 Ti 01 V 34 noHEA  BCC_B2#2 ORD 0.04203 C14_LAVES 0.02837 SIGMA ORD 0.92960
Al 01 Cr 15 Fe 49 Ti 03 V 32 noHEA  BCC_B2#2 ORD 0.02232 C14_LAVES 0.09269 SIGMA ORD 0.88500
Al 01 Cr 15 Fe 49 Ti 05 V 30 noHEA  BCC_B2#2 ORD 0.00044 C14_LAVES 0.15703 SIGMA ORD 0.84253
Al 01 Cr 15 Fe 49 Ti 07 V 28 noHEA  C14_LAVES 0.21675 SIGMA ORD 0.78325
Al 01 Cr 15 Fe 49 Ti 09 V 26 noHEA  C14_LAVES 0.27569 SIGMA ORD 0.72431
Al 01 Cr 15 Fe 49 Ti 11 V 24 noHEA  C14_LAVES 0.33432 SIGMA ORD 0.66568
Al 01 Cr 15 Fe 49 Ti 13 V 22 noHEA  C14_LAVES 0.39295 SIGMA ORD 0.60705
Al 01 Cr 15 Fe 49 Ti 15 V 20 noHEA  C14_LAVES 0.45180 SIGMA ORD 0.54820
Al 01 Cr 15 Fe 49 Ti 17 V 18 noHEA  BCC_B2#2 ORD 0.04189 C14_LAVES 0.46149 SIGMA ORD 0.49661
Al 01 Cr 15 Fe 49 Ti 19 V 16 noHEA  BCC_B2#2 ORD 0.11958 C14_LAVES 0.42977 SIGMA ORD 0.45065
Al 01 Cr 15 Fe 49 Ti 21 V 14 noHEA  BCC_B2#2 ORD 0.19838 C14_LAVES 0.39799 SIGMA ORD 0.40363
Al 01 Cr 15 Fe 49 Ti 23 V 12 noHEA  BCC_B2#2 ORD 0.27953 C14_LAVES 0.36514 SIGMA ORD 0.35534
Al 01 Cr 15 Fe 49 Ti 25 V 10 noHEA  BCC_B2#1 DISORD 0.02729 BCC_B2#2 ORD 0.30878 C14_LAVES 0.38965 SIGMA ORD 0.27429
Al 01 Cr 15 Fe 49 Ti 27 V 08 noHEA  BCC_B2#1 DISORD 0.05445 BCC_B2#2 ORD 0.33880 C14_LAVES 0.41337 SIGMA ORD 0.19338
Al 01 Cr 15 Fe 49 Ti 29 V 06 noHEA  BCC_B2#1 DISORD 0.08175 BCC_B2#2 ORD 0.36806 C14_LAVES 0.43789 SIGMA ORD 0.11229
Al 01 Cr 15 Fe 49 Ti 31 V 04 noHEA  BCC_B2#1 DISORD 0.10909 BCC_B2#2 ORD 0.39716 C14_LAVES 0.46260 SIGMA ORD 0.03115
Al 01 Cr 15 Fe 49 Ti 33 V 02 noHEA  BCC_B2#1 DISORD 0.09751 BCC_B2#2 ORD 0.50359 C14_LAVES 0.39890
Al 01 Cr 17 Fe 01 Ti 33 V 48 noHEA  BCC_B2#2 ORD 0.95856 HCP_A3 0.04144
Al 01 Cr 17 Fe 01 Ti 35 V 46 noHEA  BCC_B2#2 ORD 0.92155 HCP_A3 0.07845
Al 01 Cr 17 Fe 01 Ti 37 V 44 noHEA  BCC_B2#2 ORD 0.88526 HCP_A3 0.11474
Al 01 Cr 17 Fe 01 Ti 39 V 42 noHEA  BCC_B2#2 ORD 0.84958 HCP_A3 0.15042
Al 01 Cr 17 Fe 01 Ti 41 V 40 noHEA  BCC_B2#2 ORD 0.81445 HCP_A3 0.18555
Al 01 Cr 17 Fe 01 Ti 43 V 38 noHEA  BCC_B2#2 ORD 0.77979 HCP_A3 0.22021
Al 01 Cr 17 Fe 01 Ti 45 V 36 noHEA  BCC_B2#2 ORD 0.74553 HCP_A3 0.25447
Al 01 Cr 17 Fe 01 Ti 47 V 34 noHEA  BCC_B2#2 ORD 0.71162 HCP_A3 0.28838
Al 01 Cr 17 Fe 01 Ti 49 V 32 noHEA  BCC_B2#2 ORD 0.67802 HCP_A3 0.32198
Al 01 Cr 17 Fe 03 Ti 31 V 48 noHEA  BCC_B2#2 ORD 1.00000
Al 01 Cr 17 Fe 03 Ti 33 V 46 noHEA  BCC_B2#2 ORD 1.00000
Al 01 Cr 17 Fe 03 Ti 35 V 44 noHEA  BCC_B2#2 ORD 0.97164 HCP_A3 0.02836
Al 01 Cr 17 Fe 03 Ti 37 V 42 noHEA  BCC_B2#2 ORD 0.93515 HCP_A3 0.06485
Al 01 Cr 17 Fe 03 Ti 39 V 40 noHEA  BCC_B2#2 ORD 0.89932 HCP_A3 0.10068
Al 01 Cr 17 Fe 03 Ti 41 V 38 noHEA  BCC_B2#2 ORD 0.86410 HCP_A3 0.13590
Al 01 Cr 17 Fe 03 Ti 43 V 36 noHEA  BCC_B2#2 ORD 0.82945 HCP_A3 0.17055
Al 01 Cr 17 Fe 03 Ti 45 V 34 noHEA  BCC_B2#2 ORD 0.79537 HCP_A3 0.20463
Al 01 Cr 17 Fe 03 Ti 47 V 32 noHEA  BCC_B2#1 DISORD 0.02610 BCC_B2#2 ORD 0.73290 HCP_A3 0.24100
Al 01 Cr 17 Fe 03 Ti 49 V 30 noHEA  BCC_B2#1 DISORD 0.12515 BCC_B2#2 ORD 0.58893 HCP_A3 0.28592
Al 01 Cr 17 Fe 05 Ti 29 V 48 noHEA  BCC_B2#2 ORD 1.00000
Al 01 Cr 17 Fe 05 Ti 31 V 46 noHEA  BCC_B2#2 ORD 1.00000
Al 01 Cr 17 Fe 05 Ti 33 V 44 noHEA  BCC_B2#2 ORD 1.00000
Al 01 Cr 17 Fe 05 Ti 35 V 42 noHEA  BCC_B2#2 ORD 1.00000
Al 01 Cr 17 Fe 05 Ti 37 V 40 noHEA  BCC_B2#2 ORD 0.97558 HCP_A3 0.02441
Al 01 Cr 17 Fe 05 Ti 39 V 38 noHEA  BCC_B2#2 ORD 0.93979 HCP_A3 0.06021
Al 01 Cr 17 Fe 05 Ti 41 V 36 noHEA  BCC_B2#2 ORD 0.90483 HCP_A3 0.09517
Al 01 Cr 17 Fe 05 Ti 43 V 34 noHEA  BCC_B2#1 DISORD 0.05522 BCC_B2#2 ORD 0.80789 HCP_A3 0.13689
Al 01 Cr 17 Fe 05 Ti 45 V 32 noHEA  BCC_B2#1 DISORD 0.12524 BCC_B2#2 ORD 0.69324 HCP_A3 0.18152
Al 01 Cr 17 Fe 05 Ti 47 V 30 noHEA  BCC_B2#1 DISORD 0.18228 BCC_B2#2 ORD 0.59219 HCP_A3 0.22553
Al 01 Cr 17 Fe 05 Ti 49 V 28 noHEA  BCC_B2#1 DISORD 0.22593 BCC_B2#2 ORD 0.50531 HCP_A3 0.26876
Al 01 Cr 17 Fe 07 Ti 27 V 48 noHEA  BCC_B2#1 DISORD 0.10257 BCC_B2#2 ORD 0.89743
Al 01 Cr 17 Fe 07 Ti 29 V 46 noHEA  BCC_B2#1 DISORD 0.01398 BCC_B2#2 ORD 0.98602
Al 01 Cr 17 Fe 07 Ti 31 V 44 noHEA  BCC_B2#2 ORD 1.00000
Al 01 Cr 17 Fe 07 Ti 33 V 42 noHEA  BCC_B2#2 ORD 1.00000
Al 01 Cr 17 Fe 07 Ti 35 V 40 noHEA  BCC_B2#2 ORD 1.00000
Al 01 Cr 17 Fe 07 Ti 37 V 38 noHEA  BCC_B2#2 ORD 1.00000
Al 01 Cr 17 Fe 07 Ti 39 V 36 noHEA  BCC_B2#1 DISORD 0.04364 BCC_B2#2 ORD 0.92542 HCP_A3 0.03093
Al 01 Cr 17 Fe 07 Ti 41 V 34 noHEA  BCC_B2#1 DISORD 0.10236 BCC_B2#2 ORD 0.82125 HCP_A3 0.07640
Al 01 Cr 17 Fe 07 Ti 43 V 32 noHEA  BCC_B2#1 DISORD 0.15185 BCC_B2#2 ORD 0.72663 HCP_A3 0.12152
Al 01 Cr 17 Fe 07 Ti 45 V 30 noHEA  BCC_B2#1 DISORD 0.19208 BCC_B2#3 ORD 0.64171 HCP_A3 0.16621
Al 01 Cr 17 Fe 07 Ti 47 V 28 noHEA  BCC_B2#1 DISORD 0.22339 BCC_B2#3 ORD 0.56626 HCP_A3 0.21034
Al 01 Cr 17 Fe 07 Ti 49 V 26 noHEA  BCC_B2#1 DISORD 0.24654 BCC_B2#2 ORD 0.49962 HCP_A3 0.25384
Al 01 Cr 17 Fe 09 Ti 25 V 48 noHEA  BCC_B2#1 DISORD 0.36387 BCC_B2#2 ORD 0.63613
Al 01 Cr 17 Fe 09 Ti 27 V 46 noHEA  BCC_B2#1 DISORD 0.25869 BCC_B2#2 ORD 0.74131
Al 01 Cr 17 Fe 09 Ti 29 V 44 noHEA  BCC_B2#1 DISORD 0.17226 BCC_B2#2 ORD 0.82774
Al 01 Cr 17 Fe 09 Ti 31 V 42 noHEA  BCC_B2#1 DISORD 0.11300 BCC_B2#2 ORD 0.88700
Al 01 Cr 17 Fe 09 Ti 33 V 40 noHEA  BCC_B2#1 DISORD 0.08405 BCC_B2#2 ORD 0.91595
Al 01 Cr 17 Fe 09 Ti 35 V 38 noHEA  BCC_B2#1 DISORD 0.08036 BCC_B2#2 ORD 0.91964
Al 01 Cr 17 Fe 09 Ti 37 V 36 noHEA  BCC_B2#1 DISORD 0.09182 BCC_B2#2 ORD 0.90818
Al 01 Cr 17 Fe 09 Ti 39 V 34 noHEA  BCC_B2#1 DISORD 0.11909 BCC_B2#3 ORD 0.86403 HCP_A3 0.01688
Al 01 Cr 17 Fe 09 Ti 41 V 32 noHEA  BCC_B2#1 DISORD 0.15876 BCC_B2#3 ORD 0.77782 HCP_A3 0.06342
Al 01 Cr 17 Fe 09 Ti 43 V 30 noHEA  BCC_B2#1 DISORD 0.19146 BCC_B2#3 ORD 0.69893 HCP_A3 0.10961
Al 01 Cr 17 Fe 09 Ti 45 V 28 noHEA  BCC_B2#1 DISORD 0.21754 BCC_B2#3 ORD 0.62712 HCP_A3 0.15535
Al 01 Cr 17 Fe 09 Ti 47 V 26 noHEA  BCC_B2#1 DISORD 0.23754 BCC_B2#3 ORD 0.56191 HCP_A3 0.20055
Al 01 Cr 17 Fe 09 Ti 49 V 24 noHEA  BCC_B2#1 DISORD 0.25212 BCC_B2#3 ORD 0.50275 HCP_A3 0.24513
Al 01 Cr 17 Fe 11 Ti 23 V 48 noHEA  BCC_B2#1 DISORD 0.52186 BCC_B2#2 ORD 0.47814
Al 01 Cr 17 Fe 11 Ti 25 V 46 noHEA  BCC_B2#1 DISORD 0.43809 BCC_B2#2 ORD 0.56191
Al 01 Cr 17 Fe 11 Ti 27 V 44 noHEA  BCC_B2#1 DISORD 0.34852 BCC_B2#2 ORD 0.65148
Al 01 Cr 17 Fe 11 Ti 29 V 42 noHEA  BCC_B2#1 DISORD 0.26683 BCC_B2#2 ORD 0.73317
Al 01 Cr 17 Fe 11 Ti 31 V 40 noHEA  BCC_B2#1 DISORD 0.20407 BCC_B2#2 ORD 0.79593
Al 01 Cr 17 Fe 11 Ti 33 V 38 noHEA  BCC_B2#1 DISORD 0.16597 BCC_B2#2 ORD 0.83403
Al 01 Cr 17 Fe 11 Ti 35 V 36 noHEA  BCC_B2#1 DISORD 0.15036 BCC_B2#2 ORD 0.84964
Al 01 Cr 17 Fe 11 Ti 37 V 34 noHEA  BCC_B2#1 DISORD 0.14925 BCC_B2#2 ORD 0.85075
Al 01 Cr 17 Fe 11 Ti 39 V 32 noHEA  BCC_B2#1 DISORD 0.15886 BCC_B2#3 ORD 0.83386 HCP_A3 0.00728
Al 01 Cr 17 Fe 11 Ti 41 V 30 noHEA  BCC_B2#1 DISORD 0.18799 BCC_B2#3 ORD 0.75648 HCP_A3 0.05552
Al 01 Cr 17 Fe 11 Ti 43 V 28 noHEA  BCC_B2#1 DISORD 0.21170 BCC_B2#3 ORD 0.68505 HCP_A3 0.10325
Al 01 Cr 17 Fe 11 Ti 45 V 26 noHEA  BCC_B2#1 DISORD 0.23036 BCC_B2#2 ORD 0.61930 HCP_A3 0.15034
Al 01 Cr 17 Fe 11 Ti 47 V 24 noHEA  BCC_B2#1 DISORD 0.24439 BCC_B2#3 ORD 0.55897 HCP_A3 0.19664
Al 01 Cr 17 Fe 11 Ti 49 V 22 noHEA  BCC_B2#1 DISORD 0.25417 BCC_B2#3 ORD 0.50402 HCP_A3 0.24181
Al 01 Cr 17 Fe 13 Ti 21 V 48 noHEA  BCC_B2#1 DISORD 0.58522 BCC_B2#2 ORD 0.41478
Al 01 Cr 17 Fe 13 Ti 23 V 46 noHEA  BCC_B2#1 DISORD 0.53266 BCC_B2#2 ORD 0.46734
Al 01 Cr 17 Fe 13 Ti 25 V 44 noHEA  BCC_B2#1 DISORD 0.46954 BCC_B2#2 ORD 0.53046
Al 01 Cr 17 Fe 13 Ti 27 V 42 noHEA  BCC_B2#1 DISORD 0.39723 BCC_B2#2 ORD 0.60277
Al 01 Cr 17 Fe 13 Ti 29 V 40 noHEA  BCC_B2#1 DISORD 0.32406 BCC_B2#2 ORD 0.67594
Al 01 Cr 17 Fe 13 Ti 31 V 38 noHEA  BCC_B2#1 DISORD 0.26132 BCC_B2#2 ORD 0.73868
Al 01 Cr 17 Fe 13 Ti 33 V 36 noHEA  BCC_B2#1 DISORD 0.21742 BCC_B2#2 ORD 0.78258
Al 01 Cr 17 Fe 13 Ti 35 V 34 noHEA  BCC_B2#1 DISORD 0.19351 BCC_B2#2 ORD 0.80649
Al 01 Cr 17 Fe 13 Ti 37 V 32 noHEA  BCC_B2#1 DISORD 0.18391 BCC_B2#2 ORD 0.81609
Al 01 Cr 17 Fe 13 Ti 39 V 30 noHEA  BCC_B2#1 DISORD 0.18355 BCC_B2#2 ORD 0.81315 HCP_A3 0.00331
Al 01 Cr 17 Fe 13 Ti 41 V 28 noHEA  BCC_B2#1 DISORD 0.20641 BCC_B2#2 ORD 0.74024 HCP_A3 0.05335
Al 01 Cr 17 Fe 13 Ti 43 V 26 noHEA  BCC_B2#1 DISORD 0.22464 BCC_B2#2 ORD 0.67294 HCP_A3 0.10242
Al 01 Cr 17 Fe 13 Ti 45 V 24 noHEA  BCC_B2#1 DISORD 0.23851 BCC_B2#3 ORD 0.61126 HCP_A3 0.15023
Al 01 Cr 17 Fe 13 Ti 47 V 22 noHEA  BCC_B2#1 DISORD 0.24818 BCC_B2#3 ORD 0.55549 HCP_A3 0.19633
Al 01 Cr 17 Fe 13 Ti 49 V 20 noHEA  BCC_B2#1 DISORD 0.25371 BCC_B2#3 ORD 0.50614 HCP_A3 0.24014
Al 01 Cr 17 Fe 15 Ti 19 V 48 noHEA  BCC_B2#1 DISORD 0.61879 BCC_B2#2 ORD 0.38121
Al 01 Cr 17 Fe 15 Ti 21 V 46 noHEA  BCC_B2#1 DISORD 0.57657 BCC_B2#2 ORD 0.42343
Al 01 Cr 17 Fe 15 Ti 23 V 44 noHEA  BCC_B2#1 DISORD 0.53070 BCC_B2#2 ORD 0.46930
Al 01 Cr 17 Fe 15 Ti 25 V 42 noHEA  BCC_B2#1 DISORD 0.47893 BCC_B2#2 ORD 0.52107
Al 01 Cr 17 Fe 15 Ti 27 V 40 noHEA  BCC_B2#1 DISORD 0.42013 BCC_B2#2 ORD 0.57987
Al 01 Cr 17 Fe 15 Ti 29 V 38 noHEA  BCC_B2#1 DISORD 0.35711 BCC_B2#2 ORD 0.64289
Al 01 Cr 17 Fe 15 Ti 31 V 36 noHEA  BCC_B2#1 DISORD 0.29774 BCC_B2#2 ORD 0.70226
Al 01 Cr 17 Fe 15 Ti 33 V 34 noHEA  BCC_B2#1 DISORD 0.25124 BCC_B2#2 ORD 0.74876
Al 01 Cr 17 Fe 15 Ti 35 V 32 noHEA  BCC_B2#1 DISORD 0.22185 BCC_B2#2 ORD 0.77815
Al 01 Cr 17 Fe 15 Ti 37 V 30 noHEA  BCC_B2#1 DISORD 0.20641 BCC_B2#2 ORD 0.79359
Al 01 Cr 17 Fe 15 Ti 39 V 28 noHEA  BCC_B2#1 DISORD 0.20146 BCC_B2#2 ORD 0.79370 HCP_A3 0.00483
Al 01 Cr 17 Fe 15 Ti 41 V 26 noHEA  BCC_B2#1 DISORD 0.21988 BCC_B2#2 ORD 0.72417 HCP_A3 0.05595
Al 01 Cr 17 Fe 15 Ti 43 V 24 noHEA  BCC_B2#1 DISORD 0.23377 BCC_B2#3 ORD 0.66117 HCP_A3 0.10506
Al 01 Cr 17 Fe 15 Ti 45 V 22 noHEA  BCC_B2#1 DISORD 0.24326 BCC_B2#3 ORD 0.60503 HCP_A3 0.15171
Al 01 Cr 17 Fe 15 Ti 47 V 20 noHEA  BCC_B2#1 DISORD 0.24849 BCC_B2#3 ORD 0.55599 HCP_A3 0.19552
Al 01 Cr 17 Fe 15 Ti 49 V 18 noHEA  BCC_B2#1 DISORD 0.24977 BCC_B2#3 ORD 0.51387 HCP_A3 0.23636
Al 01 Cr 17 Fe 17 Ti 17 V 48 noHEA  BCC_B2#1 DISORD 0.65006 BCC_B2#2 ORD 0.34994
Al 01 Cr 17 Fe 17 Ti 19 V 46 noHEA  BCC_B2#1 DISORD 0.60951 BCC_B2#2 ORD 0.39049
Al 01 Cr 17 Fe 17 Ti 21 V 44 noHEA  BCC_B2#1 DISORD 0.56823 BCC_B2#2 ORD 0.43177
Al 01 Cr 17 Fe 17 Ti 23 V 42 noHEA  BCC_B2#1 DISORD 0.52523 BCC_B2#2 ORD 0.47477
Al 01 Cr 17 Fe 17 Ti 25 V 40 noHEA  BCC_B2#1 DISORD 0.47911 BCC_B2#3 ORD 0.52089
Al 01 Cr 17 Fe 17 Ti 27 V 38 noHEA  BCC_B2#1 DISORD 0.42865 BCC_B2#2 ORD 0.57135
Al 01 Cr 17 Fe 17 Ti 29 V 36 noHEA  BCC_B2#1 DISORD 0.37425 BCC_B2#2 ORD 0.62575
Al 01 Cr 17 Fe 17 Ti 31 V 34 noHEA  BCC_B2#1 DISORD 0.32002 BCC_B2#2 ORD 0.67998
Al 01 Cr 17 Fe 17 Ti 33 V 32 noHEA  BCC_B2#1 DISORD 0.27357 BCC_B2#2 ORD 0.72643
Al 01 Cr 17 Fe 17 Ti 35 V 30 noHEA  BCC_B2#1 DISORD 0.24097 BCC_B2#2 ORD 0.75903
Al 01 Cr 17 Fe 17 Ti 37 V 28 noHEA  BCC_B2#1 DISORD 0.22158 BCC_B2#2 ORD 0.77842
Al 01 Cr 17 Fe 17 Ti 39 V 26 noHEA  BCC_B2#1 DISORD 0.21550 BCC_B2#2 ORD 0.77448 HCP_A3 0.01002
Al 01 Cr 17 Fe 17 Ti 41 V 24 noHEA  BCC_B2#1 DISORD 0.22961 BCC_B2#3 ORD 0.71005 HCP_A3 0.06034
Al 01 Cr 17 Fe 17 Ti 43 V 22 noHEA  BCC_B2#1 DISORD 0.23892 BCC_B2#3 ORD 0.65371 HCP_A3 0.10736
Al 01 Cr 17 Fe 17 Ti 45 V 20 noHEA  BCC_B2#1 DISORD 0.24385 BCC_B2#3 ORD 0.60507 HCP_A3 0.15109
Al 01 Cr 17 Fe 17 Ti 47 V 18 noHEA  BCC_B2#1 DISORD 0.24495 BCC_B2#3 ORD 0.56328 HCP_A3 0.19177
Al 01 Cr 17 Fe 17 Ti 49 V 16 noHEA  BCC_B2#1 DISORD 0.24289 BCC_B2#2 ORD 0.52724 HCP_A3 0.22987
Al 01 Cr 17 Fe 19 Ti 15 V 48 noHEA  BCC_B2#1 DISORD 0.68284 BCC_B2#2 ORD 0.31716
Al 01 Cr 17 Fe 19 Ti 17 V 46 noHEA  BCC_B2#1 DISORD 0.64214 BCC_B2#2 ORD 0.35786
Al 01 Cr 17 Fe 19 Ti 19 V 44 noHEA  BCC_B2#1 DISORD 0.60156 BCC_B2#2 ORD 0.39844
Al 01 Cr 17 Fe 19 Ti 21 V 42 noHEA  BCC_B2#1 DISORD 0.56076 BCC_B2#2 ORD 0.43924
Al 01 Cr 17 Fe 19 Ti 23 V 40 noHEA  BCC_B2#1 DISORD 0.51916 BCC_B2#2 ORD 0.48084
Al 01 Cr 17 Fe 19 Ti 25 V 38 noHEA  BCC_B2#1 DISORD 0.47595 BCC_B2#2 ORD 0.52405
Al 01 Cr 17 Fe 19 Ti 27 V 36 noHEA  BCC_B2#1 DISORD 0.43023 BCC_B2#3 ORD 0.56977
Al 01 Cr 17 Fe 19 Ti 29 V 34 noHEA  BCC_B2#1 DISORD 0.38177 BCC_B2#2 ORD 0.61823
Al 01 Cr 17 Fe 19 Ti 31 V 32 noHEA  BCC_B2#1 DISORD 0.33249 BCC_B2#2 ORD 0.66751
Al 01 Cr 17 Fe 19 Ti 33 V 30 noHEA  BCC_B2#1 DISORD 0.28765 BCC_B2#2 ORD 0.71235
Al 01 Cr 17 Fe 19 Ti 35 V 28 noHEA  BCC_B2#1 DISORD 0.25360 BCC_B2#2 ORD 0.74640
Al 01 Cr 17 Fe 19 Ti 37 V 26 noHEA  BCC_B2#1 DISORD 0.23172 BCC_B2#2 ORD 0.76828
Al 01 Cr 17 Fe 19 Ti 39 V 24 noHEA  BCC_B2#1 DISORD 0.22553 BCC_B2#3 ORD 0.75921 HCP_A3 0.01527
Al 01 Cr 17 Fe 19 Ti 41 V 22 noHEA  BCC_B2#1 DISORD 0.23483 BCC_B2#3 ORD 0.70238 HCP_A3 0.06278
Al 01 Cr 17 Fe 19 Ti 43 V 20 noHEA  BCC_B2#1 DISORD 0.23957 BCC_B2#3 ORD 0.65387 HCP_A3 0.10656
Al 01 Cr 17 Fe 19 Ti 45 V 18 noHEA  BCC_B2#1 DISORD 0.24058 BCC_B2#2 ORD 0.61219 HCP_A3 0.14723
Al 01 Cr 17 Fe 19 Ti 47 V 16 noHEA  BCC_B2#1 DISORD 0.23864 BCC_B2#2 ORD 0.57595 HCP_A3 0.18541
Al 01 Cr 17 Fe 19 Ti 49 V 14 noHEA  BCC_B2#1 DISORD 0.23440 BCC_B2#2 ORD 0.54397 HCP_A3 0.22163
Al 01 Cr 17 Fe 21 Ti 13 V 48 noHEA  BCC_B2#1 DISORD 0.66331 BCC_B2#2 ORD 0.28130 SIGMA ORD 0.05539
Al 01 Cr 17 Fe 21 Ti 15 V 46 noHEA  BCC_B2#1 DISORD 0.67518 BCC_B2#2 ORD 0.32482
Al 01 Cr 17 Fe 21 Ti 17 V 44 noHEA  BCC_B2#1 DISORD 0.63429 BCC_B2#2 ORD 0.36571
Al 01 Cr 17 Fe 21 Ti 19 V 42 noHEA  BCC_B2#1 DISORD 0.59381 BCC_B2#2 ORD 0.40619
Al 01 Cr 17 Fe 21 Ti 21 V 40 noHEA  BCC_B2#1 DISORD 0.55345 BCC_B2#2 ORD 0.44655
Al 01 Cr 17 Fe 21 Ti 23 V 38 noHEA  BCC_B2#1 DISORD 0.51283 BCC_B2#2 ORD 0.48717
Al 01 Cr 17 Fe 21 Ti 25 V 36 noHEA  BCC_B2#1 DISORD 0.47142 BCC_B2#3 ORD 0.52858
Al 01 Cr 17 Fe 21 Ti 27 V 34 noHEA  BCC_B2#1 DISORD 0.42861 BCC_B2#4 ORD 0.57139
Al 01 Cr 17 Fe 21 Ti 29 V 32 noHEA  BCC_B2#1 DISORD 0.38403 BCC_B2#4 ORD 0.61597
Al 01 Cr 17 Fe 21 Ti 31 V 30 noHEA  BCC_B2#1 DISORD 0.33857 BCC_B2#2 ORD 0.66143
Al 01 Cr 17 Fe 21 Ti 33 V 28 noHEA  BCC_B2#1 DISORD 0.29573 BCC_B2#2 ORD 0.70427
Al 01 Cr 17 Fe 21 Ti 35 V 26 noHEA  BCC_B2#1 DISORD 0.26126 BCC_B2#2 ORD 0.73874
Al 01 Cr 17 Fe 21 Ti 37 V 24 noHEA  BCC_B2#1 DISORD 0.23796 BCC_B2#2 ORD 0.76204
Al 01 Cr 17 Fe 21 Ti 39 V 22 noHEA  BCC_B2#1 DISORD 0.23071 BCC_B2#3 ORD 0.75192 HCP_A3 0.01737
Al 01 Cr 17 Fe 21 Ti 41 V 20 noHEA  BCC_B2#1 DISORD 0.23549 BCC_B2#2 ORD 0.70291 HCP_A3 0.06160
Al 01 Cr 17 Fe 21 Ti 43 V 18 noHEA  BCC_B2#1 DISORD 0.23655 BCC_B2#2 ORD 0.66094 HCP_A3 0.10252
Al 01 Cr 17 Fe 21 Ti 45 V 16 noHEA  BCC_B2#1 DISORD 0.23477 BCC_B2#2 ORD 0.62428 HCP_A3 0.14095
Al 01 Cr 17 Fe 21 Ti 47 V 14 noHEA  BCC_B2#1 DISORD 0.23083 BCC_B2#2 ORD 0.59170 HCP_A3 0.17747
Al 01 Cr 17 Fe 21 Ti 49 V 12 noHEA  BCC_B2#1 DISORD 0.20062 BCC_B2#2 ORD 0.56969 C14_LAVES 0.03047 HCP_A3 0.19922
Al 01 Cr 17 Fe 23 Ti 11 V 48 noHEA  BCC_B2#1 DISORD 0.52745 BCC_B2#2 ORD 0.24054 SIGMA ORD 0.23201
Al 01 Cr 17 Fe 23 Ti 13 V 46 noHEA  BCC_B2#1 DISORD 0.55516 BCC_B2#2 ORD 0.28494 SIGMA ORD 0.15990
Al 01 Cr 17 Fe 23 Ti 15 V 44 noHEA  BCC_B2#1 DISORD 0.58305 BCC_B2#2 ORD 0.32926 SIGMA ORD 0.08769
Al 01 Cr 17 Fe 23 Ti 17 V 42 noHEA  BCC_B2#1 DISORD 0.61106 BCC_B2#2 ORD 0.37353 SIGMA ORD 0.01541
Al 01 Cr 17 Fe 23 Ti 19 V 40 noHEA  BCC_B2#1 DISORD 0.58527 BCC_B2#2 ORD 0.41473
Al 01 Cr 17 Fe 23 Ti 21 V 38 noHEA  BCC_B2#1 DISORD 0.54533 BCC_B2#2 ORD 0.45467
Al 01 Cr 17 Fe 23 Ti 23 V 36 noHEA  BCC_B2#1 DISORD 0.50558 BCC_B2#2 ORD 0.49442
Al 01 Cr 17 Fe 23 Ti 25 V 34 noHEA  BCC_B2#1 DISORD 0.46563 BCC_B2#3 ORD 0.53437
Al 01 Cr 17 Fe 23 Ti 27 V 32 noHEA  BCC_B2#1 DISORD 0.42499 BCC_B2#3 ORD 0.57501
Al 01 Cr 17 Fe 23 Ti 29 V 30 noHEA  BCC_B2#1 DISORD 0.38326 BCC_B2#3 ORD 0.61674
Al 01 Cr 17 Fe 23 Ti 31 V 28 noHEA  BCC_B2#1 DISORD 0.34075 BCC_B2#4 ORD 0.65925
Al 01 Cr 17 Fe 23 Ti 33 V 26 noHEA  BCC_B2#1 DISORD 0.29972 BCC_B2#2 ORD 0.70028
Al 01 Cr 17 Fe 23 Ti 35 V 24 noHEA  BCC_B2#1 DISORD 0.26515 BCC_B2#2 ORD 0.73485
Al 01 Cr 17 Fe 23 Ti 37 V 22 noHEA  BCC_B2#1 DISORD 0.24099 BCC_B2#2 ORD 0.75901
Al 01 Cr 17 Fe 23 Ti 39 V 20 noHEA  BCC_B2#1 DISORD 0.22988 BCC_B2#2 ORD 0.00613 BCC_B2#3 ORD 0.75261 HCP_A3 0.01138
Al 01 Cr 17 Fe 23 Ti 41 V 18 noHEA  BCC_B2#1 DISORD 0.23273 BCC_B2#2 ORD 0.70998 HCP_A3 0.05729
Al 01 Cr 17 Fe 23 Ti 43 V 16 noHEA  BCC_B2#1 DISORD 0.23120 BCC_B2#2 ORD 0.67256 HCP_A3 0.09624
Al 01 Cr 17 Fe 23 Ti 45 V 14 noHEA  BCC_B2#1 DISORD 0.22758 BCC_B2#2 ORD 0.63919 HCP_A3 0.13323
Al 01 Cr 17 Fe 23 Ti 47 V 12 noHEA  BCC_B2#1 DISORD 0.18263 BCC_B2#2 ORD 0.62138 C14_LAVES 0.04896 HCP_A3 0.14703
Al 01 Cr 17 Fe 23 Ti 49 V 10 noHEA  BCC_B2#1 DISORD 0.11307 BCC_B2#2 ORD 0.61181 C14_LAVES 0.12778 HCP_A3 0.14734
Al 01 Cr 17 Fe 25 Ti 09 V 48 noHEA  BCC_B2#1 DISORD 0.39879 BCC_B2#2 ORD 0.19984 SIGMA ORD 0.40138
Al 01 Cr 17 Fe 25 Ti 11 V 46 noHEA  BCC_B2#1 DISORD 0.42513 BCC_B2#2 ORD 0.24445 SIGMA ORD 0.33042
Al 01 Cr 17 Fe 25 Ti 13 V 44 noHEA  BCC_B2#1 DISORD 0.45193 BCC_B2#2 ORD 0.28894 SIGMA ORD 0.25912
Al 01 Cr 17 Fe 25 Ti 15 V 42 noHEA  BCC_B2#1 DISORD 0.47905 BCC_B2#2 ORD 0.33334 SIGMA ORD 0.18761
Al 01 Cr 17 Fe 25 Ti 17 V 40 noHEA  BCC_B2#1 DISORD 0.50637 BCC_B2#2 ORD 0.37768 SIGMA ORD 0.11595
Al 01 Cr 17 Fe 25 Ti 19 V 38 noHEA  BCC_B2#1 DISORD 0.53383 BCC_B2#2 ORD 0.42196 SIGMA ORD 0.04420
Al 01 Cr 17 Fe 25 Ti 21 V 36 noHEA  BCC_B2#1 DISORD 0.53561 BCC_B2#2 ORD 0.46439
Al 01 Cr 17 Fe 25 Ti 23 V 34 noHEA  BCC_B2#1 DISORD 0.49657 BCC_B2#2 ORD 0.50343
Al 01 Cr 17 Fe 25 Ti 25 V 32 noHEA  BCC_B2#1 DISORD 0.45791 BCC_B2#2 ORD 0.54209
Al 01 Cr 17 Fe 25 Ti 27 V 30 noHEA  BCC_B2#1 DISORD 0.41923 BCC_B2#4 ORD 0.58077
Al 01 Cr 17 Fe 25 Ti 29 V 28 noHEA  BCC_B2#1 DISORD 0.38005 BCC_B2#3 ORD 0.61995
Al 01 Cr 17 Fe 25 Ti 31 V 26 noHEA  BCC_B2#1 DISORD 0.34022 BCC_B2#3 ORD 0.65978
Al 01 Cr 17 Fe 25 Ti 33 V 24 noHEA  BCC_B2#1 DISORD 0.30101 BCC_B2#3 ORD 0.69899
Al 01 Cr 17 Fe 25 Ti 35 V 22 noHEA  BCC_B2#1 DISORD 0.26643 BCC_B2#2 ORD 0.73357
Al 01 Cr 17 Fe 25 Ti 37 V 20 noHEA  BCC_B2#1 DISORD 0.24143 BCC_B2#2 ORD 0.75857
Al 01 Cr 17 Fe 25 Ti 39 V 18 noHEA  BCC_B2#1 DISORD 0.22494 BCC_B2#2 ORD 0.01888 BCC_B2#3 ORD 0.75618
Al 01 Cr 17 Fe 25 Ti 41 V 16 noHEA  BCC_B2#1 DISORD 0.21616 BCC_B2#2 ORD 0.04908 BCC_B2#3 ORD 0.71864 HCP_A3 0.01612
Al 01 Cr 17 Fe 25 Ti 43 V 14 noHEA  BCC_B2#1 DISORD 0.21632 BCC_B2#2 ORD 0.03589 BCC_B2#3 ORD 0.68487 HCP_A3 0.06293
Al 01 Cr 17 Fe 25 Ti 45 V 12 noHEA  BCC_B2#1 DISORD 0.16189 BCC_B2#2 ORD 0.02217 BCC_B2#3 ORD 0.67153 C14_LAVES 0.06474 HCP_A3 0.07966
Al 01 Cr 17 Fe 25 Ti 47 V 10 noHEA  BCC_B2#1 DISORD 0.09491 BCC_B2#2 ORD 0.00625 BCC_B2#3 ORD 0.66281 C14_LAVES 0.14526 HCP_A3 0.09077
Al 01 Cr 17 Fe 25 Ti 49 V 08 noHEA  BCC_B2#1 DISORD 0.02616 BCC_B2#2 ORD 0.65354 C14_LAVES 0.22507 HCP_A3 0.09523
Al 01 Cr 17 Fe 27 Ti 07 V 48 noHEA  BCC_B2#1 DISORD 0.28003 BCC_B2#2 ORD 0.15927 SIGMA ORD 0.56069
Al 01 Cr 17 Fe 27 Ti 09 V 46 noHEA  BCC_B2#1 DISORD 0.30399 BCC_B2#2 ORD 0.20422 SIGMA ORD 0.49179
Al 01 Cr 17 Fe 27 Ti 11 V 44 noHEA  BCC_B2#1 DISORD 0.32905 BCC_B2#2 ORD 0.24892 SIGMA ORD 0.42203
Al 01 Cr 17 Fe 27 Ti 13 V 42 noHEA  BCC_B2#1 DISORD 0.35482 BCC_B2#2 ORD 0.29346 SIGMA ORD 0.35172
Al 01 Cr 17 Fe 27 Ti 15 V 40 noHEA  BCC_B2#1 DISORD 0.38106 BCC_B2#2 ORD 0.33789 SIGMA ORD 0.28105
Al 01 Cr 17 Fe 27 Ti 17 V 38 noHEA  BCC_B2#1 DISORD 0.40760 BCC_B2#2 ORD 0.38226 SIGMA ORD 0.21014
Al 01 Cr 17 Fe 27 Ti 19 V 36 noHEA  BCC_B2#1 DISORD 0.43436 BCC_B2#2 ORD 0.42658 SIGMA ORD 0.13906
Al 01 Cr 17 Fe 27 Ti 21 V 34 noHEA  BCC_B2#1 DISORD 0.46126 BCC_B2#2 ORD 0.47086 SIGMA ORD 0.06788
Al 01 Cr 17 Fe 27 Ti 23 V 32 noHEA  BCC_B2#1 DISORD 0.48517 BCC_B2#2 ORD 0.51483
Al 01 Cr 17 Fe 27 Ti 25 V 30 noHEA  BCC_B2#1 DISORD 0.44748 BCC_B2#2 ORD 0.55252
Al 01 Cr 17 Fe 27 Ti 27 V 28 noHEA  BCC_B2#1 DISORD 0.41054 BCC_B2#2 ORD 0.58946
Al 01 Cr 17 Fe 27 Ti 29 V 26 noHEA  BCC_B2#1 DISORD 0.37390 BCC_B2#4 ORD 0.62610
Al 01 Cr 17 Fe 27 Ti 31 V 24 noHEA  BCC_B2#1 DISORD 0.33701 BCC_B2#3 ORD 0.66299
Al 01 Cr 17 Fe 27 Ti 33 V 22 noHEA  BCC_B2#1 DISORD 0.30013 BCC_B2#3 ORD 0.69987
Al 01 Cr 17 Fe 27 Ti 35 V 20 noHEA  BCC_B2#1 DISORD 0.26600 BCC_B2#2 ORD 0.73400
Al 01 Cr 17 Fe 27 Ti 37 V 18 noHEA  BCC_B2#1 DISORD 0.23997 BCC_B2#2 ORD 0.76003
Al 01 Cr 17 Fe 27 Ti 39 V 16 noHEA  BCC_B2#1 DISORD 0.22267 BCC_B2#2 ORD 0.01227 BCC_B2#3 ORD 0.76505
Al 01 Cr 17 Fe 27 Ti 41 V 14 noHEA  BCC_B2#1 DISORD 0.20687 BCC_B2#2 ORD 0.06307 BCC_B2#3 ORD 0.73006
Al 01 Cr 17 Fe 27 Ti 43 V 12 noHEA  BCC_B2#1 DISORD 0.14107 BCC_B2#2 ORD 0.06598 BCC_B2#3 ORD 0.71849 C14_LAVES 0.07446
Al 01 Cr 17 Fe 27 Ti 45 V 10 noHEA  BCC_B2#1 DISORD 0.06939 BCC_B2#2 ORD 0.06373 BCC_B2#3 ORD 0.70983 C14_LAVES 0.15704
Al 01 Cr 17 Fe 27 Ti 47 V 08 noHEA  BCC_B2#2 ORD 0.70072 BCC_B2#3 ORD 0.05855 C14_LAVES 0.23763 HCP_A3 0.00310
Al 01 Cr 17 Fe 27 Ti 49 V 06 noHEA  BCC_B2#2 ORD 0.65965 C14_LAVES 0.26258 HCP_A3 0.07777
Al 01 Cr 17 Fe 29 Ti 05 V 48 noHEA  BCC_B2#1 DISORD 0.17517 BCC_B2#2 ORD 0.11896 SIGMA ORD 0.70587
Al 01 Cr 17 Fe 29 Ti 07 V 46 noHEA  BCC_B2#1 DISORD 0.19456 BCC_B2#3 ORD 0.16444 SIGMA ORD 0.64100
Al 01 Cr 17 Fe 29 Ti 09 V 44 noHEA  BCC_B2#1 DISORD 0.21667 BCC_B2#2 ORD 0.20943 SIGMA ORD 0.57390
Al 01 Cr 17 Fe 29 Ti 11 V 42 noHEA  BCC_B2#1 DISORD 0.24049 BCC_B2#2 ORD 0.25408 SIGMA ORD 0.50543
Al 01 Cr 17 Fe 29 Ti 13 V 40 noHEA  BCC_B2#1 DISORD 0.26527 BCC_B2#2 ORD 0.29857 SIGMA ORD 0.43615
Al 01 Cr 17 Fe 29 Ti 15 V 38 noHEA  BCC_B2#1 DISORD 0.29065 BCC_B2#2 ORD 0.34298 SIGMA ORD 0.36638
Al 01 Cr 17 Fe 29 Ti 17 V 36 noHEA  BCC_B2#1 DISORD 0.31641 BCC_B2#2 ORD 0.38732 SIGMA ORD 0.29627
Al 01 Cr 17 Fe 29 Ti 19 V 34 noHEA  BCC_B2#1 DISORD 0.34242 BCC_B2#3 ORD 0.43164 SIGMA ORD 0.22595
Al 01 Cr 17 Fe 29 Ti 21 V 32 noHEA  BCC_B2#1 DISORD 0.36859 BCC_B2#3 ORD 0.47593 SIGMA ORD 0.15548
Al 01 Cr 17 Fe 29 Ti 23 V 30 noHEA  BCC_B2#1 DISORD 0.39488 BCC_B2#2 ORD 0.52020 SIGMA ORD 0.08492
Al 01 Cr 17 Fe 29 Ti 25 V 28 noHEA  BCC_B2#1 DISORD 0.42123 BCC_B2#2 ORD 0.56447 SIGMA ORD 0.01429
Al 01 Cr 17 Fe 29 Ti 27 V 26 noHEA  BCC_B2#1 DISORD 0.39821 BCC_B2#2 ORD 0.60179
Al 01 Cr 17 Fe 29 Ti 29 V 24 noHEA  BCC_B2#1 DISORD 0.36386 BCC_B2#2 ORD 0.63614
Al 01 Cr 17 Fe 29 Ti 31 V 22 noHEA  BCC_B2#1 DISORD 0.33023 BCC_B2#3 ORD 0.66977
Al 01 Cr 17 Fe 29 Ti 33 V 20 noHEA  BCC_B2#1 DISORD 0.29661 BCC_B2#3 ORD 0.70339
Al 01 Cr 17 Fe 29 Ti 35 V 18 noHEA  BCC_B2#1 DISORD 0.26410 BCC_B2#2 ORD 0.73590
Al 01 Cr 17 Fe 29 Ti 37 V 16 noHEA  BCC_B2#1 DISORD 0.23729 BCC_B2#2 ORD 0.76271
Al 01 Cr 17 Fe 29 Ti 39 V 14 noHEA  BCC_B2#1 DISORD 0.21973 BCC_B2#2 ORD 0.00317 BCC_B2#3 ORD 0.77710
Al 01 Cr 17 Fe 29 Ti 41 V 12 noHEA  BCC_B2#1 DISORD 0.16149 BCC_B2#2 ORD 0.01438 BCC_B2#3 ORD 0.76051 C14_LAVES 0.06363
Al 01 Cr 17 Fe 29 Ti 43 V 10 noHEA  BCC_B2#1 DISORD 0.08710 BCC_B2#2 ORD 0.00916 BCC_B2#3 ORD 0.75131 C14_LAVES 0.15242
Al 01 Cr 17 Fe 29 Ti 45 V 08 noHEA  BCC_B2#1 DISORD 0.01323 BCC_B2#2 ORD 0.00466 BCC_B2#3 ORD 0.74239 C14_LAVES 0.23973
Al 01 Cr 17 Fe 29 Ti 47 V 06 noHEA  BCC_B2#1 ORD 0.00008 BCC_B2#2 ORD 0.70169 C14_LAVES 0.26421 HCP_A3 0.03401
Al 01 Cr 17 Fe 29 Ti 49 V 04 noHEA  BCC_B2#2 ORD 0.65230 C14_LAVES 0.27158 HCP_A3 0.07611
Al 01 Cr 17 Fe 31 Ti 03 V 48 noHEA  BCC_B2#1 ORD 0.09223 BCC_B2#2 ORD 0.07906 SIGMA ORD 0.82871
Al 01 Cr 17 Fe 31 Ti 05 V 46 noHEA  BCC_B2#1 DISORD 0.10013 BCC_B2#2 ORD 0.12583 SIGMA ORD 0.77404
Al 01 Cr 17 Fe 31 Ti 07 V 44 noHEA  BCC_B2#1 DISORD 0.11701 BCC_B2#2 ORD 0.17091 SIGMA ORD 0.71208
Al 01 Cr 17 Fe 31 Ti 09 V 42 noHEA  BCC_B2#1 DISORD 0.13801 BCC_B2#2 ORD 0.21545 SIGMA ORD 0.64654
Al 01 Cr 17 Fe 31 Ti 11 V 40 noHEA  BCC_B2#1 DISORD 0.16095 BCC_B2#2 ORD 0.25987 SIGMA ORD 0.57919
Al 01 Cr 17 Fe 31 Ti 13 V 38 noHEA  BCC_B2#1 DISORD 0.18503 BCC_B2#2 ORD 0.30418 SIGMA ORD 0.51080
Al 01 Cr 17 Fe 31 Ti 15 V 36 noHEA  BCC_B2#1 DISORD 0.20971 BCC_B2#2 ORD 0.34847 SIGMA ORD 0.44182
Al 01 Cr 17 Fe 31 Ti 17 V 34 noHEA  BCC_B2#1 DISORD 0.23476 BCC_B2#2 ORD 0.39276 SIGMA ORD 0.37248
Al 01 Cr 17 Fe 31 Ti 19 V 32 noHEA  BCC_B2#1 DISORD 0.26003 BCC_B2#2 ORD 0.43706 SIGMA ORD 0.30291
Al 01 Cr 17 Fe 31 Ti 21 V 30 noHEA  BCC_B2#1 DISORD 0.28545 BCC_B2#3 ORD 0.48137 SIGMA ORD 0.23319
Al 01 Cr 17 Fe 31 Ti 23 V 28 noHEA  BCC_B2#1 DISORD 0.31095 BCC_B2#3 ORD 0.52568 SIGMA ORD 0.16336
Al 01 Cr 17 Fe 31 Ti 25 V 26 noHEA  BCC_B2#1 DISORD 0.33651 BCC_B2#3 ORD 0.57001 SIGMA ORD 0.09348
Al 01 Cr 17 Fe 31 Ti 27 V 24 noHEA  BCC_B2#1 DISORD 0.36210 BCC_B2#3 ORD 0.61435 SIGMA ORD 0.02355
Al 01 Cr 17 Fe 31 Ti 29 V 22 noHEA  BCC_B2#1 DISORD 0.34925 BCC_B2#2 ORD 0.65075
Al 01 Cr 17 Fe 31 Ti 31 V 20 noHEA  BCC_B2#1 DISORD 0.31866 BCC_B2#2 ORD 0.68134
Al 01 Cr 17 Fe 31 Ti 33 V 18 noHEA  BCC_B2#1 DISORD 0.28918 BCC_B2#3 ORD 0.71082
Al 01 Cr 17 Fe 31 Ti 35 V 16 noHEA  BCC_B2#1 DISORD 0.26002 BCC_B2#2 ORD 0.73998
Al 01 Cr 17 Fe 31 Ti 37 V 14 noHEA  BCC_B2#1 DISORD 0.23374 BCC_B2#2 ORD 0.76626
Al 01 Cr 17 Fe 31 Ti 39 V 12 noHEA  BCC_B2#1 DISORD 0.21531 BCC_B2#2 ORD 0.78430 C14_LAVES 0.00039
Al 01 Cr 17 Fe 31 Ti 41 V 10 noHEA  BCC_B2#1 DISORD 0.14343 BCC_B2#2 ORD 0.76777 C14_LAVES 0.08881
Al 01 Cr 17 Fe 31 Ti 43 V 08 noHEA  BCC_B2#1 DISORD 0.07147 BCC_B2#2 ORD 0.75131 C14_LAVES 0.17723
Al 01 Cr 17 Fe 31 Ti 45 V 06 noHEA  BCC_B2#2 ORD 0.73469 C14_LAVES 0.26531
Al 01 Cr 17 Fe 31 Ti 47 V 04 noHEA  BCC_B2#2 ORD 0.69471 C14_LAVES 0.27291 HCP_A3 0.03238
Al 01 Cr 17 Fe 31 Ti 49 V 02 noHEA  BCC_B2#2 ORD 0.64670 C14_LAVES 0.27797 HCP_A3 0.07533
Al 01 Cr 17 Fe 33 Ti 01 V 48 noHEA  BCC_B2#1 ORD 0.05659 BCC_B2#2 ORD 0.03090 SIGMA ORD 0.91251
Al 01 Cr 17 Fe 33 Ti 03 V 46 noHEA  BCC_B2#1 ORD 0.03004 BCC_B2#2 ORD 0.09050 SIGMA ORD 0.87947
Al 01 Cr 17 Fe 33 Ti 05 V 44 noHEA  BCC_B2#1 ORD 0.03188 BCC_B2#2 ORD 0.13518 SIGMA ORD 0.83294
Al 01 Cr 17 Fe 33 Ti 07 V 42 noHEA  BCC_B2#1 DISORD 0.04810 BCC_B2#2 ORD 0.17842 SIGMA ORD 0.77348
Al 01 Cr 17 Fe 33 Ti 09 V 40 noHEA  BCC_B2#1 DISORD 0.06920 BCC_B2#2 ORD 0.22195 SIGMA ORD 0.70885
Al 01 Cr 17 Fe 33 Ti 11 V 38 noHEA  BCC_B2#1 DISORD 0.09212 BCC_B2#2 ORD 0.26579 SIGMA ORD 0.64209
Al 01 Cr 17 Fe 33 Ti 13 V 36 noHEA  BCC_B2#1 DISORD 0.11583 BCC_B2#2 ORD 0.30987 SIGMA ORD 0.57430
Al 01 Cr 17 Fe 33 Ti 15 V 34 noHEA  BCC_B2#1 DISORD 0.14000 BCC_B2#3 ORD 0.35405 SIGMA ORD 0.50595
Al 01 Cr 17 Fe 33 Ti 17 V 32 noHEA  BCC_B2#1 DISORD 0.16441 BCC_B2#3 ORD 0.39832 SIGMA ORD 0.43727
Al 01 Cr 17 Fe 33 Ti 19 V 30 noHEA  BCC_B2#1 DISORD 0.18894 BCC_B2#2 ORD 0.44267 SIGMA ORD 0.36839
Al 01 Cr 17 Fe 33 Ti 21 V 28 noHEA  BCC_B2#1 DISORD 0.21355 BCC_B2#3 ORD 0.48706 SIGMA ORD 0.29939
Al 01 Cr 17 Fe 33 Ti 23 V 26 noHEA  BCC_B2#1 DISORD 0.23819 BCC_B2#2 ORD 0.53150 SIGMA ORD 0.23031
Al 01 Cr 17 Fe 33 Ti 25 V 24 noHEA  BCC_B2#1 DISORD 0.26286 BCC_B2#3 ORD 0.57597 SIGMA ORD 0.16117
Al 01 Cr 17 Fe 33 Ti 27 V 22 noHEA  BCC_B2#1 DISORD 0.28754 BCC_B2#2 ORD 0.62047 SIGMA ORD 0.09200
Al 01 Cr 17 Fe 33 Ti 29 V 20 noHEA  BCC_B2#1 DISORD 0.31220 BCC_B2#3 ORD 0.66499 SIGMA ORD 0.02281
Al 01 Cr 17 Fe 33 Ti 31 V 18 noHEA  BCC_B2#1 DISORD 0.30165 BCC_B2#3 ORD 0.69835
Al 01 Cr 17 Fe 33 Ti 33 V 16 noHEA  BCC_B2#1 DISORD 0.27625 BCC_B2#2 ORD 0.72375
Al 01 Cr 17 Fe 33 Ti 35 V 14 noHEA  BCC_B2#1 DISORD 0.25207 BCC_B2#3 ORD 0.74793
Al 01 Cr 17 Fe 33 Ti 37 V 12 noHEA  BCC_B2#1 DISORD 0.22878 BCC_B2#2 ORD 0.77122
Al 01 Cr 17 Fe 33 Ti 39 V 10 noHEA  BCC_B2#1 DISORD 0.21029 BCC_B2#2 ORD 0.78971
Al 01 Cr 17 Fe 33 Ti 41 V 08 noHEA  BCC_B2#1 DISORD 0.13964 BCC_B2#3 ORD 0.76968 C14_LAVES 0.09067
Al 01 Cr 17 Fe 33 Ti 43 V 06 noHEA  BCC_B2#1 DISORD 0.06602 BCC_B2#2 ORD 0.74725 C14_LAVES 0.18673
Al 01 Cr 17 Fe 33 Ti 45 V 04 noHEA  BCC_B2#2 ORD 0.72503 C14_LAVES 0.27497
Al 01 Cr 17 Fe 33 Ti 47 V 02 noHEA  BCC_B2#2 ORD 0.68931 C14_LAVES 0.27906 HCP_A3 0.03163
Al 01 Cr 17 Fe 35 Ti 01 V 46 noHEA  BCC_B2#1 ORD 0.04018 BCC_B2#2 ORD 0.03040 SIGMA ORD 0.92942
Al 01 Cr 17 Fe 35 Ti 03 V 44 noHEA  BCC_B2#2 ORD 0.09844 SIGMA ORD 0.90156
Al 01 Cr 17 Fe 35 Ti 05 V 42 noHEA  BCC_B2#2 ORD 0.14024 SIGMA ORD 0.85976
Al 01 Cr 17 Fe 35 Ti 07 V 40 noHEA  BCC_B2#2 ORD 0.18427 SIGMA ORD 0.81573
Al 01 Cr 17 Fe 35 Ti 09 V 38 noHEA  BCC_B2#1 DISORD 0.01160 BCC_B2#2 ORD 0.22791 SIGMA ORD 0.76049
Al 01 Cr 17 Fe 35 Ti 11 V 36 noHEA  BCC_B2#1 DISORD 0.03479 BCC_B2#2 ORD 0.27125 SIGMA ORD 0.69397
Al 01 Cr 17 Fe 35 Ti 13 V 34 noHEA  BCC_B2#1 DISORD 0.05829 BCC_B2#2 ORD 0.31516 SIGMA ORD 0.62655
Al 01 Cr 17 Fe 35 Ti 15 V 32 noHEA  BCC_B2#1 DISORD 0.08195 BCC_B2#2 ORD 0.35941 SIGMA ORD 0.55864
Al 01 Cr 17 Fe 35 Ti 17 V 30 noHEA  BCC_B2#1 DISORD 0.10567 BCC_B2#2 ORD 0.40384 SIGMA ORD 0.49049
Al 01 Cr 17 Fe 35 Ti 19 V 28 noHEA  BCC_B2#1 DISORD 0.12942 BCC_B2#2 ORD 0.44839 SIGMA ORD 0.42219
Al 01 Cr 17 Fe 35 Ti 21 V 26 noHEA  BCC_B2#1 DISORD 0.15317 BCC_B2#2 ORD 0.49304 SIGMA ORD 0.35379
Al 01 Cr 17 Fe 35 Ti 23 V 24 noHEA  BCC_B2#1 DISORD 0.17692 BCC_B2#2 ORD 0.53775 SIGMA ORD 0.28533
Al 01 Cr 17 Fe 35 Ti 25 V 22 noHEA  BCC_B2#1 DISORD 0.20064 BCC_B2#3 ORD 0.58253 SIGMA ORD 0.21683
Al 01 Cr 17 Fe 35 Ti 27 V 20 noHEA  BCC_B2#1 DISORD 0.22434 BCC_B2#3 ORD 0.62735 SIGMA ORD 0.14832
Al 01 Cr 17 Fe 35 Ti 29 V 18 noHEA  BCC_B2#1 DISORD 0.24801 BCC_B2#3 ORD 0.67221 SIGMA ORD 0.07979
Al 01 Cr 17 Fe 35 Ti 31 V 16 noHEA  BCC_B2#1 DISORD 0.27165 BCC_B2#3 ORD 0.71710 SIGMA ORD 0.01125
Al 01 Cr 17 Fe 35 Ti 33 V 14 noHEA  BCC_B2#1 DISORD 0.25718 BCC_B2#3 ORD 0.74282
Al 01 Cr 17 Fe 35 Ti 35 V 12 noHEA  BCC_B2#1 DISORD 0.23825 BCC_B2#2 ORD 0.76175
Al 01 Cr 17 Fe 35 Ti 37 V 10 noHEA  BCC_B2#1 DISORD 0.22053 BCC_B2#3 ORD 0.77947
Al 01 Cr 17 Fe 35 Ti 39 V 08 noHEA  BCC_B2#1 DISORD 0.20414 BCC_B2#2 ORD 0.79586
Al 01 Cr 17 Fe 35 Ti 41 V 06 noHEA  BCC_B2#1 DISORD 0.13898 BCC_B2#2 ORD 0.77490 C14_LAVES 0.08612
Al 01 Cr 17 Fe 35 Ti 43 V 04 noHEA  BCC_B2#1 DISORD 0.06242 BCC_B2#2 ORD 0.74439 C14_LAVES 0.19319
Al 01 Cr 17 Fe 35 Ti 45 V 02 noHEA  BCC_B2#2 ORD 0.71666 C14_LAVES 0.28334
Al 01 Cr 17 Fe 37 Ti 01 V 44 noHEA  BCC_B2#1 ORD 0.06066 BCC_B2#2 ORD 0.00367 SIGMA ORD 0.93567
Al 01 Cr 17 Fe 37 Ti 03 V 42 noHEA  BCC_B2#2 ORD 0.09718 SIGMA ORD 0.90282
Al 01 Cr 17 Fe 37 Ti 05 V 40 noHEA  BCC_B2#2 ORD 0.13993 SIGMA ORD 0.86007
Al 01 Cr 17 Fe 37 Ti 07 V 38 noHEA  BCC_B2#2 ORD 0.18434 SIGMA ORD 0.81566
Al 01 Cr 17 Fe 37 Ti 09 V 36 noHEA  BCC_B2#2 ORD 0.22940 SIGMA ORD 0.77060
Al 01 Cr 17 Fe 37 Ti 11 V 34 noHEA  BCC_B2#2 ORD 0.27492 SIGMA ORD 0.72508
Al 01 Cr 17 Fe 37 Ti 13 V 32 noHEA  BCC_B2#1 DISORD 0.01090 BCC_B2#2 ORD 0.32007 SIGMA ORD 0.66903
Al 01 Cr 17 Fe 37 Ti 15 V 30 noHEA  BCC_B2#1 DISORD 0.03394 BCC_B2#2 ORD 0.36464 SIGMA ORD 0.60142
Al 01 Cr 17 Fe 37 Ti 17 V 28 noHEA  BCC_B2#1 DISORD 0.05696 BCC_B2#2 ORD 0.40948 SIGMA ORD 0.53357
Al 01 Cr 17 Fe 37 Ti 19 V 26 noHEA  BCC_B2#1 DISORD 0.07991 BCC_B2#2 ORD 0.45448 SIGMA ORD 0.46561
Al 01 Cr 17 Fe 37 Ti 21 V 24 noHEA  BCC_B2#1 DISORD 0.10282 BCC_B2#2 ORD 0.49961 SIGMA ORD 0.39757
Al 01 Cr 17 Fe 37 Ti 23 V 22 noHEA  BCC_B2#1 DISORD 0.12568 BCC_B2#2 ORD 0.54484 SIGMA ORD 0.32948
Al 01 Cr 17 Fe 37 Ti 25 V 20 noHEA  BCC_B2#1 DISORD 0.14849 BCC_B2#2 ORD 0.59015 SIGMA ORD 0.26136
Al 01 Cr 17 Fe 37 Ti 27 V 18 noHEA  BCC_B2#1 DISORD 0.17125 BCC_B2#2 ORD 0.63553 SIGMA ORD 0.19322
Al 01 Cr 17 Fe 37 Ti 29 V 16 noHEA  BCC_B2#1 DISORD 0.19395 BCC_B2#2 ORD 0.68097 SIGMA ORD 0.12507
Al 01 Cr 17 Fe 37 Ti 31 V 14 noHEA  BCC_B2#1 DISORD 0.21660 BCC_B2#3 ORD 0.72648 SIGMA ORD 0.05692
Al 01 Cr 17 Fe 37 Ti 33 V 12 noHEA  BCC_B2#1 DISORD 0.23257 BCC_B2#3 ORD 0.76743
Al 01 Cr 17 Fe 37 Ti 35 V 10 noHEA  BCC_B2#1 DISORD 0.21789 BCC_B2#3 ORD 0.78211
Al 01 Cr 17 Fe 37 Ti 37 V 08 noHEA  BCC_B2#1 DISORD 0.20627 BCC_B2#2 ORD 0.79373
Al 01 Cr 17 Fe 37 Ti 39 V 06 noHEA  BCC_B2#1 DISORD 0.19571 BCC_B2#3 ORD 0.80429
Al 01 Cr 17 Fe 37 Ti 41 V 04 noHEA  BCC_B2#1 DISORD 0.14048 BCC_B2#2 ORD 0.78461 C14_LAVES 0.07491
Al 01 Cr 17 Fe 37 Ti 43 V 02 noHEA  BCC_B2#1 DISORD 0.05844 BCC_B2#2 ORD 0.74227 C14_LAVES 0.19929
Al 01 Cr 17 Fe 39 Ti 01 V 42 noHEA  BCC_B2#2 ORD 0.04310 BCC_B2#3 ORD 0.01900 SIGMA ORD 0.93789
Al 01 Cr 17 Fe 39 Ti 03 V 40 noHEA  BCC_B2#2 ORD 0.09687 SIGMA ORD 0.90313
Al 01 Cr 17 Fe 39 Ti 05 V 38 noHEA  BCC_B2#2 ORD 0.14052 SIGMA ORD 0.85948
Al 01 Cr 17 Fe 39 Ti 07 V 36 noHEA  BCC_B2#2 ORD 0.18553 SIGMA ORD 0.81447
Al 01 Cr 17 Fe 39 Ti 09 V 34 noHEA  BCC_B2#2 ORD 0.23105 SIGMA ORD 0.76895
Al 01 Cr 17 Fe 39 Ti 11 V 32 noHEA  BCC_B2#2 ORD 0.27692 SIGMA ORD 0.72308
Al 01 Cr 17 Fe 39 Ti 13 V 30 noHEA  BCC_B2#2 ORD 0.32314 SIGMA ORD 0.67686
Al 01 Cr 17 Fe 39 Ti 15 V 28 noHEA  BCC_B2#2 ORD 0.36975 SIGMA ORD 0.63025
Al 01 Cr 17 Fe 39 Ti 17 V 26 noHEA  BCC_B2#1 DISORD 0.01583 BCC_B2#2 ORD 0.41572 SIGMA ORD 0.56846
Al 01 Cr 17 Fe 39 Ti 19 V 24 noHEA  BCC_B2#1 DISORD 0.03807 BCC_B2#2 ORD 0.46146 SIGMA ORD 0.50048
Al 01 Cr 17 Fe 39 Ti 21 V 22 noHEA  BCC_B2#1 DISORD 0.06020 BCC_B2#2 ORD 0.50736 SIGMA ORD 0.43244
Al 01 Cr 17 Fe 39 Ti 23 V 20 noHEA  BCC_B2#1 DISORD 0.08226 BCC_B2#2 ORD 0.55340 SIGMA ORD 0.36434
Al 01 Cr 17 Fe 39 Ti 25 V 18 noHEA  BCC_B2#1 DISORD 0.10424 BCC_B2#2 ORD 0.59955 SIGMA ORD 0.29620
Al 01 Cr 17 Fe 39 Ti 27 V 16 noHEA  BCC_B2#1 DISORD 0.12615 BCC_B2#2 ORD 0.64582 SIGMA ORD 0.22802
Al 01 Cr 17 Fe 39 Ti 29 V 14 noHEA  BCC_B2#1 DISORD 0.14799 BCC_B2#2 ORD 0.69221 SIGMA ORD 0.15981
Al 01 Cr 17 Fe 39 Ti 31 V 12 noHEA  BCC_B2#1 DISORD 0.16974 BCC_B2#3 ORD 0.73870 SIGMA ORD 0.09156
Al 01 Cr 17 Fe 39 Ti 33 V 10 noHEA  BCC_B2#1 DISORD 0.19141 BCC_B2#3 ORD 0.78530 SIGMA ORD 0.02329
Al 01 Cr 17 Fe 39 Ti 35 V 08 noHEA  BCC_B2#1 DISORD 0.19201 BCC_B2#3 ORD 0.80799
Al 01 Cr 17 Fe 39 Ti 37 V 06 noHEA  BCC_B2#1 DISORD 0.18516 BCC_B2#3 ORD 0.81484
Al 01 Cr 17 Fe 39 Ti 39 V 04 noHEA  BCC_B2#1 DISORD 0.18096 BCC_B2#3 ORD 0.81904
Al 01 Cr 17 Fe 39 Ti 41 V 02 noHEA  BCC_B2#1 DISORD 0.14398 BCC_B2#2 ORD 0.80227 C14_LAVES 0.05374
Al 01 Cr 17 Fe 41 Ti 01 V 40 noHEA  BCC_B2#1 ORD 0.04572 BCC_B2#2 ORD 0.01270 C14_LAVES 0.00228 SIGMA ORD 0.93930
Al 01 Cr 17 Fe 41 Ti 03 V 38 noHEA  BCC_B2#2 ORD 0.02707 C14_LAVES 0.07031 SIGMA ORD 0.90262
Al 01 Cr 17 Fe 41 Ti 05 V 36 noHEA  BCC_B2#2 ORD 0.00154 C14_LAVES 0.14881 SIGMA ORD 0.84965
Al 01 Cr 17 Fe 41 Ti 07 V 34 noHEA  BCC_B2#2 ORD 0.10579 C14_LAVES 0.09045 SIGMA ORD 0.80376
Al 01 Cr 17 Fe 41 Ti 09 V 32 noHEA  BCC_B2#2 ORD 0.19434 C14_LAVES 0.04429 SIGMA ORD 0.76137
Al 01 Cr 17 Fe 41 Ti 11 V 30 noHEA  BCC_B2#2 ORD 0.27739 C14_LAVES 0.00316 SIGMA ORD 0.71945
Al 01 Cr 17 Fe 41 Ti 13 V 28 noHEA  BCC_B2#2 ORD 0.32709 SIGMA ORD 0.67291
Al 01 Cr 17 Fe 41 Ti 15 V 26 noHEA  BCC_B2#2 ORD 0.37436 SIGMA ORD 0.62564
Al 01 Cr 17 Fe 41 Ti 17 V 24 noHEA  BCC_B2#2 ORD 0.42199 SIGMA ORD 0.57801
Al 01 Cr 17 Fe 41 Ti 19 V 22 noHEA  BCC_B2#1 DISORD 0.00181 BCC_B2#2 ORD 0.46993 SIGMA ORD 0.52826
Al 01 Cr 17 Fe 41 Ti 21 V 20 noHEA  BCC_B2#1 DISORD 0.02329 BCC_B2#2 ORD 0.51695 SIGMA ORD 0.45976
Al 01 Cr 17 Fe 41 Ti 23 V 18 noHEA  BCC_B2#1 DISORD 0.04465 BCC_B2#2 ORD 0.56417 SIGMA ORD 0.39118
Al 01 Cr 17 Fe 41 Ti 25 V 16 noHEA  BCC_B2#1 DISORD 0.06591 BCC_B2#2 ORD 0.61159 SIGMA ORD 0.32249
Al 01 Cr 17 Fe 41 Ti 27 V 14 noHEA  BCC_B2#1 DISORD 0.08708 BCC_B2#2 ORD 0.65921 SIGMA ORD 0.25371
Al 01 Cr 17 Fe 41 Ti 29 V 12 noHEA  BCC_B2#1 DISORD 0.10813 BCC_B2#2 ORD 0.70704 SIGMA ORD 0.18483
Al 01 Cr 17 Fe 41 Ti 31 V 10 noHEA  BCC_B2#1 DISORD 0.12908 BCC_B2#2 ORD 0.75509 SIGMA ORD 0.11583
Al 01 Cr 17 Fe 41 Ti 33 V 08 noHEA  BCC_B2#1 DISORD 0.14991 BCC_B2#3 ORD 0.80338 SIGMA ORD 0.04671
Al 01 Cr 17 Fe 41 Ti 35 V 06 noHEA  BCC_B2#1 DISORD 0.16198 BCC_B2#3 ORD 0.83802
Al 01 Cr 17 Fe 41 Ti 37 V 04 noHEA  BCC_B2#1 DISORD 0.15881 BCC_B2#2 ORD 0.84119
Al 01 Cr 17 Fe 41 Ti 39 V 02 noHEA  BCC_B2#1 DISORD 0.15755 BCC_B2#3 ORD 0.84245
Al 01 Cr 17 Fe 43 Ti 01 V 38 noHEA  BCC_B2#2 ORD 0.04242 C14_LAVES 0.02194 SIGMA ORD 0.93564
Al 01 Cr 17 Fe 43 Ti 03 V 36 noHEA  BCC_B2#2 ORD 0.01812 C14_LAVES 0.08161 SIGMA ORD 0.90027
Al 01 Cr 17 Fe 43 Ti 05 V 34 noHEA  C14_LAVES 0.15121 SIGMA ORD 0.84879
Al 01 Cr 17 Fe 43 Ti 07 V 32 noHEA  C14_LAVES 0.21082 SIGMA ORD 0.78918
Al 01 Cr 17 Fe 43 Ti 09 V 30 noHEA  BCC_B2#2 ORD 0.06804 C14_LAVES 0.19117 SIGMA ORD 0.74078
Al 01 Cr 17 Fe 43 Ti 11 V 28 noHEA  BCC_B2#2 ORD 0.15548 C14_LAVES 0.14702 SIGMA ORD 0.69749
Al 01 Cr 17 Fe 43 Ti 13 V 26 noHEA  BCC_B2#2 ORD 0.23878 C14_LAVES 0.10695 SIGMA ORD 0.65427
Al 01 Cr 17 Fe 43 Ti 15 V 24 noHEA  BCC_B2#2 ORD 0.32086 C14_LAVES 0.06834 SIGMA ORD 0.61079
Al 01 Cr 17 Fe 43 Ti 17 V 22 noHEA  BCC_B2#2 ORD 0.40307 C14_LAVES 0.03008 SIGMA ORD 0.56685
Al 01 Cr 17 Fe 43 Ti 19 V 20 noHEA  BCC_B2#2 ORD 0.47875 SIGMA ORD 0.52125
Al 01 Cr 17 Fe 43 Ti 21 V 18 noHEA  BCC_B2#2 ORD 0.52851 SIGMA ORD 0.47149
Al 01 Cr 17 Fe 43 Ti 23 V 16 noHEA  BCC_B2#1 DISORD 0.01146 BCC_B2#2 ORD 0.57798 SIGMA ORD 0.41056
Al 01 Cr 17 Fe 43 Ti 25 V 14 noHEA  BCC_B2#1 DISORD 0.03209 BCC_B2#2 ORD 0.62723 SIGMA ORD 0.34068
Al 01 Cr 17 Fe 43 Ti 27 V 12 noHEA  BCC_B2#1 DISORD 0.05259 BCC_B2#2 ORD 0.67684 SIGMA ORD 0.27057
Al 01 Cr 17 Fe 43 Ti 29 V 10 noHEA  BCC_B2#1 DISORD 0.07295 BCC_B2#2 ORD 0.72687 SIGMA ORD 0.20018
Al 01 Cr 17 Fe 43 Ti 31 V 08 noHEA  BCC_B2#1 DISORD 0.09316 BCC_B2#2 ORD 0.77736 SIGMA ORD 0.12949
Al 01 Cr 17 Fe 43 Ti 33 V 06 noHEA  BCC_B2#1 DISORD 0.11319 BCC_B2#2 ORD 0.82837 SIGMA ORD 0.05844
Al 01 Cr 17 Fe 43 Ti 35 V 04 noHEA  BCC_B2#1 DISORD 0.12909 BCC_B2#2 ORD 0.87091
Al 01 Cr 17 Fe 43 Ti 37 V 02 noHEA  BCC_B2#1 DISORD 0.12891 BCC_B2#2 ORD 0.87109
Al 01 Cr 17 Fe 45 Ti 01 V 36 noHEA  BCC_B2#2 ORD 0.04075 C14_LAVES 0.02459 SIGMA ORD 0.93466
Al 01 Cr 17 Fe 45 Ti 03 V 34 noHEA  BCC_B2#2 ORD 0.01577 C14_LAVES 0.08898 SIGMA ORD 0.89525
Al 01 Cr 17 Fe 45 Ti 05 V 32 noHEA  C14_LAVES 0.15260 SIGMA ORD 0.84740
Al 01 Cr 17 Fe 45 Ti 07 V 30 noHEA  C14_LAVES 0.21210 SIGMA ORD 0.78790
Al 01 Cr 17 Fe 45 Ti 09 V 28 noHEA  C14_LAVES 0.27141 SIGMA ORD 0.72859
Al 01 Cr 17 Fe 45 Ti 11 V 26 noHEA  BCC_B2#2 ORD 0.03042 C14_LAVES 0.29512 SIGMA ORD 0.67446
Al 01 Cr 17 Fe 45 Ti 13 V 24 noHEA  BCC_B2#2 ORD 0.11556 C14_LAVES 0.25426 SIGMA ORD 0.63018
Al 01 Cr 17 Fe 45 Ti 15 V 22 noHEA  BCC_B2#2 ORD 0.19861 C14_LAVES 0.21575 SIGMA ORD 0.58563
Al 01 Cr 17 Fe 45 Ti 17 V 20 noHEA  BCC_B2#2 ORD 0.28160 C14_LAVES 0.17780 SIGMA ORD 0.54060
Al 01 Cr 17 Fe 45 Ti 19 V 18 noHEA  BCC_B2#2 ORD 0.36573 C14_LAVES 0.13940 SIGMA ORD 0.49487
Al 01 Cr 17 Fe 45 Ti 21 V 16 noHEA  BCC_B2#2 ORD 0.45212 C14_LAVES 0.09962 SIGMA ORD 0.44826
Al 01 Cr 17 Fe 45 Ti 23 V 14 noHEA  BCC_B2#2 ORD 0.54181 C14_LAVES 0.05767 SIGMA ORD 0.40053
Al 01 Cr 17 Fe 45 Ti 25 V 12 noHEA  BCC_B2#1 DISORD 0.01820 BCC_B2#2 ORD 0.59079 C14_LAVES 0.06031 SIGMA ORD 0.33070
Al 01 Cr 17 Fe 45 Ti 27 V 10 noHEA  BCC_B2#1 DISORD 0.04582 BCC_B2#2 ORD 0.61678 C14_LAVES 0.08767 SIGMA ORD 0.24972
Al 01 Cr 17 Fe 45 Ti 29 V 08 noHEA  BCC_B2#1 DISORD 0.07342 BCC_B2#2 ORD 0.64312 C14_LAVES 0.11477 SIGMA ORD 0.16869
Al 01 Cr 17 Fe 45 Ti 31 V 06 noHEA  BCC_B2#1 DISORD 0.10100 BCC_B2#2 ORD 0.66973 C14_LAVES 0.14167 SIGMA ORD 0.08761
Al 01 Cr 17 Fe 45 Ti 33 V 04 noHEA  BCC_B2#1 DISORD 0.12857 BCC_B2#2 ORD 0.69654 C14_LAVES 0.16841 SIGMA ORD 0.00648
Al 01 Cr 17 Fe 45 Ti 35 V 02 noHEA  BCC_B2#1 DISORD 0.10073 BCC_B2#2 ORD 0.86826 C14_LAVES 0.03101
Al 01 Cr 17 Fe 47 Ti 01 V 34 noHEA  BCC_B2#2 ORD 0.04016 C14_LAVES 0.02646 SIGMA ORD 0.93338
Al 01 Cr 17 Fe 47 Ti 03 V 32 noHEA  BCC_B2#2 ORD 0.01820 C14_LAVES 0.09078 SIGMA ORD 0.89102
Al 01 Cr 17 Fe 47 Ti 05 V 30 noHEA  C14_LAVES 0.15475 SIGMA ORD 0.84525
Al 01 Cr 17 Fe 47 Ti 07 V 28 noHEA  C14_LAVES 0.21428 SIGMA ORD 0.78572
Al 01 Cr 17 Fe 47 Ti 09 V 26 noHEA  C14_LAVES 0.27336 SIGMA ORD 0.72664
Al 01 Cr 17 Fe 47 Ti 11 V 24 noHEA  C14_LAVES 0.33234 SIGMA ORD 0.66766
Al 01 Cr 17 Fe 47 Ti 13 V 22 noHEA  C14_LAVES 0.39145 SIGMA ORD 0.60855
Al 01 Cr 17 Fe 47 Ti 15 V 20 noHEA  BCC_B2#2 ORD 0.06586 C14_LAVES 0.37406 SIGMA ORD 0.56009
Al 01 Cr 17 Fe 47 Ti 17 V 18 noHEA  BCC_B2#2 ORD 0.14840 C14_LAVES 0.33769 SIGMA ORD 0.51391
Al 01 Cr 17 Fe 47 Ti 19 V 16 noHEA  BCC_B2#2 ORD 0.23185 C14_LAVES 0.30120 SIGMA ORD 0.46695
Al 01 Cr 17 Fe 47 Ti 21 V 14 noHEA  BCC_B2#1 DISORD 0.00785 BCC_B2#2 ORD 0.30096 C14_LAVES 0.28158 SIGMA ORD 0.40962
Al 01 Cr 17 Fe 47 Ti 23 V 12 noHEA  BCC_B2#1 DISORD 0.03522 BCC_B2#2 ORD 0.32949 C14_LAVES 0.30670 SIGMA ORD 0.32859
Al 01 Cr 17 Fe 47 Ti 25 V 10 noHEA  BCC_B2#1 DISORD 0.06235 BCC_B2#2 ORD 0.35921 C14_LAVES 0.33061 SIGMA ORD 0.24783
Al 01 Cr 17 Fe 47 Ti 27 V 08 noHEA  BCC_B2#1 DISORD 0.08965 BCC_B2#2 ORD 0.38813 C14_LAVES 0.35539 SIGMA ORD 0.16683
Al 01 Cr 17 Fe 47 Ti 29 V 06 noHEA  BCC_B2#1 DISORD 0.11699 BCC_B2#2 ORD 0.41693 C14_LAVES 0.38032 SIGMA ORD 0.08576
Al 01 Cr 17 Fe 47 Ti 31 V 04 noHEA  BCC_B2#1 DISORD 0.14435 BCC_B2#2 ORD 0.44563 C14_LAVES 0.40537 SIGMA ORD 0.00465
Al 01 Cr 17 Fe 47 Ti 33 V 02 noHEA  BCC_B2#1 DISORD 0.11327 BCC_B2#2 ORD 0.60180 C14_LAVES 0.28493
Al 01 Cr 17 Fe 49 Ti 01 V 32 noHEA  BCC_B2#2 ORD 0.04023 C14_LAVES 0.02801 SIGMA ORD 0.93176
Al 01 Cr 17 Fe 49 Ti 03 V 30 noHEA  BCC_B2#2 ORD 0.02043 C14_LAVES 0.09274 SIGMA ORD 0.88683
Al 01 Cr 17 Fe 49 Ti 05 V 28 noHEA  C14_LAVES 0.15762 SIGMA ORD 0.84238
Al 01 Cr 17 Fe 49 Ti 07 V 26 noHEA  C14_LAVES 0.21741 SIGMA ORD 0.78259
Al 01 Cr 17 Fe 49 Ti 09 V 24 noHEA  C14_LAVES 0.27649 SIGMA ORD 0.72351
Al 01 Cr 17 Fe 49 Ti 11 V 22 noHEA  C14_LAVES 0.33522 SIGMA ORD 0.66478
Al 01 Cr 17 Fe 49 Ti 13 V 20 noHEA  C14_LAVES 0.39387 SIGMA ORD 0.60613
Al 01 Cr 17 Fe 49 Ti 15 V 18 noHEA  C14_LAVES 0.45267 SIGMA ORD 0.54733
Al 01 Cr 17 Fe 49 Ti 17 V 16 noHEA  C14_LAVES 0.51173 SIGMA ORD 0.48827
Al 01 Cr 17 Fe 49 Ti 19 V 14 noHEA  BCC_B2#1 DISORD 0.02586 BCC_B2#2 ORD 0.03103 C14_LAVES 0.53570 SIGMA ORD 0.40741
Al 01 Cr 17 Fe 49 Ti 21 V 12 noHEA  BCC_B2#1 DISORD 0.05237 BCC_B2#2 ORD 0.06588 C14_LAVES 0.55494 SIGMA ORD 0.32681
Al 01 Cr 17 Fe 49 Ti 23 V 10 noHEA  BCC_B2#1 DISORD 0.07928 BCC_B2#2 ORD 0.09851 C14_LAVES 0.57642 SIGMA ORD 0.24579
Al 01 Cr 17 Fe 49 Ti 25 V 08 noHEA  BCC_B2#1 DISORD 0.10620 BCC_B2#2 ORD 0.13068 C14_LAVES 0.59827 SIGMA ORD 0.16484
Al 01 Cr 17 Fe 49 Ti 27 V 06 noHEA  BCC_B2#1 DISORD 0.13315 BCC_B2#2 ORD 0.16254 C14_LAVES 0.62040 SIGMA ORD 0.08392
Al 01 Cr 17 Fe 49 Ti 29 V 04 noHEA  BCC_B2#1 DISORD 0.16026 BCC_B2#2 ORD 0.19347 C14_LAVES 0.64345 SIGMA ORD 0.00282
Al 01 Cr 17 Fe 49 Ti 31 V 02 noHEA  BCC_B2#1 DISORD 0.12584 BCC_B2#2 ORD 0.33266 C14_LAVES 0.54149
Al 01 Cr 19 Fe 01 Ti 31 V 48 noHEA  BCC_B2#2 ORD 0.96957 HCP_A3 0.03043
Al 01 Cr 19 Fe 01 Ti 33 V 46 noHEA  BCC_B2#2 ORD 0.93336 HCP_A3 0.06664
Al 01 Cr 19 Fe 01 Ti 35 V 44 noHEA  BCC_B2#2 ORD 0.89774 HCP_A3 0.10226
Al 01 Cr 19 Fe 01 Ti 37 V 42 noHEA  BCC_B2#2 ORD 0.86263 HCP_A3 0.13737
Al 01 Cr 19 Fe 01 Ti 39 V 40 noHEA  BCC_B2#2 ORD 0.82795 HCP_A3 0.17205
Al 01 Cr 19 Fe 01 Ti 41 V 38 noHEA  BCC_B2#2 ORD 0.79364 HCP_A3 0.20636
Al 01 Cr 19 Fe 01 Ti 43 V 36 noHEA  BCC_B2#2 ORD 0.75965 HCP_A3 0.24035
Al 01 Cr 19 Fe 01 Ti 45 V 34 noHEA  BCC_B2#2 ORD 0.72592 HCP_A3 0.27408
Al 01 Cr 19 Fe 01 Ti 47 V 32 noHEA  BCC_B2#2 ORD 0.69240 HCP_A3 0.30760
Al 01 Cr 19 Fe 01 Ti 49 V 30 noHEA  BCC_B2#1 DISORD 0.04239 BCC_B2#2 ORD 0.61368 HCP_A3 0.34394
Al 01 Cr 19 Fe 03 Ti 29 V 48 noHEA  BCC_B2#2 ORD 1.00000
Al 01 Cr 19 Fe 03 Ti 31 V 46 noHEA  BCC_B2#2 ORD 1.00000
Al 01 Cr 19 Fe 03 Ti 33 V 44 noHEA  BCC_B2#2 ORD 0.98500 HCP_A3 0.01500
Al 01 Cr 19 Fe 03 Ti 35 V 42 noHEA  BCC_B2#2 ORD 0.94921 HCP_A3 0.05079
Al 01 Cr 19 Fe 03 Ti 37 V 40 noHEA  BCC_B2#2 ORD 0.91405 HCP_A3 0.08595
Al 01 Cr 19 Fe 03 Ti 39 V 38 noHEA  BCC_B2#2 ORD 0.87947 HCP_A3 0.12053
Al 01 Cr 19 Fe 03 Ti 41 V 36 noHEA  BCC_B2#2 ORD 0.84545 HCP_A3 0.15455
Al 01 Cr 19 Fe 03 Ti 43 V 34 noHEA  BCC_B2#1 DISORD 0.08244 BCC_B2#2 ORD 0.72049 HCP_A3 0.19707
Al 01 Cr 19 Fe 03 Ti 45 V 32 noHEA  BCC_B2#1 DISORD 0.17918 BCC_B2#2 ORD 0.57870 HCP_A3 0.24212
Al 01 Cr 19 Fe 03 Ti 47 V 30 noHEA  BCC_B2#1 DISORD 0.25572 BCC_B2#2 ORD 0.45812 HCP_A3 0.28615
Al 01 Cr 19 Fe 03 Ti 49 V 28 noHEA  BCC_B2#1 DISORD 0.30914 BCC_B2#2 ORD 0.36229 HCP_A3 0.32857
Al 01 Cr 19 Fe 05 Ti 27 V 48 noHEA  BCC_B2#2 ORD 1.00000
Al 01 Cr 19 Fe 05 Ti 29 V 46 noHEA  BCC_B2#2 ORD 1.00000
Al 01 Cr 19 Fe 05 Ti 31 V 44 noHEA  BCC_B2#2 ORD 1.00000
Al 01 Cr 19 Fe 05 Ti 33 V 42 noHEA  BCC_B2#2 ORD 1.00000
Al 01 Cr 19 Fe 05 Ti 35 V 40 noHEA  BCC_B2#2 ORD 0.99165 HCP_A3 0.00835
Al 01 Cr 19 Fe 05 Ti 37 V 38 noHEA  BCC_B2#1 DISORD 0.02389 BCC_B2#2 ORD 0.92990 HCP_A3 0.04622
Al 01 Cr 19 Fe 05 Ti 39 V 36 noHEA  BCC_B2#1 DISORD 0.10462 BCC_B2#2 ORD 0.80377 HCP_A3 0.09161
Al 01 Cr 19 Fe 05 Ti 41 V 34 noHEA  BCC_B2#1 DISORD 0.17311 BCC_B2#2 ORD 0.69043 HCP_A3 0.13645
Al 01 Cr 19 Fe 05 Ti 43 V 32 noHEA  BCC_B2#1 DISORD 0.22846 BCC_B2#2 ORD 0.59096 HCP_A3 0.18058
Al 01 Cr 19 Fe 05 Ti 45 V 30 noHEA  BCC_B2#1 DISORD 0.27044 BCC_B2#2 ORD 0.50577 HCP_A3 0.22380
Al 01 Cr 19 Fe 05 Ti 47 V 28 noHEA  BCC_B2#1 DISORD 0.29987 BCC_B2#2 ORD 0.43420 HCP_A3 0.26593
Al 01 Cr 19 Fe 05 Ti 49 V 26 noHEA  BCC_B2#1 DISORD 0.31853 BCC_B2#2 ORD 0.37457 HCP_A3 0.30689
Al 01 Cr 19 Fe 07 Ti 25 V 48 noHEA  BCC_B2#1 DISORD 0.27694 BCC_B2#2 ORD 0.72306
Al 01 Cr 19 Fe 07 Ti 27 V 46 noHEA  BCC_B2#1 DISORD 0.18680 BCC_B2#2 ORD 0.81320
Al 01 Cr 19 Fe 07 Ti 29 V 44 noHEA  BCC_B2#1 DISORD 0.12368 BCC_B2#2 ORD 0.87632
Al 01 Cr 19 Fe 07 Ti 31 V 42 noHEA  BCC_B2#1 DISORD 0.09142 BCC_B2#2 ORD 0.90858
Al 01 Cr 19 Fe 07 Ti 33 V 40 noHEA  BCC_B2#1 DISORD 0.08688 BCC_B2#2 ORD 0.91312
Al 01 Cr 19 Fe 07 Ti 35 V 38 noHEA  BCC_B2#1 DISORD 0.10132 BCC_B2#2 ORD 0.89868
Al 01 Cr 19 Fe 07 Ti 37 V 36 noHEA  BCC_B2#1 DISORD 0.14567 BCC_B2#2 ORD 0.82470 HCP_A3 0.02963
Al 01 Cr 19 Fe 07 Ti 39 V 34 noHEA  BCC_B2#1 DISORD 0.19433 BCC_B2#2 ORD 0.73061 HCP_A3 0.07506
Al 01 Cr 19 Fe 07 Ti 41 V 32 noHEA  BCC_B2#1 DISORD 0.23370 BCC_B2#3 ORD 0.64636 HCP_A3 0.11994
Al 01 Cr 19 Fe 07 Ti 43 V 30 noHEA  BCC_B2#1 DISORD 0.26419 BCC_B2#2 ORD 0.57167 HCP_A3 0.16414
Al 01 Cr 19 Fe 07 Ti 45 V 28 noHEA  BCC_B2#1 DISORD 0.28656 BCC_B2#2 ORD 0.50588 HCP_A3 0.20756
Al 01 Cr 19 Fe 07 Ti 47 V 26 noHEA  BCC_B2#1 DISORD 0.30188 BCC_B2#2 ORD 0.44797 HCP_A3 0.25016
Al 01 Cr 19 Fe 07 Ti 49 V 24 noHEA  BCC_B2#1 DISORD 0.31128 BCC_B2#3 ORD 0.39684 HCP_A3 0.29188
Al 01 Cr 19 Fe 09 Ti 23 V 48 noHEA  BCC_B2#1 DISORD 0.47803 BCC_B2#2 ORD 0.52197
Al 01 Cr 19 Fe 09 Ti 25 V 46 noHEA  BCC_B2#1 DISORD 0.38476 BCC_B2#2 ORD 0.61524
Al 01 Cr 19 Fe 09 Ti 27 V 44 noHEA  BCC_B2#1 DISORD 0.30151 BCC_B2#2 ORD 0.69849
Al 01 Cr 19 Fe 09 Ti 29 V 42 noHEA  BCC_B2#1 DISORD 0.23759 BCC_B2#2 ORD 0.76241
Al 01 Cr 19 Fe 09 Ti 31 V 40 noHEA  BCC_B2#1 DISORD 0.19800 BCC_B2#2 ORD 0.80200
Al 01 Cr 19 Fe 09 Ti 33 V 38 noHEA  BCC_B2#1 DISORD 0.18129 BCC_B2#2 ORD 0.81871
Al 01 Cr 19 Fe 09 Ti 35 V 36 noHEA  BCC_B2#1 DISORD 0.18048 BCC_B2#2 ORD 0.81952
Al 01 Cr 19 Fe 09 Ti 37 V 34 noHEA  BCC_B2#1 DISORD 0.19711 BCC_B2#3 ORD 0.78772 HCP_A3 0.01517
Al 01 Cr 19 Fe 09 Ti 39 V 32 noHEA  BCC_B2#1 DISORD 0.22965 BCC_B2#3 ORD 0.70861 HCP_A3 0.06174
Al 01 Cr 19 Fe 09 Ti 41 V 30 noHEA  BCC_B2#1 DISORD 0.25550 BCC_B2#3 ORD 0.63680 HCP_A3 0.10770
Al 01 Cr 19 Fe 09 Ti 43 V 28 noHEA  BCC_B2#1 DISORD 0.27522 BCC_B2#2 ORD 0.57182 HCP_A3 0.15296
Al 01 Cr 19 Fe 09 Ti 45 V 26 noHEA  BCC_B2#1 DISORD 0.28946 BCC_B2#3 ORD 0.51312 HCP_A3 0.19742
Al 01 Cr 19 Fe 09 Ti 47 V 24 noHEA  BCC_B2#1 DISORD 0.29892 BCC_B2#3 ORD 0.46010 HCP_A3 0.24098
Al 01 Cr 19 Fe 09 Ti 49 V 22 noHEA  BCC_B2#1 DISORD 0.30415 BCC_B2#3 ORD 0.41247 HCP_A3 0.28338
Al 01 Cr 19 Fe 11 Ti 21 V 48 noHEA  BCC_B2#1 DISORD 0.58349 BCC_B2#2 ORD 0.41651
Al 01 Cr 19 Fe 11 Ti 23 V 46 noHEA  BCC_B2#1 DISORD 0.51768 BCC_B2#2 ORD 0.48232
Al 01 Cr 19 Fe 11 Ti 25 V 44 noHEA  BCC_B2#1 DISORD 0.44213 BCC_B2#2 ORD 0.55787
Al 01 Cr 19 Fe 11 Ti 27 V 42 noHEA  BCC_B2#1 DISORD 0.36709 BCC_B2#2 ORD 0.63291
Al 01 Cr 19 Fe 11 Ti 29 V 40 noHEA  BCC_B2#1 DISORD 0.30348 BCC_B2#2 ORD 0.69652
Al 01 Cr 19 Fe 11 Ti 31 V 38 noHEA  BCC_B2#1 DISORD 0.25848 BCC_B2#2 ORD 0.74152
Al 01 Cr 19 Fe 11 Ti 33 V 36 noHEA  BCC_B2#1 DISORD 0.23303 BCC_B2#2 ORD 0.76697
Al 01 Cr 19 Fe 11 Ti 35 V 34 noHEA  BCC_B2#1 DISORD 0.22225 BCC_B2#2 ORD 0.77775
Al 01 Cr 19 Fe 11 Ti 37 V 32 noHEA  BCC_B2#1 DISORD 0.22303 BCC_B2#3 ORD 0.77134 HCP_A3 0.00562
Al 01 Cr 19 Fe 11 Ti 39 V 30 noHEA  BCC_B2#1 DISORD 0.24711 BCC_B2#2 ORD 0.69901 HCP_A3 0.05388
Al 01 Cr 19 Fe 11 Ti 41 V 28 noHEA  BCC_B2#1 DISORD 0.26596 BCC_B2#3 ORD 0.63276 HCP_A3 0.10128
Al 01 Cr 19 Fe 11 Ti 43 V 26 noHEA  BCC_B2#1 DISORD 0.28002 BCC_B2#3 ORD 0.57231 HCP_A3 0.14766
Al 01 Cr 19 Fe 11 Ti 45 V 24 noHEA  BCC_B2#1 DISORD 0.28972 BCC_B2#3 ORD 0.51748 HCP_A3 0.19280
Al 01 Cr 19 Fe 11 Ti 47 V 22 noHEA  BCC_B2#1 DISORD 0.29535 BCC_B2#3 ORD 0.46838 HCP_A3 0.23627
Al 01 Cr 19 Fe 11 Ti 49 V 20 noHEA  BCC_B2#1 DISORD 0.29701 BCC_B2#3 ORD 0.42549 HCP_A3 0.27750
Al 01 Cr 19 Fe 13 Ti 19 V 48 noHEA  BCC_B2#1 DISORD 0.62529 BCC_B2#2 ORD 0.37471
Al 01 Cr 19 Fe 13 Ti 21 V 46 noHEA  BCC_B2#1 DISORD 0.58049 BCC_B2#2 ORD 0.41951
Al 01 Cr 19 Fe 13 Ti 23 V 44 noHEA  BCC_B2#1 DISORD 0.52871 BCC_B2#2 ORD 0.47129
Al 01 Cr 19 Fe 13 Ti 25 V 42 noHEA  BCC_B2#1 DISORD 0.46868 BCC_B2#2 ORD 0.53132
Al 01 Cr 19 Fe 13 Ti 27 V 40 noHEA  BCC_B2#1 DISORD 0.40406 BCC_B2#2 ORD 0.59594
Al 01 Cr 19 Fe 13 Ti 29 V 38 noHEA  BCC_B2#1 DISORD 0.34351 BCC_B2#2 ORD 0.65649
Al 01 Cr 19 Fe 13 Ti 31 V 36 noHEA  BCC_B2#1 DISORD 0.29571 BCC_B2#2 ORD 0.70429
Al 01 Cr 19 Fe 13 Ti 33 V 34 noHEA  BCC_B2#1 DISORD 0.26439 BCC_B2#2 ORD 0.73561
Al 01 Cr 19 Fe 13 Ti 35 V 32 noHEA  BCC_B2#1 DISORD 0.24696 BCC_B2#2 ORD 0.75304
Al 01 Cr 19 Fe 13 Ti 37 V 30 noHEA  BCC_B2#1 DISORD 0.23922 BCC_B2#2 ORD 0.75895 HCP_A3 0.00183
Al 01 Cr 19 Fe 13 Ti 39 V 28 noHEA  BCC_B2#1 DISORD 0.25823 BCC_B2#3 ORD 0.69010 HCP_A3 0.05167
Al 01 Cr 19 Fe 13 Ti 41 V 26 noHEA  BCC_B2#1 DISORD 0.27258 BCC_B2#3 ORD 0.62747 HCP_A3 0.09995
Al 01 Cr 19 Fe 13 Ti 43 V 24 noHEA  BCC_B2#1 DISORD 0.28254 BCC_B2#3 ORD 0.57112 HCP_A3 0.14635
Al 01 Cr 19 Fe 13 Ti 45 V 22 noHEA  BCC_B2#1 DISORD 0.28828 BCC_B2#3 ORD 0.52131 HCP_A3 0.19042
Al 01 Cr 19 Fe 13 Ti 47 V 20 noHEA  BCC_B2#1 DISORD 0.28997 BCC_B2#3 ORD 0.47825 HCP_A3 0.23178
Al 01 Cr 19 Fe 13 Ti 49 V 18 noHEA  BCC_B2#1 DISORD 0.28799 BCC_B2#2 ORD 0.44169 HCP_A3 0.27033
Al 01 Cr 19 Fe 15 Ti 17 V 48 noHEA  BCC_B2#1 DISORD 0.65495 BCC_B2#2 ORD 0.34505
Al 01 Cr 19 Fe 15 Ti 19 V 46 noHEA  BCC_B2#1 DISORD 0.61479 BCC_B2#2 ORD 0.38521
Al 01 Cr 19 Fe 15 Ti 21 V 44 noHEA  BCC_B2#1 DISORD 0.57297 BCC_B2#2 ORD 0.42703
Al 01 Cr 19 Fe 15 Ti 23 V 42 noHEA  BCC_B2#1 DISORD 0.52778 BCC_B2#2 ORD 0.47222
Al 01 Cr 19 Fe 15 Ti 25 V 40 noHEA  BCC_B2#1 DISORD 0.47748 BCC_B2#2 ORD 0.52252
Al 01 Cr 19 Fe 15 Ti 27 V 38 noHEA  BCC_B2#1 DISORD 0.42255 BCC_B2#2 ORD 0.57745
Al 01 Cr 19 Fe 15 Ti 29 V 36 noHEA  BCC_B2#1 DISORD 0.36735 BCC_B2#2 ORD 0.63265
Al 01 Cr 19 Fe 15 Ti 31 V 34 noHEA  BCC_B2#1 DISORD 0.31947 BCC_B2#2 ORD 0.68053
Al 01 Cr 19 Fe 15 Ti 33 V 32 noHEA  BCC_B2#1 DISORD 0.28463 BCC_B2#2 ORD 0.71537
Al 01 Cr 19 Fe 15 Ti 35 V 30 noHEA  BCC_B2#1 DISORD 0.26271 BCC_B2#2 ORD 0.73729
Al 01 Cr 19 Fe 15 Ti 37 V 28 noHEA  BCC_B2#1 DISORD 0.25135 BCC_B2#3 ORD 0.74550 HCP_A3 0.00315
Al 01 Cr 19 Fe 15 Ti 39 V 26 noHEA  BCC_B2#1 DISORD 0.26634 BCC_B2#3 ORD 0.68029 HCP_A3 0.05337
Al 01 Cr 19 Fe 15 Ti 41 V 24 noHEA  BCC_B2#1 DISORD 0.27656 BCC_B2#3 ORD 0.62265 HCP_A3 0.10079
Al 01 Cr 19 Fe 15 Ti 43 V 22 noHEA  BCC_B2#1 DISORD 0.28227 BCC_B2#3 ORD 0.57255 HCP_A3 0.14518
Al 01 Cr 19 Fe 15 Ti 45 V 20 noHEA  BCC_B2#1 DISORD 0.28389 BCC_B2#3 ORD 0.52960 HCP_A3 0.18651
Al 01 Cr 19 Fe 15 Ti 47 V 18 noHEA  BCC_B2#1 DISORD 0.28199 BCC_B2#2 ORD 0.49297 HCP_A3 0.22504
Al 01 Cr 19 Fe 15 Ti 49 V 16 noHEA  BCC_B2#1 DISORD 0.27725 BCC_B2#2 ORD 0.46157 HCP_A3 0.26119
Al 01 Cr 19 Fe 17 Ti 15 V 48 noHEA  BCC_B2#1 DISORD 0.68635 BCC_B2#2 ORD 0.31365
Al 01 Cr 19 Fe 17 Ti 17 V 46 noHEA  BCC_B2#1 DISORD 0.64615 BCC_B2#2 ORD 0.35385
Al 01 Cr 19 Fe 17 Ti 19 V 44 noHEA  BCC_B2#1 DISORD 0.60598 BCC_B2#2 ORD 0.39402
Al 01 Cr 19 Fe 17 Ti 21 V 42 noHEA  BCC_B2#1 DISORD 0.56525 BCC_B2#2 ORD 0.43475
Al 01 Cr 19 Fe 17 Ti 23 V 40 noHEA  BCC_B2#1 DISORD 0.52295 BCC_B2#4 ORD 0.47705
Al 01 Cr 19 Fe 17 Ti 25 V 38 noHEA  BCC_B2#1 DISORD 0.47793 BCC_B2#3 ORD 0.52207
Al 01 Cr 19 Fe 17 Ti 27 V 36 noHEA  BCC_B2#1 DISORD 0.42970 BCC_B2#3 ORD 0.57030
Al 01 Cr 19 Fe 17 Ti 29 V 34 noHEA  BCC_B2#1 DISORD 0.38005 BCC_B2#2 ORD 0.61995
Al 01 Cr 19 Fe 17 Ti 31 V 32 noHEA  BCC_B2#1 DISORD 0.33404 BCC_B2#2 ORD 0.66596
Al 01 Cr 19 Fe 17 Ti 33 V 30 noHEA  BCC_B2#1 DISORD 0.29769 BCC_B2#2 ORD 0.70231
Al 01 Cr 19 Fe 17 Ti 35 V 28 noHEA  BCC_B2#1 DISORD 0.27292 BCC_B2#2 ORD 0.72708
Al 01 Cr 19 Fe 17 Ti 37 V 26 noHEA  BCC_B2#1 DISORD 0.26059 BCC_B2#3 ORD 0.73248 HCP_A3 0.00693
Al 01 Cr 19 Fe 17 Ti 39 V 24 noHEA  BCC_B2#1 DISORD 0.27119 BCC_B2#3 ORD 0.67342 HCP_A3 0.05539
Al 01 Cr 19 Fe 17 Ti 41 V 22 noHEA  BCC_B2#1 DISORD 0.27690 BCC_B2#3 ORD 0.62302 HCP_A3 0.10008
Al 01 Cr 19 Fe 17 Ti 43 V 20 noHEA  BCC_B2#1 DISORD 0.27846 BCC_B2#3 ORD 0.58011 HCP_A3 0.14143
Al 01 Cr 19 Fe 17 Ti 45 V 18 noHEA  BCC_B2#1 DISORD 0.27666 BCC_B2#2 ORD 0.54334 HCP_A3 0.17999
Al 01 Cr 19 Fe 17 Ti 47 V 16 noHEA  BCC_B2#1 DISORD 0.27223 BCC_B2#2 ORD 0.51145 HCP_A3 0.21632
Al 01 Cr 19 Fe 17 Ti 49 V 14 noHEA  BCC_B2#1 DISORD 0.26578 BCC_B2#2 ORD 0.48334 HCP_A3 0.25088
Al 01 Cr 19 Fe 19 Ti 13 V 48 noHEA  BCC_B2#1 DISORD 0.71960 BCC_B2#2 ORD 0.28040
Al 01 Cr 19 Fe 19 Ti 15 V 46 noHEA  BCC_B2#1 DISORD 0.67863 BCC_B2#2 ORD 0.32137
Al 01 Cr 19 Fe 19 Ti 17 V 44 noHEA  BCC_B2#1 DISORD 0.63817 BCC_B2#2 ORD 0.36183
Al 01 Cr 19 Fe 19 Ti 19 V 42 noHEA  BCC_B2#1 DISORD 0.59809 BCC_B2#2 ORD 0.40191
Al 01 Cr 19 Fe 19 Ti 21 V 40 noHEA  BCC_B2#1 DISORD 0.55795 BCC_B2#2 ORD 0.44205
Al 01 Cr 19 Fe 19 Ti 23 V 38 noHEA  BCC_B2#1 DISORD 0.51719 BCC_B2#3 ORD 0.48281
Al 01 Cr 19 Fe 19 Ti 25 V 36 noHEA  BCC_B2#1 DISORD 0.47501 BCC_B2#4 ORD 0.52499
Al 01 Cr 19 Fe 19 Ti 27 V 34 noHEA  BCC_B2#1 DISORD 0.43089 BCC_B2#4 ORD 0.56911
Al 01 Cr 19 Fe 19 Ti 29 V 32 noHEA  BCC_B2#1 DISORD 0.38549 BCC_B2#3 ORD 0.61451
Al 01 Cr 19 Fe 19 Ti 31 V 30 noHEA  BCC_B2#1 DISORD 0.34192 BCC_B2#2 ORD 0.65808
Al 01 Cr 19 Fe 19 Ti 33 V 28 noHEA  BCC_B2#1 DISORD 0.30542 BCC_B2#2 ORD 0.69458
Al 01 Cr 19 Fe 19 Ti 35 V 26 noHEA  BCC_B2#1 DISORD 0.27908 BCC_B2#2 ORD 0.72092
Al 01 Cr 19 Fe 19 Ti 37 V 24 noHEA  BCC_B2#1 DISORD 0.26595 BCC_B2#3 ORD 0.72471 HCP_A3 0.00934
Al 01 Cr 19 Fe 19 Ti 39 V 22 noHEA  BCC_B2#1 DISORD 0.27186 BCC_B2#3 ORD 0.67350 HCP_A3 0.05464
Al 01 Cr 19 Fe 19 Ti 41 V 20 noHEA  BCC_B2#1 DISORD 0.27349 BCC_B2#3 ORD 0.63027 HCP_A3 0.09624
Al 01 Cr 19 Fe 19 Ti 43 V 18 noHEA  BCC_B2#1 DISORD 0.27185 BCC_B2#2 ORD 0.59314 HCP_A3 0.13501
Al 01 Cr 19 Fe 19 Ti 45 V 16 noHEA  BCC_B2#1 DISORD 0.26773 BCC_B2#2 ORD 0.56067 HCP_A3 0.17160
Al 01 Cr 19 Fe 19 Ti 47 V 14 noHEA  BCC_B2#1 DISORD 0.26172 BCC_B2#2 ORD 0.53178 HCP_A3 0.20651
Al 01 Cr 19 Fe 19 Ti 49 V 12 noHEA  BCC_B2#1 DISORD 0.22240 BCC_B2#2 ORD 0.51399 C14_LAVES 0.04050 HCP_A3 0.22311
Al 01 Cr 19 Fe 21 Ti 11 V 48 noHEA  BCC_B2#1 DISORD 0.60566 BCC_B2#2 ORD 0.24023 SIGMA ORD 0.15412
Al 01 Cr 19 Fe 21 Ti 13 V 46 noHEA  BCC_B2#1 DISORD 0.63309 BCC_B2#2 ORD 0.28467 SIGMA ORD 0.08224
Al 01 Cr 19 Fe 21 Ti 15 V 44 noHEA  BCC_B2#1 DISORD 0.66066 BCC_B2#2 ORD 0.32905 SIGMA ORD 0.01028
Al 01 Cr 19 Fe 21 Ti 17 V 42 noHEA  BCC_B2#1 DISORD 0.62985 BCC_B2#2 ORD 0.37015
Al 01 Cr 19 Fe 21 Ti 19 V 40 noHEA  BCC_B2#1 DISORD 0.58991 BCC_B2#2 ORD 0.41009
Al 01 Cr 19 Fe 21 Ti 21 V 38 noHEA  BCC_B2#1 DISORD 0.55039 BCC_B2#2 ORD 0.44961
Al 01 Cr 19 Fe 21 Ti 23 V 36 noHEA  BCC_B2#1 DISORD 0.51074 BCC_B2#4 ORD 0.48926
Al 01 Cr 19 Fe 21 Ti 25 V 34 noHEA  BCC_B2#1 DISORD 0.47051 BCC_B2#3 ORD 0.52949
Al 01 Cr 19 Fe 21 Ti 27 V 32 noHEA  BCC_B2#1 DISORD 0.42911 BCC_B2#4 ORD 0.57089
Al 01 Cr 19 Fe 21 Ti 29 V 30 noHEA  BCC_B2#1 DISORD 0.38671 BCC_B2#4 ORD 0.61329
Al 01 Cr 19 Fe 21 Ti 31 V 28 noHEA  BCC_B2#1 DISORD 0.34526 BCC_B2#3 ORD 0.65474
Al 01 Cr 19 Fe 21 Ti 33 V 26 noHEA  BCC_B2#1 DISORD 0.30905 BCC_B2#2 ORD 0.69095
Al 01 Cr 19 Fe 21 Ti 35 V 24 noHEA  BCC_B2#1 DISORD 0.28192 BCC_B2#2 ORD 0.71808
Al 01 Cr 19 Fe 21 Ti 37 V 22 noHEA  BCC_B2#1 DISORD 0.26687 BCC_B2#3 ORD 0.72494 HCP_A3 0.00819
Al 01 Cr 19 Fe 21 Ti 39 V 20 noHEA  BCC_B2#1 DISORD 0.26880 BCC_B2#2 ORD 0.68065 HCP_A3 0.05055
Al 01 Cr 19 Fe 21 Ti 41 V 18 noHEA  BCC_B2#1 DISORD 0.26743 BCC_B2#2 ORD 0.64276 HCP_A3 0.08981
Al 01 Cr 19 Fe 21 Ti 43 V 16 noHEA  BCC_B2#1 DISORD 0.26364 BCC_B2#2 ORD 0.60953 HCP_A3 0.12683
Al 01 Cr 19 Fe 21 Ti 45 V 14 noHEA  BCC_B2#1 DISORD 0.25804 BCC_B2#2 ORD 0.57979 HCP_A3 0.16217
Al 01 Cr 19 Fe 21 Ti 47 V 12 noHEA  BCC_B2#1 DISORD 0.20384 BCC_B2#2 ORD 0.56575 C14_LAVES 0.05961 HCP_A3 0.17080
Al 01 Cr 19 Fe 21 Ti 49 V 10 noHEA  BCC_B2#1 DISORD 0.13447 BCC_B2#2 ORD 0.55623 C14_LAVES 0.13808 HCP_A3 0.17122
Al 01 Cr 19 Fe 23 Ti 09 V 48 noHEA  BCC_B2#1 DISORD 0.47753 BCC_B2#2 ORD 0.19914 SIGMA ORD 0.32333
Al 01 Cr 19 Fe 23 Ti 11 V 46 noHEA  BCC_B2#1 DISORD 0.50379 BCC_B2#2 ORD 0.24383 SIGMA ORD 0.25238
Al 01 Cr 19 Fe 23 Ti 13 V 44 noHEA  BCC_B2#1 DISORD 0.53040 BCC_B2#2 ORD 0.28839 SIGMA ORD 0.18121
Al 01 Cr 19 Fe 23 Ti 15 V 42 noHEA  BCC_B2#1 DISORD 0.55726 BCC_B2#2 ORD 0.33286 SIGMA ORD 0.10988
Al 01 Cr 19 Fe 23 Ti 17 V 40 noHEA  BCC_B2#1 DISORD 0.58429 BCC_B2#2 ORD 0.37727 SIGMA ORD 0.03844
Al 01 Cr 19 Fe 23 Ti 19 V 38 noHEA  BCC_B2#1 DISORD 0.58057 BCC_B2#2 ORD 0.41943
Al 01 Cr 19 Fe 23 Ti 21 V 36 noHEA  BCC_B2#1 DISORD 0.54142 BCC_B2#2 ORD 0.45858
Al 01 Cr 19 Fe 23 Ti 23 V 34 noHEA  BCC_B2#1 DISORD 0.50285 BCC_B2#2 ORD 0.49715
Al 01 Cr 19 Fe 23 Ti 25 V 32 noHEA  BCC_B2#1 DISORD 0.46434 BCC_B2#4 ORD 0.53566
Al 01 Cr 19 Fe 23 Ti 27 V 30 noHEA  BCC_B2#1 DISORD 0.42528 BCC_B2#3 ORD 0.57472
Al 01 Cr 19 Fe 23 Ti 29 V 28 noHEA  BCC_B2#1 DISORD 0.38539 BCC_B2#3 ORD 0.61461
Al 01 Cr 19 Fe 23 Ti 31 V 26 noHEA  BCC_B2#1 DISORD 0.34577 BCC_B2#4 ORD 0.65423
Al 01 Cr 19 Fe 23 Ti 33 V 24 noHEA  BCC_B2#1 DISORD 0.30983 BCC_B2#2 ORD 0.69017
Al 01 Cr 19 Fe 23 Ti 35 V 22 noHEA  BCC_B2#1 DISORD 0.28204 BCC_B2#2 ORD 0.71796
Al 01 Cr 19 Fe 23 Ti 37 V 20 noHEA  BCC_B2#1 DISORD 0.26294 BCC_B2#2 ORD 0.00881 BCC_B2#3 ORD 0.72825
Al 01 Cr 19 Fe 23 Ti 39 V 18 noHEA  BCC_B2#1 DISORD 0.25525 BCC_B2#2 ORD 0.03305 BCC_B2#3 ORD 0.69102 HCP_A3 0.02068
Al 01 Cr 19 Fe 23 Ti 41 V 16 noHEA  BCC_B2#1 DISORD 0.25664 BCC_B2#2 ORD 0.01372 BCC_B2#3 ORD 0.65769 HCP_A3 0.07196
Al 01 Cr 19 Fe 23 Ti 43 V 14 noHEA  BCC_B2#1 DISORD 0.25290 BCC_B2#2 ORD 0.00782 BCC_B2#3 ORD 0.62722 HCP_A3 0.11206
Al 01 Cr 19 Fe 23 Ti 45 V 12 noHEA  BCC_B2#1 DISORD 0.18656 BCC_B2#2 ORD 0.61734 C14_LAVES 0.07739 HCP_A3 0.11872
Al 01 Cr 19 Fe 23 Ti 47 V 10 noHEA  BCC_B2#1 DISORD 0.11673 BCC_B2#2 ORD 0.60769 C14_LAVES 0.15671 HCP_A3 0.11886
Al 01 Cr 19 Fe 23 Ti 49 V 08 noHEA  BCC_B2#1 DISORD 0.04706 BCC_B2#2 ORD 0.59812 C14_LAVES 0.23568 HCP_A3 0.11913
Al 01 Cr 19 Fe 25 Ti 07 V 48 noHEA  BCC_B2#1 DISORD 0.35832 BCC_B2#2 ORD 0.15798 SIGMA ORD 0.48370
Al 01 Cr 19 Fe 25 Ti 09 V 46 noHEA  BCC_B2#1 DISORD 0.38270 BCC_B2#2 ORD 0.20302 SIGMA ORD 0.41428
Al 01 Cr 19 Fe 25 Ti 11 V 44 noHEA  BCC_B2#1 DISORD 0.40786 BCC_B2#2 ORD 0.24784 SIGMA ORD 0.34431
Al 01 Cr 19 Fe 25 Ti 13 V 42 noHEA  BCC_B2#1 DISORD 0.43353 BCC_B2#2 ORD 0.29249 SIGMA ORD 0.27397
Al 01 Cr 19 Fe 25 Ti 15 V 40 noHEA  BCC_B2#1 DISORD 0.45957 BCC_B2#2 ORD 0.33705 SIGMA ORD 0.20339
Al 01 Cr 19 Fe 25 Ti 17 V 38 noHEA  BCC_B2#1 DISORD 0.48586 BCC_B2#2 ORD 0.38152 SIGMA ORD 0.13262
Al 01 Cr 19 Fe 25 Ti 19 V 36 noHEA  BCC_B2#1 DISORD 0.51232 BCC_B2#2 ORD 0.42593 SIGMA ORD 0.06175
Al 01 Cr 19 Fe 25 Ti 21 V 34 noHEA  BCC_B2#1 DISORD 0.53046 BCC_B2#2 ORD 0.46954
Al 01 Cr 19 Fe 25 Ti 23 V 32 noHEA  BCC_B2#1 DISORD 0.49263 BCC_B2#2 ORD 0.50737
Al 01 Cr 19 Fe 25 Ti 25 V 30 noHEA  BCC_B2#1 DISORD 0.45566 BCC_B2#2 ORD 0.54434
Al 01 Cr 19 Fe 25 Ti 27 V 28 noHEA  BCC_B2#1 DISORD 0.41894 BCC_B2#4 ORD 0.58106
Al 01 Cr 19 Fe 25 Ti 29 V 26 noHEA  BCC_B2#1 DISORD 0.38177 BCC_B2#3 ORD 0.61823
Al 01 Cr 19 Fe 25 Ti 31 V 24 noHEA  BCC_B2#1 DISORD 0.34429 BCC_B2#3 ORD 0.65571
Al 01 Cr 19 Fe 25 Ti 33 V 22 noHEA  BCC_B2#1 DISORD 0.30887 BCC_B2#2 ORD 0.69113
Al 01 Cr 19 Fe 25 Ti 35 V 20 noHEA  BCC_B2#1 DISORD 0.28019 BCC_B2#2 ORD 0.71981
Al 01 Cr 19 Fe 25 Ti 37 V 18 noHEA  BCC_B2#1 DISORD 0.26038 BCC_B2#2 ORD 0.00222 BCC_B2#3 ORD 0.73740
Al 01 Cr 19 Fe 25 Ti 39 V 16 noHEA  BCC_B2#1 DISORD 0.24381 BCC_B2#2 ORD 0.05286 BCC_B2#3 ORD 0.70334
Al 01 Cr 19 Fe 25 Ti 41 V 14 noHEA  BCC_B2#1 DISORD 0.22561 BCC_B2#2 ORD 0.07819 BCC_B2#3 ORD 0.67370 C14_LAVES 0.01013 HCP_A3 0.01236
Al 01 Cr 19 Fe 25 Ti 43 V 12 noHEA  BCC_B2#1 DISORD 0.15863 BCC_B2#2 ORD 0.06227 BCC_B2#3 ORD 0.66498 C14_LAVES 0.09065 HCP_A3 0.02347
Al 01 Cr 19 Fe 25 Ti 45 V 10 noHEA  BCC_B2#1 DISORD 0.09165 BCC_B2#2 ORD 0.04635 BCC_B2#3 ORD 0.65625 C14_LAVES 0.17117 HCP_A3 0.03458
Al 01 Cr 19 Fe 25 Ti 47 V 08 noHEA  BCC_B2#1 DISORD 0.02467 BCC_B2#2 ORD 0.03044 BCC_B2#3 ORD 0.64752 C14_LAVES 0.25168 HCP_A3 0.04569
Al 01 Cr 19 Fe 25 Ti 49 V 06 noHEA  BCC_B2#2 ORD 0.61603 C14_LAVES 0.29419 HCP_A3 0.08977
Al 01 Cr 19 Fe 27 Ti 05 V 48 noHEA  BCC_B2#1 DISORD 0.25104 BCC_B2#2 ORD 0.11661 SIGMA ORD 0.63234
Al 01 Cr 19 Fe 27 Ti 07 V 46 noHEA  BCC_B2#1 DISORD 0.27209 BCC_B2#2 ORD 0.16230 SIGMA ORD 0.56561
Al 01 Cr 19 Fe 27 Ti 09 V 44 noHEA  BCC_B2#1 DISORD 0.29501 BCC_B2#2 ORD 0.20747 SIGMA ORD 0.49752
Al 01 Cr 19 Fe 27 Ti 11 V 42 noHEA  BCC_B2#1 DISORD 0.31904 BCC_B2#2 ORD 0.25236 SIGMA ORD 0.42861
Al 01 Cr 19 Fe 27 Ti 13 V 40 noHEA  BCC_B2#1 DISORD 0.34376 BCC_B2#2 ORD 0.29706 SIGMA ORD 0.35917
Al 01 Cr 19 Fe 27 Ti 15 V 38 noHEA  BCC_B2#1 DISORD 0.36895 BCC_B2#2 ORD 0.34166 SIGMA ORD 0.28939
Al 01 Cr 19 Fe 27 Ti 17 V 36 noHEA  BCC_B2#1 DISORD 0.39446 BCC_B2#2 ORD 0.38617 SIGMA ORD 0.21937
Al 01 Cr 19 Fe 27 Ti 19 V 34 noHEA  BCC_B2#1 DISORD 0.42018 BCC_B2#2 ORD 0.43063 SIGMA ORD 0.14919
Al 01 Cr 19 Fe 27 Ti 21 V 32 noHEA  BCC_B2#1 DISORD 0.44605 BCC_B2#2 ORD 0.47505 SIGMA ORD 0.07890
Al 01 Cr 19 Fe 27 Ti 23 V 30 noHEA  BCC_B2#1 DISORD 0.47202 BCC_B2#2 ORD 0.51944 SIGMA ORD 0.00853
Al 01 Cr 19 Fe 27 Ti 25 V 28 noHEA  BCC_B2#1 DISORD 0.44366 BCC_B2#2 ORD 0.55634
Al 01 Cr 19 Fe 27 Ti 27 V 26 noHEA  BCC_B2#1 DISORD 0.40905 BCC_B2#2 ORD 0.59095
Al 01 Cr 19 Fe 27 Ti 29 V 24 noHEA  BCC_B2#1 DISORD 0.37496 BCC_B2#3 ORD 0.62504
Al 01 Cr 19 Fe 27 Ti 31 V 22 noHEA  BCC_B2#1 DISORD 0.34050 BCC_B2#3 ORD 0.65950
Al 01 Cr 19 Fe 27 Ti 33 V 20 noHEA  BCC_B2#1 DISORD 0.30656 BCC_B2#2 ORD 0.69344
Al 01 Cr 19 Fe 27 Ti 35 V 18 noHEA  BCC_B2#1 DISORD 0.27718 BCC_B2#2 ORD 0.72282
Al 01 Cr 19 Fe 27 Ti 37 V 16 noHEA  BCC_B2#1 DISORD 0.25656 BCC_B2#2 ORD 0.74344
Al 01 Cr 19 Fe 27 Ti 39 V 14 noHEA  BCC_B2#1 DISORD 0.23715 BCC_B2#2 ORD 0.04156 BCC_B2#3 ORD 0.71906 C14_LAVES 0.00222
Al 01 Cr 19 Fe 27 Ti 41 V 12 noHEA  BCC_B2#1 DISORD 0.16359 BCC_B2#2 ORD 0.03715 BCC_B2#3 ORD 0.70997 C14_LAVES 0.08928
Al 01 Cr 19 Fe 27 Ti 43 V 10 noHEA  BCC_B2#1 DISORD 0.09050 BCC_B2#2 ORD 0.03338 BCC_B2#3 ORD 0.70111 C14_LAVES 0.17501
Al 01 Cr 19 Fe 27 Ti 45 V 08 noHEA  BCC_B2#1 DISORD 0.01785 BCC_B2#2 ORD 0.03020 BCC_B2#3 ORD 0.69244 C14_LAVES 0.25951
Al 01 Cr 19 Fe 27 Ti 47 V 06 noHEA  BCC_B2#2 ORD 0.65754 C14_LAVES 0.29607 HCP_A3 0.04639
Al 01 Cr 19 Fe 27 Ti 49 V 04 noHEA  BCC_B2#2 ORD 0.60776 C14_LAVES 0.30411 HCP_A3 0.08813
Al 01 Cr 19 Fe 29 Ti 03 V 48 noHEA  BCC_B2#1 DISORD 0.16057 BCC_B2#2 ORD 0.07468 SIGMA ORD 0.76475
Al 01 Cr 19 Fe 29 Ti 05 V 46 noHEA  BCC_B2#1 DISORD 0.17473 BCC_B2#2 ORD 0.12166 SIGMA ORD 0.70361
Al 01 Cr 19 Fe 29 Ti 07 V 44 noHEA  BCC_B2#1 DISORD 0.19389 BCC_B2#2 ORD 0.16736 SIGMA ORD 0.63875
Al 01 Cr 19 Fe 29 Ti 09 V 42 noHEA  BCC_B2#1 DISORD 0.21551 BCC_B2#2 ORD 0.21254 SIGMA ORD 0.57195
Al 01 Cr 19 Fe 29 Ti 11 V 40 noHEA  BCC_B2#1 DISORD 0.23860 BCC_B2#2 ORD 0.25738 SIGMA ORD 0.50402
Al 01 Cr 19 Fe 29 Ti 13 V 38 noHEA  BCC_B2#1 DISORD 0.26251 BCC_B2#2 ORD 0.30207 SIGMA ORD 0.43542
Al 01 Cr 19 Fe 29 Ti 15 V 36 noHEA  BCC_B2#1 DISORD 0.28693 BCC_B2#2 ORD 0.34666 SIGMA ORD 0.36641
Al 01 Cr 19 Fe 29 Ti 17 V 34 noHEA  BCC_B2#1 DISORD 0.31167 BCC_B2#2 ORD 0.39120 SIGMA ORD 0.29713
Al 01 Cr 19 Fe 29 Ti 19 V 32 noHEA  BCC_B2#1 DISORD 0.33663 BCC_B2#2 ORD 0.43570 SIGMA ORD 0.22767
Al 01 Cr 19 Fe 29 Ti 21 V 30 noHEA  BCC_B2#1 DISORD 0.36174 BCC_B2#2 ORD 0.48017 SIGMA ORD 0.15808
Al 01 Cr 19 Fe 29 Ti 23 V 28 noHEA  BCC_B2#1 DISORD 0.38695 BCC_B2#3 ORD 0.52464 SIGMA ORD 0.08842
Al 01 Cr 19 Fe 29 Ti 25 V 26 noHEA  BCC_B2#1 DISORD 0.41222 BCC_B2#3 ORD 0.56909 SIGMA ORD 0.01869
Al 01 Cr 19 Fe 29 Ti 27 V 24 noHEA  BCC_B2#1 DISORD 0.39487 BCC_B2#2 ORD 0.60513
Al 01 Cr 19 Fe 29 Ti 29 V 22 noHEA  BCC_B2#1 DISORD 0.36363 BCC_B2#2 ORD 0.63637
Al 01 Cr 19 Fe 29 Ti 31 V 20 noHEA  BCC_B2#1 DISORD 0.33310 BCC_B2#3 ORD 0.66690
Al 01 Cr 19 Fe 29 Ti 33 V 18 noHEA  BCC_B2#1 DISORD 0.30229 BCC_B2#2 ORD 0.69771
Al 01 Cr 19 Fe 29 Ti 35 V 16 noHEA  BCC_B2#1 DISORD 0.27341 BCC_B2#2 ORD 0.72659
Al 01 Cr 19 Fe 29 Ti 37 V 14 noHEA  BCC_B2#1 DISORD 0.25164 BCC_B2#2 ORD 0.74836
Al 01 Cr 19 Fe 29 Ti 39 V 12 noHEA  BCC_B2#1 DISORD 0.19873 BCC_B2#2 ORD 0.74388 C14_LAVES 0.05738
Al 01 Cr 19 Fe 29 Ti 41 V 10 noHEA  BCC_B2#1 DISORD 0.12727 BCC_B2#2 ORD 0.72945 C14_LAVES 0.14327
Al 01 Cr 19 Fe 29 Ti 43 V 08 noHEA  BCC_B2#1 DISORD 0.05579 BCC_B2#2 ORD 0.71524 C14_LAVES 0.22897
Al 01 Cr 19 Fe 29 Ti 45 V 06 noHEA  BCC_B2#1 ORD 0.00483 BCC_B2#2 ORD 0.69843 C14_LAVES 0.29674
Al 01 Cr 19 Fe 29 Ti 47 V 04 noHEA  BCC_B2#2 ORD 0.64970 C14_LAVES 0.30557 HCP_A3 0.04473
Al 01 Cr 19 Fe 29 Ti 49 V 02 noHEA  BCC_B2#2 ORD 0.60140 C14_LAVES 0.31119 HCP_A3 0.08741
Al 01 Cr 19 Fe 31 Ti 01 V 48 noHEA  BCC_B2#1 ORD 0.10347 BCC_B2#2 ORD 0.02883 SIGMA ORD 0.86770
Al 01 Cr 19 Fe 31 Ti 03 V 46 noHEA  BCC_B2#1 DISORD 0.09576 BCC_B2#2 ORD 0.08105 SIGMA ORD 0.82319
Al 01 Cr 19 Fe 31 Ti 05 V 44 noHEA  BCC_B2#1 DISORD 0.10622 BCC_B2#2 ORD 0.12786 SIGMA ORD 0.76593
Al 01 Cr 19 Fe 31 Ti 07 V 42 noHEA  BCC_B2#1 DISORD 0.12416 BCC_B2#2 ORD 0.17314 SIGMA ORD 0.70270
Al 01 Cr 19 Fe 31 Ti 09 V 40 noHEA  BCC_B2#1 DISORD 0.14522 BCC_B2#2 ORD 0.21797 SIGMA ORD 0.63681
Al 01 Cr 19 Fe 31 Ti 11 V 38 noHEA  BCC_B2#1 DISORD 0.16771 BCC_B2#3 ORD 0.26269 SIGMA ORD 0.56960
Al 01 Cr 19 Fe 31 Ti 13 V 36 noHEA  BCC_B2#1 DISORD 0.19103 BCC_B2#3 ORD 0.30730 SIGMA ORD 0.50167
Al 01 Cr 19 Fe 31 Ti 15 V 34 noHEA  BCC_B2#1 DISORD 0.21480 BCC_B2#3 ORD 0.35189 SIGMA ORD 0.43331
Al 01 Cr 19 Fe 31 Ti 17 V 32 noHEA  BCC_B2#1 DISORD 0.23883 BCC_B2#3 ORD 0.39648 SIGMA ORD 0.36469
Al 01 Cr 19 Fe 31 Ti 19 V 30 noHEA  BCC_B2#1 DISORD 0.26304 BCC_B2#3 ORD 0.44106 SIGMA ORD 0.29590
Al 01 Cr 19 Fe 31 Ti 21 V 28 noHEA  BCC_B2#1 DISORD 0.28735 BCC_B2#3 ORD 0.48565 SIGMA ORD 0.22700
Al 01 Cr 19 Fe 31 Ti 23 V 26 noHEA  BCC_B2#1 DISORD 0.31174 BCC_B2#3 ORD 0.53024 SIGMA ORD 0.15802
Al 01 Cr 19 Fe 31 Ti 25 V 24 noHEA  BCC_B2#1 DISORD 0.33616 BCC_B2#2 ORD 0.57484 SIGMA ORD 0.08899
Al 01 Cr 19 Fe 31 Ti 27 V 22 noHEA  BCC_B2#1 DISORD 0.36062 BCC_B2#2 ORD 0.61945 SIGMA ORD 0.01993
Al 01 Cr 19 Fe 31 Ti 29 V 20 noHEA  BCC_B2#1 DISORD 0.34709 BCC_B2#2 ORD 0.65291
Al 01 Cr 19 Fe 31 Ti 31 V 18 noHEA  BCC_B2#1 DISORD 0.32038 BCC_B2#2 ORD 0.67962
Al 01 Cr 19 Fe 31 Ti 33 V 16 noHEA  BCC_B2#1 DISORD 0.29434 BCC_B2#3 ORD 0.70566
Al 01 Cr 19 Fe 31 Ti 35 V 14 noHEA  BCC_B2#1 DISORD 0.26831 BCC_B2#2 ORD 0.73169
Al 01 Cr 19 Fe 31 Ti 37 V 12 noHEA  BCC_B2#1 DISORD 0.24608 BCC_B2#2 ORD 0.75392
Al 01 Cr 19 Fe 31 Ti 39 V 10 noHEA  BCC_B2#1 DISORD 0.19378 BCC_B2#3 ORD 0.74776 C14_LAVES 0.05845
Al 01 Cr 19 Fe 31 Ti 41 V 08 noHEA  BCC_B2#1 DISORD 0.12112 BCC_B2#2 ORD 0.72838 C14_LAVES 0.15050
Al 01 Cr 19 Fe 31 Ti 43 V 06 noHEA  BCC_B2#1 DISORD 0.04816 BCC_B2#2 ORD 0.70837 C14_LAVES 0.24347
Al 01 Cr 19 Fe 31 Ti 45 V 04 noHEA  BCC_B2#2 ORD 0.69253 C14_LAVES 0.30745 HCP_A3 0.00002
Al 01 Cr 19 Fe 31 Ti 47 V 02 noHEA  BCC_B2#2 ORD 0.64363 C14_LAVES 0.31233 HCP_A3 0.04404
Al 01 Cr 19 Fe 33 Ti 01 V 46 noHEA  BCC_B2#1 ORD 0.03825 BCC_B2#2 ORD 0.05630 SIGMA ORD 0.90546
Al 01 Cr 19 Fe 33 Ti 03 V 44 noHEA  BCC_B2#1 ORD 0.03685 BCC_B2#2 ORD 0.09033 SIGMA ORD 0.87282
Al 01 Cr 19 Fe 33 Ti 05 V 42 noHEA  BCC_B2#1 DISORD 0.04543 BCC_B2#2 ORD 0.13500 SIGMA ORD 0.81957
Al 01 Cr 19 Fe 33 Ti 07 V 40 noHEA  BCC_B2#1 DISORD 0.06348 BCC_B2#2 ORD 0.17910 SIGMA ORD 0.75742
Al 01 Cr 19 Fe 33 Ti 09 V 38 noHEA  BCC_B2#1 DISORD 0.08458 BCC_B2#2 ORD 0.22341 SIGMA ORD 0.69202
Al 01 Cr 19 Fe 33 Ti 11 V 36 noHEA  BCC_B2#1 DISORD 0.10689 BCC_B2#2 ORD 0.26788 SIGMA ORD 0.62523
Al 01 Cr 19 Fe 33 Ti 13 V 34 noHEA  BCC_B2#1 DISORD 0.12976 BCC_B2#2 ORD 0.31250 SIGMA ORD 0.55774
Al 01 Cr 19 Fe 33 Ti 15 V 32 noHEA  BCC_B2#1 DISORD 0.15295 BCC_B2#2 ORD 0.35718 SIGMA ORD 0.48987
Al 01 Cr 19 Fe 33 Ti 17 V 30 noHEA  BCC_B2#1 DISORD 0.17631 BCC_B2#2 ORD 0.40191 SIGMA ORD 0.42177
Al 01 Cr 19 Fe 33 Ti 19 V 28 noHEA  BCC_B2#1 DISORD 0.19977 BCC_B2#2 ORD 0.44669 SIGMA ORD 0.35354
Al 01 Cr 19 Fe 33 Ti 21 V 26 noHEA  BCC_B2#1 DISORD 0.22328 BCC_B2#2 ORD 0.49151 SIGMA ORD 0.28521
Al 01 Cr 19 Fe 33 Ti 23 V 24 noHEA  BCC_B2#1 DISORD 0.24682 BCC_B2#2 ORD 0.53636 SIGMA ORD 0.21682
Al 01 Cr 19 Fe 33 Ti 25 V 22 noHEA  BCC_B2#1 DISORD 0.27037 BCC_B2#2 ORD 0.58124 SIGMA ORD 0.14839
Al 01 Cr 19 Fe 33 Ti 27 V 20 noHEA  BCC_B2#1 DISORD 0.29392 BCC_B2#3 ORD 0.62614 SIGMA ORD 0.07995
Al 01 Cr 19 Fe 33 Ti 29 V 18 noHEA  BCC_B2#1 DISORD 0.31745 BCC_B2#3 ORD 0.67106 SIGMA ORD 0.01148
Al 01 Cr 19 Fe 33 Ti 31 V 16 noHEA  BCC_B2#1 DISORD 0.30166 BCC_B2#3 ORD 0.69834
Al 01 Cr 19 Fe 33 Ti 33 V 14 noHEA  BCC_B2#1 DISORD 0.28056 BCC_B2#2 ORD 0.71944
Al 01 Cr 19 Fe 33 Ti 35 V 12 noHEA  BCC_B2#1 DISORD 0.25991 BCC_B2#3 ORD 0.74009
Al 01 Cr 19 Fe 33 Ti 37 V 10 noHEA  BCC_B2#1 DISORD 0.23977 BCC_B2#2 ORD 0.76023
Al 01 Cr 19 Fe 33 Ti 39 V 08 noHEA  BCC_B2#1 DISORD 0.19309 BCC_B2#2 ORD 0.75553 C14_LAVES 0.05138
Al 01 Cr 19 Fe 33 Ti 41 V 06 noHEA  BCC_B2#1 DISORD 0.11847 BCC_B2#2 ORD 0.72991 C14_LAVES 0.15162
Al 01 Cr 19 Fe 33 Ti 43 V 04 noHEA  BCC_B2#1 DISORD 0.04274 BCC_B2#2 ORD 0.70181 C14_LAVES 0.25545
Al 01 Cr 19 Fe 33 Ti 45 V 02 noHEA  BCC_B2#2 ORD 0.68592 C14_LAVES 0.31408
Al 01 Cr 19 Fe 35 Ti 01 V 44 noHEA  BCC_B2#1 ORD 0.06418 BCC_B2#2 ORD 0.00184 SIGMA ORD 0.93398
Al 01 Cr 19 Fe 35 Ti 03 V 42 noHEA  BCC_B2#2 ORD 0.09823 SIGMA ORD 0.90177
Al 01 Cr 19 Fe 35 Ti 05 V 40 noHEA  BCC_B2#2 ORD 0.14107 SIGMA ORD 0.85893
Al 01 Cr 19 Fe 35 Ti 07 V 38 noHEA  BCC_B2#1 DISORD 0.01180 BCC_B2#2 ORD 0.18456 SIGMA ORD 0.80364
Al 01 Cr 19 Fe 35 Ti 09 V 36 noHEA  BCC_B2#1 DISORD 0.03322 BCC_B2#2 ORD 0.22838 SIGMA ORD 0.73841
Al 01 Cr 19 Fe 35 Ti 11 V 34 noHEA  BCC_B2#1 DISORD 0.05538 BCC_B2#2 ORD 0.27281 SIGMA ORD 0.67181
Al 01 Cr 19 Fe 35 Ti 13 V 32 noHEA  BCC_B2#1 DISORD 0.07786 BCC_B2#2 ORD 0.31757 SIGMA ORD 0.60457
Al 01 Cr 19 Fe 35 Ti 15 V 30 noHEA  BCC_B2#1 DISORD 0.10049 BCC_B2#2 ORD 0.36253 SIGMA ORD 0.53697
Al 01 Cr 19 Fe 35 Ti 17 V 28 noHEA  BCC_B2#1 DISORD 0.12319 BCC_B2#2 ORD 0.40760 SIGMA ORD 0.46920
Al 01 Cr 19 Fe 35 Ti 19 V 26 noHEA  BCC_B2#1 DISORD 0.14592 BCC_B2#2 ORD 0.45277 SIGMA ORD 0.40131
Al 01 Cr 19 Fe 35 Ti 21 V 24 noHEA  BCC_B2#1 DISORD 0.16865 BCC_B2#2 ORD 0.49800 SIGMA ORD 0.33335
Al 01 Cr 19 Fe 35 Ti 23 V 22 noHEA  BCC_B2#1 DISORD 0.19136 BCC_B2#2 ORD 0.54330 SIGMA ORD 0.26534
Al 01 Cr 19 Fe 35 Ti 25 V 20 noHEA  BCC_B2#1 DISORD 0.21406 BCC_B2#2 ORD 0.58865 SIGMA ORD 0.19730
Al 01 Cr 19 Fe 35 Ti 27 V 18 noHEA  BCC_B2#1 DISORD 0.23672 BCC_B2#2 ORD 0.63404 SIGMA ORD 0.12924
Al 01 Cr 19 Fe 35 Ti 29 V 16 noHEA  BCC_B2#1 DISORD 0.25934 BCC_B2#3 ORD 0.67949 SIGMA ORD 0.06117
Al 01 Cr 19 Fe 35 Ti 31 V 14 noHEA  BCC_B2#1 DISORD 0.27761 BCC_B2#3 ORD 0.72239
Al 01 Cr 19 Fe 35 Ti 33 V 12 noHEA  BCC_B2#1 DISORD 0.26023 BCC_B2#3 ORD 0.73977
Al 01 Cr 19 Fe 35 Ti 35 V 10 noHEA  BCC_B2#1 DISORD 0.24547 BCC_B2#3 ORD 0.75453
Al 01 Cr 19 Fe 35 Ti 37 V 08 noHEA  BCC_B2#1 DISORD 0.23100 BCC_B2#3 ORD 0.76900
Al 01 Cr 19 Fe 35 Ti 39 V 06 noHEA  BCC_B2#1 DISORD 0.19555 BCC_B2#2 ORD 0.76806 C14_LAVES 0.03639
Al 01 Cr 19 Fe 35 Ti 41 V 04 noHEA  BCC_B2#1 DISORD 0.11782 BCC_B2#2 ORD 0.73455 C14_LAVES 0.14763
Al 01 Cr 19 Fe 35 Ti 43 V 02 noHEA  BCC_B2#1 DISORD 0.03651 BCC_B2#2 ORD 0.69380 C14_LAVES 0.26968
Al 01 Cr 19 Fe 37 Ti 01 V 42 noHEA  BCC_B2#1 ORD 0.05861 BCC_B2#2 ORD 0.00373 SIGMA ORD 0.93766
Al 01 Cr 19 Fe 37 Ti 03 V 40 noHEA  BCC_B2#2 ORD 0.09736 SIGMA ORD 0.90264
Al 01 Cr 19 Fe 37 Ti 05 V 38 noHEA  BCC_B2#2 ORD 0.14112 SIGMA ORD 0.85888
Al 01 Cr 19 Fe 37 Ti 07 V 36 noHEA  BCC_B2#2 ORD 0.18630 SIGMA ORD 0.81370
Al 01 Cr 19 Fe 37 Ti 09 V 34 noHEA  BCC_B2#2 ORD 0.23207 SIGMA ORD 0.76793
Al 01 Cr 19 Fe 37 Ti 11 V 32 noHEA  BCC_B2#1 DISORD 0.01159 BCC_B2#2 ORD 0.27753 SIGMA ORD 0.71088
Al 01 Cr 19 Fe 37 Ti 13 V 30 noHEA  BCC_B2#1 DISORD 0.03361 BCC_B2#2 ORD 0.32272 SIGMA ORD 0.64367
Al 01 Cr 19 Fe 37 Ti 15 V 28 noHEA  BCC_B2#1 DISORD 0.05568 BCC_B2#2 ORD 0.36819 SIGMA ORD 0.57613
Al 01 Cr 19 Fe 37 Ti 17 V 26 noHEA  BCC_B2#1 DISORD 0.07776 BCC_B2#2 ORD 0.41386 SIGMA ORD 0.50838
Al 01 Cr 19 Fe 37 Ti 19 V 24 noHEA  BCC_B2#1 DISORD 0.09980 BCC_B2#2 ORD 0.45965 SIGMA ORD 0.44055
Al 01 Cr 19 Fe 37 Ti 21 V 22 noHEA  BCC_B2#1 DISORD 0.12180 BCC_B2#2 ORD 0.50555 SIGMA ORD 0.37265
Al 01 Cr 19 Fe 37 Ti 23 V 20 noHEA  BCC_B2#1 DISORD 0.14375 BCC_B2#2 ORD 0.55156 SIGMA ORD 0.30469
Al 01 Cr 19 Fe 37 Ti 25 V 18 noHEA  BCC_B2#1 DISORD 0.16564 BCC_B2#2 ORD 0.59766 SIGMA ORD 0.23670
Al 01 Cr 19 Fe 37 Ti 27 V 16 noHEA  BCC_B2#1 DISORD 0.18748 BCC_B2#2 ORD 0.64384 SIGMA ORD 0.16868
Al 01 Cr 19 Fe 37 Ti 29 V 14 noHEA  BCC_B2#1 DISORD 0.20925 BCC_B2#3 ORD 0.69012 SIGMA ORD 0.10063
Al 01 Cr 19 Fe 37 Ti 31 V 12 noHEA  BCC_B2#1 DISORD 0.23095 BCC_B2#3 ORD 0.73648 SIGMA ORD 0.03257
Al 01 Cr 19 Fe 37 Ti 33 V 10 noHEA  BCC_B2#1 DISORD 0.23434 BCC_B2#3 ORD 0.76566
Al 01 Cr 19 Fe 37 Ti 35 V 08 noHEA  BCC_B2#1 DISORD 0.22413 BCC_B2#3 ORD 0.77587
Al 01 Cr 19 Fe 37 Ti 37 V 06 noHEA  BCC_B2#1 DISORD 0.21601 BCC_B2#3 ORD 0.78399
Al 01 Cr 19 Fe 37 Ti 39 V 04 noHEA  BCC_B2#1 DISORD 0.20090 BCC_B2#2 ORD 0.78765 C14_LAVES 0.01145
Al 01 Cr 19 Fe 37 Ti 41 V 02 noHEA  BCC_B2#1 DISORD 0.11831 BCC_B2#2 ORD 0.74446 C14_LAVES 0.13722
Al 01 Cr 19 Fe 39 Ti 01 V 40 noHEA  BCC_B2#2 ORD 0.06009 SIGMA ORD 0.93991
Al 01 Cr 19 Fe 39 Ti 03 V 38 noHEA  BCC_B2#2 ORD 0.09737 SIGMA ORD 0.90263
Al 01 Cr 19 Fe 39 Ti 05 V 36 noHEA  BCC_B2#2 ORD 0.14208 SIGMA ORD 0.85792
Al 01 Cr 19 Fe 39 Ti 07 V 34 noHEA  BCC_B2#2 ORD 0.18793 SIGMA ORD 0.81207
Al 01 Cr 19 Fe 39 Ti 09 V 32 noHEA  BCC_B2#2 ORD 0.23429 SIGMA ORD 0.76571
Al 01 Cr 19 Fe 39 Ti 11 V 30 noHEA  BCC_B2#2 ORD 0.28099 SIGMA ORD 0.71901
Al 01 Cr 19 Fe 39 Ti 13 V 28 noHEA  BCC_B2#2 ORD 0.32805 SIGMA ORD 0.67195
Al 01 Cr 19 Fe 39 Ti 15 V 26 noHEA  BCC_B2#1 DISORD 0.01681 BCC_B2#2 ORD 0.37458 SIGMA ORD 0.60861
Al 01 Cr 19 Fe 39 Ti 17 V 24 noHEA  BCC_B2#1 DISORD 0.03825 BCC_B2#2 ORD 0.42112 SIGMA ORD 0.54063
Al 01 Cr 19 Fe 39 Ti 19 V 22 noHEA  BCC_B2#1 DISORD 0.05969 BCC_B2#2 ORD 0.46784 SIGMA ORD 0.47247
Al 01 Cr 19 Fe 39 Ti 21 V 20 noHEA  BCC_B2#1 DISORD 0.08102 BCC_B2#2 ORD 0.51474 SIGMA ORD 0.40424
Al 01 Cr 19 Fe 39 Ti 23 V 18 noHEA  BCC_B2#1 DISORD 0.10229 BCC_B2#2 ORD 0.56180 SIGMA ORD 0.33592
Al 01 Cr 19 Fe 39 Ti 25 V 16 noHEA  BCC_B2#1 DISORD 0.12346 BCC_B2#2 ORD 0.60902 SIGMA ORD 0.26752
Al 01 Cr 19 Fe 39 Ti 27 V 14 noHEA  BCC_B2#1 DISORD 0.14455 BCC_B2#2 ORD 0.65640 SIGMA ORD 0.19905
Al 01 Cr 19 Fe 39 Ti 29 V 12 noHEA  BCC_B2#1 DISORD 0.16554 BCC_B2#2 ORD 0.70396 SIGMA ORD 0.13050
Al 01 Cr 19 Fe 39 Ti 31 V 10 noHEA  BCC_B2#1 DISORD 0.18643 BCC_B2#3 ORD 0.75169 SIGMA ORD 0.06187
Al 01 Cr 19 Fe 39 Ti 33 V 08 noHEA  BCC_B2#1 DISORD 0.20420 BCC_B2#3 ORD 0.79580
Al 01 Cr 19 Fe 39 Ti 35 V 06 noHEA  BCC_B2#1 DISORD 0.19739 BCC_B2#2 ORD 0.80261
Al 01 Cr 19 Fe 39 Ti 37 V 04 noHEA  BCC_B2#1 DISORD 0.19323 BCC_B2#3 ORD 0.80677
Al 01 Cr 19 Fe 39 Ti 39 V 02 noHEA  BCC_B2#1 DISORD 0.19136 BCC_B2#3 ORD 0.80864
Al 01 Cr 19 Fe 41 Ti 01 V 38 noHEA  BCC_B2#2 ORD 0.05876 SIGMA ORD 0.94125
Al 01 Cr 19 Fe 41 Ti 03 V 36 noHEA  BCC_B2#2 ORD 0.03349 C14_LAVES 0.06434 SIGMA ORD 0.90217
Al 01 Cr 19 Fe 41 Ti 05 V 34 noHEA  C14_LAVES 0.15054 SIGMA ORD 0.84946
Al 01 Cr 19 Fe 41 Ti 07 V 32 noHEA  BCC_B2#2 ORD 0.10026 C14_LAVES 0.09880 SIGMA ORD 0.80095
Al 01 Cr 19 Fe 41 Ti 09 V 30 noHEA  BCC_B2#2 ORD 0.19255 C14_LAVES 0.05018 SIGMA ORD 0.75726
Al 01 Cr 19 Fe 41 Ti 11 V 28 noHEA  BCC_B2#2 ORD 0.27839 C14_LAVES 0.00753 SIGMA ORD 0.71408
Al 01 Cr 19 Fe 41 Ti 13 V 26 noHEA  BCC_B2#2 ORD 0.33304 SIGMA ORD 0.66696
Al 01 Cr 19 Fe 41 Ti 15 V 24 noHEA  BCC_B2#2 ORD 0.38136 SIGMA ORD 0.61864
Al 01 Cr 19 Fe 41 Ti 17 V 22 noHEA  BCC_B2#1 DISORD 0.00342 BCC_B2#2 ORD 0.42987 SIGMA ORD 0.56671
Al 01 Cr 19 Fe 41 Ti 19 V 20 noHEA  BCC_B2#1 DISORD 0.02426 BCC_B2#2 ORD 0.47790 SIGMA ORD 0.49784
Al 01 Cr 19 Fe 41 Ti 21 V 18 noHEA  BCC_B2#1 DISORD 0.04498 BCC_B2#2 ORD 0.52620 SIGMA ORD 0.42881
Al 01 Cr 19 Fe 41 Ti 23 V 16 noHEA  BCC_B2#1 DISORD 0.06565 BCC_B2#2 ORD 0.57476 SIGMA ORD 0.35959
Al 01 Cr 19 Fe 41 Ti 25 V 14 noHEA  BCC_B2#1 DISORD 0.08618 BCC_B2#2 ORD 0.62362 SIGMA ORD 0.29021
Al 01 Cr 19 Fe 41 Ti 27 V 12 noHEA  BCC_B2#1 DISORD 0.10658 BCC_B2#2 ORD 0.67278 SIGMA ORD 0.22064
Al 01 Cr 19 Fe 41 Ti 29 V 10 noHEA  BCC_B2#1 DISORD 0.12685 BCC_B2#2 ORD 0.72228 SIGMA ORD 0.15087
Al 01 Cr 19 Fe 41 Ti 31 V 08 noHEA  BCC_B2#1 DISORD 0.14698 BCC_B2#2 ORD 0.77216 SIGMA ORD 0.08086
Al 01 Cr 19 Fe 41 Ti 33 V 06 noHEA  BCC_B2#1 DISORD 0.16694 BCC_B2#2 ORD 0.82247 SIGMA ORD 0.01059
Al 01 Cr 19 Fe 41 Ti 35 V 04 noHEA  BCC_B2#1 DISORD 0.16695 BCC_B2#2 ORD 0.83305
Al 01 Cr 19 Fe 41 Ti 37 V 02 noHEA  BCC_B2#1 DISORD 0.16499 BCC_B2#3 ORD 0.83501
Al 01 Cr 19 Fe 43 Ti 01 V 36 noHEA  BCC_B2#2 ORD 0.05796 SIGMA ORD 0.94204
Al 01 Cr 19 Fe 43 Ti 03 V 34 noHEA  BCC_B2#2 ORD 0.02428 C14_LAVES 0.07519 SIGMA ORD 0.90053
Al 01 Cr 19 Fe 43 Ti 05 V 32 noHEA  C14_LAVES 0.15142 SIGMA ORD 0.84858
Al 01 Cr 19 Fe 43 Ti 07 V 30 noHEA  C14_LAVES 0.21103 SIGMA ORD 0.78897
Al 01 Cr 19 Fe 43 Ti 09 V 28 noHEA  BCC_B2#2 ORD 0.05530 C14_LAVES 0.20770 SIGMA ORD 0.73700
Al 01 Cr 19 Fe 43 Ti 11 V 26 noHEA  BCC_B2#2 ORD 0.14636 C14_LAVES 0.16162 SIGMA ORD 0.69202
Al 01 Cr 19 Fe 43 Ti 13 V 24 noHEA  BCC_B2#2 ORD 0.23340 C14_LAVES 0.11931 SIGMA ORD 0.64729
Al 01 Cr 19 Fe 43 Ti 15 V 22 noHEA  BCC_B2#2 ORD 0.31940 C14_LAVES 0.07832 SIGMA ORD 0.60228
Al 01 Cr 19 Fe 43 Ti 17 V 20 noHEA  BCC_B2#2 ORD 0.40606 C14_LAVES 0.03721 SIGMA ORD 0.55673
Al 01 Cr 19 Fe 43 Ti 19 V 18 noHEA  BCC_B2#2 ORD 0.49007 SIGMA ORD 0.50993
Al 01 Cr 19 Fe 43 Ti 21 V 16 noHEA  BCC_B2#1 DISORD 0.01289 BCC_B2#2 ORD 0.54063 SIGMA ORD 0.44648
Al 01 Cr 19 Fe 43 Ti 23 V 14 noHEA  BCC_B2#1 DISORD 0.03300 BCC_B2#2 ORD 0.59130 SIGMA ORD 0.37570
Al 01 Cr 19 Fe 43 Ti 25 V 12 noHEA  BCC_B2#1 DISORD 0.05333 BCC_B2#2 ORD 0.64119 C14_LAVES 0.00139 SIGMA ORD 0.30409
Al 01 Cr 19 Fe 43 Ti 27 V 10 noHEA  BCC_B2#1 DISORD 0.08099 BCC_B2#2 ORD 0.66661 C14_LAVES 0.02926 SIGMA ORD 0.22315
Al 01 Cr 19 Fe 43 Ti 29 V 08 noHEA  BCC_B2#1 DISORD 0.10861 BCC_B2#2 ORD 0.69245 C14_LAVES 0.05679 SIGMA ORD 0.14215
Al 01 Cr 19 Fe 43 Ti 31 V 06 noHEA  BCC_B2#1 DISORD 0.13622 BCC_B2#2 ORD 0.71863 C14_LAVES 0.08406 SIGMA ORD 0.06109
Al 01 Cr 19 Fe 43 Ti 33 V 04 noHEA  BCC_B2#1 DISORD 0.14905 BCC_B2#2 ORD 0.78076 C14_LAVES 0.07019
Al 01 Cr 19 Fe 43 Ti 35 V 02 noHEA  BCC_B2#1 DISORD 0.13401 BCC_B2#2 ORD 0.86599
Al 01 Cr 19 Fe 45 Ti 01 V 34 noHEA  BCC_B2#2 ORD 0.04208 C14_LAVES 0.02044 SIGMA ORD 0.93748
Al 01 Cr 19 Fe 45 Ti 03 V 32 noHEA  BCC_B2#2 ORD 0.02303 C14_LAVES 0.07937 SIGMA ORD 0.89760
Al 01 Cr 19 Fe 45 Ti 05 V 30 noHEA  C14_LAVES 0.15295 SIGMA ORD 0.84705
Al 01 Cr 19 Fe 45 Ti 07 V 28 noHEA  C14_LAVES 0.21249 SIGMA ORD 0.78751
Al 01 Cr 19 Fe 45 Ti 09 V 26 noHEA  C14_LAVES 0.27180 SIGMA ORD 0.72820
Al 01 Cr 19 Fe 45 Ti 11 V 24 noHEA  BCC_B2#2 ORD 0.00534 C14_LAVES 0.32504 SIGMA ORD 0.66961
Al 01 Cr 19 Fe 45 Ti 13 V 22 noHEA  BCC_B2#2 ORD 0.09456 C14_LAVES 0.28211 SIGMA ORD 0.62333
Al 01 Cr 19 Fe 45 Ti 15 V 20 noHEA  BCC_B2#2 ORD 0.18253 C14_LAVES 0.24045 SIGMA ORD 0.57702
Al 01 Cr 19 Fe 45 Ti 17 V 18 noHEA  BCC_B2#2 ORD 0.27006 C14_LAVES 0.19979 SIGMA ORD 0.53015
Al 01 Cr 19 Fe 45 Ti 19 V 16 noHEA  BCC_B2#1 DISORD 0.01565 BCC_B2#2 ORD 0.32401 C14_LAVES 0.19667 SIGMA ORD 0.46367
Al 01 Cr 19 Fe 45 Ti 21 V 14 noHEA  BCC_B2#1 DISORD 0.04291 BCC_B2#2 ORD 0.35237 C14_LAVES 0.22177 SIGMA ORD 0.38295
Al 01 Cr 19 Fe 45 Ti 23 V 12 noHEA  BCC_B2#1 DISORD 0.07036 BCC_B2#2 ORD 0.38005 C14_LAVES 0.24765 SIGMA ORD 0.30194
Al 01 Cr 19 Fe 45 Ti 25 V 10 noHEA  BCC_B2#1 DISORD 0.09751 BCC_B2#2 ORD 0.40914 C14_LAVES 0.27210 SIGMA ORD 0.22124
Al 01 Cr 19 Fe 45 Ti 27 V 08 noHEA  BCC_B2#1 DISORD 0.12485 BCC_B2#2 ORD 0.43750 C14_LAVES 0.29737 SIGMA ORD 0.14027
Al 01 Cr 19 Fe 45 Ti 29 V 06 noHEA  BCC_B2#1 DISORD 0.15221 BCC_B2#2 ORD 0.46584 C14_LAVES 0.32271 SIGMA ORD 0.05924
Al 01 Cr 19 Fe 45 Ti 31 V 04 noHEA  BCC_B2#1 DISORD 0.16308 BCC_B2#2 ORD 0.52877 C14_LAVES 0.30815
Al 01 Cr 19 Fe 45 Ti 33 V 02 noHEA  BCC_B2#1 DISORD 0.12950 BCC_B2#2 ORD 0.70420 C14_LAVES 0.16629
Al 01 Cr 19 Fe 47 Ti 01 V 32 noHEA  BCC_B2#2 ORD 0.03975 C14_LAVES 0.02473 SIGMA ORD 0.93552
Al 01 Cr 19 Fe 47 Ti 03 V 30 noHEA  BCC_B2#2 ORD 0.02238 C14_LAVES 0.08381 SIGMA ORD 0.89381
Al 01 Cr 19 Fe 47 Ti 05 V 28 noHEA  C14_LAVES 0.15527 SIGMA ORD 0.84473
Al 01 Cr 19 Fe 47 Ti 07 V 26 noHEA  C14_LAVES 0.21491 SIGMA ORD 0.78509
Al 01 Cr 19 Fe 47 Ti 09 V 24 noHEA  C14_LAVES 0.27406 SIGMA ORD 0.72594
Al 01 Cr 19 Fe 47 Ti 11 V 22 noHEA  C14_LAVES 0.33305 SIGMA ORD 0.66695
Al 01 Cr 19 Fe 47 Ti 13 V 20 noHEA  C14_LAVES 0.39210 SIGMA ORD 0.60790
Al 01 Cr 19 Fe 47 Ti 15 V 18 noHEA  BCC_B2#1 DISORD 0.00803 BCC_B2#2 ORD 0.01161 C14_LAVES 0.43831 SIGMA ORD 0.54205
Al 01 Cr 19 Fe 47 Ti 17 V 16 noHEA  BCC_B2#1 DISORD 0.03426 BCC_B2#2 ORD 0.04865 C14_LAVES 0.45555 SIGMA ORD 0.46154
Al 01 Cr 19 Fe 47 Ti 19 V 14 noHEA  BCC_B2#1 DISORD 0.06092 BCC_B2#2 ORD 0.08281 C14_LAVES 0.47557 SIGMA ORD 0.38069
Al 01 Cr 19 Fe 47 Ti 21 V 12 noHEA  BCC_B2#1 DISORD 0.08762 BCC_B2#2 ORD 0.11618 C14_LAVES 0.49622 SIGMA ORD 0.29998
Al 01 Cr 19 Fe 47 Ti 23 V 10 noHEA  BCC_B2#1 DISORD 0.11446 BCC_B2#2 ORD 0.14850 C14_LAVES 0.51787 SIGMA ORD 0.21916
Al 01 Cr 19 Fe 47 Ti 25 V 08 noHEA  BCC_B2#1 DISORD 0.14132 BCC_B2#2 ORD 0.18052 C14_LAVES 0.53977 SIGMA ORD 0.13838
Al 01 Cr 19 Fe 47 Ti 27 V 06 noHEA  BCC_B2#1 DISORD 0.16838 BCC_B2#2 ORD 0.21147 C14_LAVES 0.56277 SIGMA ORD 0.05738
Al 01 Cr 19 Fe 47 Ti 29 V 04 noHEA  BCC_B2#1 DISORD 0.17718 BCC_B2#2 ORD 0.27467 C14_LAVES 0.54815
Al 01 Cr 19 Fe 47 Ti 31 V 02 noHEA  BCC_B2#1 DISORD 0.14182 BCC_B2#2 ORD 0.43054 C14_LAVES 0.42765
Al 01 Cr 19 Fe 49 Ti 01 V 30 noHEA  BCC_B2#2 ORD 0.03932 C14_LAVES 0.02704 SIGMA ORD 0.93364
Al 01 Cr 19 Fe 49 Ti 03 V 28 noHEA  BCC_B2#2 ORD 0.01999 C14_LAVES 0.09170 SIGMA ORD 0.88830
Al 01 Cr 19 Fe 49 Ti 05 V 26 noHEA  C14_LAVES 0.15826 SIGMA ORD 0.84174
Al 01 Cr 19 Fe 49 Ti 07 V 24 noHEA  C14_LAVES 0.21824 SIGMA ORD 0.78176
Al 01 Cr 19 Fe 49 Ti 09 V 22 noHEA  C14_LAVES 0.27751 SIGMA ORD 0.72249
Al 01 Cr 19 Fe 49 Ti 11 V 20 noHEA  C14_LAVES 0.33639 SIGMA ORD 0.66361
Al 01 Cr 19 Fe 49 Ti 13 V 18 noHEA  C14_LAVES 0.39511 SIGMA ORD 0.60489
Al 01 Cr 19 Fe 49 Ti 15 V 16 noHEA  C14_LAVES 0.45388 SIGMA ORD 0.54612
Al 01 Cr 19 Fe 49 Ti 17 V 14 noHEA  BCC_B2#1 DISORD 0.02844 C14_LAVES 0.51354 SIGMA ORD 0.45802
Al 01 Cr 19 Fe 49 Ti 19 V 12 noHEA  BCC_B2#1 DISORD 0.06463 C14_LAVES 0.57337 SIGMA ORD 0.36200
Al 01 Cr 19 Fe 49 Ti 21 V 10 noHEA  BCC_B2#1 DISORD 0.10072 C14_LAVES 0.63314 SIGMA ORD 0.26614
Al 01 Cr 19 Fe 49 Ti 23 V 08 noHEA  BCC_B2#1 DISORD 0.13671 C14_LAVES 0.69284 SIGMA ORD 0.17045
Al 01 Cr 19 Fe 49 Ti 25 V 06 noHEA  BCC_B2#1 DISORD 0.17260 C14_LAVES 0.75247 SIGMA ORD 0.07493
Al 01 Cr 19 Fe 49 Ti 27 V 04 noHEA  BCC_B2#1 DISORD 0.19135 BCC_B2#2 ORD 0.01806 C14_LAVES 0.79059
Al 01 Cr 19 Fe 49 Ti 29 V 02 noHEA  BCC_B2#1 DISORD 0.15421 BCC_B2#2 ORD 0.15383 C14_LAVES 0.69196
Al 01 Cr 21 Fe 01 Ti 29 V 48 noHEA  BCC_B2#2 ORD 0.98267 HCP_A3 0.01733
Al 01 Cr 21 Fe 01 Ti 31 V 46 noHEA  BCC_B2#2 ORD 0.94683 HCP_A3 0.05317
Al 01 Cr 21 Fe 01 Ti 33 V 44 noHEA  BCC_B2#2 ORD 0.91151 HCP_A3 0.08849
Al 01 Cr 21 Fe 01 Ti 35 V 42 noHEA  BCC_B2#2 ORD 0.87663 HCP_A3 0.12337
Al 01 Cr 21 Fe 01 Ti 37 V 40 noHEA  BCC_B2#2 ORD 0.84212 HCP_A3 0.15788
Al 01 Cr 21 Fe 01 Ti 39 V 38 noHEA  BCC_B2#2 ORD 0.80791 HCP_A3 0.19209
Al 01 Cr 21 Fe 01 Ti 41 V 36 noHEA  BCC_B2#2 ORD 0.77395 HCP_A3 0.22605
Al 01 Cr 21 Fe 01 Ti 43 V 34 noHEA  BCC_B2#2 ORD 0.74019 HCP_A3 0.25981
Al 01 Cr 21 Fe 01 Ti 45 V 32 noHEA  BCC_B2#1 DISORD 0.11091 BCC_B2#2 ORD 0.58791 HCP_A3 0.30118
Al 01 Cr 21 Fe 01 Ti 47 V 30 noHEA  BCC_B2#1 DISORD 0.26572 BCC_B2#2 ORD 0.38748 HCP_A3 0.34680
Al 01 Cr 21 Fe 01 Ti 49 V 28 noHEA  BCC_B2#1 DISORD 0.38607 BCC_B2#2 ORD 0.22211 HCP_A3 0.39182
Al 01 Cr 21 Fe 03 Ti 27 V 48 noHEA  BCC_B2#2 ORD 1.00000
Al 01 Cr 21 Fe 03 Ti 29 V 46 noHEA  BCC_B2#2 ORD 1.00000
Al 01 Cr 21 Fe 03 Ti 31 V 44 noHEA  BCC_B2#2 ORD 1.00000
Al 01 Cr 21 Fe 03 Ti 33 V 42 noHEA  BCC_B2#2 ORD 0.96475 HCP_A3 0.03525
Al 01 Cr 21 Fe 03 Ti 35 V 40 noHEA  BCC_B2#2 ORD 0.93004 HCP_A3 0.06996
Al 01 Cr 21 Fe 03 Ti 37 V 38 noHEA  BCC_B2#1 DISORD 0.02510 BCC_B2#2 ORD 0.86823 HCP_A3 0.10667
Al 01 Cr 21 Fe 03 Ti 39 V 36 noHEA  BCC_B2#1 DISORD 0.13675 BCC_B2#2 ORD 0.71062 HCP_A3 0.15264
Al 01 Cr 21 Fe 03 Ti 41 V 34 noHEA  BCC_B2#1 DISORD 0.23127 BCC_B2#2 ORD 0.57086 HCP_A3 0.19787
Al 01 Cr 21 Fe 03 Ti 43 V 32 noHEA  BCC_B2#1 DISORD 0.30519 BCC_B2#2 ORD 0.45284 HCP_A3 0.24197
Al 01 Cr 21 Fe 03 Ti 45 V 30 noHEA  BCC_B2#1 DISORD 0.35589 BCC_B2#2 ORD 0.35982 HCP_A3 0.28430
Al 01 Cr 21 Fe 03 Ti 47 V 28 noHEA  BCC_B2#1 DISORD 0.38482 BCC_B2#2 ORD 0.29076 HCP_A3 0.32442
Al 01 Cr 21 Fe 03 Ti 49 V 26 noHEA  BCC_B2#1 DISORD 0.39734 BCC_B2#2 ORD 0.24028 HCP_A3 0.36238
Al 01 Cr 21 Fe 05 Ti 25 V 48 noHEA  BCC_B2#1 DISORD 0.17275 BCC_B2#2 ORD 0.82725
Al 01 Cr 21 Fe 05 Ti 27 V 46 noHEA  BCC_B2#1 DISORD 0.09959 BCC_B2#2 ORD 0.90041
Al 01 Cr 21 Fe 05 Ti 29 V 44 noHEA  BCC_B2#1 DISORD 0.05967 BCC_B2#2 ORD 0.94033
Al 01 Cr 21 Fe 05 Ti 31 V 42 noHEA  BCC_B2#1 DISORD 0.05263 BCC_B2#2 ORD 0.94737
Al 01 Cr 21 Fe 05 Ti 33 V 40 noHEA  BCC_B2#1 DISORD 0.07224 BCC_B2#2 ORD 0.92776
Al 01 Cr 21 Fe 05 Ti 35 V 38 noHEA  BCC_B2#1 DISORD 0.15152 BCC_B2#2 ORD 0.80302 HCP_A3 0.04546
Al 01 Cr 21 Fe 05 Ti 37 V 36 noHEA  BCC_B2#1 DISORD 0.21883 BCC_B2#2 ORD 0.69054 HCP_A3 0.09063
Al 01 Cr 21 Fe 05 Ti 39 V 34 noHEA  BCC_B2#1 DISORD 0.27294 BCC_B2#2 ORD 0.59207 HCP_A3 0.13499
Al 01 Cr 21 Fe 05 Ti 41 V 32 noHEA  BCC_B2#1 DISORD 0.31371 BCC_B2#2 ORD 0.50796 HCP_A3 0.17833
Al 01 Cr 21 Fe 05 Ti 43 V 30 noHEA  BCC_B2#1 DISORD 0.34207 BCC_B2#2 ORD 0.43745 HCP_A3 0.22047
Al 01 Cr 21 Fe 05 Ti 45 V 28 noHEA  BCC_B2#1 DISORD 0.35985 BCC_B2#2 ORD 0.37881 HCP_A3 0.26134
Al 01 Cr 21 Fe 05 Ti 47 V 26 noHEA  BCC_B2#1 DISORD 0.36922 BCC_B2#2 ORD 0.32983 HCP_A3 0.30095
Al 01 Cr 21 Fe 05 Ti 49 V 24 noHEA  BCC_B2#1 DISORD 0.37221 BCC_B2#3 ORD 0.28838 HCP_A3 0.33941
Al 01 Cr 21 Fe 07 Ti 23 V 48 noHEA  BCC_B2#1 DISORD 0.41518 BCC_B2#2 ORD 0.58482
Al 01 Cr 21 Fe 07 Ti 25 V 46 noHEA  BCC_B2#1 DISORD 0.32820 BCC_B2#2 ORD 0.67180
Al 01 Cr 21 Fe 07 Ti 27 V 44 noHEA  BCC_B2#1 DISORD 0.26099 BCC_B2#2 ORD 0.73901
Al 01 Cr 21 Fe 07 Ti 29 V 42 noHEA  BCC_B2#1 DISORD 0.21879 BCC_B2#2 ORD 0.78121
Al 01 Cr 21 Fe 07 Ti 31 V 40 noHEA  BCC_B2#1 DISORD 0.20132 BCC_B2#2 ORD 0.79868
Al 01 Cr 21 Fe 07 Ti 33 V 38 noHEA  BCC_B2#1 DISORD 0.20265 BCC_B2#2 ORD 0.79735
Al 01 Cr 21 Fe 07 Ti 35 V 36 noHEA  BCC_B2#1 DISORD 0.23462 BCC_B2#2 ORD 0.73788 HCP_A3 0.02751
Al 01 Cr 21 Fe 07 Ti 37 V 34 noHEA  BCC_B2#1 DISORD 0.27369 BCC_B2#2 ORD 0.65352 HCP_A3 0.07279
Al 01 Cr 21 Fe 07 Ti 39 V 32 noHEA  BCC_B2#1 DISORD 0.30387 BCC_B2#2 ORD 0.57886 HCP_A3 0.11727
Al 01 Cr 21 Fe 07 Ti 41 V 30 noHEA  BCC_B2#1 DISORD 0.32591 BCC_B2#2 ORD 0.51325 HCP_A3 0.16084
Al 01 Cr 21 Fe 07 Ti 43 V 28 noHEA  BCC_B2#1 DISORD 0.34088 BCC_B2#2 ORD 0.45570 HCP_A3 0.20342
Al 01 Cr 21 Fe 07 Ti 45 V 26 noHEA  BCC_B2#1 DISORD 0.34991 BCC_B2#3 ORD 0.40507 HCP_A3 0.24501
Al 01 Cr 21 Fe 07 Ti 47 V 24 noHEA  BCC_B2#1 DISORD 0.35408 BCC_B2#3 ORD 0.36035 HCP_A3 0.28556
Al 01 Cr 21 Fe 07 Ti 49 V 22 noHEA  BCC_B2#1 DISORD 0.35421 BCC_B2#3 ORD 0.32089 HCP_A3 0.32491
Al 01 Cr 21 Fe 09 Ti 21 V 48 noHEA  BCC_B2#1 DISORD 0.56524 BCC_B2#2 ORD 0.43476
Al 01 Cr 21 Fe 09 Ti 23 V 46 noHEA  BCC_B2#1 DISORD 0.48536 BCC_B2#2 ORD 0.51464
Al 01 Cr 21 Fe 09 Ti 25 V 44 noHEA  BCC_B2#1 DISORD 0.40787 BCC_B2#2 ORD 0.59213
Al 01 Cr 21 Fe 09 Ti 27 V 42 noHEA  BCC_B2#1 DISORD 0.34291 BCC_B2#2 ORD 0.65709
Al 01 Cr 21 Fe 09 Ti 29 V 40 noHEA  BCC_B2#1 DISORD 0.29673 BCC_B2#2 ORD 0.70327
Al 01 Cr 21 Fe 09 Ti 31 V 38 noHEA  BCC_B2#1 DISORD 0.27032 BCC_B2#2 ORD 0.72968
Al 01 Cr 21 Fe 09 Ti 33 V 36 noHEA  BCC_B2#1 DISORD 0.25944 BCC_B2#2 ORD 0.74056
Al 01 Cr 21 Fe 09 Ti 35 V 34 noHEA  BCC_B2#1 DISORD 0.26596 BCC_B2#3 ORD 0.72144 HCP_A3 0.01260
Al 01 Cr 21 Fe 09 Ti 37 V 32 noHEA  BCC_B2#1 DISORD 0.29220 BCC_B2#2 ORD 0.64867 HCP_A3 0.05912
Al 01 Cr 21 Fe 09 Ti 39 V 30 noHEA  BCC_B2#1 DISORD 0.31215 BCC_B2#2 ORD 0.58310 HCP_A3 0.10475
Al 01 Cr 21 Fe 09 Ti 41 V 28 noHEA  BCC_B2#1 DISORD 0.32647 BCC_B2#3 ORD 0.52415 HCP_A3 0.14939
Al 01 Cr 21 Fe 09 Ti 43 V 26 noHEA  BCC_B2#1 DISORD 0.33587 BCC_B2#3 ORD 0.47118 HCP_A3 0.19295
Al 01 Cr 21 Fe 09 Ti 45 V 24 noHEA  BCC_B2#1 DISORD 0.34098 BCC_B2#3 ORD 0.42376 HCP_A3 0.23525
Al 01 Cr 21 Fe 09 Ti 47 V 22 noHEA  BCC_B2#1 DISORD 0.34222 BCC_B2#3 ORD 0.38184 HCP_A3 0.27593
Al 01 Cr 21 Fe 09 Ti 49 V 20 noHEA  BCC_B2#1 DISORD 0.33979 BCC_B2#2 ORD 0.34575 HCP_A3 0.31446
Al 01 Cr 21 Fe 11 Ti 19 V 48 noHEA  BCC_B2#1 DISORD 0.63171 BCC_B2#2 ORD 0.36829
Al 01 Cr 21 Fe 11 Ti 21 V 46 noHEA  BCC_B2#1 DISORD 0.57951 BCC_B2#2 ORD 0.42049
Al 01 Cr 21 Fe 11 Ti 23 V 44 noHEA  BCC_B2#1 DISORD 0.51741 BCC_B2#2 ORD 0.48259
Al 01 Cr 21 Fe 11 Ti 25 V 42 noHEA  BCC_B2#1 DISORD 0.45059 BCC_B2#2 ORD 0.54941
Al 01 Cr 21 Fe 11 Ti 27 V 40 noHEA  BCC_B2#1 DISORD 0.38865 BCC_B2#2 ORD 0.61135
Al 01 Cr 21 Fe 11 Ti 29 V 38 noHEA  BCC_B2#1 DISORD 0.33974 BCC_B2#2 ORD 0.66026
Al 01 Cr 21 Fe 11 Ti 31 V 36 noHEA  BCC_B2#1 DISORD 0.30707 BCC_B2#2 ORD 0.69293
Al 01 Cr 21 Fe 11 Ti 33 V 34 noHEA  BCC_B2#1 DISORD 0.28842 BCC_B2#2 ORD 0.71158
Al 01 Cr 21 Fe 11 Ti 35 V 32 noHEA  BCC_B2#1 DISORD 0.28084 BCC_B2#3 ORD 0.71607 HCP_A3 0.00309
Al 01 Cr 21 Fe 11 Ti 37 V 30 noHEA  BCC_B2#1 DISORD 0.30055 BCC_B2#3 ORD 0.64817 HCP_A3 0.05128
Al 01 Cr 21 Fe 11 Ti 39 V 28 noHEA  BCC_B2#1 DISORD 0.31517 BCC_B2#3 ORD 0.58665 HCP_A3 0.09818
Al 01 Cr 21 Fe 11 Ti 41 V 26 noHEA  BCC_B2#1 DISORD 0.32518 BCC_B2#3 ORD 0.53122 HCP_A3 0.14360
Al 01 Cr 21 Fe 11 Ti 43 V 24 noHEA  BCC_B2#1 DISORD 0.33098 BCC_B2#3 ORD 0.48178 HCP_A3 0.18724
Al 01 Cr 21 Fe 11 Ti 45 V 22 noHEA  BCC_B2#1 DISORD 0.33280 BCC_B2#3 ORD 0.43852 HCP_A3 0.22868
Al 01 Cr 21 Fe 11 Ti 47 V 20 noHEA  BCC_B2#1 DISORD 0.33086 BCC_B2#2 ORD 0.40159 HCP_A3 0.26755
Al 01 Cr 21 Fe 11 Ti 49 V 18 noHEA  BCC_B2#1 DISORD 0.32557 BCC_B2#2 ORD 0.37062 HCP_A3 0.30381
Al 01 Cr 21 Fe 13 Ti 17 V 48 noHEA  BCC_B2#1 DISORD 0.66203 BCC_B2#2 ORD 0.33797
Al 01 Cr 21 Fe 13 Ti 19 V 46 noHEA  BCC_B2#1 DISORD 0.62167 BCC_B2#2 ORD 0.37833
Al 01 Cr 21 Fe 13 Ti 21 V 44 noHEA  BCC_B2#1 DISORD 0.57744 BCC_B2#2 ORD 0.42256
Al 01 Cr 21 Fe 13 Ti 23 V 42 noHEA  BCC_B2#1 DISORD 0.52721 BCC_B2#2 ORD 0.47279
Al 01 Cr 21 Fe 13 Ti 25 V 40 noHEA  BCC_B2#1 DISORD 0.47131 BCC_B2#2 ORD 0.52869
Al 01 Cr 21 Fe 13 Ti 27 V 38 noHEA  BCC_B2#1 DISORD 0.41484 BCC_B2#2 ORD 0.58516
Al 01 Cr 21 Fe 13 Ti 29 V 36 noHEA  BCC_B2#1 DISORD 0.36561 BCC_B2#2 ORD 0.63439
Al 01 Cr 21 Fe 13 Ti 31 V 34 noHEA  BCC_B2#1 DISORD 0.32905 BCC_B2#2 ORD 0.67095
Al 01 Cr 21 Fe 13 Ti 33 V 32 noHEA  BCC_B2#1 DISORD 0.30524 BCC_B2#2 ORD 0.69476
Al 01 Cr 21 Fe 13 Ti 35 V 30 noHEA  BCC_B2#1 DISORD 0.29065 BCC_B2#3 ORD 0.70935
Al 01 Cr 21 Fe 13 Ti 37 V 28 noHEA  BCC_B2#1 DISORD 0.30587 BCC_B2#3 ORD 0.64532 HCP_A3 0.04881
Al 01 Cr 21 Fe 13 Ti 39 V 26 noHEA  BCC_B2#1 DISORD 0.31663 BCC_B2#3 ORD 0.58740 HCP_A3 0.09597
Al 01 Cr 21 Fe 13 Ti 41 V 24 noHEA  BCC_B2#1 DISORD 0.32290 BCC_B2#3 ORD 0.53652 HCP_A3 0.14058
Al 01 Cr 21 Fe 13 Ti 43 V 22 noHEA  BCC_B2#1 DISORD 0.32497 BCC_B2#3 ORD 0.49263 HCP_A3 0.18240
Al 01 Cr 21 Fe 13 Ti 45 V 20 noHEA  BCC_B2#1 DISORD 0.32328 BCC_B2#2 ORD 0.45533 HCP_A3 0.22139
Al 01 Cr 21 Fe 13 Ti 47 V 18 noHEA  BCC_B2#1 DISORD 0.31841 BCC_B2#2 ORD 0.42380 HCP_A3 0.25779
Al 01 Cr 21 Fe 13 Ti 49 V 16 noHEA  BCC_B2#1 DISORD 0.31103 BCC_B2#2 ORD 0.39692 HCP_A3 0.29204
Al 01 Cr 21 Fe 15 Ti 15 V 48 noHEA  BCC_B2#1 DISORD 0.69088 BCC_B2#2 ORD 0.30912
Al 01 Cr 21 Fe 15 Ti 17 V 46 noHEA  BCC_B2#1 DISORD 0.65149 BCC_B2#2 ORD 0.34851
Al 01 Cr 21 Fe 15 Ti 19 V 44 noHEA  BCC_B2#1 DISORD 0.61181 BCC_B2#2 ORD 0.38819
Al 01 Cr 21 Fe 15 Ti 21 V 42 noHEA  BCC_B2#1 DISORD 0.57063 BCC_B2#4 ORD 0.42937
Al 01 Cr 21 Fe 15 Ti 23 V 40 noHEA  BCC_B2#1 DISORD 0.52642 BCC_B2#3 ORD 0.47358
Al 01 Cr 21 Fe 15 Ti 25 V 38 noHEA  BCC_B2#1 DISORD 0.47837 BCC_B2#3 ORD 0.52163
Al 01 Cr 21 Fe 15 Ti 27 V 36 noHEA  BCC_B2#1 DISORD 0.42818 BCC_B2#2 ORD 0.57182
Al 01 Cr 21 Fe 15 Ti 29 V 34 noHEA  BCC_B2#1 DISORD 0.38098 BCC_B2#2 ORD 0.61902
Al 01 Cr 21 Fe 15 Ti 31 V 32 noHEA  BCC_B2#1 DISORD 0.34273 BCC_B2#2 ORD 0.65727
Al 01 Cr 21 Fe 15 Ti 33 V 30 noHEA  BCC_B2#1 DISORD 0.31562 BCC_B2#3 ORD 0.68438
Al 01 Cr 21 Fe 15 Ti 35 V 28 noHEA  BCC_B2#1 DISORD 0.29761 BCC_B2#3 ORD 0.70223 HCP_A3 0.00016
Al 01 Cr 21 Fe 15 Ti 37 V 26 noHEA  BCC_B2#1 DISORD 0.30931 BCC_B2#3 ORD 0.64159 HCP_A3 0.04910
Al 01 Cr 21 Fe 15 Ti 39 V 24 noHEA  BCC_B2#1 DISORD 0.31597 BCC_B2#3 ORD 0.58950 HCP_A3 0.09452
Al 01 Cr 21 Fe 15 Ti 41 V 22 noHEA  BCC_B2#1 DISORD 0.31818 BCC_B2#3 ORD 0.54523 HCP_A3 0.13658
Al 01 Cr 21 Fe 15 Ti 43 V 20 noHEA  BCC_B2#1 DISORD 0.31666 BCC_B2#2 ORD 0.50770 HCP_A3 0.17565
Al 01 Cr 21 Fe 15 Ti 45 V 18 noHEA  BCC_B2#1 DISORD 0.31213 BCC_B2#2 ORD 0.47566 HCP_A3 0.21221
Al 01 Cr 21 Fe 15 Ti 47 V 16 noHEA  BCC_B2#1 DISORD 0.30529 BCC_B2#2 ORD 0.44796 HCP_A3 0.24676
Al 01 Cr 21 Fe 15 Ti 49 V 14 noHEA  BCC_B2#1 DISORD 0.29669 BCC_B2#2 ORD 0.42359 HCP_A3 0.27973
Al 01 Cr 21 Fe 17 Ti 13 V 48 noHEA  BCC_B2#1 DISORD 0.72298 BCC_B2#2 ORD 0.27702
Al 01 Cr 21 Fe 17 Ti 15 V 46 noHEA  BCC_B2#1 DISORD 0.68261 BCC_B2#2 ORD 0.31739
Al 01 Cr 21 Fe 17 Ti 17 V 44 noHEA  BCC_B2#1 DISORD 0.64282 BCC_B2#2 ORD 0.35718
Al 01 Cr 21 Fe 17 Ti 19 V 42 noHEA  BCC_B2#1 DISORD 0.60325 BCC_B2#3 ORD 0.39675
Al 01 Cr 21 Fe 17 Ti 21 V 40 noHEA  BCC_B2#1 DISORD 0.56326 BCC_B2#4 ORD 0.43674
Al 01 Cr 21 Fe 17 Ti 23 V 38 noHEA  BCC_B2#1 DISORD 0.52189 BCC_B2#4 ORD 0.47811
Al 01 Cr 21 Fe 17 Ti 25 V 36 noHEA  BCC_B2#1 DISORD 0.47835 BCC_B2#3 ORD 0.52165
Al 01 Cr 21 Fe 17 Ti 27 V 34 noHEA  BCC_B2#1 DISORD 0.43304 BCC_B2#3 ORD 0.56696
Al 01 Cr 21 Fe 17 Ti 29 V 32 noHEA  BCC_B2#1 DISORD 0.38883 BCC_B2#2 ORD 0.61117
Al 01 Cr 21 Fe 17 Ti 31 V 30 noHEA  BCC_B2#1 DISORD 0.35061 BCC_B2#2 ORD 0.64939
Al 01 Cr 21 Fe 17 Ti 33 V 28 noHEA  BCC_B2#1 DISORD 0.32172 BCC_B2#2 ORD 0.67828
Al 01 Cr 21 Fe 17 Ti 35 V 26 noHEA  BCC_B2#1 DISORD 0.30246 BCC_B2#3 ORD 0.69559 HCP_A3 0.00195
Al 01 Cr 21 Fe 17 Ti 37 V 24 noHEA  BCC_B2#1 DISORD 0.30967 BCC_B2#3 ORD 0.64195 HCP_A3 0.04838
Al 01 Cr 21 Fe 17 Ti 39 V 22 noHEA  BCC_B2#1 DISORD 0.31207 BCC_B2#3 ORD 0.59711 HCP_A3 0.09082
Al 01 Cr 21 Fe 17 Ti 41 V 20 noHEA  BCC_B2#1 DISORD 0.31073 BCC_B2#2 ORD 0.55919 HCP_A3 0.13008
Al 01 Cr 21 Fe 17 Ti 43 V 18 noHEA  BCC_B2#1 DISORD 0.30653 BCC_B2#2 ORD 0.52661 HCP_A3 0.16686
Al 01 Cr 21 Fe 17 Ti 45 V 16 noHEA  BCC_B2#1 DISORD 0.30016 BCC_B2#2 ORD 0.49810 HCP_A3 0.20173
Al 01 Cr 21 Fe 17 Ti 47 V 14 noHEA  BCC_B2#1 DISORD 0.29215 BCC_B2#2 ORD 0.47273 HCP_A3 0.23512
Al 01 Cr 21 Fe 17 Ti 49 V 12 noHEA  BCC_B2#1 DISORD 0.24439 BCC_B2#2 ORD 0.45827 C14_LAVES 0.05029 HCP_A3 0.24705
Al 01 Cr 21 Fe 19 Ti 11 V 48 noHEA  BCC_B2#1 DISORD 0.68286 BCC_B2#2 ORD 0.23994 SIGMA ORD 0.07720
Al 01 Cr 21 Fe 19 Ti 13 V 46 noHEA  BCC_B2#1 DISORD 0.71006 BCC_B2#2 ORD 0.28443 SIGMA ORD 0.00551
Al 01 Cr 21 Fe 19 Ti 15 V 44 noHEA  BCC_B2#1 DISORD 0.67450 BCC_B2#2 ORD 0.32550
Al 01 Cr 21 Fe 19 Ti 17 V 42 noHEA  BCC_B2#1 DISORD 0.63453 BCC_B2#2 ORD 0.36547
Al 01 Cr 21 Fe 19 Ti 19 V 40 noHEA  BCC_B2#1 DISORD 0.59515 BCC_B2#2 ORD 0.40485
Al 01 Cr 21 Fe 19 Ti 21 V 38 noHEA  BCC_B2#1 DISORD 0.55592 BCC_B2#3 ORD 0.44408
Al 01 Cr 21 Fe 19 Ti 23 V 36 noHEA  BCC_B2#1 DISORD 0.51619 BCC_B2#3 ORD 0.48381
Al 01 Cr 21 Fe 19 Ti 25 V 34 noHEA  BCC_B2#1 DISORD 0.47528 BCC_B2#4 ORD 0.52472
Al 01 Cr 21 Fe 19 Ti 27 V 32 noHEA  BCC_B2#1 DISORD 0.43316 BCC_B2#4 ORD 0.56684
Al 01 Cr 21 Fe 19 Ti 29 V 30 noHEA  BCC_B2#1 DISORD 0.39147 BCC_B2#3 ORD 0.60853
Al 01 Cr 21 Fe 19 Ti 31 V 28 noHEA  BCC_B2#1 DISORD 0.35399 BCC_B2#2 ORD 0.64601
Al 01 Cr 21 Fe 19 Ti 33 V 26 noHEA  BCC_B2#1 DISORD 0.32440 BCC_B2#2 ORD 0.67560
Al 01 Cr 21 Fe 19 Ti 35 V 24 noHEA  BCC_B2#1 DISORD 0.30351 BCC_B2#3 ORD 0.69519 HCP_A3 0.00130
Al 01 Cr 21 Fe 19 Ti 37 V 22 noHEA  BCC_B2#1 DISORD 0.30636 BCC_B2#3 ORD 0.64904 HCP_A3 0.04460
Al 01 Cr 21 Fe 19 Ti 39 V 20 noHEA  BCC_B2#1 DISORD 0.30532 BCC_B2#2 ORD 0.61033 HCP_A3 0.08436
Al 01 Cr 21 Fe 19 Ti 41 V 18 noHEA  BCC_B2#1 DISORD 0.30147 BCC_B2#2 ORD 0.57699 HCP_A3 0.12154
Al 01 Cr 21 Fe 19 Ti 43 V 16 noHEA  BCC_B2#1 DISORD 0.29554 BCC_B2#2 ORD 0.54763 HCP_A3 0.15682
Al 01 Cr 21 Fe 19 Ti 45 V 14 noHEA  BCC_B2#1 DISORD 0.28806 BCC_B2#2 ORD 0.52129 HCP_A3 0.19065
Al 01 Cr 21 Fe 19 Ti 47 V 12 noHEA  BCC_B2#1 DISORD 0.22537 BCC_B2#2 ORD 0.51009 C14_LAVES 0.06991 HCP_A3 0.19463
Al 01 Cr 21 Fe 19 Ti 49 V 10 noHEA  BCC_B2#1 DISORD 0.15615 BCC_B2#2 ORD 0.50061 C14_LAVES 0.14808 HCP_A3 0.19516
Al 01 Cr 21 Fe 21 Ti 09 V 48 noHEA  BCC_B2#1 DISORD 0.55511 BCC_B2#2 ORD 0.19858 SIGMA ORD 0.24630
Al 01 Cr 21 Fe 21 Ti 11 V 46 noHEA  BCC_B2#1 DISORD 0.58129 BCC_B2#2 ORD 0.24331 SIGMA ORD 0.17540
Al 01 Cr 21 Fe 21 Ti 13 V 44 noHEA  BCC_B2#1 DISORD 0.60774 BCC_B2#2 ORD 0.28792 SIGMA ORD 0.10434
Al 01 Cr 21 Fe 21 Ti 15 V 42 noHEA  BCC_B2#1 DISORD 0.63439 BCC_B2#2 ORD 0.33245 SIGMA ORD 0.03317
Al 01 Cr 21 Fe 21 Ti 17 V 40 noHEA  BCC_B2#1 DISORD 0.62549 BCC_B2#2 ORD 0.37451
Al 01 Cr 21 Fe 21 Ti 19 V 38 noHEA  BCC_B2#1 DISORD 0.58628 BCC_B2#2 ORD 0.41372
Al 01 Cr 21 Fe 21 Ti 21 V 36 noHEA  BCC_B2#1 DISORD 0.54778 BCC_B2#2 ORD 0.45222
Al 01 Cr 21 Fe 21 Ti 23 V 34 noHEA  BCC_B2#1 DISORD 0.50946 BCC_B2#4 ORD 0.49054
Al 01 Cr 21 Fe 21 Ti 25 V 32 noHEA  BCC_B2#1 DISORD 0.47059 BCC_B2#3 ORD 0.52941
Al 01 Cr 21 Fe 21 Ti 27 V 30 noHEA  BCC_B2#1 DISORD 0.43082 BCC_B2#4 ORD 0.56918
Al 01 Cr 21 Fe 21 Ti 29 V 28 noHEA  BCC_B2#1 DISORD 0.39104 BCC_B2#4 ORD 0.60896
Al 01 Cr 21 Fe 21 Ti 31 V 26 noHEA  BCC_B2#1 DISORD 0.35419 BCC_B2#2 ORD 0.64581
Al 01 Cr 21 Fe 21 Ti 33 V 24 noHEA  BCC_B2#1 DISORD 0.32420 BCC_B2#2 ORD 0.67580
Al 01 Cr 21 Fe 21 Ti 35 V 22 noHEA  BCC_B2#1 DISORD 0.30209 BCC_B2#3 ORD 0.69791
Al 01 Cr 21 Fe 21 Ti 37 V 20 noHEA  BCC_B2#1 DISORD 0.29608 BCC_B2#2 ORD 0.01687 BCC_B2#3 ORD 0.66086 HCP_A3 0.02619
Al 01 Cr 21 Fe 21 Ti 39 V 18 noHEA  BCC_B2#1 DISORD 0.29681 BCC_B2#2 ORD 0.62725 HCP_A3 0.07594
Al 01 Cr 21 Fe 21 Ti 41 V 16 noHEA  BCC_B2#1 DISORD 0.29134 BCC_B2#2 ORD 0.59685 HCP_A3 0.11181
Al 01 Cr 21 Fe 21 Ti 43 V 14 noHEA  BCC_B2#1 DISORD 0.27709 BCC_B2#2 ORD 0.57142 C14_LAVES 0.00924 HCP_A3 0.14225
Al 01 Cr 21 Fe 21 Ti 45 V 12 noHEA  BCC_B2#1 DISORD 0.20737 BCC_B2#2 ORD 0.56176 C14_LAVES 0.08846 HCP_A3 0.14241
Al 01 Cr 21 Fe 21 Ti 47 V 10 noHEA  BCC_B2#1 DISORD 0.13779 BCC_B2#2 ORD 0.55217 C14_LAVES 0.16734 HCP_A3 0.14269
Al 01 Cr 21 Fe 21 Ti 49 V 08 noHEA  BCC_B2#1 DISORD 0.06833 BCC_B2#2 ORD 0.54265 C14_LAVES 0.24593 HCP_A3 0.14309
Al 01 Cr 21 Fe 23 Ti 07 V 48 noHEA  BCC_B2#1 DISORD 0.43550 BCC_B2#2 ORD 0.15702 SIGMA ORD 0.40747
Al 01 Cr 21 Fe 23 Ti 09 V 46 noHEA  BCC_B2#1 DISORD 0.46012 BCC_B2#2 ORD 0.20211 SIGMA ORD 0.33777
Al 01 Cr 21 Fe 23 Ti 11 V 44 noHEA  BCC_B2#1 DISORD 0.48532 BCC_B2#2 ORD 0.24698 SIGMA ORD 0.26769
Al 01 Cr 21 Fe 23 Ti 13 V 42 noHEA  BCC_B2#1 DISORD 0.51092 BCC_B2#2 ORD 0.29172 SIGMA ORD 0.19736
Al 01 Cr 21 Fe 23 Ti 15 V 40 noHEA  BCC_B2#1 DISORD 0.53680 BCC_B2#2 ORD 0.33634 SIGMA ORD 0.12685
Al 01 Cr 21 Fe 23 Ti 17 V 38 noHEA  BCC_B2#1 DISORD 0.56289 BCC_B2#2 ORD 0.38089 SIGMA ORD 0.05621
Al 01 Cr 21 Fe 23 Ti 19 V 36 noHEA  BCC_B2#1 DISORD 0.57579 BCC_B2#2 ORD 0.42421
Al 01 Cr 21 Fe 23 Ti 21 V 34 noHEA  BCC_B2#1 DISORD 0.53777 BCC_B2#2 ORD 0.46223
Al 01 Cr 21 Fe 23 Ti 23 V 32 noHEA  BCC_B2#1 DISORD 0.50072 BCC_B2#2 ORD 0.49928
Al 01 Cr 21 Fe 23 Ti 25 V 30 noHEA  BCC_B2#1 DISORD 0.46394 BCC_B2#4 ORD 0.53606
Al 01 Cr 21 Fe 23 Ti 27 V 28 noHEA  BCC_B2#1 DISORD 0.42660 BCC_B2#3 ORD 0.57340
Al 01 Cr 21 Fe 23 Ti 29 V 26 noHEA  BCC_B2#1 DISORD 0.38877 BCC_B2#3 ORD 0.61123
Al 01 Cr 21 Fe 23 Ti 31 V 24 noHEA  BCC_B2#1 DISORD 0.35252 BCC_B2#2 ORD 0.64748
Al 01 Cr 21 Fe 23 Ti 33 V 22 noHEA  BCC_B2#1 DISORD 0.32191 BCC_B2#2 ORD 0.67809
Al 01 Cr 21 Fe 23 Ti 35 V 20 noHEA  BCC_B2#1 DISORD 0.29935 BCC_B2#2 ORD 0.70065
Al 01 Cr 21 Fe 23 Ti 37 V 18 noHEA  BCC_B2#1 DISORD 0.28204 BCC_B2#2 ORD 0.04409 BCC_B2#3 ORD 0.67387
Al 01 Cr 21 Fe 23 Ti 39 V 16 noHEA  BCC_B2#1 DISORD 0.27332 BCC_B2#2 ORD 0.06116 BCC_B2#3 ORD 0.64271 HCP_A3 0.02281
Al 01 Cr 21 Fe 23 Ti 41 V 14 noHEA  BCC_B2#1 DISORD 0.25168 BCC_B2#2 ORD 0.04849 BCC_B2#3 ORD 0.61997 C14_LAVES 0.02320 HCP_A3 0.05666
Al 01 Cr 21 Fe 23 Ti 43 V 12 noHEA  BCC_B2#1 DISORD 0.18470 BCC_B2#2 ORD 0.03257 BCC_B2#3 ORD 0.61125 C14_LAVES 0.10372 HCP_A3 0.06777
Al 01 Cr 21 Fe 23 Ti 45 V 10 noHEA  BCC_B2#1 DISORD 0.11772 BCC_B2#2 ORD 0.01665 BCC_B2#3 ORD 0.60252 C14_LAVES 0.18423 HCP_A3 0.07888
Al 01 Cr 21 Fe 23 Ti 47 V 08 noHEA  BCC_B2#1 DISORD 0.05074 BCC_B2#2 ORD 0.00074 BCC_B2#3 ORD 0.59379 C14_LAVES 0.26475 HCP_A3 0.08998
Al 01 Cr 21 Fe 23 Ti 49 V 06 noHEA  BCC_B2#2 ORD 0.57289 C14_LAVES 0.32542 HCP_A3 0.10169
Al 01 Cr 21 Fe 25 Ti 05 V 48 noHEA  BCC_B2#1 DISORD 0.32645 BCC_B2#2 ORD 0.11506 SIGMA ORD 0.55848
Al 01 Cr 21 Fe 25 Ti 07 V 46 noHEA  BCC_B2#1 DISORD 0.34851 BCC_B2#2 ORD 0.16078 SIGMA ORD 0.49071
Al 01 Cr 21 Fe 25 Ti 09 V 44 noHEA  BCC_B2#1 DISORD 0.37187 BCC_B2#2 ORD 0.20605 SIGMA ORD 0.42207
Al 01 Cr 21 Fe 25 Ti 11 V 42 noHEA  BCC_B2#1 DISORD 0.39604 BCC_B2#2 ORD 0.25106 SIGMA ORD 0.35290
Al 01 Cr 21 Fe 25 Ti 13 V 40 noHEA  BCC_B2#1 DISORD 0.42074 BCC_B2#2 ORD 0.29589 SIGMA ORD 0.28337
Al 01 Cr 21 Fe 25 Ti 15 V 38 noHEA  BCC_B2#1 DISORD 0.44581 BCC_B2#2 ORD 0.34061 SIGMA ORD 0.21358
Al 01 Cr 21 Fe 25 Ti 17 V 36 noHEA  BCC_B2#1 DISORD 0.47114 BCC_B2#2 ORD 0.38523 SIGMA ORD 0.14363
Al 01 Cr 21 Fe 25 Ti 19 V 34 noHEA  BCC_B2#1 DISORD 0.49666 BCC_B2#2 ORD 0.42979 SIGMA ORD 0.07355
Al 01 Cr 21 Fe 25 Ti 21 V 32 noHEA  BCC_B2#1 DISORD 0.52231 BCC_B2#2 ORD 0.47430 SIGMA ORD 0.00339
Al 01 Cr 21 Fe 25 Ti 23 V 30 noHEA  BCC_B2#1 DISORD 0.48905 BCC_B2#2 ORD 0.51095
Al 01 Cr 21 Fe 25 Ti 25 V 28 noHEA  BCC_B2#1 DISORD 0.45416 BCC_B2#2 ORD 0.54584
Al 01 Cr 21 Fe 25 Ti 27 V 26 noHEA  BCC_B2#1 DISORD 0.41967 BCC_B2#4 ORD 0.58033
Al 01 Cr 21 Fe 25 Ti 29 V 24 noHEA  BCC_B2#1 DISORD 0.38458 BCC_B2#3 ORD 0.61542
Al 01 Cr 21 Fe 25 Ti 31 V 22 noHEA  BCC_B2#1 DISORD 0.34965 BCC_B2#2 ORD 0.65035
Al 01 Cr 21 Fe 25 Ti 33 V 20 noHEA  BCC_B2#1 DISORD 0.31844 BCC_B2#2 ORD 0.68156
Al 01 Cr 21 Fe 25 Ti 35 V 18 noHEA  BCC_B2#1 DISORD 0.29500 BCC_B2#2 ORD 0.70500
Al 01 Cr 21 Fe 25 Ti 37 V 16 noHEA  BCC_B2#1 DISORD 0.27629 BCC_B2#2 ORD 0.03350 BCC_B2#3 ORD 0.69021
Al 01 Cr 21 Fe 25 Ti 39 V 14 noHEA  BCC_B2#1 DISORD 0.24097 BCC_B2#2 ORD 0.06437 BCC_B2#3 ORD 0.66706 C14_LAVES 0.02760
Al 01 Cr 21 Fe 25 Ti 41 V 12 noHEA  BCC_B2#1 DISORD 0.16870 BCC_B2#2 ORD 0.06137 BCC_B2#3 ORD 0.65817 C14_LAVES 0.11175
Al 01 Cr 21 Fe 25 Ti 43 V 10 noHEA  BCC_B2#1 DISORD 0.09684 BCC_B2#2 ORD 0.05891 BCC_B2#3 ORD 0.64942 C14_LAVES 0.19483
Al 01 Cr 21 Fe 25 Ti 45 V 08 noHEA  BCC_B2#1 DISORD 0.02535 BCC_B2#2 ORD 0.05694 BCC_B2#3 ORD 0.64079 C14_LAVES 0.27692
Al 01 Cr 21 Fe 25 Ti 47 V 06 noHEA  BCC_B2#2 ORD 0.61385 C14_LAVES 0.32757 HCP_A3 0.05859
Al 01 Cr 21 Fe 25 Ti 49 V 04 noHEA  BCC_B2#2 ORD 0.56355 C14_LAVES 0.33640 HCP_A3 0.10005
Al 01 Cr 21 Fe 27 Ti 03 V 48 noHEA  BCC_B2#1 DISORD 0.23133 BCC_B2#2 ORD 0.07225 SIGMA ORD 0.69642
Al 01 Cr 21 Fe 27 Ti 05 V 46 noHEA  BCC_B2#1 DISORD 0.24868 BCC_B2#2 ORD 0.11915 SIGMA ORD 0.63217
Al 01 Cr 21 Fe 27 Ti 07 V 44 noHEA  BCC_B2#1 DISORD 0.26916 BCC_B2#2 ORD 0.16505 SIGMA ORD 0.56579
Al 01 Cr 21 Fe 27 Ti 09 V 42 noHEA  BCC_B2#1 DISORD 0.29130 BCC_B2#2 ORD 0.21048 SIGMA ORD 0.49822
Al 01 Cr 21 Fe 27 Ti 11 V 40 noHEA  BCC_B2#1 DISORD 0.31452 BCC_B2#2 ORD 0.25556 SIGMA ORD 0.42992
Al 01 Cr 21 Fe 27 Ti 13 V 38 noHEA  BCC_B2#1 DISORD 0.33838 BCC_B2#2 ORD 0.30046 SIGMA ORD 0.36116
Al 01 Cr 21 Fe 27 Ti 15 V 36 noHEA  BCC_B2#1 DISORD 0.36266 BCC_B2#2 ORD 0.34523 SIGMA ORD 0.29210
Al 01 Cr 21 Fe 27 Ti 17 V 34 noHEA  BCC_B2#1 DISORD 0.38723 BCC_B2#2 ORD 0.38993 SIGMA ORD 0.22284
Al 01 Cr 21 Fe 27 Ti 19 V 32 noHEA  BCC_B2#1 DISORD 0.41199 BCC_B2#2 ORD 0.43457 SIGMA ORD 0.15344
Al 01 Cr 21 Fe 27 Ti 21 V 30 noHEA  BCC_B2#1 DISORD 0.43689 BCC_B2#2 ORD 0.47917 SIGMA ORD 0.08394
Al 01 Cr 21 Fe 27 Ti 23 V 28 noHEA  BCC_B2#1 DISORD 0.46189 BCC_B2#3 ORD 0.52374 SIGMA ORD 0.01437
Al 01 Cr 21 Fe 27 Ti 25 V 26 noHEA  BCC_B2#1 DISORD 0.44043 BCC_B2#2 ORD 0.55957
Al 01 Cr 21 Fe 27 Ti 27 V 24 noHEA  BCC_B2#1 DISORD 0.40857 BCC_B2#2 ORD 0.59143
Al 01 Cr 21 Fe 27 Ti 29 V 22 noHEA  BCC_B2#1 DISORD 0.37715 BCC_B2#4 ORD 0.62285
Al 01 Cr 21 Fe 27 Ti 31 V 20 noHEA  BCC_B2#1 DISORD 0.34510 BCC_B2#2 ORD 0.65490
Al 01 Cr 21 Fe 27 Ti 33 V 18 noHEA  BCC_B2#1 DISORD 0.31432 BCC_B2#2 ORD 0.68568
Al 01 Cr 21 Fe 27 Ti 35 V 16 noHEA  BCC_B2#1 DISORD 0.28965 BCC_B2#2 ORD 0.71035
Al 01 Cr 21 Fe 27 Ti 37 V 14 noHEA  BCC_B2#1 DISORD 0.26505 BCC_B2#2 ORD 0.01575 BCC_B2#3 ORD 0.71007 C14_LAVES 0.00914
Al 01 Cr 21 Fe 27 Ti 39 V 12 noHEA  BCC_B2#1 DISORD 0.18978 BCC_B2#2 ORD 0.00934 BCC_B2#3 ORD 0.70029 C14_LAVES 0.10060
Al 01 Cr 21 Fe 27 Ti 41 V 10 noHEA  BCC_B2#1 DISORD 0.11510 BCC_B2#2 ORD 0.00377 BCC_B2#3 ORD 0.69085 C14_LAVES 0.19028
Al 01 Cr 21 Fe 27 Ti 43 V 08 noHEA  BCC_B2#1 DISORD 0.04163 BCC_B2#2 ORD 0.68107 C14_LAVES 0.27730
Al 01 Cr 21 Fe 27 Ti 45 V 06 noHEA  BCC_B2#1 ORD 0.02547 BCC_B2#2 ORD 0.65186 C14_LAVES 0.32267
Al 01 Cr 21 Fe 27 Ti 47 V 04 noHEA  BCC_B2#2 ORD 0.60505 C14_LAVES 0.33800 HCP_A3 0.05695
Al 01 Cr 21 Fe 27 Ti 49 V 02 noHEA  BCC_B2#2 ORD 0.55630 C14_LAVES 0.34430 HCP_A3 0.09939
Al 01 Cr 21 Fe 29 Ti 01 V 48 noHEA  BCC_B2#1 DISORD 0.15968 BCC_B2#2 ORD 0.02605 SIGMA ORD 0.81427
Al 01 Cr 21 Fe 29 Ti 03 V 46 noHEA  BCC_B2#1 DISORD 0.16396 BCC_B2#2 ORD 0.07674 SIGMA ORD 0.75930
Al 01 Cr 21 Fe 29 Ti 05 V 44 noHEA  BCC_B2#1 DISORD 0.17865 BCC_B2#2 ORD 0.12397 SIGMA ORD 0.69738
Al 01 Cr 21 Fe 29 Ti 07 V 42 noHEA  BCC_B2#1 DISORD 0.19785 BCC_B2#2 ORD 0.16990 SIGMA ORD 0.63225
Al 01 Cr 21 Fe 29 Ti 09 V 40 noHEA  BCC_B2#1 DISORD 0.21921 BCC_B2#2 ORD 0.21526 SIGMA ORD 0.56553
Al 01 Cr 21 Fe 29 Ti 11 V 38 noHEA  BCC_B2#1 DISORD 0.24166 BCC_B2#3 ORD 0.26039 SIGMA ORD 0.49795
Al 01 Cr 21 Fe 29 Ti 13 V 36 noHEA  BCC_B2#1 DISORD 0.26483 BCC_B2#3 ORD 0.30532 SIGMA ORD 0.42985
Al 01 Cr 21 Fe 29 Ti 15 V 34 noHEA  BCC_B2#1 DISORD 0.28840 BCC_B2#3 ORD 0.35016 SIGMA ORD 0.36144
Al 01 Cr 21 Fe 29 Ti 17 V 32 noHEA  BCC_B2#1 DISORD 0.31223 BCC_B2#3 ORD 0.39495 SIGMA ORD 0.29282
Al 01 Cr 21 Fe 29 Ti 19 V 30 noHEA  BCC_B2#1 DISORD 0.33624 BCC_B2#3 ORD 0.43970 SIGMA ORD 0.22406
Al 01 Cr 21 Fe 29 Ti 21 V 28 noHEA  BCC_B2#1 DISORD 0.36037 BCC_B2#3 ORD 0.48442 SIGMA ORD 0.15521
Al 01 Cr 21 Fe 29 Ti 23 V 26 noHEA  BCC_B2#1 DISORD 0.38457 BCC_B2#3 ORD 0.52913 SIGMA ORD 0.08630
Al 01 Cr 21 Fe 29 Ti 25 V 24 noHEA  BCC_B2#1 DISORD 0.40883 BCC_B2#2 ORD 0.57383 SIGMA ORD 0.01734
Al 01 Cr 21 Fe 29 Ti 27 V 22 noHEA  BCC_B2#1 DISORD 0.39252 BCC_B2#3 ORD 0.60748
Al 01 Cr 21 Fe 29 Ti 29 V 20 noHEA  BCC_B2#1 DISORD 0.36468 BCC_B2#2 ORD 0.63532
Al 01 Cr 21 Fe 29 Ti 31 V 18 noHEA  BCC_B2#1 DISORD 0.33713 BCC_B2#3 ORD 0.66287
Al 01 Cr 21 Fe 29 Ti 33 V 16 noHEA  BCC_B2#1 DISORD 0.30903 BCC_B2#2 ORD 0.69097
Al 01 Cr 21 Fe 29 Ti 35 V 14 noHEA  BCC_B2#1 DISORD 0.28385 BCC_B2#2 ORD 0.71615
Al 01 Cr 21 Fe 29 Ti 37 V 12 noHEA  BCC_B2#1 DISORD 0.24790 BCC_B2#3 ORD 0.72341 C14_LAVES 0.02869
Al 01 Cr 21 Fe 29 Ti 39 V 10 noHEA  BCC_B2#1 DISORD 0.17588 BCC_B2#2 ORD 0.70632 C14_LAVES 0.11780
Al 01 Cr 21 Fe 29 Ti 41 V 08 noHEA  BCC_B2#1 DISORD 0.10375 BCC_B2#2 ORD 0.68918 C14_LAVES 0.20707
Al 01 Cr 21 Fe 29 Ti 43 V 06 noHEA  BCC_B2#1 DISORD 0.03143 BCC_B2#2 ORD 0.67169 C14_LAVES 0.29687
Al 01 Cr 21 Fe 29 Ti 45 V 04 noHEA  BCC_B2#2 ORD 0.64730 C14_LAVES 0.33998 HCP_A3 0.01271
Al 01 Cr 21 Fe 29 Ti 47 V 02 noHEA  BCC_B2#2 ORD 0.59819 C14_LAVES 0.34550 HCP_A3 0.05631
Al 01 Cr 21 Fe 31 Ti 01 V 46 noHEA  BCC_B2#1 ORD 0.10782 BCC_B2#2 ORD 0.03027 SIGMA ORD 0.86191
Al 01 Cr 21 Fe 31 Ti 03 V 44 noHEA  BCC_B2#1 DISORD 0.10355 BCC_B2#2 ORD 0.08252 SIGMA ORD 0.81392
Al 01 Cr 21 Fe 31 Ti 05 V 42 noHEA  BCC_B2#1 DISORD 0.11631 BCC_B2#2 ORD 0.12942 SIGMA ORD 0.75427
Al 01 Cr 21 Fe 31 Ti 07 V 40 noHEA  BCC_B2#1 DISORD 0.13490 BCC_B2#2 ORD 0.17504 SIGMA ORD 0.69006
Al 01 Cr 21 Fe 31 Ti 09 V 38 noHEA  BCC_B2#1 DISORD 0.15583 BCC_B2#2 ORD 0.22025 SIGMA ORD 0.62391
Al 01 Cr 21 Fe 31 Ti 11 V 36 noHEA  BCC_B2#1 DISORD 0.17786 BCC_B2#2 ORD 0.26531 SIGMA ORD 0.55683
Al 01 Cr 21 Fe 31 Ti 13 V 34 noHEA  BCC_B2#1 DISORD 0.20045 BCC_B2#2 ORD 0.31034 SIGMA ORD 0.48921
Al 01 Cr 21 Fe 31 Ti 15 V 32 noHEA  BCC_B2#1 DISORD 0.22340 BCC_B2#2 ORD 0.35530 SIGMA ORD 0.42130
Al 01 Cr 21 Fe 31 Ti 17 V 30 noHEA  BCC_B2#1 DISORD 0.24655 BCC_B2#2 ORD 0.40025 SIGMA ORD 0.35320
Al 01 Cr 21 Fe 31 Ti 19 V 28 noHEA  BCC_B2#1 DISORD 0.26982 BCC_B2#2 ORD 0.44519 SIGMA ORD 0.28499
Al 01 Cr 21 Fe 31 Ti 21 V 26 noHEA  BCC_B2#1 DISORD 0.29317 BCC_B2#2 ORD 0.49014 SIGMA ORD 0.21669
Al 01 Cr 21 Fe 31 Ti 23 V 24 noHEA  BCC_B2#1 DISORD 0.31657 BCC_B2#2 ORD 0.53509 SIGMA ORD 0.14834
Al 01 Cr 21 Fe 31 Ti 25 V 22 noHEA  BCC_B2#1 DISORD 0.33999 BCC_B2#2 ORD 0.58005 SIGMA ORD 0.07996
Al 01 Cr 21 Fe 31 Ti 27 V 20 noHEA  BCC_B2#1 DISORD 0.36343 BCC_B2#3 ORD 0.62501 SIGMA ORD 0.01156
Al 01 Cr 21 Fe 31 Ti 29 V 18 noHEA  BCC_B2#1 DISORD 0.34638 BCC_B2#3 ORD 0.65362
Al 01 Cr 21 Fe 31 Ti 31 V 16 noHEA  BCC_B2#1 DISORD 0.32350 BCC_B2#2 ORD 0.67650
Al 01 Cr 21 Fe 31 Ti 33 V 14 noHEA  BCC_B2#1 DISORD 0.30055 BCC_B2#3 ORD 0.69945
Al 01 Cr 21 Fe 31 Ti 35 V 12 noHEA  BCC_B2#1 DISORD 0.27741 BCC_B2#2 ORD 0.72259
Al 01 Cr 21 Fe 31 Ti 37 V 10 noHEA  BCC_B2#1 DISORD 0.24643 BCC_B2#3 ORD 0.73298 C14_LAVES 0.02059
Al 01 Cr 21 Fe 31 Ti 39 V 08 noHEA  BCC_B2#1 DISORD 0.17299 BCC_B2#2 ORD 0.71070 C14_LAVES 0.11631
Al 01 Cr 21 Fe 31 Ti 41 V 06 noHEA  BCC_B2#1 DISORD 0.09903 BCC_B2#2 ORD 0.68734 C14_LAVES 0.21363
Al 01 Cr 21 Fe 31 Ti 43 V 04 noHEA  BCC_B2#1 DISORD 0.02421 BCC_B2#2 ORD 0.66191 C14_LAVES 0.31388
Al 01 Cr 21 Fe 31 Ti 45 V 02 noHEA  BCC_B2#2 ORD 0.64073 C14_LAVES 0.34715 HCP_A3 0.01212
Al 01 Cr 21 Fe 33 Ti 01 V 44 noHEA  BCC_B2#1 ORD 0.06120 BCC_B2#2 ORD 0.03837 SIGMA ORD 0.90043
Al 01 Cr 21 Fe 33 Ti 03 V 42 noHEA  BCC_B2#1 DISORD 0.04937 BCC_B2#2 ORD 0.08972 SIGMA ORD 0.86091
Al 01 Cr 21 Fe 33 Ti 05 V 40 noHEA  BCC_B2#1 DISORD 0.06139 BCC_B2#2 ORD 0.13514 SIGMA ORD 0.80347
Al 01 Cr 21 Fe 33 Ti 07 V 38 noHEA  BCC_B2#1 DISORD 0.08005 BCC_B2#2 ORD 0.18013 SIGMA ORD 0.73982
Al 01 Cr 21 Fe 33 Ti 09 V 36 noHEA  BCC_B2#1 DISORD 0.10090 BCC_B2#2 ORD 0.22514 SIGMA ORD 0.67396
Al 01 Cr 21 Fe 33 Ti 11 V 34 noHEA  BCC_B2#1 DISORD 0.12262 BCC_B2#2 ORD 0.27024 SIGMA ORD 0.60714
Al 01 Cr 21 Fe 33 Ti 13 V 32 noHEA  BCC_B2#1 DISORD 0.14477 BCC_B2#2 ORD 0.31540 SIGMA ORD 0.53982
Al 01 Cr 21 Fe 33 Ti 15 V 30 noHEA  BCC_B2#1 DISORD 0.16715 BCC_B2#2 ORD 0.36064 SIGMA ORD 0.47221
Al 01 Cr 21 Fe 33 Ti 17 V 28 noHEA  BCC_B2#1 DISORD 0.18965 BCC_B2#2 ORD 0.40589 SIGMA ORD 0.40446
Al 01 Cr 21 Fe 33 Ti 19 V 26 noHEA  BCC_B2#1 DISORD 0.21222 BCC_B2#2 ORD 0.45117 SIGMA ORD 0.33660
Al 01 Cr 21 Fe 33 Ti 21 V 24 noHEA  BCC_B2#1 DISORD 0.23482 BCC_B2#2 ORD 0.49649 SIGMA ORD 0.26868
Al 01 Cr 21 Fe 33 Ti 23 V 22 noHEA  BCC_B2#1 DISORD 0.25743 BCC_B2#2 ORD 0.54184 SIGMA ORD 0.20072
Al 01 Cr 21 Fe 33 Ti 25 V 20 noHEA  BCC_B2#1 DISORD 0.28004 BCC_B2#2 ORD 0.58723 SIGMA ORD 0.13274
Al 01 Cr 21 Fe 33 Ti 27 V 18 noHEA  BCC_B2#1 DISORD 0.30262 BCC_B2#3 ORD 0.63264 SIGMA ORD 0.06473
Al 01 Cr 21 Fe 33 Ti 29 V 16 noHEA  BCC_B2#1 DISORD 0.32304 BCC_B2#3 ORD 0.67696
Al 01 Cr 21 Fe 33 Ti 31 V 14 noHEA  BCC_B2#1 DISORD 0.30336 BCC_B2#3 ORD 0.69664
Al 01 Cr 21 Fe 33 Ti 33 V 12 noHEA  BCC_B2#1 DISORD 0.28608 BCC_B2#3 ORD 0.71392
Al 01 Cr 21 Fe 33 Ti 35 V 10 noHEA  BCC_B2#1 DISORD 0.26844 BCC_B2#3 ORD 0.73156
Al 01 Cr 21 Fe 33 Ti 37 V 08 noHEA  BCC_B2#1 DISORD 0.24893 BCC_B2#2 ORD 0.74744 C14_LAVES 0.00362
Al 01 Cr 21 Fe 33 Ti 39 V 06 noHEA  BCC_B2#1 DISORD 0.17339 BCC_B2#2 ORD 0.71896 C14_LAVES 0.10765
Al 01 Cr 21 Fe 33 Ti 41 V 04 noHEA  BCC_B2#1 DISORD 0.09631 BCC_B2#2 ORD 0.68735 C14_LAVES 0.21634
Al 01 Cr 21 Fe 33 Ti 43 V 02 noHEA  BCC_B2#1 DISORD 0.01604 BCC_B2#2 ORD 0.64895 C14_LAVES 0.33500
Al 01 Cr 21 Fe 35 Ti 01 V 42 noHEA  BCC_B2#2 ORD 0.05364 BCC_B2#3 ORD 0.01074 SIGMA ORD 0.93562
Al 01 Cr 21 Fe 35 Ti 03 V 40 noHEA  BCC_B2#1 DISORD 0.00052 BCC_B2#2 ORD 0.09820 SIGMA ORD 0.90128
Al 01 Cr 21 Fe 35 Ti 05 V 38 noHEA  BCC_B2#1 DISORD 0.01350 BCC_B2#2 ORD 0.14056 SIGMA ORD 0.84593
Al 01 Cr 21 Fe 35 Ti 07 V 36 noHEA  BCC_B2#1 DISORD 0.03259 BCC_B2#2 ORD 0.18482 SIGMA ORD 0.78259
Al 01 Cr 21 Fe 35 Ti 09 V 34 noHEA  BCC_B2#1 DISORD 0.05341 BCC_B2#2 ORD 0.22981 SIGMA ORD 0.71678
Al 01 Cr 21 Fe 35 Ti 11 V 32 noHEA  BCC_B2#1 DISORD 0.07486 BCC_B2#2 ORD 0.27515 SIGMA ORD 0.64999
Al 01 Cr 21 Fe 35 Ti 13 V 30 noHEA  BCC_B2#1 DISORD 0.09658 BCC_B2#2 ORD 0.32066 SIGMA ORD 0.58276
Al 01 Cr 21 Fe 35 Ti 15 V 28 noHEA  BCC_B2#1 DISORD 0.11842 BCC_B2#2 ORD 0.36632 SIGMA ORD 0.51526
Al 01 Cr 21 Fe 35 Ti 17 V 26 noHEA  BCC_B2#1 DISORD 0.14033 BCC_B2#2 ORD 0.41209 SIGMA ORD 0.44758
Al 01 Cr 21 Fe 35 Ti 19 V 24 noHEA  BCC_B2#1 DISORD 0.16224 BCC_B2#2 ORD 0.45793 SIGMA ORD 0.37984
Al 01 Cr 21 Fe 35 Ti 21 V 22 noHEA  BCC_B2#1 DISORD 0.18413 BCC_B2#2 ORD 0.50384 SIGMA ORD 0.31203
Al 01 Cr 21 Fe 35 Ti 23 V 20 noHEA  BCC_B2#1 DISORD 0.20600 BCC_B2#2 ORD 0.54982 SIGMA ORD 0.24418
Al 01 Cr 21 Fe 35 Ti 25 V 18 noHEA  BCC_B2#1 DISORD 0.22783 BCC_B2#2 ORD 0.59587 SIGMA ORD 0.17630
Al 01 Cr 21 Fe 35 Ti 27 V 16 noHEA  BCC_B2#1 DISORD 0.24961 BCC_B2#3 ORD 0.64199 SIGMA ORD 0.10840
Al 01 Cr 21 Fe 35 Ti 29 V 14 noHEA  BCC_B2#1 DISORD 0.27134 BCC_B2#3 ORD 0.68818 SIGMA ORD 0.04049
Al 01 Cr 21 Fe 35 Ti 31 V 12 noHEA  BCC_B2#1 DISORD 0.27778 BCC_B2#3 ORD 0.72222
Al 01 Cr 21 Fe 35 Ti 33 V 10 noHEA  BCC_B2#1 DISORD 0.26467 BCC_B2#3 ORD 0.73533
Al 01 Cr 21 Fe 35 Ti 35 V 08 noHEA  BCC_B2#1 DISORD 0.25331 BCC_B2#2 ORD 0.74669
Al 01 Cr 21 Fe 35 Ti 37 V 06 noHEA  BCC_B2#1 DISORD 0.24139 BCC_B2#2 ORD 0.75861
Al 01 Cr 21 Fe 35 Ti 39 V 04 noHEA  BCC_B2#1 DISORD 0.17637 BCC_B2#2 ORD 0.73278 C14_LAVES 0.09085
Al 01 Cr 21 Fe 35 Ti 41 V 02 noHEA  BCC_B2#1 DISORD 0.09389 BCC_B2#2 ORD 0.68990 C14_LAVES 0.21621
Al 01 Cr 21 Fe 37 Ti 01 V 40 noHEA  BCC_B2#2 ORD 0.06066 SIGMA ORD 0.93935
Al 01 Cr 21 Fe 37 Ti 03 V 38 noHEA  BCC_B2#2 ORD 0.09781 SIGMA ORD 0.90219
Al 01 Cr 21 Fe 37 Ti 05 V 36 noHEA  BCC_B2#2 ORD 0.14254 SIGMA ORD 0.85746
Al 01 Cr 21 Fe 37 Ti 07 V 34 noHEA  BCC_B2#2 ORD 0.18850 SIGMA ORD 0.81150
Al 01 Cr 21 Fe 37 Ti 09 V 32 noHEA  BCC_B2#1 DISORD 0.01206 BCC_B2#2 ORD 0.23432 SIGMA ORD 0.75362
Al 01 Cr 21 Fe 37 Ti 11 V 30 noHEA  BCC_B2#1 DISORD 0.03321 BCC_B2#2 ORD 0.28016 SIGMA ORD 0.68663
Al 01 Cr 21 Fe 37 Ti 13 V 28 noHEA  BCC_B2#1 DISORD 0.05451 BCC_B2#2 ORD 0.32631 SIGMA ORD 0.61918
Al 01 Cr 21 Fe 37 Ti 15 V 26 noHEA  BCC_B2#1 DISORD 0.07584 BCC_B2#2 ORD 0.37267 SIGMA ORD 0.55148
Al 01 Cr 21 Fe 37 Ti 17 V 24 noHEA  BCC_B2#1 DISORD 0.09715 BCC_B2#3 ORD 0.41919 SIGMA ORD 0.48366
Al 01 Cr 21 Fe 37 Ti 19 V 22 noHEA  BCC_B2#1 DISORD 0.11847 BCC_B2#2 ORD 0.46586 SIGMA ORD 0.41567
Al 01 Cr 21 Fe 37 Ti 21 V 20 noHEA  BCC_B2#1 DISORD 0.13971 BCC_B2#2 ORD 0.51265 SIGMA ORD 0.34764
Al 01 Cr 21 Fe 37 Ti 23 V 18 noHEA  BCC_B2#1 DISORD 0.16089 BCC_B2#2 ORD 0.55957 SIGMA ORD 0.27953
Al 01 Cr 21 Fe 37 Ti 25 V 16 noHEA  BCC_B2#1 DISORD 0.18200 BCC_B2#2 ORD 0.60663 SIGMA ORD 0.21137
Al 01 Cr 21 Fe 37 Ti 27 V 14 noHEA  BCC_B2#1 DISORD 0.20303 BCC_B2#2 ORD 0.65381 SIGMA ORD 0.14315
Al 01 Cr 21 Fe 37 Ti 29 V 12 noHEA  BCC_B2#1 DISORD 0.22398 BCC_B2#3 ORD 0.70114 SIGMA ORD 0.07488
Al 01 Cr 21 Fe 37 Ti 31 V 10 noHEA  BCC_B2#1 DISORD 0.24483 BCC_B2#3 ORD 0.74861 SIGMA ORD 0.00655
Al 01 Cr 21 Fe 37 Ti 33 V 08 noHEA  BCC_B2#1 DISORD 0.23777 BCC_B2#3 ORD 0.76223
Al 01 Cr 21 Fe 37 Ti 35 V 06 noHEA  BCC_B2#1 DISORD 0.23068 BCC_B2#2 ORD 0.76932
Al 01 Cr 21 Fe 37 Ti 37 V 04 noHEA  BCC_B2#1 DISORD 0.22526 BCC_B2#3 ORD 0.77474
Al 01 Cr 21 Fe 37 Ti 39 V 02 noHEA  BCC_B2#1 DISORD 0.18228 BCC_B2#2 ORD 0.75631 C14_LAVES 0.06141
Al 01 Cr 21 Fe 39 Ti 01 V 38 noHEA  BCC_B2#2 ORD 0.05881 SIGMA ORD 0.94119
Al 01 Cr 21 Fe 39 Ti 03 V 36 noHEA  BCC_B2#2 ORD 0.09815 SIGMA ORD 0.90185
Al 01 Cr 21 Fe 39 Ti 05 V 34 noHEA  BCC_B2#2 ORD 0.14388 SIGMA ORD 0.85612
Al 01 Cr 21 Fe 39 Ti 07 V 32 noHEA  BCC_B2#2 ORD 0.19065 SIGMA ORD 0.80935
Al 01 Cr 21 Fe 39 Ti 09 V 30 noHEA  BCC_B2#2 ORD 0.23787 SIGMA ORD 0.76213
Al 01 Cr 21 Fe 39 Ti 11 V 28 noHEA  BCC_B2#2 ORD 0.28544 SIGMA ORD 0.71456
Al 01 Cr 21 Fe 39 Ti 13 V 26 noHEA  BCC_B2#1 DISORD 0.01732 BCC_B2#2 ORD 0.33266 SIGMA ORD 0.65002
Al 01 Cr 21 Fe 39 Ti 15 V 24 noHEA  BCC_B2#1 DISORD 0.03817 BCC_B2#2 ORD 0.38003 SIGMA ORD 0.58180
Al 01 Cr 21 Fe 39 Ti 17 V 22 noHEA  BCC_B2#1 DISORD 0.05897 BCC_B2#2 ORD 0.42764 SIGMA ORD 0.51339
Al 01 Cr 21 Fe 39 Ti 19 V 20 noHEA  BCC_B2#1 DISORD 0.07968 BCC_B2#2 ORD 0.47547 SIGMA ORD 0.44485
Al 01 Cr 21 Fe 39 Ti 21 V 18 noHEA  BCC_B2#1 DISORD 0.10035 BCC_B2#2 ORD 0.52351 SIGMA ORD 0.37613
Al 01 Cr 21 Fe 39 Ti 23 V 16 noHEA  BCC_B2#1 DISORD 0.12090 BCC_B2#2 ORD 0.57179 SIGMA ORD 0.30731
Al 01 Cr 21 Fe 39 Ti 25 V 14 noHEA  BCC_B2#1 DISORD 0.14135 BCC_B2#2 ORD 0.62030 SIGMA ORD 0.23835
Al 01 Cr 21 Fe 39 Ti 27 V 12 noHEA  BCC_B2#1 DISORD 0.16168 BCC_B2#2 ORD 0.66907 SIGMA ORD 0.16925
Al 01 Cr 21 Fe 39 Ti 29 V 10 noHEA  BCC_B2#1 DISORD 0.18189 BCC_B2#2 ORD 0.71812 SIGMA ORD 0.09999
Al 01 Cr 21 Fe 39 Ti 31 V 08 noHEA  BCC_B2#1 DISORD 0.20196 BCC_B2#3 ORD 0.76749 SIGMA ORD 0.03055
Al 01 Cr 21 Fe 39 Ti 33 V 06 noHEA  BCC_B2#1 DISORD 0.20699 BCC_B2#2 ORD 0.79301
Al 01 Cr 21 Fe 39 Ti 35 V 04 noHEA  BCC_B2#1 DISORD 0.20275 BCC_B2#3 ORD 0.79725
Al 01 Cr 21 Fe 39 Ti 37 V 02 noHEA  BCC_B2#1 DISORD 0.19972 BCC_B2#3 ORD 0.80028
Al 01 Cr 21 Fe 41 Ti 01 V 36 noHEA  BCC_B2#2 ORD 0.05778 SIGMA ORD 0.94222
Al 01 Cr 21 Fe 41 Ti 03 V 34 noHEA  BCC_B2#2 ORD 0.04084 C14_LAVES 0.05792 SIGMA ORD 0.90124
Al 01 Cr 21 Fe 41 Ti 05 V 32 noHEA  C14_LAVES 0.15068 SIGMA ORD 0.84932
Al 01 Cr 21 Fe 41 Ti 07 V 30 noHEA  BCC_B2#2 ORD 0.09401 C14_LAVES 0.10804 SIGMA ORD 0.79796
Al 01 Cr 21 Fe 41 Ti 09 V 28 noHEA  BCC_B2#2 ORD 0.18718 C14_LAVES 0.06030 SIGMA ORD 0.75252
Al 01 Cr 21 Fe 41 Ti 11 V 26 noHEA  BCC_B2#2 ORD 0.27689 C14_LAVES 0.01512 SIGMA ORD 0.70799
Al 01 Cr 21 Fe 41 Ti 13 V 24 noHEA  BCC_B2#2 ORD 0.33954 SIGMA ORD 0.66046
Al 01 Cr 21 Fe 41 Ti 15 V 22 noHEA  BCC_B2#1 DISORD 0.00456 BCC_B2#2 ORD 0.38879 SIGMA ORD 0.60666
Al 01 Cr 21 Fe 41 Ti 17 V 20 noHEA  BCC_B2#1 DISORD 0.02488 BCC_B2#2 ORD 0.43787 SIGMA ORD 0.53725
Al 01 Cr 21 Fe 41 Ti 19 V 18 noHEA  BCC_B2#1 DISORD 0.04510 BCC_B2#2 ORD 0.48729 SIGMA ORD 0.46761
Al 01 Cr 21 Fe 41 Ti 21 V 16 noHEA  BCC_B2#1 DISORD 0.06519 BCC_B2#2 ORD 0.53709 SIGMA ORD 0.39773
Al 01 Cr 21 Fe 41 Ti 23 V 14 noHEA  BCC_B2#1 DISORD 0.08518 BCC_B2#2 ORD 0.58726 SIGMA ORD 0.32756
Al 01 Cr 21 Fe 41 Ti 25 V 12 noHEA  BCC_B2#1 DISORD 0.10501 BCC_B2#2 ORD 0.63788 SIGMA ORD 0.25711
Al 01 Cr 21 Fe 41 Ti 27 V 10 noHEA  BCC_B2#1 DISORD 0.12468 BCC_B2#2 ORD 0.68898 SIGMA ORD 0.18633
Al 01 Cr 21 Fe 41 Ti 29 V 08 noHEA  BCC_B2#1 DISORD 0.14418 BCC_B2#2 ORD 0.74065 SIGMA ORD 0.11517
Al 01 Cr 21 Fe 41 Ti 31 V 06 noHEA  BCC_B2#1 DISORD 0.17144 BCC_B2#2 ORD 0.76758 C14_LAVES 0.02641 SIGMA ORD 0.03457
Al 01 Cr 21 Fe 41 Ti 33 V 04 noHEA  BCC_B2#1 DISORD 0.17348 BCC_B2#2 ORD 0.82652
Al 01 Cr 21 Fe 41 Ti 35 V 02 noHEA  BCC_B2#1 DISORD 0.17134 BCC_B2#3 ORD 0.82866
Al 01 Cr 21 Fe 43 Ti 01 V 34 noHEA  BCC_B2#2 ORD 0.05724 SIGMA ORD 0.94276
Al 01 Cr 21 Fe 43 Ti 03 V 32 noHEA  BCC_B2#2 ORD 0.03067 C14_LAVES 0.06970 SIGMA ORD 0.89964
Al 01 Cr 21 Fe 43 Ti 05 V 30 noHEA  C14_LAVES 0.15169 SIGMA ORD 0.84831
Al 01 Cr 21 Fe 43 Ti 07 V 28 noHEA  C14_LAVES 0.21131 SIGMA ORD 0.78869
Al 01 Cr 21 Fe 43 Ti 09 V 26 noHEA  BCC_B2#2 ORD 0.03575 C14_LAVES 0.23124 SIGMA ORD 0.73300
Al 01 Cr 21 Fe 43 Ti 11 V 24 noHEA  BCC_B2#2 ORD 0.13105 C14_LAVES 0.18295 SIGMA ORD 0.68601
Al 01 Cr 21 Fe 43 Ti 13 V 22 noHEA  BCC_B2#2 ORD 0.22305 C14_LAVES 0.13732 SIGMA ORD 0.63963
Al 01 Cr 21 Fe 43 Ti 15 V 20 noHEA  BCC_B2#2 ORD 0.31353 C14_LAVES 0.09351 SIGMA ORD 0.59296
Al 01 Cr 21 Fe 43 Ti 17 V 18 noHEA  BCC_B2#1 DISORD 0.02329 BCC_B2#2 ORD 0.34953 C14_LAVES 0.10967 SIGMA ORD 0.51751
Al 01 Cr 21 Fe 43 Ti 19 V 16 noHEA  BCC_B2#1 DISORD 0.05064 BCC_B2#2 ORD 0.37647 C14_LAVES 0.13594 SIGMA ORD 0.43695
Al 01 Cr 21 Fe 43 Ti 21 V 14 noHEA  BCC_B2#1 DISORD 0.07818 BCC_B2#2 ORD 0.40300 C14_LAVES 0.16280 SIGMA ORD 0.35602
Al 01 Cr 21 Fe 43 Ti 23 V 12 noHEA  BCC_B2#1 DISORD 0.10532 BCC_B2#2 ORD 0.43140 C14_LAVES 0.18777 SIGMA ORD 0.27551
Al 01 Cr 21 Fe 43 Ti 25 V 10 noHEA  BCC_B2#1 DISORD 0.13268 BCC_B2#2 ORD 0.45912 C14_LAVES 0.21355 SIGMA ORD 0.19465
Al 01 Cr 21 Fe 43 Ti 27 V 08 noHEA  BCC_B2#1 DISORD 0.16005 BCC_B2#2 ORD 0.48694 C14_LAVES 0.23930 SIGMA ORD 0.11371
Al 01 Cr 21 Fe 43 Ti 29 V 06 noHEA  BCC_B2#1 DISORD 0.18744 BCC_B2#2 ORD 0.51481 C14_LAVES 0.26504 SIGMA ORD 0.03271
Al 01 Cr 21 Fe 43 Ti 31 V 04 noHEA  BCC_B2#1 DISORD 0.17871 BCC_B2#2 ORD 0.62334 C14_LAVES 0.19796
Al 01 Cr 21 Fe 43 Ti 33 V 02 noHEA  BCC_B2#1 DISORD 0.14608 BCC_B2#2 ORD 0.80965 C14_LAVES 0.04427
Al 01 Cr 21 Fe 45 Ti 01 V 32 noHEA  BCC_B2#2 ORD 0.05705 SIGMA ORD 0.94295
Al 01 Cr 21 Fe 45 Ti 03 V 30 noHEA  BCC_B2#2 ORD 0.02891 C14_LAVES 0.07410 SIGMA ORD 0.89698
Al 01 Cr 21 Fe 45 Ti 05 V 28 noHEA  C14_LAVES 0.15341 SIGMA ORD 0.84659
Al 01 Cr 21 Fe 45 Ti 07 V 26 noHEA  C14_LAVES 0.21301 SIGMA ORD 0.78699
Al 01 Cr 21 Fe 45 Ti 09 V 24 noHEA  C14_LAVES 0.27233 SIGMA ORD 0.72767
Al 01 Cr 21 Fe 45 Ti 11 V 22 noHEA  C14_LAVES 0.33161 SIGMA ORD 0.66839
Al 01 Cr 21 Fe 45 Ti 13 V 20 noHEA  BCC_B2#1 DISORD 0.01672 BCC_B2#2 ORD 0.02930 C14_LAVES 0.35837 SIGMA ORD 0.59561
Al 01 Cr 21 Fe 45 Ti 15 V 18 noHEA  BCC_B2#1 DISORD 0.04305 BCC_B2#2 ORD 0.06592 C14_LAVES 0.37616 SIGMA ORD 0.51488
Al 01 Cr 21 Fe 45 Ti 17 V 16 noHEA  BCC_B2#1 DISORD 0.06940 BCC_B2#2 ORD 0.10112 C14_LAVES 0.39499 SIGMA ORD 0.43450
Al 01 Cr 21 Fe 45 Ti 19 V 14 noHEA  BCC_B2#1 DISORD 0.09598 BCC_B2#2 ORD 0.13464 C14_LAVES 0.41541 SIGMA ORD 0.35397
Al 01 Cr 21 Fe 45 Ti 21 V 12 noHEA  BCC_B2#1 DISORD 0.12274 BCC_B2#2 ORD 0.16701 C14_LAVES 0.43694 SIGMA ORD 0.27331
Al 01 Cr 21 Fe 45 Ti 23 V 10 noHEA  BCC_B2#1 DISORD 0.14964 BCC_B2#2 ORD 0.19856 C14_LAVES 0.45926 SIGMA ORD 0.19253
Al 01 Cr 21 Fe 45 Ti 25 V 08 noHEA  BCC_B2#1 DISORD 0.17652 BCC_B2#2 ORD 0.23003 C14_LAVES 0.48164 SIGMA ORD 0.11181
Al 01 Cr 21 Fe 45 Ti 27 V 06 noHEA  BCC_B2#1 DISORD 0.20361 BCC_B2#2 ORD 0.26047 C14_LAVES 0.50508 SIGMA ORD 0.03084
Al 01 Cr 21 Fe 45 Ti 29 V 04 noHEA  BCC_B2#1 DISORD 0.19243 BCC_B2#2 ORD 0.36460 C14_LAVES 0.44297
Al 01 Cr 21 Fe 45 Ti 31 V 02 noHEA  BCC_B2#1 DISORD 0.15819 BCC_B2#2 ORD 0.53237 C14_LAVES 0.30944
Al 01 Cr 21 Fe 47 Ti 01 V 30 noHEA  BCC_B2#2 ORD 0.05218 C14_LAVES 0.00609 SIGMA ORD 0.94173
Al 01 Cr 21 Fe 47 Ti 03 V 28 noHEA  BCC_B2#2 ORD 0.02877 C14_LAVES 0.07737 SIGMA ORD 0.89386
Al 01 Cr 21 Fe 47 Ti 05 V 26 noHEA  C14_LAVES 0.15591 SIGMA ORD 0.84409
Al 01 Cr 21 Fe 47 Ti 07 V 24 noHEA  C14_LAVES 0.21571 SIGMA ORD 0.78429
Al 01 Cr 21 Fe 47 Ti 09 V 22 noHEA  C14_LAVES 0.27497 SIGMA ORD 0.72503
Al 01 Cr 21 Fe 47 Ti 11 V 20 noHEA  C14_LAVES 0.33399 SIGMA ORD 0.66601
Al 01 Cr 21 Fe 47 Ti 13 V 18 noHEA  BCC_B2#1 DISORD 0.00236 C14_LAVES 0.39305 SIGMA ORD 0.60459
Al 01 Cr 21 Fe 47 Ti 15 V 16 noHEA  BCC_B2#1 DISORD 0.03887 C14_LAVES 0.45298 SIGMA ORD 0.50815
Al 01 Cr 21 Fe 47 Ti 17 V 14 noHEA  BCC_B2#1 DISORD 0.07533 C14_LAVES 0.51284 SIGMA ORD 0.41182
Al 01 Cr 21 Fe 47 Ti 19 V 12 noHEA  BCC_B2#1 DISORD 0.11177 C14_LAVES 0.57265 SIGMA ORD 0.31558
Al 01 Cr 21 Fe 47 Ti 21 V 10 noHEA  BCC_B2#1 DISORD 0.14821 C14_LAVES 0.63240 SIGMA ORD 0.21940
Al 01 Cr 21 Fe 47 Ti 23 V 08 noHEA  BCC_B2#1 DISORD 0.18468 C14_LAVES 0.69209 SIGMA ORD 0.12323
Al 01 Cr 21 Fe 47 Ti 25 V 06 noHEA  BCC_B2#1 DISORD 0.22007 BCC_B2#2 ORD 0.00399 C14_LAVES 0.74709 SIGMA ORD 0.02885
Al 01 Cr 21 Fe 47 Ti 27 V 04 noHEA  BCC_B2#1 DISORD 0.20625 BCC_B2#2 ORD 0.10335 C14_LAVES 0.69040
Al 01 Cr 21 Fe 47 Ti 29 V 02 noHEA  BCC_B2#1 DISORD 0.17040 BCC_B2#2 ORD 0.25206 C14_LAVES 0.57754
Al 01 Cr 21 Fe 49 Ti 01 V 28 noHEA  BCC_B2#2 ORD 0.04523 C14_LAVES 0.01621 SIGMA ORD 0.93856
Al 01 Cr 21 Fe 49 Ti 03 V 26 noHEA  BCC_B2#2 ORD 0.02876 C14_LAVES 0.08063 SIGMA ORD 0.89061
Al 01 Cr 21 Fe 49 Ti 05 V 24 noHEA  BCC_B2#2 ORD 0.00281 C14_LAVES 0.15719 SIGMA ORD 0.84000
Al 01 Cr 21 Fe 49 Ti 07 V 22 noHEA  C14_LAVES 0.21926 SIGMA ORD 0.78074
Al 01 Cr 21 Fe 49 Ti 09 V 20 noHEA  C14_LAVES 0.27876 SIGMA ORD 0.72124
Al 01 Cr 21 Fe 49 Ti 11 V 18 noHEA  C14_LAVES 0.33785 SIGMA ORD 0.66215
Al 01 Cr 21 Fe 49 Ti 13 V 16 noHEA  C14_LAVES 0.39671 SIGMA ORD 0.60329
Al 01 Cr 21 Fe 49 Ti 15 V 14 noHEA  BCC_B2#1 DISORD 0.02255 C14_LAVES 0.45637 SIGMA ORD 0.52108
Al 01 Cr 21 Fe 49 Ti 17 V 12 noHEA  BCC_B2#1 DISORD 0.05913 C14_LAVES 0.51653 SIGMA ORD 0.42434
Al 01 Cr 21 Fe 49 Ti 19 V 10 noHEA  BCC_B2#1 DISORD 0.09566 C14_LAVES 0.57664 SIGMA ORD 0.32769
Al 01 Cr 21 Fe 49 Ti 21 V 08 noHEA  BCC_B2#1 DISORD 0.13215 C14_LAVES 0.63672 SIGMA ORD 0.23113
Al 01 Cr 21 Fe 49 Ti 23 V 06 noHEA  BCC_B2#1 DISORD 0.16859 C14_LAVES 0.69676 SIGMA ORD 0.13465
Al 01 Cr 21 Fe 49 Ti 25 V 04 noHEA  BCC_B2#1 DISORD 0.20499 C14_LAVES 0.75675 SIGMA ORD 0.03827
Al 01 Cr 21 Fe 49 Ti 27 V 02 noHEA  BCC_B2#1 DISORD 0.18728 C14_LAVES 0.81272
Al 01 Cr 23 Fe 01 Ti 27 V 48 noHEA  BCC_B2#2 ORD 0.99698 HCP_A3 0.00302
Al 01 Cr 23 Fe 01 Ti 29 V 46 noHEA  BCC_B2#2 ORD 0.96121 HCP_A3 0.03879
Al 01 Cr 23 Fe 01 Ti 31 V 44 noHEA  BCC_B2#2 ORD 0.92593 HCP_A3 0.07407
Al 01 Cr 23 Fe 01 Ti 33 V 42 noHEA  BCC_B2#2 ORD 0.89106 HCP_A3 0.10894
Al 01 Cr 23 Fe 01 Ti 35 V 40 noHEA  BCC_B2#2 ORD 0.85651 HCP_A3 0.14349
Al 01 Cr 23 Fe 01 Ti 37 V 38 noHEA  BCC_B2#2 ORD 0.82221 HCP_A3 0.17779
Al 01 Cr 23 Fe 01 Ti 39 V 36 noHEA  BCC_B2#1 DISORD 0.00222 BCC_B2#2 ORD 0.78574 HCP_A3 0.21205
Al 01 Cr 23 Fe 01 Ti 41 V 34 noHEA  BCC_B2#1 DISORD 0.17740 BCC_B2#2 ORD 0.56446 HCP_A3 0.25814
Al 01 Cr 23 Fe 01 Ti 43 V 32 noHEA  BCC_B2#1 DISORD 0.32650 BCC_B2#2 ORD 0.36972 HCP_A3 0.30378
Al 01 Cr 23 Fe 01 Ti 45 V 30 noHEA  BCC_B2#1 DISORD 0.44028 BCC_B2#2 ORD 0.21105 HCP_A3 0.34867
Al 01 Cr 23 Fe 01 Ti 47 V 28 noHEA  BCC_B2#1 DISORD 0.48847 BCC_B2#2 ORD 0.12306 HCP_A3 0.38847
Al 01 Cr 23 Fe 01 Ti 49 V 26 noHEA  BCC_B2#1 DISORD 0.48981 BCC_B2#2 ORD 0.08799 HCP_A3 0.42220
Al 01 Cr 23 Fe 03 Ti 25 V 48 noHEA  BCC_B2#2 ORD 1.00000
Al 01 Cr 23 Fe 03 Ti 27 V 46 noHEA  BCC_B2#2 ORD 1.00000
Al 01 Cr 23 Fe 03 Ti 29 V 44 noHEA  BCC_B2#2 ORD 1.00000
Al 01 Cr 23 Fe 03 Ti 31 V 42 noHEA  BCC_B2#2 ORD 0.98127 HCP_A3 0.01872
Al 01 Cr 23 Fe 03 Ti 33 V 40 noHEA  BCC_B2#1 DISORD 0.07870 BCC_B2#2 ORD 0.86008 HCP_A3 0.06121
Al 01 Cr 23 Fe 03 Ti 35 V 38 noHEA  BCC_B2#1 DISORD 0.18849 BCC_B2#2 ORD 0.70399 HCP_A3 0.10752
Al 01 Cr 23 Fe 03 Ti 37 V 36 noHEA  BCC_B2#1 DISORD 0.28098 BCC_B2#2 ORD 0.56600 HCP_A3 0.15301
Al 01 Cr 23 Fe 03 Ti 39 V 34 noHEA  BCC_B2#1 DISORD 0.35268 BCC_B2#2 ORD 0.45006 HCP_A3 0.19726
Al 01 Cr 23 Fe 03 Ti 41 V 32 noHEA  BCC_B2#1 DISORD 0.40125 BCC_B2#2 ORD 0.35914 HCP_A3 0.23961
Al 01 Cr 23 Fe 03 Ti 43 V 30 noHEA  BCC_B2#1 DISORD 0.42856 BCC_B2#2 ORD 0.29177 HCP_A3 0.27966
Al 01 Cr 23 Fe 03 Ti 45 V 28 noHEA  BCC_B2#1 DISORD 0.44002 BCC_B2#2 ORD 0.24248 HCP_A3 0.31750
Al 01 Cr 23 Fe 03 Ti 47 V 26 noHEA  BCC_B2#1 DISORD 0.44108 BCC_B2#2 ORD 0.20542 HCP_A3 0.35349
Al 01 Cr 23 Fe 03 Ti 49 V 24 noHEA  BCC_B2#1 DISORD 0.43564 BCC_B2#3 ORD 0.17634 HCP_A3 0.38802
Al 01 Cr 23 Fe 05 Ti 23 V 48 noHEA  BCC_B2#1 DISORD 0.33685 BCC_B2#2 ORD 0.66315
Al 01 Cr 23 Fe 05 Ti 25 V 46 noHEA  BCC_B2#1 DISORD 0.26080 BCC_B2#2 ORD 0.73920
Al 01 Cr 23 Fe 05 Ti 27 V 44 noHEA  BCC_B2#1 DISORD 0.21181 BCC_B2#2 ORD 0.78819
Al 01 Cr 23 Fe 05 Ti 29 V 42 noHEA  BCC_B2#1 DISORD 0.19196 BCC_B2#2 ORD 0.80804
Al 01 Cr 23 Fe 05 Ti 31 V 40 noHEA  BCC_B2#1 DISORD 0.19751 BCC_B2#2 ORD 0.80249
Al 01 Cr 23 Fe 05 Ti 33 V 38 noHEA  BCC_B2#1 DISORD 0.26180 BCC_B2#2 ORD 0.69445 HCP_A3 0.04375
Al 01 Cr 23 Fe 05 Ti 35 V 36 noHEA  BCC_B2#1 DISORD 0.31523 BCC_B2#2 ORD 0.59625 HCP_A3 0.08852
Al 01 Cr 23 Fe 05 Ti 37 V 34 noHEA  BCC_B2#1 DISORD 0.35540 BCC_B2#2 ORD 0.51243 HCP_A3 0.13217
Al 01 Cr 23 Fe 05 Ti 39 V 32 noHEA  BCC_B2#1 DISORD 0.38326 BCC_B2#2 ORD 0.44223 HCP_A3 0.17451
Al 01 Cr 23 Fe 05 Ti 41 V 30 noHEA  BCC_B2#1 DISORD 0.40061 BCC_B2#2 ORD 0.38394 HCP_A3 0.21545
Al 01 Cr 23 Fe 05 Ti 43 V 28 noHEA  BCC_B2#1 DISORD 0.40959 BCC_B2#2 ORD 0.33538 HCP_A3 0.25503
Al 01 Cr 23 Fe 05 Ti 45 V 26 noHEA  BCC_B2#1 DISORD 0.41223 BCC_B2#3 ORD 0.29442 HCP_A3 0.29335
Al 01 Cr 23 Fe 05 Ti 47 V 24 noHEA  BCC_B2#1 DISORD 0.41012 BCC_B2#3 ORD 0.25937 HCP_A3 0.33051
Al 01 Cr 23 Fe 05 Ti 49 V 22 noHEA  BCC_B2#1 DISORD 0.40439 BCC_B2#2 ORD 0.22917 HCP_A3 0.36644
Al 01 Cr 23 Fe 07 Ti 21 V 48 noHEA  BCC_B2#1 DISORD 0.52564 BCC_B2#2 ORD 0.47436
Al 01 Cr 23 Fe 07 Ti 23 V 46 noHEA  BCC_B2#1 DISORD 0.44448 BCC_B2#2 ORD 0.55552
Al 01 Cr 23 Fe 07 Ti 25 V 44 noHEA  BCC_B2#1 DISORD 0.37673 BCC_B2#2 ORD 0.62327
Al 01 Cr 23 Fe 07 Ti 27 V 42 noHEA  BCC_B2#1 DISORD 0.32845 BCC_B2#2 ORD 0.67155
Al 01 Cr 23 Fe 07 Ti 29 V 40 noHEA  BCC_B2#1 DISORD 0.30127 BCC_B2#2 ORD 0.69873
Al 01 Cr 23 Fe 07 Ti 31 V 38 noHEA  BCC_B2#1 DISORD 0.29168 BCC_B2#2 ORD 0.70832
Al 01 Cr 23 Fe 07 Ti 33 V 36 noHEA  BCC_B2#1 DISORD 0.31139 BCC_B2#2 ORD 0.66425 HCP_A3 0.02436
Al 01 Cr 23 Fe 07 Ti 35 V 34 noHEA  BCC_B2#1 DISORD 0.34192 BCC_B2#2 ORD 0.58865 HCP_A3 0.06943
Al 01 Cr 23 Fe 07 Ti 37 V 32 noHEA  BCC_B2#1 DISORD 0.36422 BCC_B2#2 ORD 0.52236 HCP_A3 0.11342
Al 01 Cr 23 Fe 07 Ti 39 V 30 noHEA  BCC_B2#1 DISORD 0.37931 BCC_B2#3 ORD 0.46444 HCP_A3 0.15625
Al 01 Cr 23 Fe 07 Ti 41 V 28 noHEA  BCC_B2#1 DISORD 0.38833 BCC_B2#3 ORD 0.41374 HCP_A3 0.19793
Al 01 Cr 23 Fe 07 Ti 43 V 26 noHEA  BCC_B2#1 DISORD 0.39239 BCC_B2#3 ORD 0.36918 HCP_A3 0.23843
Al 01 Cr 23 Fe 07 Ti 45 V 24 noHEA  BCC_B2#1 DISORD 0.39237 BCC_B2#3 ORD 0.32996 HCP_A3 0.27767
Al 01 Cr 23 Fe 07 Ti 47 V 22 noHEA  BCC_B2#1 DISORD 0.38883 BCC_B2#2 ORD 0.29582 HCP_A3 0.31535
Al 01 Cr 23 Fe 07 Ti 49 V 20 noHEA  BCC_B2#1 DISORD 0.38204 BCC_B2#2 ORD 0.26695 HCP_A3 0.35102
Al 01 Cr 23 Fe 09 Ti 19 V 48 noHEA  BCC_B2#1 DISORD 0.63134 BCC_B2#2 ORD 0.36866
Al 01 Cr 23 Fe 09 Ti 21 V 46 noHEA  BCC_B2#1 DISORD 0.56596 BCC_B2#2 ORD 0.43404
Al 01 Cr 23 Fe 09 Ti 23 V 44 noHEA  BCC_B2#1 DISORD 0.49624 BCC_B2#2 ORD 0.50376
Al 01 Cr 23 Fe 09 Ti 25 V 42 noHEA  BCC_B2#1 DISORD 0.43264 BCC_B2#2 ORD 0.56736
Al 01 Cr 23 Fe 09 Ti 27 V 40 noHEA  BCC_B2#1 DISORD 0.38263 BCC_B2#2 ORD 0.61737
Al 01 Cr 23 Fe 09 Ti 29 V 38 noHEA  BCC_B2#1 DISORD 0.34908 BCC_B2#2 ORD 0.65092
Al 01 Cr 23 Fe 09 Ti 31 V 36 noHEA  BCC_B2#1 DISORD 0.33002 BCC_B2#3 ORD 0.66998
Al 01 Cr 23 Fe 09 Ti 33 V 34 noHEA  BCC_B2#1 DISORD 0.32688 BCC_B2#2 ORD 0.66406 HCP_A3 0.00906
Al 01 Cr 23 Fe 09 Ti 35 V 32 noHEA  BCC_B2#1 DISORD 0.34777 BCC_B2#2 ORD 0.59672 HCP_A3 0.05551
Al 01 Cr 23 Fe 09 Ti 37 V 30 noHEA  BCC_B2#1 DISORD 0.36273 BCC_B2#3 ORD 0.53655 HCP_A3 0.10071
Al 01 Cr 23 Fe 09 Ti 39 V 28 noHEA  BCC_B2#1 DISORD 0.37251 BCC_B2#3 ORD 0.48289 HCP_A3 0.14460
Al 01 Cr 23 Fe 09 Ti 41 V 26 noHEA  BCC_B2#1 DISORD 0.37781 BCC_B2#3 ORD 0.43514 HCP_A3 0.18705
Al 01 Cr 23 Fe 09 Ti 43 V 24 noHEA  BCC_B2#1 DISORD 0.37915 BCC_B2#3 ORD 0.39302 HCP_A3 0.22783
Al 01 Cr 23 Fe 09 Ti 45 V 22 noHEA  BCC_B2#1 DISORD 0.37684 BCC_B2#2 ORD 0.35662 HCP_A3 0.26654
Al 01 Cr 23 Fe 09 Ti 47 V 20 noHEA  BCC_B2#1 DISORD 0.37115 BCC_B2#2 ORD 0.32599 HCP_A3 0.30286
Al 01 Cr 23 Fe 09 Ti 49 V 18 noHEA  BCC_B2#1 DISORD 0.36253 BCC_B2#2 ORD 0.30067 HCP_A3 0.33681
Al 01 Cr 23 Fe 11 Ti 17 V 48 noHEA  BCC_B2#1 DISORD 0.67164 BCC_B2#2 ORD 0.32836
Al 01 Cr 23 Fe 11 Ti 19 V 46 noHEA  BCC_B2#1 DISORD 0.62851 BCC_B2#2 ORD 0.37149
Al 01 Cr 23 Fe 11 Ti 21 V 44 noHEA  BCC_B2#1 DISORD 0.57793 BCC_B2#2 ORD 0.42207
Al 01 Cr 23 Fe 11 Ti 23 V 42 noHEA  BCC_B2#1 DISORD 0.52046 BCC_B2#2 ORD 0.47954
Al 01 Cr 23 Fe 11 Ti 25 V 40 noHEA  BCC_B2#1 DISORD 0.46237 BCC_B2#2 ORD 0.53763
Al 01 Cr 23 Fe 11 Ti 27 V 38 noHEA  BCC_B2#1 DISORD 0.41188 BCC_B2#2 ORD 0.58812
Al 01 Cr 23 Fe 11 Ti 29 V 36 noHEA  BCC_B2#1 DISORD 0.37405 BCC_B2#2 ORD 0.62595
Al 01 Cr 23 Fe 11 Ti 31 V 34 noHEA  BCC_B2#1 DISORD 0.34900 BCC_B2#3 ORD 0.65100
Al 01 Cr 23 Fe 11 Ti 33 V 32 noHEA  BCC_B2#1 DISORD 0.33350 BCC_B2#3 ORD 0.66650
Al 01 Cr 23 Fe 11 Ti 35 V 30 noHEA  BCC_B2#1 DISORD 0.34923 BCC_B2#3 ORD 0.60311 HCP_A3 0.04766
Al 01 Cr 23 Fe 11 Ti 37 V 28 noHEA  BCC_B2#1 DISORD 0.36014 BCC_B2#3 ORD 0.54600 HCP_A3 0.09386
Al 01 Cr 23 Fe 11 Ti 39 V 26 noHEA  BCC_B2#1 DISORD 0.36651 BCC_B2#3 ORD 0.49548 HCP_A3 0.13801
Al 01 Cr 23 Fe 11 Ti 41 V 24 noHEA  BCC_B2#1 DISORD 0.36871 BCC_B2#3 ORD 0.45145 HCP_A3 0.17984
Al 01 Cr 23 Fe 11 Ti 43 V 22 noHEA  BCC_B2#1 DISORD 0.36708 BCC_B2#2 ORD 0.41383 HCP_A3 0.21909
Al 01 Cr 23 Fe 11 Ti 45 V 20 noHEA  BCC_B2#1 DISORD 0.36205 BCC_B2#2 ORD 0.38220 HCP_A3 0.25575
Al 01 Cr 23 Fe 11 Ti 47 V 18 noHEA  BCC_B2#1 DISORD 0.35423 BCC_B2#2 ORD 0.35571 HCP_A3 0.29007
Al 01 Cr 23 Fe 11 Ti 49 V 16 noHEA  BCC_B2#1 DISORD 0.34426 BCC_B2#2 ORD 0.33327 HCP_A3 0.32247
Al 01 Cr 23 Fe 13 Ti 15 V 48 noHEA  BCC_B2#1 DISORD 0.69734 BCC_B2#2 ORD 0.30266
Al 01 Cr 23 Fe 13 Ti 17 V 46 noHEA  BCC_B2#1 DISORD 0.65904 BCC_B2#2 ORD 0.34096
Al 01 Cr 23 Fe 13 Ti 19 V 44 noHEA  BCC_B2#1 DISORD 0.61925 BCC_B2#2 ORD 0.38075
Al 01 Cr 23 Fe 13 Ti 21 V 42 noHEA  BCC_B2#1 DISORD 0.57595 BCC_B2#2 ORD 0.42405
Al 01 Cr 23 Fe 13 Ti 23 V 40 noHEA  BCC_B2#1 DISORD 0.52793 BCC_B2#2 ORD 0.47207
Al 01 Cr 23 Fe 13 Ti 25 V 38 noHEA  BCC_B2#1 DISORD 0.47692 BCC_B2#2 ORD 0.52308
Al 01 Cr 23 Fe 13 Ti 27 V 36 noHEA  BCC_B2#1 DISORD 0.42846 BCC_B2#2 ORD 0.57154
Al 01 Cr 23 Fe 13 Ti 29 V 34 noHEA  BCC_B2#1 DISORD 0.38862 BCC_B2#2 ORD 0.61138
Al 01 Cr 23 Fe 13 Ti 31 V 32 noHEA  BCC_B2#1 DISORD 0.35969 BCC_B2#3 ORD 0.64031
Al 01 Cr 23 Fe 13 Ti 33 V 30 noHEA  BCC_B2#1 DISORD 0.33997 BCC_B2#3 ORD 0.66003
Al 01 Cr 23 Fe 13 Ti 35 V 28 noHEA  BCC_B2#1 DISORD 0.34988 BCC_B2#3 ORD 0.60550 HCP_A3 0.04462
Al 01 Cr 23 Fe 13 Ti 37 V 26 noHEA  BCC_B2#1 DISORD 0.35724 BCC_B2#3 ORD 0.55246 HCP_A3 0.09030
Al 01 Cr 23 Fe 13 Ti 39 V 24 noHEA  BCC_B2#1 DISORD 0.36001 BCC_B2#3 ORD 0.50712 HCP_A3 0.13287
Al 01 Cr 23 Fe 13 Ti 41 V 22 noHEA  BCC_B2#1 DISORD 0.35878 BCC_B2#2 ORD 0.46879 HCP_A3 0.17243
Al 01 Cr 23 Fe 13 Ti 43 V 20 noHEA  BCC_B2#1 DISORD 0.35421 BCC_B2#2 ORD 0.43649 HCP_A3 0.20930
Al 01 Cr 23 Fe 13 Ti 45 V 18 noHEA  BCC_B2#1 DISORD 0.34701 BCC_B2#2 ORD 0.40907 HCP_A3 0.24392
Al 01 Cr 23 Fe 13 Ti 47 V 16 noHEA  BCC_B2#1 DISORD 0.33782 BCC_B2#2 ORD 0.38543 HCP_A3 0.27676
Al 01 Cr 23 Fe 13 Ti 49 V 14 noHEA  BCC_B2#1 DISORD 0.32714 BCC_B2#2 ORD 0.36467 HCP_A3 0.30819
Al 01 Cr 23 Fe 15 Ti 13 V 48 noHEA  BCC_B2#1 DISORD 0.72713 BCC_B2#2 ORD 0.27287
Al 01 Cr 23 Fe 15 Ti 15 V 46 noHEA  BCC_B2#1 DISORD 0.68764 BCC_B2#2 ORD 0.31236
Al 01 Cr 23 Fe 15 Ti 17 V 44 noHEA  BCC_B2#1 DISORD 0.64876 BCC_B2#3 ORD 0.35124
Al 01 Cr 23 Fe 15 Ti 19 V 42 noHEA  BCC_B2#1 DISORD 0.60976 BCC_B2#4 ORD 0.39024
Al 01 Cr 23 Fe 15 Ti 21 V 40 noHEA  BCC_B2#1 DISORD 0.56941 BCC_B2#4 ORD 0.43059
Al 01 Cr 23 Fe 15 Ti 23 V 38 noHEA  BCC_B2#1 DISORD 0.52659 BCC_B2#3 ORD 0.47341
Al 01 Cr 23 Fe 15 Ti 25 V 36 noHEA  BCC_B2#1 DISORD 0.48139 BCC_B2#3 ORD 0.51861
Al 01 Cr 23 Fe 15 Ti 27 V 34 noHEA  BCC_B2#1 DISORD 0.43649 BCC_B2#3 ORD 0.56351
Al 01 Cr 23 Fe 15 Ti 29 V 32 noHEA  BCC_B2#1 DISORD 0.39675 BCC_B2#2 ORD 0.60325
Al 01 Cr 23 Fe 15 Ti 31 V 30 noHEA  BCC_B2#1 DISORD 0.36573 BCC_B2#2 ORD 0.63427
Al 01 Cr 23 Fe 15 Ti 33 V 28 noHEA  BCC_B2#1 DISORD 0.34326 BCC_B2#3 ORD 0.65674
Al 01 Cr 23 Fe 15 Ti 35 V 26 noHEA  BCC_B2#1 DISORD 0.34910 BCC_B2#3 ORD 0.60791 HCP_A3 0.04299
Al 01 Cr 23 Fe 15 Ti 37 V 24 noHEA  BCC_B2#1 DISORD 0.35240 BCC_B2#3 ORD 0.56133 HCP_A3 0.08628
Al 01 Cr 23 Fe 15 Ti 39 V 22 noHEA  BCC_B2#1 DISORD 0.35149 BCC_B2#2 ORD 0.52237 HCP_A3 0.12614
Al 01 Cr 23 Fe 15 Ti 41 V 20 noHEA  BCC_B2#1 DISORD 0.34731 BCC_B2#2 ORD 0.48945 HCP_A3 0.16324
Al 01 Cr 23 Fe 15 Ti 43 V 18 noHEA  BCC_B2#1 DISORD 0.34064 BCC_B2#2 ORD 0.46119 HCP_A3 0.19817
Al 01 Cr 23 Fe 15 Ti 45 V 16 noHEA  BCC_B2#1 DISORD 0.33210 BCC_B2#2 ORD 0.43648 HCP_A3 0.23142
Al 01 Cr 23 Fe 15 Ti 47 V 14 noHEA  BCC_B2#1 DISORD 0.32216 BCC_B2#2 ORD 0.41450 HCP_A3 0.26335
Al 01 Cr 23 Fe 15 Ti 49 V 12 noHEA  BCC_B2#1 DISORD 0.26655 BCC_B2#2 ORD 0.40253 C14_LAVES 0.05989 HCP_A3 0.27104
Al 01 Cr 23 Fe 17 Ti 11 V 48 noHEA  BCC_B2#1 DISORD 0.75927 BCC_B2#2 ORD 0.23968 SIGMA ORD 0.00105
Al 01 Cr 23 Fe 17 Ti 13 V 46 noHEA  BCC_B2#1 DISORD 0.71921 BCC_B2#2 ORD 0.28079
Al 01 Cr 23 Fe 17 Ti 15 V 44 noHEA  BCC_B2#1 DISORD 0.67918 BCC_B2#2 ORD 0.32082
Al 01 Cr 23 Fe 17 Ti 17 V 42 noHEA  BCC_B2#1 DISORD 0.63999 BCC_B2#2 ORD 0.36001
Al 01 Cr 23 Fe 17 Ti 19 V 40 noHEA  BCC_B2#1 DISORD 0.60123 BCC_B2#3 ORD 0.39877
Al 01 Cr 23 Fe 17 Ti 21 V 38 noHEA  BCC_B2#1 DISORD 0.56215 BCC_B2#4 ORD 0.43785
Al 01 Cr 23 Fe 17 Ti 23 V 36 noHEA  BCC_B2#1 DISORD 0.52191 BCC_B2#4 ORD 0.47809
Al 01 Cr 23 Fe 17 Ti 25 V 34 noHEA  BCC_B2#1 DISORD 0.48024 BCC_B2#3 ORD 0.51976
Al 01 Cr 23 Fe 17 Ti 27 V 32 noHEA  BCC_B2#1 DISORD 0.43846 BCC_B2#3 ORD 0.56154
Al 01 Cr 23 Fe 17 Ti 29 V 30 noHEA  BCC_B2#1 DISORD 0.39992 BCC_B2#2 ORD 0.60008
Al 01 Cr 23 Fe 17 Ti 31 V 28 noHEA  BCC_B2#1 DISORD 0.36825 BCC_B2#2 ORD 0.63175
Al 01 Cr 23 Fe 17 Ti 33 V 26 noHEA  BCC_B2#1 DISORD 0.34426 BCC_B2#3 ORD 0.65574
Al 01 Cr 23 Fe 17 Ti 35 V 24 noHEA  BCC_B2#1 DISORD 0.34539 BCC_B2#3 ORD 0.61522 HCP_A3 0.03939
Al 01 Cr 23 Fe 17 Ti 37 V 22 noHEA  BCC_B2#1 DISORD 0.34489 BCC_B2#2 ORD 0.57529 HCP_A3 0.07982
Al 01 Cr 23 Fe 17 Ti 39 V 20 noHEA  BCC_B2#1 DISORD 0.34111 BCC_B2#2 ORD 0.54158 HCP_A3 0.11731
Al 01 Cr 23 Fe 17 Ti 41 V 18 noHEA  BCC_B2#1 DISORD 0.33493 BCC_B2#2 ORD 0.51244 HCP_A3 0.15263
Al 01 Cr 23 Fe 17 Ti 43 V 16 noHEA  BCC_B2#1 DISORD 0.32697 BCC_B2#2 ORD 0.48672 HCP_A3 0.18631
Al 01 Cr 23 Fe 17 Ti 45 V 14 noHEA  BCC_B2#1 DISORD 0.31630 BCC_B2#2 ORD 0.46390 C14_LAVES 0.00181 HCP_A3 0.21799
Al 01 Cr 23 Fe 17 Ti 47 V 12 noHEA  BCC_B2#1 DISORD 0.24714 BCC_B2#2 ORD 0.45441 C14_LAVES 0.07992 HCP_A3 0.21853
Al 01 Cr 23 Fe 17 Ti 49 V 10 noHEA  BCC_B2#1 DISORD 0.17806 BCC_B2#2 ORD 0.44495 C14_LAVES 0.15785 HCP_A3 0.21914
Al 01 Cr 23 Fe 19 Ti 09 V 48 noHEA  BCC_B2#1 DISORD 0.63179 BCC_B2#2 ORD 0.19811 SIGMA ORD 0.17010
Al 01 Cr 23 Fe 19 Ti 11 V 46 noHEA  BCC_B2#1 DISORD 0.65788 BCC_B2#2 ORD 0.24286 SIGMA ORD 0.09926
Al 01 Cr 23 Fe 19 Ti 13 V 44 noHEA  BCC_B2#1 DISORD 0.68420 BCC_B2#2 ORD 0.28751 SIGMA ORD 0.02830
Al 01 Cr 23 Fe 19 Ti 15 V 42 noHEA  BCC_B2#1 DISORD 0.67050 BCC_B2#2 ORD 0.32950
Al 01 Cr 23 Fe 19 Ti 17 V 40 noHEA  BCC_B2#1 DISORD 0.63114 BCC_B2#2 ORD 0.36886
Al 01 Cr 23 Fe 19 Ti 19 V 38 noHEA  BCC_B2#1 DISORD 0.59270 BCC_B2#2 ORD 0.40730
Al 01 Cr 23 Fe 19 Ti 21 V 36 noHEA  BCC_B2#1 DISORD 0.55461 BCC_B2#4 ORD 0.44539
Al 01 Cr 23 Fe 19 Ti 23 V 34 noHEA  BCC_B2#1 DISORD 0.51608 BCC_B2#3 ORD 0.48392
Al 01 Cr 23 Fe 19 Ti 25 V 32 noHEA  BCC_B2#1 DISORD 0.47662 BCC_B2#4 ORD 0.52338
Al 01 Cr 23 Fe 19 Ti 27 V 30 noHEA  BCC_B2#1 DISORD 0.43692 BCC_B2#4 ORD 0.56308
Al 01 Cr 23 Fe 19 Ti 29 V 28 noHEA  BCC_B2#1 DISORD 0.39947 BCC_B2#2 ORD 0.60053
Al 01 Cr 23 Fe 19 Ti 31 V 26 noHEA  BCC_B2#1 DISORD 0.36773 BCC_B2#2 ORD 0.63227
Al 01 Cr 23 Fe 19 Ti 33 V 24 noHEA  BCC_B2#1 DISORD 0.34315 BCC_B2#3 ORD 0.65685
Al 01 Cr 23 Fe 19 Ti 35 V 22 noHEA  BCC_B2#1 DISORD 0.33873 BCC_B2#2 ORD 0.62838 HCP_A3 0.03289
Al 01 Cr 23 Fe 19 Ti 37 V 20 noHEA  BCC_B2#1 DISORD 0.33544 BCC_B2#2 ORD 0.59341 HCP_A3 0.07115
Al 01 Cr 23 Fe 19 Ti 39 V 18 noHEA  BCC_B2#1 DISORD 0.32975 BCC_B2#2 ORD 0.56320 HCP_A3 0.10705
Al 01 Cr 23 Fe 19 Ti 41 V 16 noHEA  BCC_B2#1 DISORD 0.32233 BCC_B2#2 ORD 0.53641 HCP_A3 0.14126
Al 01 Cr 23 Fe 19 Ti 43 V 14 noHEA  BCC_B2#1 DISORD 0.29807 BCC_B2#2 ORD 0.51574 C14_LAVES 0.02031 HCP_A3 0.16588
Al 01 Cr 23 Fe 19 Ti 45 V 12 noHEA  BCC_B2#1 DISORD 0.22857 BCC_B2#2 ORD 0.50614 C14_LAVES 0.09910 HCP_A3 0.16618
Al 01 Cr 23 Fe 19 Ti 47 V 10 noHEA  BCC_B2#1 DISORD 0.15919 BCC_B2#2 ORD 0.49661 C14_LAVES 0.17762 HCP_A3 0.16659
Al 01 Cr 23 Fe 19 Ti 49 V 08 noHEA  BCC_B2#1 DISORD 0.08990 BCC_B2#2 ORD 0.48712 C14_LAVES 0.25589 HCP_A3 0.16708
Al 01 Cr 23 Fe 21 Ti 07 V 48 noHEA  BCC_B2#1 DISORD 0.51182 BCC_B2#2 ORD 0.15626 SIGMA ORD 0.33192
Al 01 Cr 23 Fe 21 Ti 09 V 46 noHEA  BCC_B2#1 DISORD 0.53658 BCC_B2#2 ORD 0.20136 SIGMA ORD 0.26206
Al 01 Cr 23 Fe 21 Ti 11 V 44 noHEA  BCC_B2#1 DISORD 0.56179 BCC_B2#2 ORD 0.24628 SIGMA ORD 0.19193
Al 01 Cr 23 Fe 21 Ti 13 V 42 noHEA  BCC_B2#1 DISORD 0.58732 BCC_B2#2 ORD 0.29106 SIGMA ORD 0.12162
Al 01 Cr 23 Fe 21 Ti 15 V 40 noHEA  BCC_B2#1 DISORD 0.61308 BCC_B2#2 ORD 0.33574 SIGMA ORD 0.05118
Al 01 Cr 23 Fe 21 Ti 17 V 38 noHEA  BCC_B2#1 DISORD 0.62114 BCC_B2#2 ORD 0.37886
Al 01 Cr 23 Fe 21 Ti 19 V 36 noHEA  BCC_B2#1 DISORD 0.58288 BCC_B2#2 ORD 0.41712
Al 01 Cr 23 Fe 21 Ti 21 V 34 noHEA  BCC_B2#1 DISORD 0.54573 BCC_B2#2 ORD 0.45427
Al 01 Cr 23 Fe 21 Ti 23 V 32 noHEA  BCC_B2#1 DISORD 0.50893 BCC_B2#3 ORD 0.49107
Al 01 Cr 23 Fe 21 Ti 25 V 30 noHEA  BCC_B2#1 DISORD 0.47157 BCC_B2#3 ORD 0.52843
Al 01 Cr 23 Fe 21 Ti 27 V 28 noHEA  BCC_B2#1 DISORD 0.43364 BCC_B2#3 ORD 0.56636
Al 01 Cr 23 Fe 21 Ti 29 V 26 noHEA  BCC_B2#1 DISORD 0.39692 BCC_B2#2 ORD 0.60308
Al 01 Cr 23 Fe 21 Ti 31 V 24 noHEA  BCC_B2#1 DISORD 0.36490 BCC_B2#2 ORD 0.63510
Al 01 Cr 23 Fe 21 Ti 33 V 22 noHEA  BCC_B2#1 DISORD 0.33998 BCC_B2#2 ORD 0.66002
Al 01 Cr 23 Fe 21 Ti 35 V 20 noHEA  BCC_B2#1 DISORD 0.32155 BCC_B2#2 ORD 0.03664 BCC_B2#3 ORD 0.64181
Al 01 Cr 23 Fe 21 Ti 37 V 18 noHEA  BCC_B2#1 DISORD 0.31449 BCC_B2#2 ORD 0.04457 BCC_B2#3 ORD 0.61148 HCP_A3 0.02946
Al 01 Cr 23 Fe 21 Ti 39 V 16 noHEA  BCC_B2#1 DISORD 0.31146 BCC_B2#2 ORD 0.02909 BCC_B2#3 ORD 0.58426 HCP_A3 0.07519
Al 01 Cr 23 Fe 21 Ti 41 V 14 noHEA  BCC_B2#1 DISORD 0.27775 BCC_B2#2 ORD 0.01879 BCC_B2#3 ORD 0.56624 C14_LAVES 0.03627 HCP_A3 0.10095
Al 01 Cr 23 Fe 21 Ti 43 V 12 noHEA  BCC_B2#1 DISORD 0.21077 BCC_B2#2 ORD 0.00287 BCC_B2#3 ORD 0.55751 C14_LAVES 0.11678 HCP_A3 0.11206
Al 01 Cr 23 Fe 21 Ti 45 V 10 noHEA  BCC_B2#1 DISORD 0.14145 BCC_B2#2 ORD 0.54803 C14_LAVES 0.19635 HCP_A3 0.11417
Al 01 Cr 23 Fe 21 Ti 47 V 08 noHEA  BCC_B2#1 DISORD 0.07176 BCC_B2#2 ORD 0.53844 C14_LAVES 0.27538 HCP_A3 0.11442
Al 01 Cr 23 Fe 21 Ti 49 V 06 noHEA  BCC_B2#1 DISORD 0.00220 BCC_B2#2 ORD 0.52892 C14_LAVES 0.35409 HCP_A3 0.11479
Al 01 Cr 23 Fe 23 Ti 05 V 48 noHEA  BCC_B2#1 DISORD 0.40135 BCC_B2#2 ORD 0.11393 SIGMA ORD 0.48473
Al 01 Cr 23 Fe 23 Ti 07 V 46 noHEA  BCC_B2#1 DISORD 0.42404 BCC_B2#2 ORD 0.15963 SIGMA ORD 0.41633
Al 01 Cr 23 Fe 23 Ti 09 V 44 noHEA  BCC_B2#1 DISORD 0.44769 BCC_B2#2 ORD 0.20495 SIGMA ORD 0.34736
Al 01 Cr 23 Fe 23 Ti 11 V 42 noHEA  BCC_B2#1 DISORD 0.47196 BCC_B2#2 ORD 0.25003 SIGMA ORD 0.27802
Al 01 Cr 23 Fe 23 Ti 13 V 40 noHEA  BCC_B2#1 DISORD 0.49664 BCC_B2#2 ORD 0.29494 SIGMA ORD 0.20842
Al 01 Cr 23 Fe 23 Ti 15 V 38 noHEA  BCC_B2#1 DISORD 0.52163 BCC_B2#2 ORD 0.33973 SIGMA ORD 0.13864
Al 01 Cr 23 Fe 23 Ti 17 V 36 noHEA  BCC_B2#1 DISORD 0.54683 BCC_B2#2 ORD 0.38443 SIGMA ORD 0.06873
Al 01 Cr 23 Fe 23 Ti 19 V 34 noHEA  BCC_B2#1 DISORD 0.57106 BCC_B2#2 ORD 0.42894
Al 01 Cr 23 Fe 23 Ti 21 V 32 noHEA  BCC_B2#1 DISORD 0.53440 BCC_B2#2 ORD 0.46560
Al 01 Cr 23 Fe 23 Ti 23 V 30 noHEA  BCC_B2#1 DISORD 0.49920 BCC_B2#2 ORD 0.50080
Al 01 Cr 23 Fe 23 Ti 25 V 28 noHEA  BCC_B2#1 DISORD 0.46438 BCC_B2#3 ORD 0.53562
Al 01 Cr 23 Fe 23 Ti 27 V 26 noHEA  BCC_B2#1 DISORD 0.42885 BCC_B2#3 ORD 0.57115
Al 01 Cr 23 Fe 23 Ti 29 V 24 noHEA  BCC_B2#1 DISORD 0.39329 BCC_B2#2 ORD 0.60671
Al 01 Cr 23 Fe 23 Ti 31 V 22 noHEA  BCC_B2#1 DISORD 0.36082 BCC_B2#2 ORD 0.63918
Al 01 Cr 23 Fe 23 Ti 33 V 20 noHEA  BCC_B2#1 DISORD 0.33512 BCC_B2#2 ORD 0.66488
Al 01 Cr 23 Fe 23 Ti 35 V 18 noHEA  BCC_B2#1 DISORD 0.31523 BCC_B2#2 ORD 0.02561 BCC_B2#3 ORD 0.65916
Al 01 Cr 23 Fe 23 Ti 37 V 16 noHEA  BCC_B2#1 DISORD 0.29741 BCC_B2#2 ORD 0.07219 BCC_B2#3 ORD 0.63040
Al 01 Cr 23 Fe 23 Ti 39 V 14 noHEA  BCC_B2#1 DISORD 0.24842 BCC_B2#2 ORD 0.08859 BCC_B2#3 ORD 0.61341 C14_LAVES 0.04910 HCP_A3 0.00047
Al 01 Cr 23 Fe 23 Ti 41 V 12 noHEA  BCC_B2#1 DISORD 0.18144 BCC_B2#2 ORD 0.07267 BCC_B2#3 ORD 0.60469 C14_LAVES 0.12962 HCP_A3 0.01158
Al 01 Cr 23 Fe 23 Ti 43 V 10 noHEA  BCC_B2#1 DISORD 0.11446 BCC_B2#2 ORD 0.05676 BCC_B2#3 ORD 0.59596 C14_LAVES 0.21014 HCP_A3 0.02269
Al 01 Cr 23 Fe 23 Ti 45 V 08 noHEA  BCC_B2#1 DISORD 0.04748 BCC_B2#2 ORD 0.04084 BCC_B2#3 ORD 0.58723 C14_LAVES 0.29066 HCP_A3 0.03379
Al 01 Cr 23 Fe 23 Ti 47 V 06 noHEA  BCC_B2#2 ORD 0.57067 C14_LAVES 0.35867 HCP_A3 0.07066
Al 01 Cr 23 Fe 23 Ti 49 V 04 noHEA  BCC_B2#2 ORD 0.51972 C14_LAVES 0.36840 HCP_A3 0.11188
Al 01 Cr 23 Fe 25 Ti 03 V 48 noHEA  BCC_B2#1 DISORD 0.30290 BCC_B2#2 ORD 0.07066 SIGMA ORD 0.62644
Al 01 Cr 23 Fe 25 Ti 05 V 46 noHEA  BCC_B2#1 DISORD 0.32213 BCC_B2#2 ORD 0.11742 SIGMA ORD 0.56045
Al 01 Cr 23 Fe 25 Ti 07 V 44 noHEA  BCC_B2#1 DISORD 0.34345 BCC_B2#2 ORD 0.16338 SIGMA ORD 0.49317
Al 01 Cr 23 Fe 25 Ti 09 V 42 noHEA  BCC_B2#1 DISORD 0.36597 BCC_B2#2 ORD 0.20893 SIGMA ORD 0.42510
Al 01 Cr 23 Fe 25 Ti 11 V 40 noHEA  BCC_B2#1 DISORD 0.38932 BCC_B2#2 ORD 0.25414 SIGMA ORD 0.35654
Al 01 Cr 23 Fe 25 Ti 13 V 38 noHEA  BCC_B2#1 DISORD 0.41318 BCC_B2#2 ORD 0.29917 SIGMA ORD 0.28766
Al 01 Cr 23 Fe 25 Ti 15 V 36 noHEA  BCC_B2#1 DISORD 0.43739 BCC_B2#2 ORD 0.34406 SIGMA ORD 0.21855
Al 01 Cr 23 Fe 25 Ti 17 V 34 noHEA  BCC_B2#1 DISORD 0.46184 BCC_B2#2 ORD 0.38886 SIGMA ORD 0.14930
Al 01 Cr 23 Fe 25 Ti 19 V 32 noHEA  BCC_B2#1 DISORD 0.48647 BCC_B2#2 ORD 0.43360 SIGMA ORD 0.07993
Al 01 Cr 23 Fe 25 Ti 21 V 30 noHEA  BCC_B2#1 DISORD 0.51122 BCC_B2#2 ORD 0.47829 SIGMA ORD 0.01049
Al 01 Cr 23 Fe 25 Ti 23 V 28 noHEA  BCC_B2#1 DISORD 0.48593 BCC_B2#2 ORD 0.51407
Al 01 Cr 23 Fe 25 Ti 25 V 26 noHEA  BCC_B2#1 DISORD 0.45347 BCC_B2#2 ORD 0.54653
Al 01 Cr 23 Fe 25 Ti 27 V 24 noHEA  BCC_B2#1 DISORD 0.42132 BCC_B2#4 ORD 0.57868
Al 01 Cr 23 Fe 25 Ti 29 V 22 noHEA  BCC_B2#1 DISORD 0.38832 BCC_B2#2 ORD 0.61168
Al 01 Cr 23 Fe 25 Ti 31 V 20 noHEA  BCC_B2#1 DISORD 0.35619 BCC_B2#2 ORD 0.64381
Al 01 Cr 23 Fe 25 Ti 33 V 18 noHEA  BCC_B2#1 DISORD 0.32931 BCC_B2#2 ORD 0.67069
Al 01 Cr 23 Fe 25 Ti 35 V 16 noHEA  BCC_B2#1 DISORD 0.30890 BCC_B2#2 ORD 0.01249 BCC_B2#3 ORD 0.67861
Al 01 Cr 23 Fe 25 Ti 37 V 14 noHEA  BCC_B2#1 DISORD 0.26540 BCC_B2#2 ORD 0.03705 BCC_B2#3 ORD 0.65899 C14_LAVES 0.03856
[truncated: 75,345,979 more chars]
