# Supplementary material for: Brute Force Composition Scanning with a CALPHAD Database to Find Low Temperature Body Centered Cubic High Entropy Alloys
Source: Entropy (Basel). 2018 Nov 29;20(12):911. doi: 10.3390/e20120911 (PMC7512495; doi:10.3390/e20120911)
Supplement: Supplementary file 1 [file entropy-20-00911-s001.zip › supplementary_material/data-AlCrMnMoTi]

Al 01 Cr 01 Mn 01 Mo 49 Ti 48 noHEA  BCC_B2#1 DISORD 0.97456 C14_LAVES 0.02544
Al 01 Cr 01 Mn 03 Mo 47 Ti 48 noHEA  BCC_B2#1 DISORD 0.90348 C14_LAVES 0.09652
Al 01 Cr 01 Mn 03 Mo 49 Ti 46 noHEA  BCC_B2#1 DISORD 0.90078 C14_LAVES 0.09922
Al 01 Cr 01 Mn 05 Mo 45 Ti 48 noHEA  BCC_B2#1 DISORD 0.83628 C14_LAVES 0.16372
Al 01 Cr 01 Mn 05 Mo 47 Ti 46 noHEA  BCC_B2#1 DISORD 0.83316 C14_LAVES 0.16684
Al 01 Cr 01 Mn 05 Mo 49 Ti 44 noHEA  BCC_B2#1 DISORD 0.83094 C14_LAVES 0.16906
Al 01 Cr 01 Mn 07 Mo 43 Ti 48 noHEA  BCC_B2#1 DISORD 0.77084 C14_LAVES 0.22916
Al 01 Cr 01 Mn 07 Mo 45 Ti 46 noHEA  BCC_B2#1 DISORD 0.76714 C14_LAVES 0.23286
Al 01 Cr 01 Mn 07 Mo 47 Ti 44 noHEA  BCC_B2#1 DISORD 0.76464 C14_LAVES 0.23536
Al 01 Cr 01 Mn 07 Mo 49 Ti 42 noHEA  BCC_B2#1 DISORD 0.76331 C14_LAVES 0.23669
Al 01 Cr 01 Mn 09 Mo 41 Ti 48 noHEA  BCC_B2#1 DISORD 0.70678 C14_LAVES 0.29322
Al 01 Cr 01 Mn 09 Mo 43 Ti 46 noHEA  BCC_B2#1 DISORD 0.70226 C14_LAVES 0.29774
Al 01 Cr 01 Mn 09 Mo 45 Ti 44 noHEA  BCC_B2#1 DISORD 0.69930 C14_LAVES 0.30070
Al 01 Cr 01 Mn 09 Mo 47 Ti 42 noHEA  BCC_B2#1 DISORD 0.69789 C14_LAVES 0.30211
Al 01 Cr 01 Mn 09 Mo 49 Ti 40 noHEA  BCC_B2#1 DISORD 0.69799 C14_LAVES 0.30201
Al 01 Cr 01 Mn 11 Mo 39 Ti 48 noHEA  BCC_B2#1 DISORD 0.64416 C14_LAVES 0.35584
Al 01 Cr 01 Mn 11 Mo 41 Ti 46 noHEA  BCC_B2#1 DISORD 0.63848 C14_LAVES 0.36152
Al 01 Cr 01 Mn 11 Mo 43 Ti 44 noHEA  BCC_B2#1 DISORD 0.63481 C14_LAVES 0.36519
Al 01 Cr 01 Mn 11 Mo 45 Ti 42 noHEA  BCC_B2#1 DISORD 0.63316 C14_LAVES 0.36684
Al 01 Cr 01 Mn 11 Mo 47 Ti 40 noHEA  BCC_B2#1 DISORD 0.63350 C14_LAVES 0.36650
Al 01 Cr 01 Mn 11 Mo 49 Ti 38 noHEA  BCC_B2#1 DISORD 0.63575 C14_LAVES 0.36425
Al 01 Cr 01 Mn 13 Mo 37 Ti 48 noHEA  BCC_B2#1 DISORD 0.58328 C14_LAVES 0.41672
Al 01 Cr 01 Mn 13 Mo 39 Ti 46 noHEA  BCC_B2#1 DISORD 0.57601 C14_LAVES 0.42399
Al 01 Cr 01 Mn 13 Mo 41 Ti 44 noHEA  BCC_B2#1 DISORD 0.57126 C14_LAVES 0.42874
Al 01 Cr 01 Mn 13 Mo 43 Ti 42 noHEA  BCC_B2#1 DISORD 0.56911 C14_LAVES 0.43089
Al 01 Cr 01 Mn 13 Mo 45 Ti 40 noHEA  BCC_B2#1 DISORD 0.56956 C14_LAVES 0.43044
Al 01 Cr 01 Mn 13 Mo 47 Ti 38 noHEA  BCC_B2#1 DISORD 0.57253 C14_LAVES 0.42747
Al 01 Cr 01 Mn 13 Mo 49 Ti 36 noHEA  BCC_B2#1 DISORD 0.57784 C14_LAVES 0.42216
Al 01 Cr 01 Mn 15 Mo 35 Ti 48 noHEA  BCC_B2#1 DISORD 0.52468 C14_LAVES 0.47532
Al 01 Cr 01 Mn 15 Mo 37 Ti 46 noHEA  BCC_B2#1 DISORD 0.51524 C14_LAVES 0.48476
Al 01 Cr 01 Mn 15 Mo 39 Ti 44 noHEA  BCC_B2#1 DISORD 0.50891 C14_LAVES 0.49109
Al 01 Cr 01 Mn 15 Mo 41 Ti 42 noHEA  BCC_B2#1 DISORD 0.50587 C14_LAVES 0.49413
Al 01 Cr 01 Mn 15 Mo 43 Ti 40 noHEA  BCC_B2#1 DISORD 0.50621 C14_LAVES 0.49379
Al 01 Cr 01 Mn 15 Mo 45 Ti 38 noHEA  BCC_B2#1 DISORD 0.50985 C14_LAVES 0.49015
Al 01 Cr 01 Mn 15 Mo 47 Ti 36 noHEA  BCC_B2#1 DISORD 0.51656 C14_LAVES 0.48344
Al 01 Cr 01 Mn 15 Mo 49 Ti 34 noHEA  BCC_B2#1 DISORD 0.52597 C14_LAVES 0.47403
Al 01 Cr 01 Mn 17 Mo 33 Ti 48 noHEA  BCC_B2#1 DISORD 0.46910 C14_LAVES 0.53090
Al 01 Cr 01 Mn 17 Mo 35 Ti 46 noHEA  BCC_B2#1 DISORD 0.45680 C14_LAVES 0.54320
Al 01 Cr 01 Mn 17 Mo 37 Ti 44 noHEA  BCC_B2#1 DISORD 0.44819 C14_LAVES 0.55181
Al 01 Cr 01 Mn 17 Mo 39 Ti 42 noHEA  BCC_B2#1 DISORD 0.44370 C14_LAVES 0.55630
Al 01 Cr 01 Mn 17 Mo 41 Ti 40 noHEA  BCC_B2#1 DISORD 0.44356 C14_LAVES 0.55644
Al 01 Cr 01 Mn 17 Mo 43 Ti 38 noHEA  BCC_B2#1 DISORD 0.44776 C14_LAVES 0.55224
Al 01 Cr 01 Mn 17 Mo 45 Ti 36 noHEA  BCC_B2#1 DISORD 0.45599 C14_LAVES 0.54401
Al 01 Cr 01 Mn 17 Mo 47 Ti 34 noHEA  BCC_B2#1 DISORD 0.46770 C14_LAVES 0.53230
Al 01 Cr 01 Mn 17 Mo 49 Ti 32 noHEA  BCC_B2#1 DISORD 0.48223 C14_LAVES 0.51777
Al 01 Cr 01 Mn 19 Mo 31 Ti 48 noHEA  BCC_B2#1 DISORD 0.41747 C14_LAVES 0.58253
Al 01 Cr 01 Mn 19 Mo 33 Ti 46 noHEA  BCC_B2#1 DISORD 0.40154 C14_LAVES 0.59846
Al 01 Cr 01 Mn 19 Mo 35 Ti 44 noHEA  BCC_B2#1 DISORD 0.38980 C14_LAVES 0.61020
Al 01 Cr 01 Mn 19 Mo 37 Ti 42 noHEA  BCC_B2#1 DISORD 0.38303 C14_LAVES 0.61697
Al 01 Cr 01 Mn 19 Mo 39 Ti 40 noHEA  BCC_B2#1 DISORD 0.38182 C14_LAVES 0.61818
Al 01 Cr 01 Mn 19 Mo 41 Ti 38 noHEA  BCC_B2#1 DISORD 0.38632 C14_LAVES 0.61368
Al 01 Cr 01 Mn 19 Mo 43 Ti 36 noHEA  BCC_B2#1 DISORD 0.39617 C14_LAVES 0.60383
Al 01 Cr 01 Mn 19 Mo 45 Ti 34 noHEA  BCC_B2#1 DISORD 0.41054 C14_LAVES 0.58946
Al 01 Cr 01 Mn 19 Mo 47 Ti 32 noHEA  BCC_B2#1 DISORD 0.42839 C14_LAVES 0.57161
Al 01 Cr 01 Mn 19 Mo 49 Ti 30 noHEA  BCC_B2#1 DISORD 0.44870 C14_LAVES 0.55130
Al 01 Cr 01 Mn 21 Mo 29 Ti 48 noHEA  BCC_B2#1 DISORD 0.37092 C14_LAVES 0.62908
Al 01 Cr 01 Mn 21 Mo 31 Ti 46 noHEA  BCC_B2#1 DISORD 0.35062 C14_LAVES 0.64938
Al 01 Cr 01 Mn 21 Mo 33 Ti 44 noHEA  BCC_B2#1 DISORD 0.33474 C14_LAVES 0.66526
Al 01 Cr 01 Mn 21 Mo 35 Ti 42 noHEA  BCC_B2#1 DISORD 0.32457 C14_LAVES 0.67543
Al 01 Cr 01 Mn 21 Mo 37 Ti 40 noHEA  BCC_B2#1 DISORD 0.32133 C14_LAVES 0.67867
Al 01 Cr 01 Mn 21 Mo 39 Ti 38 noHEA  BCC_B2#1 DISORD 0.32564 C14_LAVES 0.67436
Al 01 Cr 01 Mn 21 Mo 41 Ti 36 noHEA  BCC_B2#1 DISORD 0.33718 C14_LAVES 0.66282
Al 01 Cr 01 Mn 21 Mo 43 Ti 34 noHEA  BCC_B2#1 DISORD 0.35466 C14_LAVES 0.64534
Al 01 Cr 01 Mn 21 Mo 45 Ti 32 noHEA  BCC_B2#1 DISORD 0.37642 C14_LAVES 0.62358
Al 01 Cr 01 Mn 21 Mo 47 Ti 30 noHEA  BCC_B2#1 DISORD 0.40088 C14_LAVES 0.59912
Al 01 Cr 01 Mn 21 Mo 49 Ti 28 noHEA  BCC_B2#1 DISORD 0.42682 C14_LAVES 0.57318
Al 01 Cr 01 Mn 23 Mo 27 Ti 48 noHEA  BCC_B2#1 DISORD 0.33055 C14_LAVES 0.66945
Al 01 Cr 01 Mn 23 Mo 29 Ti 46 noHEA  BCC_B2#1 DISORD 0.30533 C14_LAVES 0.69467
Al 01 Cr 01 Mn 23 Mo 31 Ti 44 noHEA  BCC_B2#1 DISORD 0.28438 C14_LAVES 0.71562
Al 01 Cr 01 Mn 23 Mo 33 Ti 42 noHEA  BCC_B2#1 DISORD 0.26945 C14_LAVES 0.73055
Al 01 Cr 01 Mn 23 Mo 35 Ti 40 noHEA  BCC_B2#1 DISORD 0.26271 C14_LAVES 0.73729
Al 01 Cr 01 Mn 23 Mo 37 Ti 38 noHEA  BCC_B2#1 DISORD 0.26589 C14_LAVES 0.73411
Al 01 Cr 01 Mn 23 Mo 39 Ti 36 noHEA  BCC_B2#1 DISORD 0.27905 C14_LAVES 0.72095
Al 01 Cr 01 Mn 23 Mo 41 Ti 34 noHEA  BCC_B2#1 DISORD 0.30026 C14_LAVES 0.69974
Al 01 Cr 01 Mn 23 Mo 43 Ti 32 noHEA  BCC_B2#1 DISORD 0.32668 C14_LAVES 0.67332
Al 01 Cr 01 Mn 23 Mo 45 Ti 30 noHEA  BCC_B2#1 DISORD 0.35587 C14_LAVES 0.64413
Al 01 Cr 01 Mn 23 Mo 47 Ti 28 noHEA  BCC_B2#1 DISORD 0.38620 C14_LAVES 0.61380
Al 01 Cr 01 Mn 23 Mo 49 Ti 26 noHEA  BCC_B2#1 DISORD 0.41671 C14_LAVES 0.58329
Al 01 Cr 01 Mn 25 Mo 25 Ti 48 noHEA  BCC_B2#1 DISORD 0.29732 C14_LAVES 0.70268
Al 01 Cr 01 Mn 25 Mo 27 Ti 46 noHEA  BCC_B2#1 DISORD 0.26695 C14_LAVES 0.73305
Al 01 Cr 01 Mn 25 Mo 29 Ti 44 noHEA  BCC_B2#1 DISORD 0.24031 C14_LAVES 0.75969
Al 01 Cr 01 Mn 25 Mo 31 Ti 42 noHEA  BCC_B2#1 DISORD 0.21927 C14_LAVES 0.78073
Al 01 Cr 01 Mn 25 Mo 33 Ti 40 noHEA  BCC_B2#1 DISORD 0.20702 C14_LAVES 0.79298
Al 01 Cr 01 Mn 25 Mo 35 Ti 38 noHEA  BCC_B2#1 DISORD 0.20734 C14_LAVES 0.79266
Al 01 Cr 01 Mn 25 Mo 37 Ti 36 noHEA  BCC_B2#1 DISORD 0.22185 C14_LAVES 0.77815
Al 01 Cr 01 Mn 25 Mo 39 Ti 34 noHEA  BCC_B2#1 DISORD 0.24761 C14_LAVES 0.75239
Al 01 Cr 01 Mn 25 Mo 41 Ti 32 noHEA  BCC_B2#1 DISORD 0.27965 C14_LAVES 0.72035
Al 01 Cr 01 Mn 25 Mo 43 Ti 30 noHEA  BCC_B2#1 DISORD 0.31416 C14_LAVES 0.68584
Al 01 Cr 01 Mn 25 Mo 45 Ti 28 noHEA  BCC_B2#1 DISORD 0.34910 C14_LAVES 0.65090
Al 01 Cr 01 Mn 25 Mo 47 Ti 26 noHEA  BCC_B2#1 DISORD 0.38353 C14_LAVES 0.61647
Al 01 Cr 01 Mn 25 Mo 49 Ti 24 noHEA  BCC_B2#1 DISORD 0.41714 C14_LAVES 0.58286
Al 01 Cr 01 Mn 27 Mo 23 Ti 48 noHEA  BCC_B2#1 DISORD 0.27182 C14_LAVES 0.72818
Al 01 Cr 01 Mn 27 Mo 25 Ti 46 noHEA  BCC_B2#1 DISORD 0.23641 C14_LAVES 0.76359
Al 01 Cr 01 Mn 27 Mo 27 Ti 44 noHEA  BCC_B2#1 DISORD 0.20400 C14_LAVES 0.79600
Al 01 Cr 01 Mn 27 Mo 29 Ti 42 noHEA  BCC_B2#1 DISORD 0.17607 C14_LAVES 0.82393
Al 01 Cr 01 Mn 27 Mo 31 Ti 40 noHEA  BCC_B2#1 DISORD 0.15606 C14_LAVES 0.84394
Al 01 Cr 01 Mn 27 Mo 33 Ti 38 noHEA  BCC_B2#1 DISORD 0.15055 C14_LAVES 0.84945
Al 01 Cr 01 Mn 27 Mo 35 Ti 36 noHEA  BCC_B2#1 DISORD 0.16557 C14_LAVES 0.83443
Al 01 Cr 01 Mn 27 Mo 37 Ti 34 noHEA  BCC_B2#1 DISORD 0.19715 C14_LAVES 0.80285
Al 01 Cr 01 Mn 27 Mo 39 Ti 32 noHEA  BCC_B2#1 DISORD 0.23596 C14_LAVES 0.76404
Al 01 Cr 01 Mn 27 Mo 41 Ti 30 noHEA  BCC_B2#1 DISORD 0.27626 C14_LAVES 0.72374
Al 01 Cr 01 Mn 27 Mo 43 Ti 28 noHEA  BCC_B2#1 DISORD 0.31583 C14_LAVES 0.68417
Al 01 Cr 01 Mn 27 Mo 45 Ti 26 noHEA  BCC_B2#1 DISORD 0.35401 C14_LAVES 0.64599
Al 01 Cr 01 Mn 27 Mo 47 Ti 24 noHEA  BCC_B2#1 DISORD 0.39076 C14_LAVES 0.60924
Al 01 Cr 01 Mn 27 Mo 49 Ti 22 noHEA  BCC_B2#1 DISORD 0.42638 C14_LAVES 0.57362
Al 01 Cr 01 Mn 29 Mo 21 Ti 48 noHEA  BCC_B2#1 DISORD 0.25415 C14_LAVES 0.74585
Al 01 Cr 01 Mn 29 Mo 23 Ti 46 noHEA  BCC_B2#1 DISORD 0.21408 C14_LAVES 0.78592
Al 01 Cr 01 Mn 29 Mo 25 Ti 44 noHEA  BCC_B2#1 DISORD 0.17634 C14_LAVES 0.82366
Al 01 Cr 01 Mn 29 Mo 27 Ti 42 noHEA  BCC_B2#1 DISORD 0.14171 C14_LAVES 0.85829
Al 01 Cr 01 Mn 29 Mo 29 Ti 40 noHEA  BCC_B2#1 DISORD 0.11257 C14_LAVES 0.88743
Al 01 Cr 01 Mn 29 Mo 31 Ti 38 noHEA  BCC_B2#1 DISORD 0.09684 C14_LAVES 0.90316
Al 01 Cr 01 Mn 29 Mo 33 Ti 36 noHEA  BCC_B2#1 DISORD 0.11016 C14_LAVES 0.88984
Al 01 Cr 01 Mn 29 Mo 35 Ti 34 noHEA  BCC_B2#1 DISORD 0.14956 C14_LAVES 0.85044
Al 01 Cr 01 Mn 29 Mo 37 Ti 32 noHEA  BCC_B2#1 DISORD 0.19637 C14_LAVES 0.80363
Al 01 Cr 01 Mn 29 Mo 39 Ti 30 noHEA  BCC_B2#1 DISORD 0.24263 C14_LAVES 0.75737
Al 01 Cr 01 Mn 29 Mo 41 Ti 28 noHEA  BCC_B2#1 DISORD 0.28658 C14_LAVES 0.71342
Al 01 Cr 01 Mn 29 Mo 43 Ti 26 noHEA  BCC_B2#1 DISORD 0.32816 C14_LAVES 0.67184
Al 01 Cr 01 Mn 29 Mo 45 Ti 24 noHEA  BCC_B2#1 DISORD 0.36773 C14_LAVES 0.63227
Al 01 Cr 01 Mn 29 Mo 47 Ti 22 noHEA  BCC_B2#1 DISORD 0.40588 C14_LAVES 0.59412
Al 01 Cr 01 Mn 29 Mo 49 Ti 20 noHEA  BCC_B2#1 DISORD 0.44328 C14_LAVES 0.55672
Al 01 Cr 01 Mn 31 Mo 19 Ti 48 noHEA  BCC_B2#1 DISORD 0.24358 C14_LAVES 0.75642
Al 01 Cr 01 Mn 31 Mo 21 Ti 46 noHEA  BCC_B2#1 DISORD 0.19966 C14_LAVES 0.80034
Al 01 Cr 01 Mn 31 Mo 23 Ti 44 noHEA  BCC_B2#1 DISORD 0.15734 C14_LAVES 0.84266
Al 01 Cr 01 Mn 31 Mo 25 Ti 42 noHEA  BCC_B2#1 DISORD 0.11701 C14_LAVES 0.88299
Al 01 Cr 01 Mn 31 Mo 27 Ti 40 noHEA  BCC_B2#1 DISORD 0.07941 C14_LAVES 0.92059
Al 01 Cr 01 Mn 31 Mo 29 Ti 38 noHEA  BCC_B2#1 DISORD 0.04945 C14_LAVES 0.95055
Al 01 Cr 01 Mn 31 Mo 31 Ti 36 noHEA  BCC_B2#1 DISORD 0.05547 C14_LAVES 0.94453
Al 01 Cr 01 Mn 31 Mo 33 Ti 34 noHEA  BCC_B2#1 DISORD 0.10596 C14_LAVES 0.89404
Al 01 Cr 01 Mn 31 Mo 35 Ti 32 noHEA  BCC_B2#1 DISORD 0.16169 C14_LAVES 0.83831
Al 01 Cr 01 Mn 31 Mo 37 Ti 30 noHEA  BCC_B2#1 DISORD 0.21357 C14_LAVES 0.78643
Al 01 Cr 01 Mn 31 Mo 39 Ti 28 noHEA  BCC_B2#1 DISORD 0.26137 C14_LAVES 0.73863
Al 01 Cr 01 Mn 31 Mo 41 Ti 26 noHEA  BCC_B2#1 DISORD 0.30586 C14_LAVES 0.69414
Al 01 Cr 01 Mn 31 Mo 43 Ti 24 noHEA  BCC_B2#1 DISORD 0.34787 C14_LAVES 0.65213
Al 01 Cr 01 Mn 31 Mo 45 Ti 22 noHEA  BCC_B2#1 DISORD 0.38823 C14_LAVES 0.61177
Al 01 Cr 01 Mn 31 Mo 47 Ti 20 noHEA  BCC_B2#1 DISORD 0.42369 C14_LAVES 0.57065 SIGMA ORD 0.00565
Al 01 Cr 01 Mn 31 Mo 49 Ti 18 noHEA  BCC_B2#1 DISORD 0.42227 C14_LAVES 0.51333 SIGMA ORD 0.06440
Al 01 Cr 01 Mn 33 Mo 17 Ti 48 noHEA  BCC_B2#1 DISORD 0.23861 C14_LAVES 0.76139
Al 01 Cr 01 Mn 33 Mo 19 Ti 46 noHEA  BCC_B2#1 DISORD 0.19193 C14_LAVES 0.80807
Al 01 Cr 01 Mn 33 Mo 21 Ti 44 noHEA  BCC_B2#1 DISORD 0.14614 C14_LAVES 0.85386
Al 01 Cr 01 Mn 33 Mo 23 Ti 42 noHEA  BCC_B2#1 DISORD 0.10144 C14_LAVES 0.89856
Al 01 Cr 01 Mn 33 Mo 25 Ti 40 noHEA  BCC_B2#1 DISORD 0.05766 C14_LAVES 0.94234
Al 01 Cr 01 Mn 33 Mo 27 Ti 38 noHEA  BCC_B2#1 DISORD 0.01454 C14_LAVES 0.98546
Al 01 Cr 01 Mn 33 Mo 29 Ti 36 noHEA  BCC_B2#1 DISORD 0.00109 C14_LAVES 0.99891
Al 01 Cr 01 Mn 33 Mo 31 Ti 34 noHEA  BCC_B2#1 DISORD 0.06801 C14_LAVES 0.93199
Al 01 Cr 01 Mn 33 Mo 33 Ti 32 noHEA  BCC_B2#1 DISORD 0.13254 C14_LAVES 0.86746
Al 01 Cr 01 Mn 33 Mo 35 Ti 30 noHEA  BCC_B2#1 DISORD 0.18913 C14_LAVES 0.81087
Al 01 Cr 01 Mn 33 Mo 37 Ti 28 noHEA  BCC_B2#1 DISORD 0.24002 C14_LAVES 0.75998
Al 01 Cr 01 Mn 33 Mo 39 Ti 26 noHEA  BCC_B2#1 DISORD 0.28686 C14_LAVES 0.71314
Al 01 Cr 01 Mn 33 Mo 41 Ti 24 noHEA  BCC_B2#1 DISORD 0.33090 C14_LAVES 0.66910
Al 01 Cr 01 Mn 33 Mo 43 Ti 22 noHEA  BCC_B2#1 DISORD 0.37304 C14_LAVES 0.62696
Al 01 Cr 01 Mn 33 Mo 45 Ti 20 noHEA  BCC_B2#1 DISORD 0.38705 C14_LAVES 0.57531 SIGMA ORD 0.03763
Al 01 Cr 01 Mn 33 Mo 47 Ti 18 noHEA  BCC_B2#1 DISORD 0.38504 C14_LAVES 0.51634 MU_PHASE ORD 0.02817 SIGMA ORD 0.07044
Al 01 Cr 01 Mn 33 Mo 49 Ti 16 noHEA  BCC_B2#1 DISORD 0.38281 C14_LAVES 0.45610 MU_PHASE ORD 0.08333 SIGMA ORD 0.07776
Al 01 Cr 01 Mn 35 Mo 15 Ti 48 noHEA  BCC_B2#1 DISORD 0.23756 C14_LAVES 0.76244
Al 01 Cr 01 Mn 35 Mo 17 Ti 46 noHEA  BCC_B2#1 DISORD 0.18909 C14_LAVES 0.81091
Al 01 Cr 01 Mn 35 Mo 19 Ti 44 noHEA  BCC_B2#1 DISORD 0.14102 C14_LAVES 0.85898
Al 01 Cr 01 Mn 35 Mo 21 Ti 42 noHEA  BCC_B2#1 DISORD 0.09337 C14_LAVES 0.90663
Al 01 Cr 01 Mn 35 Mo 23 Ti 40 noHEA  BCC_B2#1 DISORD 0.04577 C14_LAVES 0.95423
Al 01 Cr 01 Mn 35 Mo 25 Ti 38 noHEA  C14_LAVES 1.00000
Al 01 Cr 01 Mn 35 Mo 27 Ti 36 noHEA  C14_LAVES 1.00000
Al 01 Cr 01 Mn 35 Mo 29 Ti 34 noHEA  BCC_B2#1 DISORD 0.03753 C14_LAVES 0.96247
Al 01 Cr 01 Mn 35 Mo 31 Ti 32 noHEA  BCC_B2#1 DISORD 0.10907 C14_LAVES 0.89093
Al 01 Cr 01 Mn 35 Mo 33 Ti 30 noHEA  BCC_B2#1 DISORD 0.16905 C14_LAVES 0.83095
Al 01 Cr 01 Mn 35 Mo 35 Ti 28 noHEA  BCC_B2#1 DISORD 0.22219 C14_LAVES 0.77781
Al 01 Cr 01 Mn 35 Mo 37 Ti 26 noHEA  BCC_B2#1 DISORD 0.27083 C14_LAVES 0.72917
Al 01 Cr 01 Mn 35 Mo 39 Ti 24 noHEA  BCC_B2#1 DISORD 0.31643 C14_LAVES 0.68357
Al 01 Cr 01 Mn 35 Mo 41 Ti 22 noHEA  BCC_B2#1 DISORD 0.35132 C14_LAVES 0.63740 SIGMA ORD 0.01128
Al 01 Cr 01 Mn 35 Mo 43 Ti 20 noHEA  BCC_B2#1 DISORD 0.35009 C14_LAVES 0.57930 MU_PHASE ORD 0.00715 SIGMA ORD 0.06346
Al 01 Cr 01 Mn 35 Mo 45 Ti 18 noHEA  BCC_B2#1 DISORD 0.34784 C14_LAVES 0.51907 MU_PHASE ORD 0.06227 SIGMA ORD 0.07082
Al 01 Cr 01 Mn 35 Mo 47 Ti 16 noHEA  BCC_B2#1 DISORD 0.34561 C14_LAVES 0.45883 MU_PHASE ORD 0.11744 SIGMA ORD 0.07813
Al 01 Cr 01 Mn 35 Mo 49 Ti 14 noHEA  BCC_B2#1 DISORD 0.34339 C14_LAVES 0.39859 MU_PHASE ORD 0.17265 SIGMA ORD 0.08538
Al 01 Cr 01 Mn 37 Mo 13 Ti 48 noHEA  BCC_B2#1 DISORD 0.23910 C14_LAVES 0.76090
Al 01 Cr 01 Mn 37 Mo 15 Ti 46 noHEA  BCC_B2#1 DISORD 0.18948 C14_LAVES 0.81052
Al 01 Cr 01 Mn 37 Mo 17 Ti 44 noHEA  BCC_B2#1 DISORD 0.14000 C14_LAVES 0.86000
Al 01 Cr 01 Mn 37 Mo 19 Ti 42 noHEA  BCC_B2#1 DISORD 0.09059 C14_LAVES 0.90941
Al 01 Cr 01 Mn 37 Mo 21 Ti 40 noHEA  BCC_B2#1 DISORD 0.04086 C14_LAVES 0.95914
Al 01 Cr 01 Mn 37 Mo 23 Ti 38 noHEA  C14_LAVES 1.00000
Al 01 Cr 01 Mn 37 Mo 25 Ti 36 noHEA  C14_LAVES 1.00000
Al 01 Cr 01 Mn 37 Mo 27 Ti 34 noHEA  BCC_B2#1 DISORD 0.01534 C14_LAVES 0.98466
Al 01 Cr 01 Mn 37 Mo 29 Ti 32 noHEA  BCC_B2#1 DISORD 0.09085 C14_LAVES 0.90915
Al 01 Cr 01 Mn 37 Mo 31 Ti 30 noHEA  BCC_B2#1 DISORD 0.15284 C14_LAVES 0.84716
Al 01 Cr 01 Mn 37 Mo 33 Ti 28 noHEA  BCC_B2#1 DISORD 0.20745 C14_LAVES 0.79255
Al 01 Cr 01 Mn 37 Mo 35 Ti 26 noHEA  BCC_B2#1 DISORD 0.25734 C14_LAVES 0.74266
Al 01 Cr 01 Mn 37 Mo 37 Ti 24 noHEA  BCC_B2#1 DISORD 0.30385 C14_LAVES 0.69615
Al 01 Cr 01 Mn 37 Mo 39 Ti 22 noHEA  BCC_B2#1 DISORD 0.31491 C14_LAVES 0.64171 SIGMA ORD 0.04338
Al 01 Cr 01 Mn 37 Mo 41 Ti 20 noHEA  BCC_B2#1 DISORD 0.31288 C14_LAVES 0.58203 MU_PHASE ORD 0.04124 SIGMA ORD 0.06384
Al 01 Cr 01 Mn 37 Mo 43 Ti 18 noHEA  BCC_B2#1 DISORD 0.31064 C14_LAVES 0.52179 MU_PHASE ORD 0.09637 SIGMA ORD 0.07119
Al 01 Cr 01 Mn 37 Mo 45 Ti 16 noHEA  BCC_B2#1 DISORD 0.30841 C14_LAVES 0.46156 MU_PHASE ORD 0.15154 SIGMA ORD 0.07850
Al 01 Cr 01 Mn 37 Mo 47 Ti 14 noHEA  BCC_B2#1 DISORD 0.30619 C14_LAVES 0.40132 MU_PHASE ORD 0.20675 SIGMA ORD 0.08574
Al 01 Cr 01 Mn 37 Mo 49 Ti 12 noHEA  BCC_B2#1 DISORD 0.30399 C14_LAVES 0.34108 MU_PHASE ORD 0.26203 SIGMA ORD 0.09290
Al 01 Cr 01 Mn 39 Mo 11 Ti 48 noHEA  BCC_B2#1 DISORD 0.24022 C14_LAVES 0.75830 HCP_A3 0.00148
Al 01 Cr 01 Mn 39 Mo 13 Ti 46 noHEA  BCC_B2#1 DISORD 0.19191 C14_LAVES 0.80809
Al 01 Cr 01 Mn 39 Mo 15 Ti 44 noHEA  BCC_B2#1 DISORD 0.14156 C14_LAVES 0.85844
Al 01 Cr 01 Mn 39 Mo 17 Ti 42 noHEA  BCC_B2#1 DISORD 0.09110 C14_LAVES 0.90890
Al 01 Cr 01 Mn 39 Mo 19 Ti 40 noHEA  BCC_B2#1 DISORD 0.04022 C14_LAVES 0.95978
Al 01 Cr 01 Mn 39 Mo 21 Ti 38 noHEA  C14_LAVES 1.00000
Al 01 Cr 01 Mn 39 Mo 23 Ti 36 noHEA  C14_LAVES 1.00000
Al 01 Cr 01 Mn 39 Mo 25 Ti 34 noHEA  BCC_B2#1 DISORD 0.00054 C14_LAVES 0.99946
Al 01 Cr 01 Mn 39 Mo 27 Ti 32 noHEA  BCC_B2#1 DISORD 0.07708 C14_LAVES 0.92292
Al 01 Cr 01 Mn 39 Mo 29 Ti 30 noHEA  BCC_B2#1 DISORD 0.13989 C14_LAVES 0.86011
Al 01 Cr 01 Mn 39 Mo 31 Ti 28 noHEA  BCC_B2#1 DISORD 0.19528 C14_LAVES 0.80472
Al 01 Cr 01 Mn 39 Mo 33 Ti 26 noHEA  BCC_B2#1 DISORD 0.24584 C14_LAVES 0.75416
Al 01 Cr 01 Mn 39 Mo 35 Ti 24 noHEA  BCC_B2#1 DISORD 0.27920 C14_LAVES 0.70390 SIGMA ORD 0.01690
Al 01 Cr 01 Mn 39 Mo 37 Ti 22 noHEA  BCC_B2#1 DISORD 0.27793 C14_LAVES 0.64498 MU_PHASE ORD 0.02024 SIGMA ORD 0.05684
Al 01 Cr 01 Mn 39 Mo 39 Ti 20 noHEA  BCC_B2#1 DISORD 0.27568 C14_LAVES 0.58475 MU_PHASE ORD 0.07534 SIGMA ORD 0.06422
Al 01 Cr 01 Mn 39 Mo 41 Ti 18 noHEA  BCC_B2#1 DISORD 0.27344 C14_LAVES 0.52452 MU_PHASE ORD 0.13047 SIGMA ORD 0.07157
Al 01 Cr 01 Mn 39 Mo 43 Ti 16 noHEA  BCC_B2#1 DISORD 0.27121 C14_LAVES 0.46429 MU_PHASE ORD 0.18564 SIGMA ORD 0.07887
Al 01 Cr 01 Mn 39 Mo 45 Ti 14 noHEA  BCC_B2#1 DISORD 0.26899 C14_LAVES 0.40406 MU_PHASE ORD 0.24086 SIGMA ORD 0.08610
Al 01 Cr 01 Mn 39 Mo 47 Ti 12 noHEA  BCC_B2#1 DISORD 0.26679 C14_LAVES 0.34383 MU_PHASE ORD 0.29614 SIGMA ORD 0.09324
Al 01 Cr 01 Mn 39 Mo 49 Ti 10 noHEA  BCC_B2#1 DISORD 0.26463 C14_LAVES 0.28359 MU_PHASE ORD 0.35153 SIGMA ORD 0.10025
Al 01 Cr 01 Mn 41 Mo 09 Ti 48 noHEA  C14_LAVES 0.82496 HCP_A3 0.17504
Al 01 Cr 01 Mn 41 Mo 11 Ti 46 noHEA  BCC_B2#1 DISORD 0.05141 C14_LAVES 0.84654 HCP_A3 0.10205
Al 01 Cr 01 Mn 41 Mo 13 Ti 44 noHEA  BCC_B2#1 DISORD 0.08842 C14_LAVES 0.87198 HCP_A3 0.03959
Al 01 Cr 01 Mn 41 Mo 15 Ti 42 noHEA  BCC_B2#1 DISORD 0.09360 C14_LAVES 0.90640
Al 01 Cr 01 Mn 41 Mo 17 Ti 40 noHEA  BCC_B2#1 DISORD 0.04206 C14_LAVES 0.95794
Al 01 Cr 01 Mn 41 Mo 19 Ti 38 noHEA  C14_LAVES 1.00000
Al 01 Cr 01 Mn 41 Mo 21 Ti 36 noHEA  C14_LAVES 1.00000
Al 01 Cr 01 Mn 41 Mo 23 Ti 34 noHEA  C14_LAVES 1.00000
Al 01 Cr 01 Mn 41 Mo 25 Ti 32 noHEA  BCC_B2#1 DISORD 0.06679 C14_LAVES 0.93321
Al 01 Cr 01 Mn 41 Mo 27 Ti 30 noHEA  BCC_B2#1 DISORD 0.12956 C14_LAVES 0.87044
Al 01 Cr 01 Mn 41 Mo 29 Ti 28 noHEA  BCC_B2#1 DISORD 0.18514 C14_LAVES 0.81486
Al 01 Cr 01 Mn 41 Mo 31 Ti 26 noHEA  BCC_B2#1 DISORD 0.23554 C14_LAVES 0.76446
Al 01 Cr 01 Mn 41 Mo 33 Ti 24 noHEA  BCC_B2#1 DISORD 0.24297 C14_LAVES 0.70791 SIGMA ORD 0.04912
Al 01 Cr 01 Mn 41 Mo 35 Ti 22 noHEA  BCC_B2#1 DISORD 0.24073 C14_LAVES 0.64771 MU_PHASE ORD 0.05433 SIGMA ORD 0.05723
Al 01 Cr 01 Mn 41 Mo 37 Ti 20 noHEA  BCC_B2#1 DISORD 0.23848 C14_LAVES 0.58748 MU_PHASE ORD 0.10943 SIGMA ORD 0.06461
Al 01 Cr 01 Mn 41 Mo 39 Ti 18 noHEA  BCC_B2#1 DISORD 0.23624 C14_LAVES 0.52725 MU_PHASE ORD 0.16456 SIGMA ORD 0.07195
Al 01 Cr 01 Mn 41 Mo 41 Ti 16 noHEA  BCC_B2#1 DISORD 0.23400 C14_LAVES 0.46702 MU_PHASE ORD 0.21973 SIGMA ORD 0.07924
Al 01 Cr 01 Mn 41 Mo 43 Ti 14 noHEA  BCC_B2#1 DISORD 0.23178 C14_LAVES 0.40680 MU_PHASE ORD 0.27496 SIGMA ORD 0.08646
Al 01 Cr 01 Mn 41 Mo 45 Ti 12 noHEA  BCC_B2#1 DISORD 0.22959 C14_LAVES 0.34657 MU_PHASE ORD 0.33025 SIGMA ORD 0.09359
Al 01 Cr 01 Mn 41 Mo 47 Ti 10 noHEA  BCC_B2#1 DISORD 0.22743 C14_LAVES 0.28635 MU_PHASE ORD 0.38565 SIGMA#2 ORD 0.10057
Al 01 Cr 01 Mn 41 Mo 49 Ti 08 noHEA  BCC_B2#1 DISORD 0.22534 C14_LAVES 0.22613 MU_PHASE ORD 0.44121 SIGMA ORD 0.10732
Al 01 Cr 01 Mn 43 Mo 07 Ti 48 noHEA  C14_LAVES 0.82078 HCP_A3 0.17922
Al 01 Cr 01 Mn 43 Mo 09 Ti 46 noHEA  C14_LAVES 0.85734 HCP_A3 0.14266
Al 01 Cr 01 Mn 43 Mo 11 Ti 44 noHEA  C14_LAVES 0.89412 HCP_A3 0.10588
Al 01 Cr 01 Mn 43 Mo 13 Ti 42 noHEA  C14_LAVES 0.93099 HCP_A3 0.06901
Al 01 Cr 01 Mn 43 Mo 15 Ti 40 noHEA  C14_LAVES 0.96785 HCP_A3 0.03215
Al 01 Cr 01 Mn 43 Mo 17 Ti 38 noHEA  C14_LAVES 1.00000
Al 01 Cr 01 Mn 43 Mo 19 Ti 36 noHEA  C14_LAVES 1.00000
Al 01 Cr 01 Mn 43 Mo 21 Ti 34 noHEA  C14_LAVES 1.00000
Al 01 Cr 01 Mn 43 Mo 23 Ti 32 noHEA  BCC_B2#1 DISORD 0.05910 C14_LAVES 0.94090
Al 01 Cr 01 Mn 43 Mo 25 Ti 30 noHEA  BCC_B2#1 DISORD 0.12122 C14_LAVES 0.87878
Al 01 Cr 01 Mn 43 Mo 27 Ti 28 noHEA  BCC_B2#1 DISORD 0.17635 C14_LAVES 0.82365
Al 01 Cr 01 Mn 43 Mo 29 Ti 26 noHEA  BCC_B2#1 DISORD 0.20729 C14_LAVES 0.77020 SIGMA ORD 0.02251
Al 01 Cr 01 Mn 43 Mo 31 Ti 24 noHEA  BCC_B2#1 DISORD 0.20578 C14_LAVES 0.71066 MU_PHASE ORD 0.03335 SIGMA ORD 0.05021
Al 01 Cr 01 Mn 43 Mo 33 Ti 22 noHEA  BCC_B2#1 DISORD 0.20353 C14_LAVES 0.65043 MU_PHASE ORD 0.08842 SIGMA ORD 0.05762
Al 01 Cr 01 Mn 43 Mo 35 Ti 20 noHEA  BCC_B2#1 DISORD 0.20128 C14_LAVES 0.59021 MU_PHASE ORD 0.14352 SIGMA ORD 0.06499
Al 01 Cr 01 Mn 43 Mo 37 Ti 18 noHEA  BCC_B2#1 DISORD 0.19903 C14_LAVES 0.52998 MU_PHASE ORD 0.19865 SIGMA ORD 0.07233
Al 01 Cr 01 Mn 43 Mo 39 Ti 16 noHEA  BCC_B2#1 DISORD 0.19680 C14_LAVES 0.46976 MU_PHASE ORD 0.25383 SIGMA ORD 0.07961
Al 01 Cr 01 Mn 43 Mo 41 Ti 14 noHEA  BCC_B2#1 DISORD 0.19458 C14_LAVES 0.40954 MU_PHASE ORD 0.30906 SIGMA ORD 0.08682
Al 01 Cr 01 Mn 43 Mo 43 Ti 12 noHEA  BCC_B2#1 DISORD 0.19239 C14_LAVES 0.34932 MU_PHASE ORD 0.36436 SIGMA ORD 0.09393
Al 01 Cr 01 Mn 43 Mo 45 Ti 10 noHEA  BCC_B2#1 DISORD 0.19024 C14_LAVES 0.28911 MU_PHASE ORD 0.41978 SIGMA#2 ORD 0.10088
Al 01 Cr 01 Mn 43 Mo 47 Ti 08 noHEA  BCC_B2#1 DISORD 0.18815 C14_LAVES 0.22890 MU_PHASE ORD 0.47537 SIGMA ORD 0.10758
Al 01 Cr 01 Mn 43 Mo 49 Ti 06 noHEA  BCC_B2#1 DISORD 0.18220 C14_LAVES 0.16880 CR3SI_A15 0.00390 MU_PHASE ORD 0.53072 SIGMA ORD 0.11437
Al 01 Cr 01 Mn 45 Mo 05 Ti 48 noHEA  C14_LAVES 0.73185 HCP_A3 0.16045 MNTI_LT 0.10770
Al 01 Cr 01 Mn 45 Mo 07 Ti 46 noHEA  C14_LAVES 0.85331 HCP_A3 0.14669
Al 01 Cr 01 Mn 45 Mo 09 Ti 44 noHEA  C14_LAVES 0.88991 HCP_A3 0.11009
Al 01 Cr 01 Mn 45 Mo 11 Ti 42 noHEA  C14_LAVES 0.92676 HCP_A3 0.07324
Al 01 Cr 01 Mn 45 Mo 13 Ti 40 noHEA  C14_LAVES 0.96378 HCP_A3 0.03622
Al 01 Cr 01 Mn 45 Mo 15 Ti 38 noHEA  C14_LAVES 1.00000
Al 01 Cr 01 Mn 45 Mo 17 Ti 36 noHEA  C14_LAVES 1.00000
Al 01 Cr 01 Mn 45 Mo 19 Ti 34 noHEA  C14_LAVES 1.00000
Al 01 Cr 01 Mn 45 Mo 21 Ti 32 noHEA  BCC_B2#1 DISORD 0.05325 C14_LAVES 0.94674
Al 01 Cr 01 Mn 45 Mo 23 Ti 30 noHEA  BCC_B2#1 DISORD 0.11423 C14_LAVES 0.88577
Al 01 Cr 01 Mn 45 Mo 25 Ti 28 noHEA  BCC_B2#1 DISORD 0.16797 C14_LAVES 0.83203
Al 01 Cr 01 Mn 45 Mo 27 Ti 26 noHEA  BCC_B2#1 DISORD 0.17084 C14_LAVES 0.77361 MU_PHASE ORD 0.01238 SIGMA ORD 0.04317
Al 01 Cr 01 Mn 45 Mo 29 Ti 24 noHEA  BCC_B2#1 DISORD 0.16858 C14_LAVES 0.71338 MU_PHASE ORD 0.06744 SIGMA ORD 0.05060
Al 01 Cr 01 Mn 45 Mo 31 Ti 22 noHEA  BCC_B2#1 DISORD 0.16632 C14_LAVES 0.65316 MU_PHASE ORD 0.12251 SIGMA ORD 0.05801
Al 01 Cr 01 Mn 45 Mo 33 Ti 20 noHEA  BCC_B2#1 DISORD 0.16407 C14_LAVES 0.59294 MU_PHASE ORD 0.17761 SIGMA ORD 0.06538
Al 01 Cr 01 Mn 45 Mo 35 Ti 18 noHEA  BCC_B2#1 DISORD 0.16183 C14_LAVES 0.53272 MU_PHASE ORD 0.23274 SIGMA ORD 0.07271
Al 01 Cr 01 Mn 45 Mo 37 Ti 16 noHEA  BCC_B2#1 DISORD 0.15959 C14_LAVES 0.47250 MU_PHASE ORD 0.28792 SIGMA ORD 0.07999
Al 01 Cr 01 Mn 45 Mo 39 Ti 14 noHEA  BCC_B2#1 DISORD 0.15738 C14_LAVES 0.41229 MU_PHASE ORD 0.34315 SIGMA ORD 0.08718
Al 01 Cr 01 Mn 45 Mo 41 Ti 12 noHEA  BCC_B2#1 DISORD 0.15518 C14_LAVES 0.35208 MU_PHASE ORD 0.39847 SIGMA ORD 0.09427
Al 01 Cr 01 Mn 45 Mo 43 Ti 10 noHEA  BCC_B2#1 DISORD 0.15303 C14_LAVES 0.29188 MU_PHASE ORD 0.45391 SIGMA#2 ORD 0.10119
Al 01 Cr 01 Mn 45 Mo 45 Ti 08 noHEA  BCC_B2#1 DISORD 0.15096 C14_LAVES 0.23169 MU_PHASE ORD 0.50953 SIGMA ORD 0.10782
Al 01 Cr 01 Mn 45 Mo 47 Ti 06 noHEA  BCC_B2#1 DISORD 0.14226 C14_LAVES 0.17166 CR3SI_A15 0.00660 MU_PHASE ORD 0.56459 SIGMA ORD 0.11489
Al 01 Cr 01 Mn 45 Mo 49 Ti 04 noHEA  BCC_B2#1 DISORD 0.13144 C14_LAVES 0.11168 CR3SI_A15 0.01528 MU_PHASE ORD 0.61942 SIGMA ORD 0.12217
Al 01 Cr 01 Mn 47 Mo 03 Ti 48 noHEA  C14_LAVES 0.53794 HCP_A3 0.11316 MNTI_LT 0.34890
Al 01 Cr 01 Mn 47 Mo 05 Ti 46 noHEA  C14_LAVES 0.75657 HCP_A3 0.12560 MNTI_LT 0.11783
Al 01 Cr 01 Mn 47 Mo 07 Ti 44 noHEA  C14_LAVES 0.88601 HCP_A3 0.11399
Al 01 Cr 01 Mn 47 Mo 09 Ti 42 noHEA  C14_LAVES 0.92273 HCP_A3 0.07727
Al 01 Cr 01 Mn 47 Mo 11 Ti 40 noHEA  C14_LAVES 0.95979 HCP_A3 0.04021
Al 01 Cr 01 Mn 47 Mo 13 Ti 38 noHEA  C14_LAVES 0.99721 HCP_A3 0.00279
Al 01 Cr 01 Mn 47 Mo 15 Ti 36 noHEA  C14_LAVES 1.00000
Al 01 Cr 01 Mn 47 Mo 17 Ti 34 noHEA  C14_LAVES 1.00000
Al 01 Cr 01 Mn 47 Mo 19 Ti 32 noHEA  BCC_B2#1 DISORD 0.04860 C14_LAVES 0.95140
Al 01 Cr 01 Mn 47 Mo 21 Ti 30 noHEA  BCC_B2#1 DISORD 0.10783 C14_LAVES 0.89217
Al 01 Cr 01 Mn 47 Mo 23 Ti 28 noHEA  BCC_B2#1 DISORD 0.13555 C14_LAVES 0.83633 SIGMA ORD 0.02812
Al 01 Cr 01 Mn 47 Mo 25 Ti 26 noHEA  BCC_B2#1 DISORD 0.13363 C14_LAVES 0.77633 MU_PHASE ORD 0.04647 SIGMA ORD 0.04356
Al 01 Cr 01 Mn 47 Mo 27 Ti 24 noHEA  BCC_B2#1 DISORD 0.13137 C14_LAVES 0.71611 MU_PHASE ORD 0.10152 SIGMA ORD 0.05099
Al 01 Cr 01 Mn 47 Mo 29 Ti 22 noHEA  BCC_B2#1 DISORD 0.12912 C14_LAVES 0.65589 MU_PHASE ORD 0.15660 SIGMA ORD 0.05840
Al 01 Cr 01 Mn 47 Mo 31 Ti 20 noHEA  BCC_B2#1 DISORD 0.12686 C14_LAVES 0.59567 MU_PHASE ORD 0.21169 SIGMA ORD 0.06577
Al 01 Cr 01 Mn 47 Mo 33 Ti 18 noHEA  BCC_B2#1 DISORD 0.12462 C14_LAVES 0.53546 MU_PHASE ORD 0.26683 SIGMA ORD 0.07309
Al 01 Cr 01 Mn 47 Mo 35 Ti 16 noHEA  BCC_B2#1 DISORD 0.12239 C14_LAVES 0.47525 MU_PHASE ORD 0.32200 SIGMA ORD 0.08036
Al 01 Cr 01 Mn 47 Mo 37 Ti 14 noHEA  BCC_B2#1 DISORD 0.12017 C14_LAVES 0.41504 MU_PHASE ORD 0.37724 SIGMA ORD 0.08755
Al 01 Cr 01 Mn 47 Mo 39 Ti 12 noHEA  BCC_B2#1 DISORD 0.11798 C14_LAVES 0.35484 MU_PHASE ORD 0.43257 SIGMA ORD 0.09461
Al 01 Cr 01 Mn 47 Mo 41 Ti 10 noHEA  BCC_B2#1 DISORD 0.11583 C14_LAVES 0.29465 MU_PHASE ORD 0.48803 SIGMA#2 ORD 0.10149
Al 01 Cr 01 Mn 47 Mo 43 Ti 08 noHEA  BCC_B2#1 DISORD 0.11315 C14_LAVES 0.23450 CR3SI_A15 0.00061 MU_PHASE ORD 0.54363 SIGMA ORD 0.10812
Al 01 Cr 01 Mn 47 Mo 45 Ti 06 noHEA  BCC_B2#1 DISORD 0.10232 C14_LAVES 0.17452 CR3SI_A15 0.00929 MU_PHASE ORD 0.59846 SIGMA ORD 0.11540
Al 01 Cr 01 Mn 47 Mo 47 Ti 04 noHEA  BCC_B2#1 DISORD 0.09150 C14_LAVES 0.11454 CR3SI_A15 0.01797 MU_PHASE ORD 0.65329 SIGMA ORD 0.12269
Al 01 Cr 01 Mn 47 Mo 49 Ti 02 noHEA  BCC_B2#1 DISORD 0.08068 C14_LAVES 0.05457 CR3SI_A15 0.02665 MU_PHASE ORD 0.70812 SIGMA ORD 0.12998
Al 01 Cr 01 Mn 49 Mo 01 Ti 48 noHEA  C14_LAVES 0.34915 HCP_A3 0.06534 MNTI_LT 0.58551
Al 01 Cr 01 Mn 49 Mo 03 Ti 46 noHEA  C14_LAVES 0.57211 HCP_A3 0.08011 MNTI_LT 0.34778
Al 01 Cr 01 Mn 49 Mo 05 Ti 44 noHEA  C14_LAVES 0.78717 HCP_A3 0.09199 MNTI_LT 0.12084
Al 01 Cr 01 Mn 49 Mo 07 Ti 42 noHEA  C14_LAVES 0.91894 HCP_A3 0.08106
Al 01 Cr 01 Mn 49 Mo 09 Ti 40 noHEA  C14_LAVES 0.95592 HCP_A3 0.04408
Al 01 Cr 01 Mn 49 Mo 11 Ti 38 noHEA  C14_LAVES 0.99338 HCP_A3 0.00662
Al 01 Cr 01 Mn 49 Mo 13 Ti 36 noHEA  C14_LAVES 1.00000
Al 01 Cr 01 Mn 49 Mo 15 Ti 34 noHEA  C14_LAVES 1.00000
Al 01 Cr 01 Mn 49 Mo 17 Ti 32 noHEA  BCC_B2#1 DISORD 0.04449 C14_LAVES 0.95551
Al 01 Cr 01 Mn 49 Mo 19 Ti 30 noHEA  BCC_B2#1 DISORD 0.09945 C14_LAVES 0.89880 SIGMA ORD 0.00175
Al 01 Cr 01 Mn 49 Mo 21 Ti 28 noHEA  BCC_B2#1 DISORD 0.09869 C14_LAVES 0.83928 MU_PHASE ORD 0.02552 SIGMA ORD 0.03651
Al 01 Cr 01 Mn 49 Mo 23 Ti 26 noHEA  BCC_B2#1 DISORD 0.09643 C14_LAVES 0.77906 MU_PHASE ORD 0.08055 SIGMA ORD 0.04396
Al 01 Cr 01 Mn 49 Mo 25 Ti 24 noHEA  BCC_B2#1 DISORD 0.09417 C14_LAVES 0.71884 MU_PHASE ORD 0.13560 SIGMA ORD 0.05139
Al 01 Cr 01 Mn 49 Mo 27 Ti 22 noHEA  BCC_B2#1 DISORD 0.09191 C14_LAVES 0.65862 MU_PHASE ORD 0.19068 SIGMA ORD 0.05879
Al 01 Cr 01 Mn 49 Mo 29 Ti 20 noHEA  BCC_B2#1 DISORD 0.08966 C14_LAVES 0.59841 MU_PHASE ORD 0.24577 SIGMA ORD 0.06616
Al 01 Cr 01 Mn 49 Mo 31 Ti 18 noHEA  BCC_B2#1 DISORD 0.08741 C14_LAVES 0.53820 MU_PHASE ORD 0.30091 SIGMA ORD 0.07348
Al 01 Cr 01 Mn 49 Mo 33 Ti 16 noHEA  BCC_B2#1 DISORD 0.08518 C14_LAVES 0.47799 MU_PHASE ORD 0.35609 SIGMA ORD 0.08074
Al 01 Cr 01 Mn 49 Mo 35 Ti 14 noHEA  BCC_B2#1 DISORD 0.08296 C14_LAVES 0.41780 MU_PHASE ORD 0.41133 SIGMA ORD 0.08791
Al 01 Cr 01 Mn 49 Mo 37 Ti 12 noHEA  BCC_B2#1 DISORD 0.08076 C14_LAVES 0.35761 MU_PHASE ORD 0.46667 SIGMA ORD 0.09495
Al 01 Cr 01 Mn 49 Mo 39 Ti 10 noHEA  BCC_B2#1 DISORD 0.07862 C14_LAVES 0.29744 MU_PHASE ORD 0.52216 SIGMA#2 ORD 0.10179
Al 01 Cr 01 Mn 49 Mo 41 Ti 08 noHEA  BCC_B2#1 DISORD 0.07321 C14_LAVES 0.23735 CR3SI_A15 0.00331 MU_PHASE ORD 0.57750 SIGMA ORD 0.10863
Al 01 Cr 01 Mn 49 Mo 43 Ti 06 noHEA  BCC_B2#1 DISORD 0.06239 C14_LAVES 0.17738 CR3SI_A15 0.01199 MU_PHASE ORD 0.63233 SIGMA ORD 0.11592
Al 01 Cr 01 Mn 49 Mo 45 Ti 04 noHEA  BCC_B2#1 DISORD 0.05156 C14_LAVES 0.11740 CR3SI_A15 0.02067 MU_PHASE ORD 0.68716 SIGMA ORD 0.12321
Al 01 Cr 01 Mn 49 Mo 47 Ti 02 noHEA  BCC_B2#1 DISORD 0.04074 C14_LAVES 0.05742 CR3SI_A15 0.02935 MU_PHASE ORD 0.74199 SIGMA ORD 0.13049
Al 01 Cr 03 Mn 01 Mo 47 Ti 48 noHEA  BCC_B2#1 DISORD 0.94480 C14_LAVES 0.05520
Al 01 Cr 03 Mn 01 Mo 49 Ti 46 noHEA  BCC_B2#1 DISORD 0.94218 C14_LAVES 0.05782
Al 01 Cr 03 Mn 03 Mo 45 Ti 48 noHEA  BCC_B2#1 DISORD 0.86720 C14_LAVES 0.13280
Al 01 Cr 03 Mn 03 Mo 47 Ti 46 noHEA  BCC_B2#1 DISORD 0.86375 C14_LAVES 0.13625
Al 01 Cr 03 Mn 03 Mo 49 Ti 44 noHEA  BCC_B2#1 DISORD 0.86106 C14_LAVES 0.13894
Al 01 Cr 03 Mn 05 Mo 43 Ti 48 noHEA  BCC_B2#1 DISORD 0.79782 C14_LAVES 0.20218
Al 01 Cr 03 Mn 05 Mo 45 Ti 46 noHEA  BCC_B2#1 DISORD 0.79355 C14_LAVES 0.20645
Al 01 Cr 03 Mn 05 Mo 47 Ti 44 noHEA  BCC_B2#1 DISORD 0.79034 C14_LAVES 0.20966
Al 01 Cr 03 Mn 05 Mo 49 Ti 42 noHEA  BCC_B2#1 DISORD 0.78819 C14_LAVES 0.21181
Al 01 Cr 03 Mn 07 Mo 41 Ti 48 noHEA  BCC_B2#1 DISORD 0.73167 C14_LAVES 0.26833
Al 01 Cr 03 Mn 07 Mo 43 Ti 46 noHEA  BCC_B2#1 DISORD 0.72642 C14_LAVES 0.27358
Al 01 Cr 03 Mn 07 Mo 45 Ti 44 noHEA  BCC_B2#1 DISORD 0.72256 C14_LAVES 0.27744
Al 01 Cr 03 Mn 07 Mo 47 Ti 42 noHEA  BCC_B2#1 DISORD 0.72013 C14_LAVES 0.27987
Al 01 Cr 03 Mn 07 Mo 49 Ti 40 noHEA  BCC_B2#1 DISORD 0.71915 C14_LAVES 0.28085
Al 01 Cr 03 Mn 09 Mo 39 Ti 48 noHEA  BCC_B2#1 DISORD 0.66782 C14_LAVES 0.33218
Al 01 Cr 03 Mn 09 Mo 41 Ti 46 noHEA  BCC_B2#1 DISORD 0.66129 C14_LAVES 0.33871
Al 01 Cr 03 Mn 09 Mo 43 Ti 44 noHEA  BCC_B2#1 DISORD 0.65656 C14_LAVES 0.34344
Al 01 Cr 03 Mn 09 Mo 45 Ti 42 noHEA  BCC_B2#1 DISORD 0.65370 C14_LAVES 0.34630
Al 01 Cr 03 Mn 09 Mo 47 Ti 40 noHEA  BCC_B2#1 DISORD 0.65275 C14_LAVES 0.34725
Al 01 Cr 03 Mn 09 Mo 49 Ti 38 noHEA  BCC_B2#1 DISORD 0.65370 C14_LAVES 0.34630
Al 01 Cr 03 Mn 11 Mo 37 Ti 48 noHEA  BCC_B2#1 DISORD 0.60620 C14_LAVES 0.39380
Al 01 Cr 03 Mn 11 Mo 39 Ti 46 noHEA  BCC_B2#1 DISORD 0.59799 C14_LAVES 0.40201
Al 01 Cr 03 Mn 11 Mo 41 Ti 44 noHEA  BCC_B2#1 DISORD 0.59204 C14_LAVES 0.40796
Al 01 Cr 03 Mn 11 Mo 43 Ti 42 noHEA  BCC_B2#1 DISORD 0.58850 C14_LAVES 0.41150
Al 01 Cr 03 Mn 11 Mo 45 Ti 40 noHEA  BCC_B2#1 DISORD 0.58745 C14_LAVES 0.41255
Al 01 Cr 03 Mn 11 Mo 47 Ti 38 noHEA  BCC_B2#1 DISORD 0.58890 C14_LAVES 0.41110
Al 01 Cr 03 Mn 11 Mo 49 Ti 36 noHEA  BCC_B2#1 DISORD 0.59277 C14_LAVES 0.40723
Al 01 Cr 03 Mn 13 Mo 35 Ti 48 noHEA  BCC_B2#1 DISORD 0.54712 C14_LAVES 0.45288
Al 01 Cr 03 Mn 13 Mo 37 Ti 46 noHEA  BCC_B2#1 DISORD 0.53672 C14_LAVES 0.46328
Al 01 Cr 03 Mn 13 Mo 39 Ti 44 noHEA  BCC_B2#1 DISORD 0.52908 C14_LAVES 0.47092
Al 01 Cr 03 Mn 13 Mo 41 Ti 42 noHEA  BCC_B2#1 DISORD 0.52447 C14_LAVES 0.47553
Al 01 Cr 03 Mn 13 Mo 43 Ti 40 noHEA  BCC_B2#1 DISORD 0.52309 C14_LAVES 0.47691
Al 01 Cr 03 Mn 13 Mo 45 Ti 38 noHEA  BCC_B2#1 DISORD 0.52499 C14_LAVES 0.47501
Al 01 Cr 03 Mn 13 Mo 47 Ti 36 noHEA  BCC_B2#1 DISORD 0.53005 C14_LAVES 0.46995
Al 01 Cr 03 Mn 13 Mo 49 Ti 34 noHEA  BCC_B2#1 DISORD 0.53801 C14_LAVES 0.46199
Al 01 Cr 03 Mn 15 Mo 33 Ti 48 noHEA  BCC_B2#1 DISORD 0.49119 C14_LAVES 0.50881
Al 01 Cr 03 Mn 15 Mo 35 Ti 46 noHEA  BCC_B2#1 DISORD 0.47798 C14_LAVES 0.52202
Al 01 Cr 03 Mn 15 Mo 37 Ti 44 noHEA  BCC_B2#1 DISORD 0.46801 C14_LAVES 0.53199
Al 01 Cr 03 Mn 15 Mo 39 Ti 42 noHEA  BCC_B2#1 DISORD 0.46178 C14_LAVES 0.53822
Al 01 Cr 03 Mn 15 Mo 41 Ti 40 noHEA  BCC_B2#1 DISORD 0.45969 C14_LAVES 0.54031
Al 01 Cr 03 Mn 15 Mo 43 Ti 38 noHEA  BCC_B2#1 DISORD 0.46189 C14_LAVES 0.53811
Al 01 Cr 03 Mn 15 Mo 45 Ti 36 noHEA  BCC_B2#1 DISORD 0.46824 C14_LAVES 0.53176
Al 01 Cr 03 Mn 15 Mo 47 Ti 34 noHEA  BCC_B2#1 DISORD 0.47834 C14_LAVES 0.52166
Al 01 Cr 03 Mn 15 Mo 49 Ti 32 noHEA  BCC_B2#1 DISORD 0.49157 C14_LAVES 0.50843
Al 01 Cr 03 Mn 17 Mo 31 Ti 48 noHEA  BCC_B2#1 DISORD 0.43925 C14_LAVES 0.56075
Al 01 Cr 03 Mn 17 Mo 33 Ti 46 noHEA  BCC_B2#1 DISORD 0.42253 C14_LAVES 0.57747
Al 01 Cr 03 Mn 17 Mo 35 Ti 44 noHEA  BCC_B2#1 DISORD 0.40945 C14_LAVES 0.59055
Al 01 Cr 03 Mn 17 Mo 37 Ti 42 noHEA  BCC_B2#1 DISORD 0.40083 C14_LAVES 0.59917
Al 01 Cr 03 Mn 17 Mo 39 Ti 40 noHEA  BCC_B2#1 DISORD 0.39741 C14_LAVES 0.60259
Al 01 Cr 03 Mn 17 Mo 41 Ti 38 noHEA  BCC_B2#1 DISORD 0.39962 C14_LAVES 0.60038
Al 01 Cr 03 Mn 17 Mo 43 Ti 36 noHEA  BCC_B2#1 DISORD 0.40733 C14_LAVES 0.59267
Al 01 Cr 03 Mn 17 Mo 45 Ti 34 noHEA  BCC_B2#1 DISORD 0.41991 C14_LAVES 0.58009
Al 01 Cr 03 Mn 17 Mo 47 Ti 32 noHEA  BCC_B2#1 DISORD 0.43638 C14_LAVES 0.56362
Al 01 Cr 03 Mn 17 Mo 49 Ti 30 noHEA  BCC_B2#1 DISORD 0.45572 C14_LAVES 0.54428
Al 01 Cr 03 Mn 19 Mo 29 Ti 48 noHEA  BCC_B2#1 DISORD 0.39226 C14_LAVES 0.60774
Al 01 Cr 03 Mn 19 Mo 31 Ti 46 noHEA  BCC_B2#1 DISORD 0.37141 C14_LAVES 0.62859
Al 01 Cr 03 Mn 19 Mo 33 Ti 44 noHEA  BCC_B2#1 DISORD 0.35433 C14_LAVES 0.64567
Al 01 Cr 03 Mn 19 Mo 35 Ti 42 noHEA  BCC_B2#1 DISORD 0.34229 C14_LAVES 0.65771
Al 01 Cr 03 Mn 19 Mo 37 Ti 40 noHEA  BCC_B2#1 DISORD 0.33662 C14_LAVES 0.66338
Al 01 Cr 03 Mn 19 Mo 39 Ti 38 noHEA  BCC_B2#1 DISORD 0.33828 C14_LAVES 0.66172
Al 01 Cr 03 Mn 19 Mo 41 Ti 36 noHEA  BCC_B2#1 DISORD 0.34734 C14_LAVES 0.65266
Al 01 Cr 03 Mn 19 Mo 43 Ti 34 noHEA  BCC_B2#1 DISORD 0.36282 C14_LAVES 0.63718
Al 01 Cr 03 Mn 19 Mo 45 Ti 32 noHEA  BCC_B2#1 DISORD 0.38315 C14_LAVES 0.61685
Al 01 Cr 03 Mn 19 Mo 47 Ti 30 noHEA  BCC_B2#1 DISORD 0.40667 C14_LAVES 0.59333
Al 01 Cr 03 Mn 19 Mo 49 Ti 28 noHEA  BCC_B2#1 DISORD 0.43206 C14_LAVES 0.56794
Al 01 Cr 03 Mn 21 Mo 27 Ti 48 noHEA  BCC_B2#1 DISORD 0.35124 C14_LAVES 0.64876
Al 01 Cr 03 Mn 21 Mo 29 Ti 46 noHEA  BCC_B2#1 DISORD 0.32579 C14_LAVES 0.67421
Al 01 Cr 03 Mn 21 Mo 31 Ti 44 noHEA  BCC_B2#1 DISORD 0.30392 C14_LAVES 0.69608
Al 01 Cr 03 Mn 21 Mo 33 Ti 42 noHEA  BCC_B2#1 DISORD 0.28724 C14_LAVES 0.71276
Al 01 Cr 03 Mn 21 Mo 35 Ti 40 noHEA  BCC_B2#1 DISORD 0.27793 C14_LAVES 0.72207
Al 01 Cr 03 Mn 21 Mo 37 Ti 38 noHEA  BCC_B2#1 DISORD 0.27805 C14_LAVES 0.72195
Al 01 Cr 03 Mn 21 Mo 39 Ti 36 noHEA  BCC_B2#1 DISORD 0.28828 C14_LAVES 0.71172
Al 01 Cr 03 Mn 21 Mo 41 Ti 34 noHEA  BCC_B2#1 DISORD 0.30724 C14_LAVES 0.69276
Al 01 Cr 03 Mn 21 Mo 43 Ti 32 noHEA  BCC_B2#1 DISORD 0.33219 C14_LAVES 0.66781
Al 01 Cr 03 Mn 21 Mo 45 Ti 30 noHEA  BCC_B2#1 DISORD 0.36054 C14_LAVES 0.63946
Al 01 Cr 03 Mn 21 Mo 47 Ti 28 noHEA  BCC_B2#1 DISORD 0.39043 C14_LAVES 0.60957
Al 01 Cr 03 Mn 21 Mo 49 Ti 26 noHEA  BCC_B2#1 DISORD 0.42079 C14_LAVES 0.57921
Al 01 Cr 03 Mn 23 Mo 25 Ti 48 noHEA  BCC_B2#1 DISORD 0.31704 C14_LAVES 0.68296
Al 01 Cr 03 Mn 23 Mo 27 Ti 46 noHEA  BCC_B2#1 DISORD 0.28681 C14_LAVES 0.71319
Al 01 Cr 03 Mn 23 Mo 29 Ti 44 noHEA  BCC_B2#1 DISORD 0.25965 C14_LAVES 0.74035
Al 01 Cr 03 Mn 23 Mo 31 Ti 42 noHEA  BCC_B2#1 DISORD 0.23721 C14_LAVES 0.76279
Al 01 Cr 03 Mn 23 Mo 33 Ti 40 noHEA  BCC_B2#1 DISORD 0.22245 C14_LAVES 0.77755
Al 01 Cr 03 Mn 23 Mo 35 Ti 38 noHEA  BCC_B2#1 DISORD 0.21927 C14_LAVES 0.78073
Al 01 Cr 03 Mn 23 Mo 37 Ti 36 noHEA  BCC_B2#1 DISORD 0.23020 C14_LAVES 0.76980
Al 01 Cr 03 Mn 23 Mo 39 Ti 34 noHEA  BCC_B2#1 DISORD 0.25339 C14_LAVES 0.74661
Al 01 Cr 03 Mn 23 Mo 41 Ti 32 noHEA  BCC_B2#1 DISORD 0.28398 C14_LAVES 0.71602
Al 01 Cr 03 Mn 23 Mo 43 Ti 30 noHEA  BCC_B2#1 DISORD 0.31780 C14_LAVES 0.68220
Al 01 Cr 03 Mn 23 Mo 45 Ti 28 noHEA  BCC_B2#1 DISORD 0.35245 C14_LAVES 0.64755
Al 01 Cr 03 Mn 23 Mo 47 Ti 26 noHEA  BCC_B2#1 DISORD 0.38685 C14_LAVES 0.61315
Al 01 Cr 03 Mn 23 Mo 49 Ti 24 noHEA  BCC_B2#1 DISORD 0.42059 C14_LAVES 0.57941
Al 01 Cr 03 Mn 25 Mo 23 Ti 48 noHEA  BCC_B2#1 DISORD 0.29021 C14_LAVES 0.70979
Al 01 Cr 03 Mn 25 Mo 25 Ti 46 noHEA  BCC_B2#1 DISORD 0.25532 C14_LAVES 0.74468
Al 01 Cr 03 Mn 25 Mo 27 Ti 44 noHEA  BCC_B2#1 DISORD 0.22285 C14_LAVES 0.77715
Al 01 Cr 03 Mn 25 Mo 29 Ti 42 noHEA  BCC_B2#1 DISORD 0.19406 C14_LAVES 0.80594
Al 01 Cr 03 Mn 25 Mo 31 Ti 40 noHEA  BCC_B2#1 DISORD 0.17198 C14_LAVES 0.82802
Al 01 Cr 03 Mn 25 Mo 33 Ti 38 noHEA  BCC_B2#1 DISORD 0.16266 C14_LAVES 0.83734
Al 01 Cr 03 Mn 25 Mo 35 Ti 36 noHEA  BCC_B2#1 DISORD 0.17308 C14_LAVES 0.82692
Al 01 Cr 03 Mn 25 Mo 37 Ti 34 noHEA  BCC_B2#1 DISORD 0.20165 C14_LAVES 0.79835
Al 01 Cr 03 Mn 25 Mo 39 Ti 32 noHEA  BCC_B2#1 DISORD 0.23915 C14_LAVES 0.76085
Al 01 Cr 03 Mn 25 Mo 41 Ti 30 noHEA  BCC_B2#1 DISORD 0.27898 C14_LAVES 0.72102
Al 01 Cr 03 Mn 25 Mo 43 Ti 28 noHEA  BCC_B2#1 DISORD 0.31844 C14_LAVES 0.68156
Al 01 Cr 03 Mn 25 Mo 45 Ti 26 noHEA  BCC_B2#1 DISORD 0.35670 C14_LAVES 0.64330
Al 01 Cr 03 Mn 25 Mo 47 Ti 24 noHEA  BCC_B2#1 DISORD 0.39365 C14_LAVES 0.60635
Al 01 Cr 03 Mn 25 Mo 49 Ti 22 noHEA  BCC_B2#1 DISORD 0.42960 C14_LAVES 0.57040
Al 01 Cr 03 Mn 27 Mo 21 Ti 48 noHEA  BCC_B2#1 DISORD 0.27090 C14_LAVES 0.72910
Al 01 Cr 03 Mn 27 Mo 23 Ti 46 noHEA  BCC_B2#1 DISORD 0.23168 C14_LAVES 0.76832
Al 01 Cr 03 Mn 27 Mo 25 Ti 44 noHEA  BCC_B2#1 DISORD 0.19430 C14_LAVES 0.80570
Al 01 Cr 03 Mn 27 Mo 27 Ti 42 noHEA  BCC_B2#1 DISORD 0.15941 C14_LAVES 0.84059
Al 01 Cr 03 Mn 27 Mo 29 Ti 40 noHEA  BCC_B2#1 DISORD 0.12903 C14_LAVES 0.87097
Al 01 Cr 03 Mn 27 Mo 31 Ti 38 noHEA  BCC_B2#1 DISORD 0.10976 C14_LAVES 0.89024
Al 01 Cr 03 Mn 27 Mo 33 Ti 36 noHEA  BCC_B2#1 DISORD 0.11687 C14_LAVES 0.88313
Al 01 Cr 03 Mn 27 Mo 35 Ti 34 noHEA  BCC_B2#1 DISORD 0.15266 C14_LAVES 0.84734
Al 01 Cr 03 Mn 27 Mo 37 Ti 32 noHEA  BCC_B2#1 DISORD 0.19849 C14_LAVES 0.80151
Al 01 Cr 03 Mn 27 Mo 39 Ti 30 noHEA  BCC_B2#1 DISORD 0.24457 C14_LAVES 0.75543
Al 01 Cr 03 Mn 27 Mo 41 Ti 28 noHEA  BCC_B2#1 DISORD 0.28859 C14_LAVES 0.71141
Al 01 Cr 03 Mn 27 Mo 43 Ti 26 noHEA  BCC_B2#1 DISORD 0.33034 C14_LAVES 0.66966
Al 01 Cr 03 Mn 27 Mo 45 Ti 24 noHEA  BCC_B2#1 DISORD 0.37019 C14_LAVES 0.62981
Al 01 Cr 03 Mn 27 Mo 47 Ti 22 noHEA  BCC_B2#1 DISORD 0.40872 C14_LAVES 0.59128
Al 01 Cr 03 Mn 27 Mo 49 Ti 20 noHEA  BCC_B2#1 DISORD 0.44672 C14_LAVES 0.55328
Al 01 Cr 03 Mn 29 Mo 19 Ti 48 noHEA  BCC_B2#1 DISORD 0.25854 C14_LAVES 0.74146
Al 01 Cr 03 Mn 29 Mo 21 Ti 46 noHEA  BCC_B2#1 DISORD 0.21568 C14_LAVES 0.78432
Al 01 Cr 03 Mn 29 Mo 23 Ti 44 noHEA  BCC_B2#1 DISORD 0.17406 C14_LAVES 0.82594
Al 01 Cr 03 Mn 29 Mo 25 Ti 42 noHEA  BCC_B2#1 DISORD 0.13396 C14_LAVES 0.86604
Al 01 Cr 03 Mn 29 Mo 27 Ti 40 noHEA  BCC_B2#1 DISORD 0.09604 C14_LAVES 0.90396
Al 01 Cr 03 Mn 29 Mo 29 Ti 38 noHEA  BCC_B2#1 DISORD 0.06398 C14_LAVES 0.93602
Al 01 Cr 03 Mn 29 Mo 31 Ti 36 noHEA  BCC_B2#1 DISORD 0.06143 C14_LAVES 0.93857
Al 01 Cr 03 Mn 29 Mo 33 Ti 34 noHEA  BCC_B2#1 DISORD 0.10753 C14_LAVES 0.89247
Al 01 Cr 03 Mn 29 Mo 35 Ti 32 noHEA  BCC_B2#1 DISORD 0.16288 C14_LAVES 0.83712
Al 01 Cr 03 Mn 29 Mo 37 Ti 30 noHEA  BCC_B2#1 DISORD 0.21490 C14_LAVES 0.78510
Al 01 Cr 03 Mn 29 Mo 39 Ti 28 noHEA  BCC_B2#1 DISORD 0.26292 C14_LAVES 0.73708
Al 01 Cr 03 Mn 29 Mo 41 Ti 26 noHEA  BCC_B2#1 DISORD 0.30766 C14_LAVES 0.69234
Al 01 Cr 03 Mn 29 Mo 43 Ti 24 noHEA  BCC_B2#1 DISORD 0.34999 C14_LAVES 0.65001
Al 01 Cr 03 Mn 29 Mo 45 Ti 22 noHEA  BCC_B2#1 DISORD 0.39082 C14_LAVES 0.60918
Al 01 Cr 03 Mn 29 Mo 47 Ti 20 noHEA  BCC_B2#1 DISORD 0.41231 C14_LAVES 0.56057 SIGMA ORD 0.02712
Al 01 Cr 03 Mn 29 Mo 49 Ti 18 noHEA  BCC_B2#1 DISORD 0.41172 C14_LAVES 0.50242 SIGMA ORD 0.08586
Al 01 Cr 03 Mn 31 Mo 17 Ti 48 noHEA  BCC_B2#1 DISORD 0.25187 C14_LAVES 0.74813
Al 01 Cr 03 Mn 31 Mo 19 Ti 46 noHEA  BCC_B2#1 DISORD 0.20631 C14_LAVES 0.79369
Al 01 Cr 03 Mn 31 Mo 21 Ti 44 noHEA  BCC_B2#1 DISORD 0.16140 C14_LAVES 0.83860
Al 01 Cr 03 Mn 31 Mo 23 Ti 42 noHEA  BCC_B2#1 DISORD 0.11727 C14_LAVES 0.88273
Al 01 Cr 03 Mn 31 Mo 25 Ti 40 noHEA  BCC_B2#1 DISORD 0.07377 C14_LAVES 0.92623
Al 01 Cr 03 Mn 31 Mo 27 Ti 38 noHEA  BCC_B2#1 DISORD 0.03053 C14_LAVES 0.96947
Al 01 Cr 03 Mn 31 Mo 29 Ti 36 noHEA  BCC_B2#1 DISORD 0.00657 C14_LAVES 0.99343
Al 01 Cr 03 Mn 31 Mo 31 Ti 34 noHEA  BCC_B2#1 DISORD 0.06803 C14_LAVES 0.93197
Al 01 Cr 03 Mn 31 Mo 33 Ti 32 noHEA  BCC_B2#1 DISORD 0.13303 C14_LAVES 0.86697
Al 01 Cr 03 Mn 31 Mo 35 Ti 30 noHEA  BCC_B2#1 DISORD 0.19003 C14_LAVES 0.80997
Al 01 Cr 03 Mn 31 Mo 37 Ti 28 noHEA  BCC_B2#1 DISORD 0.24123 C14_LAVES 0.75877
Al 01 Cr 03 Mn 31 Mo 39 Ti 26 noHEA  BCC_B2#1 DISORD 0.28838 C14_LAVES 0.71162
Al 01 Cr 03 Mn 31 Mo 41 Ti 24 noHEA  BCC_B2#1 DISORD 0.33279 C14_LAVES 0.66721
Al 01 Cr 03 Mn 31 Mo 43 Ti 22 noHEA  BCC_B2#1 DISORD 0.37463 C14_LAVES 0.62406 SIGMA ORD 0.00132
Al 01 Cr 03 Mn 31 Mo 45 Ti 20 noHEA  BCC_B2#1 DISORD 0.37446 C14_LAVES 0.56564 SIGMA ORD 0.05990
Al 01 Cr 03 Mn 31 Mo 47 Ti 18 noHEA  BCC_B2#1 DISORD 0.37378 C14_LAVES 0.50736 SIGMA#2 ORD 0.11885
Al 01 Cr 03 Mn 31 Mo 49 Ti 16 noHEA  BCC_B2#1 DISORD 0.37237 C14_LAVES 0.44917 SIGMA ORD 0.17846
Al 01 Cr 03 Mn 33 Mo 15 Ti 48 noHEA  BCC_B2#1 DISORD 0.24931 C14_LAVES 0.75069
Al 01 Cr 03 Mn 33 Mo 17 Ti 46 noHEA  BCC_B2#1 DISORD 0.20196 C14_LAVES 0.79804
Al 01 Cr 03 Mn 33 Mo 19 Ti 44 noHEA  BCC_B2#1 DISORD 0.15484 C14_LAVES 0.84516
Al 01 Cr 03 Mn 33 Mo 21 Ti 42 noHEA  BCC_B2#1 DISORD 0.10792 C14_LAVES 0.89208
Al 01 Cr 03 Mn 33 Mo 23 Ti 40 noHEA  BCC_B2#1 DISORD 0.06086 C14_LAVES 0.93914
Al 01 Cr 03 Mn 33 Mo 25 Ti 38 noHEA  BCC_B2#1 DISORD 0.01166 C14_LAVES 0.98834
Al 01 Cr 03 Mn 33 Mo 27 Ti 36 noHEA  C14_LAVES 1.00000
Al 01 Cr 03 Mn 33 Mo 29 Ti 34 noHEA  BCC_B2#1 DISORD 0.03635 C14_LAVES 0.96365
Al 01 Cr 03 Mn 33 Mo 31 Ti 32 noHEA  BCC_B2#1 DISORD 0.10912 C14_LAVES 0.89088
Al 01 Cr 03 Mn 33 Mo 33 Ti 30 noHEA  BCC_B2#1 DISORD 0.16966 C14_LAVES 0.83034
Al 01 Cr 03 Mn 33 Mo 35 Ti 28 noHEA  BCC_B2#1 DISORD 0.22317 C14_LAVES 0.77683
Al 01 Cr 03 Mn 33 Mo 37 Ti 26 noHEA  BCC_B2#1 DISORD 0.27215 C14_LAVES 0.72785
Al 01 Cr 03 Mn 33 Mo 39 Ti 24 noHEA  BCC_B2#1 DISORD 0.31824 C14_LAVES 0.68176
Al 01 Cr 03 Mn 33 Mo 41 Ti 22 noHEA  BCC_B2#1 DISORD 0.33702 C14_LAVES 0.62897 SIGMA ORD 0.03401
Al 01 Cr 03 Mn 33 Mo 43 Ti 20 noHEA  BCC_B2#1 DISORD 0.33681 C14_LAVES 0.57045 SIGMA#2 ORD 0.09274
Al 01 Cr 03 Mn 33 Mo 45 Ti 18 noHEA  BCC_B2#1 DISORD 0.33595 C14_LAVES 0.51203 SIGMA ORD 0.15202
Al 01 Cr 03 Mn 33 Mo 47 Ti 16 noHEA  BCC_B2#1 DISORD 0.33424 C14_LAVES 0.45364 SIGMA ORD 0.21212
Al 01 Cr 03 Mn 33 Mo 49 Ti 14 noHEA  BCC_B2#1 DISORD 0.33151 C14_LAVES 0.39518 SIGMA ORD 0.27331
Al 01 Cr 03 Mn 35 Mo 13 Ti 48 noHEA  BCC_B2#1 DISORD 0.24955 C14_LAVES 0.75045
Al 01 Cr 03 Mn 35 Mo 15 Ti 46 noHEA  BCC_B2#1 DISORD 0.20103 C14_LAVES 0.79897
Al 01 Cr 03 Mn 35 Mo 17 Ti 44 noHEA  BCC_B2#1 DISORD 0.15252 C14_LAVES 0.84748
Al 01 Cr 03 Mn 35 Mo 19 Ti 42 noHEA  BCC_B2#1 DISORD 0.10391 C14_LAVES 0.89609
Al 01 Cr 03 Mn 35 Mo 21 Ti 40 noHEA  BCC_B2#1 DISORD 0.05482 C14_LAVES 0.94518
Al 01 Cr 03 Mn 35 Mo 23 Ti 38 noHEA  BCC_B2#1 DISORD 0.00354 C14_LAVES 0.99646
Al 01 Cr 03 Mn 35 Mo 25 Ti 36 noHEA  C14_LAVES 1.00000
Al 01 Cr 03 Mn 35 Mo 27 Ti 34 noHEA  BCC_B2#1 DISORD 0.01366 C14_LAVES 0.98634
Al 01 Cr 03 Mn 35 Mo 29 Ti 32 noHEA  BCC_B2#1 DISORD 0.09070 C14_LAVES 0.90930
Al 01 Cr 03 Mn 35 Mo 31 Ti 30 noHEA  BCC_B2#1 DISORD 0.15329 C14_LAVES 0.84671
Al 01 Cr 03 Mn 35 Mo 33 Ti 28 noHEA  BCC_B2#1 DISORD 0.20828 C14_LAVES 0.79172
Al 01 Cr 03 Mn 35 Mo 35 Ti 26 noHEA  BCC_B2#1 DISORD 0.25858 C14_LAVES 0.74142
Al 01 Cr 03 Mn 35 Mo 37 Ti 24 noHEA  BCC_B2#1 DISORD 0.29942 C14_LAVES 0.69241 SIGMA ORD 0.00816
Al 01 Cr 03 Mn 35 Mo 39 Ti 22 noHEA  BCC_B2#1 DISORD 0.29963 C14_LAVES 0.63365 SIGMA ORD 0.06672
Al 01 Cr 03 Mn 35 Mo 41 Ti 20 noHEA  BCC_B2#1 DISORD 0.29928 C14_LAVES 0.57501 SIGMA ORD 0.12571
Al 01 Cr 03 Mn 35 Mo 43 Ti 18 noHEA  BCC_B2#1 DISORD 0.29815 C14_LAVES 0.51643 SIGMA ORD 0.18542
Al 01 Cr 03 Mn 35 Mo 45 Ti 16 noHEA  BCC_B2#1 DISORD 0.29606 C14_LAVES 0.45784 SIGMA ORD 0.24610
Al 01 Cr 03 Mn 35 Mo 47 Ti 14 noHEA  BCC_B2#1 DISORD 0.29292 C14_LAVES 0.39916 SIGMA ORD 0.30793
Al 01 Cr 03 Mn 35 Mo 49 Ti 12 noHEA  BCC_B2#1 DISORD 0.28875 C14_LAVES 0.34031 SIGMA ORD 0.37094
Al 01 Cr 03 Mn 37 Mo 11 Ti 48 noHEA  BCC_B2#1 DISORD 0.14038 C14_LAVES 0.78096 HCP_A3 0.07866
Al 01 Cr 03 Mn 37 Mo 13 Ti 46 noHEA  BCC_B2#1 DISORD 0.20231 C14_LAVES 0.79769
Al 01 Cr 03 Mn 37 Mo 15 Ti 44 noHEA  BCC_B2#1 DISORD 0.15293 C14_LAVES 0.84707
Al 01 Cr 03 Mn 37 Mo 17 Ti 42 noHEA  BCC_B2#1 DISORD 0.10332 C14_LAVES 0.89668
Al 01 Cr 03 Mn 37 Mo 19 Ti 40 noHEA  BCC_B2#1 DISORD 0.05313 C14_LAVES 0.94687
Al 01 Cr 03 Mn 37 Mo 21 Ti 38 noHEA  BCC_B2#1 DISORD 0.00126 C14_LAVES 0.99874
Al 01 Cr 03 Mn 37 Mo 23 Ti 36 noHEA  C14_LAVES 1.00000
Al 01 Cr 03 Mn 37 Mo 25 Ti 34 noHEA  C14_LAVES 1.00000
Al 01 Cr 03 Mn 37 Mo 27 Ti 32 noHEA  BCC_B2#1 DISORD 0.07689 C14_LAVES 0.92311
Al 01 Cr 03 Mn 37 Mo 29 Ti 30 noHEA  BCC_B2#1 DISORD 0.14026 C14_LAVES 0.85974
Al 01 Cr 03 Mn 37 Mo 31 Ti 28 noHEA  BCC_B2#1 DISORD 0.19605 C14_LAVES 0.80395
Al 01 Cr 03 Mn 37 Mo 33 Ti 26 noHEA  BCC_B2#1 DISORD 0.24715 C14_LAVES 0.75285
Al 01 Cr 03 Mn 37 Mo 35 Ti 24 noHEA  BCC_B2#1 DISORD 0.26226 C14_LAVES 0.69697 SIGMA ORD 0.04077
Al 01 Cr 03 Mn 37 Mo 37 Ti 22 noHEA  BCC_B2#1 DISORD 0.26236 C14_LAVES 0.63811 SIGMA#2 ORD 0.09953
Al 01 Cr 03 Mn 37 Mo 39 Ti 20 noHEA  BCC_B2#1 DISORD 0.26178 C14_LAVES 0.57933 SIGMA ORD 0.15888
Al 01 Cr 03 Mn 37 Mo 41 Ti 18 noHEA  BCC_B2#1 DISORD 0.26031 C14_LAVES 0.52059 SIGMA ORD 0.21910
Al 01 Cr 03 Mn 37 Mo 43 Ti 16 noHEA  BCC_B2#1 DISORD 0.25780 C14_LAVES 0.46180 SIGMA ORD 0.28040
Al 01 Cr 03 Mn 37 Mo 45 Ti 14 noHEA  BCC_B2#1 DISORD 0.25422 C14_LAVES 0.40291 SIGMA ORD 0.34287
Al 01 Cr 03 Mn 37 Mo 47 Ti 12 noHEA  BCC_B2#1 DISORD 0.24968 C14_LAVES 0.34386 SIGMA ORD 0.40646
Al 01 Cr 03 Mn 37 Mo 49 Ti 10 noHEA  BCC_B2#1 DISORD 0.24620 C14_LAVES 0.28415 MU_PHASE ORD 0.02734 SIGMA ORD 0.44231
Al 01 Cr 03 Mn 39 Mo 09 Ti 48 noHEA  C14_LAVES 0.81847 HCP_A3 0.18153
Al 01 Cr 03 Mn 39 Mo 11 Ti 46 noHEA  C14_LAVES 0.85483 HCP_A3 0.14517
Al 01 Cr 03 Mn 39 Mo 13 Ti 44 noHEA  BCC_B2#1 DISORD 0.09053 C14_LAVES 0.86410 HCP_A3 0.04537
Al 01 Cr 03 Mn 39 Mo 15 Ti 42 noHEA  BCC_B2#1 DISORD 0.10482 C14_LAVES 0.89518
Al 01 Cr 03 Mn 39 Mo 17 Ti 40 noHEA  BCC_B2#1 DISORD 0.05403 C14_LAVES 0.94597
Al 01 Cr 03 Mn 39 Mo 19 Ti 38 noHEA  BCC_B2#1 DISORD 0.00191 C14_LAVES 0.99809
Al 01 Cr 03 Mn 39 Mo 21 Ti 36 noHEA  C14_LAVES 1.00000
Al 01 Cr 03 Mn 39 Mo 23 Ti 34 noHEA  C14_LAVES 1.00000
Al 01 Cr 03 Mn 39 Mo 25 Ti 32 noHEA  BCC_B2#1 DISORD 0.06665 C14_LAVES 0.93335
Al 01 Cr 03 Mn 39 Mo 27 Ti 30 noHEA  BCC_B2#1 DISORD 0.12992 C14_LAVES 0.87008
Al 01 Cr 03 Mn 39 Mo 29 Ti 28 noHEA  BCC_B2#1 DISORD 0.18596 C14_LAVES 0.81404
Al 01 Cr 03 Mn 39 Mo 31 Ti 26 noHEA  BCC_B2#1 DISORD 0.22473 C14_LAVES 0.76038 SIGMA ORD 0.01489
Al 01 Cr 03 Mn 39 Mo 33 Ti 24 noHEA  BCC_B2#1 DISORD 0.22524 C14_LAVES 0.70131 SIGMA#2 ORD 0.07345
Al 01 Cr 03 Mn 39 Mo 35 Ti 22 noHEA  BCC_B2#1 DISORD 0.22516 C14_LAVES 0.64234 SIGMA ORD 0.13250
Al 01 Cr 03 Mn 39 Mo 37 Ti 20 noHEA  BCC_B2#1 DISORD 0.22426 C14_LAVES 0.58343 SIGMA ORD 0.19231
Al 01 Cr 03 Mn 39 Mo 39 Ti 18 noHEA  BCC_B2#1 DISORD 0.22238 C14_LAVES 0.52452 SIGMA ORD 0.25310
Al 01 Cr 03 Mn 39 Mo 41 Ti 16 noHEA  BCC_B2#1 DISORD 0.21942 C14_LAVES 0.46555 SIGMA ORD 0.31503
Al 01 Cr 03 Mn 39 Mo 43 Ti 14 noHEA  BCC_B2#1 DISORD 0.21542 C14_LAVES 0.40647 SIGMA ORD 0.37811
Al 01 Cr 03 Mn 39 Mo 45 Ti 12 noHEA  BCC_B2#1 DISORD 0.21089 C14_LAVES 0.34714 MU_PHASE ORD 0.00574 SIGMA ORD 0.43623
Al 01 Cr 03 Mn 39 Mo 47 Ti 10 noHEA  BCC_B2#1 DISORD 0.20915 C14_LAVES 0.28691 MU_PHASE ORD 0.06163 SIGMA ORD 0.44232
Al 01 Cr 03 Mn 39 Mo 49 Ti 08 noHEA  BCC_B2#1 DISORD 0.20763 C14_LAVES 0.22667 MU_PHASE ORD 0.11784 SIGMA ORD 0.44786
Al 01 Cr 03 Mn 41 Mo 07 Ti 48 noHEA  C14_LAVES 0.81483 HCP_A3 0.18517
Al 01 Cr 03 Mn 41 Mo 09 Ti 46 noHEA  C14_LAVES 0.85094 HCP_A3 0.14906
Al 01 Cr 03 Mn 41 Mo 11 Ti 44 noHEA  C14_LAVES 0.88731 HCP_A3 0.11269
Al 01 Cr 03 Mn 41 Mo 13 Ti 42 noHEA  C14_LAVES 0.92385 HCP_A3 0.07615
Al 01 Cr 03 Mn 41 Mo 15 Ti 40 noHEA  C14_LAVES 0.96049 HCP_A3 0.03951
Al 01 Cr 03 Mn 41 Mo 17 Ti 38 noHEA  BCC_B2#1 DISORD 0.00420 C14_LAVES 0.99580
Al 01 Cr 03 Mn 41 Mo 19 Ti 36 noHEA  C14_LAVES 1.00000
Al 01 Cr 03 Mn 41 Mo 21 Ti 34 noHEA  C14_LAVES 1.00000
Al 01 Cr 03 Mn 41 Mo 23 Ti 32 noHEA  BCC_B2#1 DISORD 0.05905 C14_LAVES 0.94095
Al 01 Cr 03 Mn 41 Mo 25 Ti 30 noHEA  BCC_B2#1 DISORD 0.12164 C14_LAVES 0.87836
Al 01 Cr 03 Mn 41 Mo 27 Ti 28 noHEA  BCC_B2#1 DISORD 0.17738 C14_LAVES 0.82262
Al 01 Cr 03 Mn 41 Mo 29 Ti 26 noHEA  BCC_B2#1 DISORD 0.18793 C14_LAVES 0.76462 SIGMA#2 ORD 0.04745
Al 01 Cr 03 Mn 41 Mo 31 Ti 24 noHEA  BCC_B2#1 DISORD 0.18830 C14_LAVES 0.70545 SIGMA ORD 0.10625
Al 01 Cr 03 Mn 41 Mo 33 Ti 22 noHEA  BCC_B2#1 DISORD 0.18794 C14_LAVES 0.64637 SIGMA ORD 0.16569
Al 01 Cr 03 Mn 41 Mo 35 Ti 20 noHEA  BCC_B2#1 DISORD 0.18666 C14_LAVES 0.58733 SIGMA ORD 0.22602
Al 01 Cr 03 Mn 41 Mo 37 Ti 18 noHEA  BCC_B2#1 DISORD 0.18432 C14_LAVES 0.52826 SIGMA ORD 0.28742
Al 01 Cr 03 Mn 41 Mo 39 Ti 16 noHEA  BCC_B2#1 DISORD 0.18091 C14_LAVES 0.46912 SIGMA ORD 0.34998
Al 01 Cr 03 Mn 41 Mo 41 Ti 14 noHEA  BCC_B2#1 DISORD 0.17651 C14_LAVES 0.40987 SIGMA ORD 0.41362
Al 01 Cr 03 Mn 41 Mo 43 Ti 12 noHEA  BCC_B2#1 DISORD 0.17380 C14_LAVES 0.34989 MU_PHASE ORD 0.03998 SIGMA ORD 0.43632
Al 01 Cr 03 Mn 41 Mo 45 Ti 10 noHEA  BCC_B2#1 DISORD 0.17210 C14_LAVES 0.28966 MU_PHASE ORD 0.09593 SIGMA ORD 0.44230
Al 01 Cr 03 Mn 41 Mo 47 Ti 08 noHEA  BCC_B2#1 DISORD 0.17067 C14_LAVES 0.22944 MU_PHASE ORD 0.15226 SIGMA ORD 0.44764
Al 01 Cr 03 Mn 41 Mo 49 Ti 06 noHEA  BCC_B2#1 DISORD 0.16367 C14_LAVES 0.16936 CR3SI_A15 0.00525 MU_PHASE ORD 0.20783 SIGMA ORD 0.45389
Al 01 Cr 03 Mn 43 Mo 05 Ti 48 noHEA  C14_LAVES 0.81157 HCP_A3 0.18843
Al 01 Cr 03 Mn 43 Mo 07 Ti 46 noHEA  C14_LAVES 0.84740 HCP_A3 0.15260
Al 01 Cr 03 Mn 43 Mo 09 Ti 44 noHEA  C14_LAVES 0.88359 HCP_A3 0.11641
Al 01 Cr 03 Mn 43 Mo 11 Ti 42 noHEA  C14_LAVES 0.92006 HCP_A3 0.07994
Al 01 Cr 03 Mn 43 Mo 13 Ti 40 noHEA  C14_LAVES 0.95680 HCP_A3 0.04320
Al 01 Cr 03 Mn 43 Mo 15 Ti 38 noHEA  C14_LAVES 0.99384 HCP_A3 0.00616
Al 01 Cr 03 Mn 43 Mo 17 Ti 36 noHEA  C14_LAVES 1.00000
Al 01 Cr 03 Mn 43 Mo 19 Ti 34 noHEA  C14_LAVES 1.00000
Al 01 Cr 03 Mn 43 Mo 21 Ti 32 noHEA  BCC_B2#1 DISORD 0.05333 C14_LAVES 0.94667
Al 01 Cr 03 Mn 43 Mo 23 Ti 30 noHEA  BCC_B2#1 DISORD 0.11482 C14_LAVES 0.88518
Al 01 Cr 03 Mn 43 Mo 25 Ti 28 noHEA  BCC_B2#1 DISORD 0.15046 C14_LAVES 0.82802 SIGMA ORD 0.02152
Al 01 Cr 03 Mn 43 Mo 27 Ti 26 noHEA  BCC_B2#1 DISORD 0.15123 C14_LAVES 0.76867 SIGMA#2 ORD 0.08011
Al 01 Cr 03 Mn 43 Mo 29 Ti 24 noHEA  BCC_B2#1 DISORD 0.15136 C14_LAVES 0.70941 SIGMA ORD 0.13923
Al 01 Cr 03 Mn 43 Mo 31 Ti 22 noHEA  BCC_B2#1 DISORD 0.15065 C14_LAVES 0.65021 SIGMA ORD 0.19914
Al 01 Cr 03 Mn 43 Mo 33 Ti 20 noHEA  BCC_B2#1 DISORD 0.14893 C14_LAVES 0.59103 SIGMA ORD 0.26004
Al 01 Cr 03 Mn 43 Mo 35 Ti 18 noHEA  BCC_B2#1 DISORD 0.14612 C14_LAVES 0.53181 SIGMA ORD 0.32207
Al 01 Cr 03 Mn 43 Mo 37 Ti 16 noHEA  BCC_B2#1 DISORD 0.14227 C14_LAVES 0.47252 SIGMA ORD 0.38521
Al 01 Cr 03 Mn 43 Mo 39 Ti 14 noHEA  BCC_B2#1 DISORD 0.13854 C14_LAVES 0.41286 MU_PHASE ORD 0.01849 SIGMA ORD 0.43010
Al 01 Cr 03 Mn 43 Mo 41 Ti 12 noHEA  BCC_B2#1 DISORD 0.13672 C14_LAVES 0.35264 MU_PHASE ORD 0.07423 SIGMA ORD 0.43640
Al 01 Cr 03 Mn 43 Mo 43 Ti 10 noHEA  BCC_B2#1 DISORD 0.13508 C14_LAVES 0.29243 MU_PHASE ORD 0.13025 SIGMA ORD 0.44224
Al 01 Cr 03 Mn 43 Mo 45 Ti 08 noHEA  BCC_B2#1 DISORD 0.13373 C14_LAVES 0.23221 MU_PHASE ORD 0.18670 SIGMA ORD 0.44735
Al 01 Cr 03 Mn 43 Mo 47 Ti 06 noHEA  BCC_B2#1 DISORD 0.12373 C14_LAVES 0.17222 CR3SI_A15 0.00794 MU_PHASE ORD 0.24170 SIGMA ORD 0.45440
Al 01 Cr 03 Mn 43 Mo 49 Ti 04 noHEA  BCC_B2#1 DISORD 0.11291 C14_LAVES 0.11224 CR3SI_A15 0.01663 MU_PHASE ORD 0.29653 SIGMA ORD 0.46169
Al 01 Cr 03 Mn 45 Mo 03 Ti 48 noHEA  C14_LAVES 0.71709 HCP_A3 0.16703 MNTI_LT 0.11588
Al 01 Cr 03 Mn 45 Mo 05 Ti 46 noHEA  C14_LAVES 0.84420 HCP_A3 0.15580
Al 01 Cr 03 Mn 45 Mo 07 Ti 44 noHEA  C14_LAVES 0.88015 HCP_A3 0.11985
Al 01 Cr 03 Mn 45 Mo 09 Ti 42 noHEA  C14_LAVES 0.91649 HCP_A3 0.08351
Al 01 Cr 03 Mn 45 Mo 11 Ti 40 noHEA  C14_LAVES 0.95320 HCP_A3 0.04680
Al 01 Cr 03 Mn 45 Mo 13 Ti 38 noHEA  C14_LAVES 0.99037 HCP_A3 0.00963
Al 01 Cr 03 Mn 45 Mo 15 Ti 36 noHEA  C14_LAVES 1.00000
Al 01 Cr 03 Mn 45 Mo 17 Ti 34 noHEA  C14_LAVES 1.00000
Al 01 Cr 03 Mn 45 Mo 19 Ti 32 noHEA  BCC_B2#1 DISORD 0.04885 C14_LAVES 0.95115
Al 01 Cr 03 Mn 45 Mo 21 Ti 30 noHEA  BCC_B2#1 DISORD 0.10877 C14_LAVES 0.89123
Al 01 Cr 03 Mn 45 Mo 23 Ti 28 noHEA  BCC_B2#1 DISORD 0.11397 C14_LAVES 0.83197 SIGMA#2 ORD 0.05406
Al 01 Cr 03 Mn 45 Mo 25 Ti 26 noHEA  BCC_B2#1 DISORD 0.11455 C14_LAVES 0.77254 SIGMA ORD 0.11291
Al 01 Cr 03 Mn 45 Mo 27 Ti 24 noHEA  BCC_B2#1 DISORD 0.11437 C14_LAVES 0.71319 SIGMA ORD 0.17244
Al 01 Cr 03 Mn 45 Mo 29 Ti 22 noHEA  BCC_B2#1 DISORD 0.11324 C14_LAVES 0.65388 SIGMA ORD 0.23288
Al 01 Cr 03 Mn 45 Mo 31 Ti 20 noHEA  BCC_B2#1 DISORD 0.11105 C14_LAVES 0.59457 SIGMA ORD 0.29438
Al 01 Cr 03 Mn 45 Mo 33 Ti 18 noHEA  BCC_B2#1 DISORD 0.10777 C14_LAVES 0.53522 SIGMA ORD 0.35702
Al 01 Cr 03 Mn 45 Mo 35 Ti 16 noHEA  BCC_B2#1 DISORD 0.10350 C14_LAVES 0.47579 SIGMA ORD 0.42071
Al 01 Cr 03 Mn 45 Mo 37 Ti 14 noHEA  BCC_B2#1 DISORD 0.10144 C14_LAVES 0.41561 MU_PHASE ORD 0.05270 SIGMA ORD 0.43025
Al 01 Cr 03 Mn 45 Mo 39 Ti 12 noHEA  BCC_B2#1 DISORD 0.09965 C14_LAVES 0.35540 MU_PHASE ORD 0.10850 SIGMA ORD 0.43645
Al 01 Cr 03 Mn 45 Mo 41 Ti 10 noHEA  BCC_B2#1 DISORD 0.09806 C14_LAVES 0.29520 MU_PHASE ORD 0.16460 SIGMA ORD 0.44214
Al 01 Cr 03 Mn 45 Mo 43 Ti 08 noHEA  BCC_B2#1 DISORD 0.09462 C14_LAVES 0.23505 CR3SI_A15 0.00196 MU_PHASE ORD 0.22074 SIGMA ORD 0.44763
Al 01 Cr 03 Mn 45 Mo 45 Ti 06 noHEA  BCC_B2#1 DISORD 0.08380 C14_LAVES 0.17508 CR3SI_A15 0.01064 MU_PHASE ORD 0.27557 SIGMA ORD 0.45492
Al 01 Cr 03 Mn 45 Mo 47 Ti 04 noHEA  BCC_B2#1 DISORD 0.07297 C14_LAVES 0.11510 CR3SI_A15 0.01932 MU_PHASE ORD 0.33040 SIGMA ORD 0.46221
Al 01 Cr 03 Mn 45 Mo 49 Ti 02 noHEA  BCC_B2#1 DISORD 0.06215 C14_LAVES 0.05512 CR3SI_A15 0.02800 MU_PHASE ORD 0.38523 SIGMA ORD 0.46949
Al 01 Cr 03 Mn 47 Mo 01 Ti 48 noHEA  C14_LAVES 0.51579 HCP_A3 0.11606 MNTI_LT 0.36815
Al 01 Cr 03 Mn 47 Mo 03 Ti 46 noHEA  C14_LAVES 0.73859 HCP_A3 0.13122 MNTI_LT 0.13018
Al 01 Cr 03 Mn 47 Mo 05 Ti 44 noHEA  C14_LAVES 0.87700 HCP_A3 0.12300
Al 01 Cr 03 Mn 47 Mo 07 Ti 42 noHEA  C14_LAVES 0.91313 HCP_A3 0.08687
Al 01 Cr 03 Mn 47 Mo 09 Ti 40 noHEA  C14_LAVES 0.94974 HCP_A3 0.05026
Al 01 Cr 03 Mn 47 Mo 11 Ti 38 noHEA  C14_LAVES 0.98690 HCP_A3 0.01310
Al 01 Cr 03 Mn 47 Mo 13 Ti 36 noHEA  C14_LAVES 1.00000
Al 01 Cr 03 Mn 47 Mo 15 Ti 34 noHEA  C14_LAVES 1.00000
Al 01 Cr 03 Mn 47 Mo 17 Ti 32 noHEA  BCC_B2#1 DISORD 0.04502 C14_LAVES 0.95498
Al 01 Cr 03 Mn 47 Mo 19 Ti 30 noHEA  BCC_B2#1 DISORD 0.07654 C14_LAVES 0.89537 SIGMA ORD 0.02808
Al 01 Cr 03 Mn 47 Mo 21 Ti 28 noHEA  BCC_B2#1 DISORD 0.07752 C14_LAVES 0.83577 SIGMA ORD 0.08671
Al 01 Cr 03 Mn 47 Mo 23 Ti 26 noHEA  BCC_B2#1 DISORD 0.07783 C14_LAVES 0.77626 SIGMA ORD 0.14591
Al 01 Cr 03 Mn 47 Mo 25 Ti 24 noHEA  BCC_B2#1 DISORD 0.07727 C14_LAVES 0.71681 SIGMA ORD 0.20592
Al 01 Cr 03 Mn 47 Mo 27 Ti 22 noHEA  BCC_B2#1 DISORD 0.07568 C14_LAVES 0.65739 SIGMA ORD 0.26693
Al 01 Cr 03 Mn 47 Mo 29 Ti 20 noHEA  BCC_B2#1 DISORD 0.07300 C14_LAVES 0.59796 SIGMA ORD 0.32904
Al 01 Cr 03 Mn 47 Mo 31 Ti 18 noHEA  BCC_B2#1 DISORD 0.06926 C14_LAVES 0.53849 SIGMA ORD 0.39225
Al 01 Cr 03 Mn 47 Mo 33 Ti 16 noHEA  BCC_B2#1 DISORD 0.06623 C14_LAVES 0.47858 MU_PHASE ORD 0.03129 SIGMA ORD 0.42391
Al 01 Cr 03 Mn 47 Mo 35 Ti 14 noHEA  BCC_B2#1 DISORD 0.06434 C14_LAVES 0.41837 MU_PHASE ORD 0.08692 SIGMA ORD 0.43037
Al 01 Cr 03 Mn 47 Mo 37 Ti 12 noHEA  BCC_B2#1 DISORD 0.06259 C14_LAVES 0.35817 MU_PHASE ORD 0.14277 SIGMA ORD 0.43647
Al 01 Cr 03 Mn 47 Mo 39 Ti 10 noHEA  BCC_B2#1 DISORD 0.06107 C14_LAVES 0.29798 MU_PHASE ORD 0.19897 SIGMA ORD 0.44198
Al 01 Cr 03 Mn 47 Mo 41 Ti 08 noHEA  BCC_B2#1 DISORD 0.05468 C14_LAVES 0.23791 CR3SI_A15 0.00466 MU_PHASE ORD 0.25461 SIGMA ORD 0.44815
Al 01 Cr 03 Mn 47 Mo 43 Ti 06 noHEA  BCC_B2#1 DISORD 0.04386 C14_LAVES 0.17793 CR3SI_A15 0.01334 MU_PHASE ORD 0.30944 SIGMA ORD 0.45543
Al 01 Cr 03 Mn 47 Mo 45 Ti 04 noHEA  BCC_B2#1 DISORD 0.03304 C14_LAVES 0.11796 CR3SI_A15 0.02202 MU_PHASE ORD 0.36427 SIGMA ORD 0.46272
Al 01 Cr 03 Mn 47 Mo 47 Ti 02 noHEA  BCC_B2#1 DISORD 0.02222 C14_LAVES 0.05798 CR3SI_A15 0.03070 MU_PHASE ORD 0.41910 SIGMA ORD 0.47001
Al 01 Cr 03 Mn 49 Mo 01 Ti 46 noHEA  C14_LAVES 0.54530 HCP_A3 0.08171 MNTI_LT 0.37298
Al 01 Cr 03 Mn 49 Mo 03 Ti 44 noHEA  C14_LAVES 0.76538 HCP_A3 0.09651 MNTI_LT 0.13812
Al 01 Cr 03 Mn 49 Mo 05 Ti 42 noHEA  C14_LAVES 0.91001 HCP_A3 0.08999
Al 01 Cr 03 Mn 49 Mo 07 Ti 40 noHEA  C14_LAVES 0.94644 HCP_A3 0.05356
Al 01 Cr 03 Mn 49 Mo 09 Ti 38 noHEA  C14_LAVES 0.98349 HCP_A3 0.01651
Al 01 Cr 03 Mn 49 Mo 11 Ti 36 noHEA  C14_LAVES 1.00000
Al 01 Cr 03 Mn 49 Mo 13 Ti 34 noHEA  C14_LAVES 1.00000
Al 01 Cr 03 Mn 49 Mo 15 Ti 32 noHEA  BCC_B2#1 DISORD 0.03897 C14_LAVES 0.95885 SIGMA ORD 0.00218
Al 01 Cr 03 Mn 49 Mo 17 Ti 30 noHEA  BCC_B2#1 DISORD 0.04031 C14_LAVES 0.89909 SIGMA ORD 0.06060
Al 01 Cr 03 Mn 49 Mo 19 Ti 28 noHEA  BCC_B2#1 DISORD 0.04107 C14_LAVES 0.83941 SIGMA ORD 0.11952
Al 01 Cr 03 Mn 49 Mo 21 Ti 26 noHEA  BCC_B2#1 DISORD 0.04103 C14_LAVES 0.77982 SIGMA ORD 0.17915
Al 01 Cr 03 Mn 49 Mo 23 Ti 24 noHEA  BCC_B2#1 DISORD 0.04003 C14_LAVES 0.72028 SIGMA ORD 0.23969
Al 01 Cr 03 Mn 49 Mo 25 Ti 22 noHEA  BCC_B2#1 DISORD 0.03795 C14_LAVES 0.66076 SIGMA ORD 0.30129
Al 01 Cr 03 Mn 49 Mo 27 Ti 20 noHEA  BCC_B2#1 DISORD 0.03478 C14_LAVES 0.60122 SIGMA ORD 0.36400
Al 01 Cr 03 Mn 49 Mo 29 Ti 18 noHEA  BCC_B2#1 DISORD 0.03107 C14_LAVES 0.54153 MU_PHASE ORD 0.00996 SIGMA ORD 0.41743
Al 01 Cr 03 Mn 49 Mo 31 Ti 16 noHEA  BCC_B2#1 DISORD 0.02911 C14_LAVES 0.48133 MU_PHASE ORD 0.06547 SIGMA ORD 0.42409
Al 01 Cr 03 Mn 49 Mo 33 Ti 14 noHEA  BCC_B2#1 DISORD 0.02725 C14_LAVES 0.42113 MU_PHASE ORD 0.12114 SIGMA ORD 0.43048
Al 01 Cr 03 Mn 49 Mo 35 Ti 12 noHEA  BCC_B2#1 DISORD 0.02554 C14_LAVES 0.36094 MU_PHASE ORD 0.17706 SIGMA ORD 0.43646
Al 01 Cr 03 Mn 49 Mo 37 Ti 10 noHEA  BCC_B2#1 DISORD 0.02409 C14_LAVES 0.30077 MU_PHASE ORD 0.23337 SIGMA ORD 0.44176
Al 01 Cr 03 Mn 49 Mo 39 Ti 08 noHEA  BCC_B2#1 DISORD 0.01474 C14_LAVES 0.24077 CR3SI_A15 0.00735 MU_PHASE ORD 0.28847 SIGMA ORD 0.44866
Al 01 Cr 03 Mn 49 Mo 41 Ti 06 noHEA  BCC_B2#1 DISORD 0.00392 C14_LAVES 0.18079 CR3SI_A15 0.01603 MU_PHASE ORD 0.34330 SIGMA ORD 0.45595
Al 01 Cr 03 Mn 49 Mo 43 Ti 04 noHEA  C14_LAVES 0.12053 CR3SI_A15 0.02344 MU_PHASE ORD 0.40380 SIGMA ORD 0.45223
Al 01 Cr 03 Mn 49 Mo 45 Ti 02 noHEA  C14_LAVES 0.05996 CR3SI_A15 0.03099 MU_PHASE ORD 0.46840 SIGMA ORD 0.44065
Al 01 Cr 05 Mn 01 Mo 45 Ti 48 noHEA  BCC_B2#1 DISORD 0.90037 C14_LAVES 0.09963
Al 01 Cr 05 Mn 01 Mo 47 Ti 46 noHEA  BCC_B2#1 DISORD 0.89721 C14_LAVES 0.10279
Al 01 Cr 05 Mn 01 Mo 49 Ti 44 noHEA  BCC_B2#1 DISORD 0.89466 C14_LAVES 0.10534
Al 01 Cr 05 Mn 03 Mo 43 Ti 48 noHEA  BCC_B2#1 DISORD 0.82369 C14_LAVES 0.17631
Al 01 Cr 05 Mn 03 Mo 45 Ti 46 noHEA  BCC_B2#1 DISORD 0.81932 C14_LAVES 0.18068
Al 01 Cr 05 Mn 03 Mo 47 Ti 44 noHEA  BCC_B2#1 DISORD 0.81584 C14_LAVES 0.18416
Al 01 Cr 05 Mn 03 Mo 49 Ti 42 noHEA  BCC_B2#1 DISORD 0.81331 C14_LAVES 0.18669
Al 01 Cr 05 Mn 05 Mo 41 Ti 48 noHEA  BCC_B2#1 DISORD 0.75477 C14_LAVES 0.24523
Al 01 Cr 05 Mn 05 Mo 43 Ti 46 noHEA  BCC_B2#1 DISORD 0.74919 C14_LAVES 0.25081
Al 01 Cr 05 Mn 05 Mo 45 Ti 44 noHEA  BCC_B2#1 DISORD 0.74483 C14_LAVES 0.25517
Al 01 Cr 05 Mn 05 Mo 47 Ti 42 noHEA  BCC_B2#1 DISORD 0.74176 C14_LAVES 0.25824
Al 01 Cr 05 Mn 05 Mo 49 Ti 40 noHEA  BCC_B2#1 DISORD 0.74004 C14_LAVES 0.25996
Al 01 Cr 05 Mn 07 Mo 39 Ti 48 noHEA  BCC_B2#1 DISORD 0.68953 C14_LAVES 0.31047
Al 01 Cr 05 Mn 07 Mo 41 Ti 46 noHEA  BCC_B2#1 DISORD 0.68253 C14_LAVES 0.31747
Al 01 Cr 05 Mn 07 Mo 43 Ti 44 noHEA  BCC_B2#1 DISORD 0.67712 C14_LAVES 0.32288
Al 01 Cr 05 Mn 07 Mo 45 Ti 42 noHEA  BCC_B2#1 DISORD 0.67341 C14_LAVES 0.32659
Al 01 Cr 05 Mn 07 Mo 47 Ti 40 noHEA  BCC_B2#1 DISORD 0.67149 C14_LAVES 0.32851
Al 01 Cr 05 Mn 07 Mo 49 Ti 38 noHEA  BCC_B2#1 DISORD 0.67142 C14_LAVES 0.32858
Al 01 Cr 05 Mn 09 Mo 37 Ti 48 noHEA  BCC_B2#1 DISORD 0.62713 C14_LAVES 0.37287
Al 01 Cr 05 Mn 09 Mo 39 Ti 46 noHEA  BCC_B2#1 DISORD 0.61837 C14_LAVES 0.38163
Al 01 Cr 05 Mn 09 Mo 41 Ti 44 noHEA  BCC_B2#1 DISORD 0.61160 C14_LAVES 0.38840
Al 01 Cr 05 Mn 09 Mo 43 Ti 42 noHEA  BCC_B2#1 DISORD 0.60701 C14_LAVES 0.39299
Al 01 Cr 05 Mn 09 Mo 45 Ti 40 noHEA  BCC_B2#1 DISORD 0.60478 C14_LAVES 0.39522
Al 01 Cr 05 Mn 09 Mo 47 Ti 38 noHEA  BCC_B2#1 DISORD 0.60499 C14_LAVES 0.39501
Al 01 Cr 05 Mn 09 Mo 49 Ti 36 noHEA  BCC_B2#1 DISORD 0.60764 C14_LAVES 0.39236
Al 01 Cr 05 Mn 11 Mo 35 Ti 48 noHEA  BCC_B2#1 DISORD 0.56759 C14_LAVES 0.43241
Al 01 Cr 05 Mn 11 Mo 37 Ti 46 noHEA  BCC_B2#1 DISORD 0.55660 C14_LAVES 0.44340
Al 01 Cr 05 Mn 11 Mo 39 Ti 44 noHEA  BCC_B2#1 DISORD 0.54803 C14_LAVES 0.45197
Al 01 Cr 05 Mn 11 Mo 41 Ti 42 noHEA  BCC_B2#1 DISORD 0.54222 C14_LAVES 0.45778
Al 01 Cr 05 Mn 11 Mo 43 Ti 40 noHEA  BCC_B2#1 DISORD 0.53944 C14_LAVES 0.46056
Al 01 Cr 05 Mn 11 Mo 45 Ti 38 noHEA  BCC_B2#1 DISORD 0.53986 C14_LAVES 0.46014
Al 01 Cr 05 Mn 11 Mo 47 Ti 36 noHEA  BCC_B2#1 DISORD 0.54348 C14_LAVES 0.45652
Al 01 Cr 05 Mn 11 Mo 49 Ti 34 noHEA  BCC_B2#1 DISORD 0.55014 C14_LAVES 0.44986
Al 01 Cr 05 Mn 13 Mo 33 Ti 48 noHEA  BCC_B2#1 DISORD 0.51134 C14_LAVES 0.48866
Al 01 Cr 05 Mn 13 Mo 35 Ti 46 noHEA  BCC_B2#1 DISORD 0.49757 C14_LAVES 0.50243
Al 01 Cr 05 Mn 13 Mo 37 Ti 44 noHEA  BCC_B2#1 DISORD 0.48663 C14_LAVES 0.51337
Al 01 Cr 05 Mn 13 Mo 39 Ti 42 noHEA  BCC_B2#1 DISORD 0.47906 C14_LAVES 0.52094
Al 01 Cr 05 Mn 13 Mo 41 Ti 40 noHEA  BCC_B2#1 DISORD 0.47535 C14_LAVES 0.52465
Al 01 Cr 05 Mn 13 Mo 43 Ti 38 noHEA  BCC_B2#1 DISORD 0.47581 C14_LAVES 0.52419
Al 01 Cr 05 Mn 13 Mo 45 Ti 36 noHEA  BCC_B2#1 DISORD 0.48048 C14_LAVES 0.51952
Al 01 Cr 05 Mn 13 Mo 47 Ti 34 noHEA  BCC_B2#1 DISORD 0.48909 C14_LAVES 0.51091
Al 01 Cr 05 Mn 13 Mo 49 Ti 32 noHEA  BCC_B2#1 DISORD 0.50111 C14_LAVES 0.49889
Al 01 Cr 05 Mn 15 Mo 31 Ti 48 noHEA  BCC_B2#1 DISORD 0.45909 C14_LAVES 0.54091
Al 01 Cr 05 Mn 15 Mo 33 Ti 46 noHEA  BCC_B2#1 DISORD 0.44194 C14_LAVES 0.55806
Al 01 Cr 05 Mn 15 Mo 35 Ti 44 noHEA  BCC_B2#1 DISORD 0.42790 C14_LAVES 0.57210
Al 01 Cr 05 Mn 15 Mo 37 Ti 42 noHEA  BCC_B2#1 DISORD 0.41784 C14_LAVES 0.58216
Al 01 Cr 05 Mn 15 Mo 39 Ti 40 noHEA  BCC_B2#1 DISORD 0.41260 C14_LAVES 0.58740
Al 01 Cr 05 Mn 15 Mo 41 Ti 38 noHEA  BCC_B2#1 DISORD 0.41279 C14_LAVES 0.58721
Al 01 Cr 05 Mn 15 Mo 43 Ti 36 noHEA  BCC_B2#1 DISORD 0.41854 C14_LAVES 0.58146
Al 01 Cr 05 Mn 15 Mo 45 Ti 34 noHEA  BCC_B2#1 DISORD 0.42942 C14_LAVES 0.57058
Al 01 Cr 05 Mn 15 Mo 47 Ti 32 noHEA  BCC_B2#1 DISORD 0.44457 C14_LAVES 0.55543
Al 01 Cr 05 Mn 15 Mo 49 Ti 30 noHEA  BCC_B2#1 DISORD 0.46297 C14_LAVES 0.53703
Al 01 Cr 05 Mn 17 Mo 29 Ti 48 noHEA  BCC_B2#1 DISORD 0.41170 C14_LAVES 0.58830
Al 01 Cr 05 Mn 17 Mo 31 Ti 46 noHEA  BCC_B2#1 DISORD 0.39060 C14_LAVES 0.60940
Al 01 Cr 05 Mn 17 Mo 33 Ti 44 noHEA  BCC_B2#1 DISORD 0.37271 C14_LAVES 0.62729
Al 01 Cr 05 Mn 17 Mo 35 Ti 42 noHEA  BCC_B2#1 DISORD 0.35922 C14_LAVES 0.64078
Al 01 Cr 05 Mn 17 Mo 37 Ti 40 noHEA  BCC_B2#1 DISORD 0.35154 C14_LAVES 0.64846
Al 01 Cr 05 Mn 17 Mo 39 Ti 38 noHEA  BCC_B2#1 DISORD 0.35086 C14_LAVES 0.64914
Al 01 Cr 05 Mn 17 Mo 41 Ti 36 noHEA  BCC_B2#1 DISORD 0.35762 C14_LAVES 0.64238
Al 01 Cr 05 Mn 17 Mo 43 Ti 34 noHEA  BCC_B2#1 DISORD 0.37118 C14_LAVES 0.62882
Al 01 Cr 05 Mn 17 Mo 45 Ti 32 noHEA  BCC_B2#1 DISORD 0.39009 C14_LAVES 0.60991
Al 01 Cr 05 Mn 17 Mo 47 Ti 30 noHEA  BCC_B2#1 DISORD 0.41268 C14_LAVES 0.58732
Al 01 Cr 05 Mn 17 Mo 49 Ti 28 noHEA  BCC_B2#1 DISORD 0.43753 C14_LAVES 0.56247
Al 01 Cr 05 Mn 19 Mo 27 Ti 48 noHEA  BCC_B2#1 DISORD 0.37007 C14_LAVES 0.62993
Al 01 Cr 05 Mn 19 Mo 29 Ti 46 noHEA  BCC_B2#1 DISORD 0.34464 C14_LAVES 0.65536
Al 01 Cr 05 Mn 19 Mo 31 Ti 44 noHEA  BCC_B2#1 DISORD 0.32219 C14_LAVES 0.67781
Al 01 Cr 05 Mn 19 Mo 33 Ti 42 noHEA  BCC_B2#1 DISORD 0.30420 C14_LAVES 0.69580
Al 01 Cr 05 Mn 19 Mo 35 Ti 40 noHEA  BCC_B2#1 DISORD 0.29279 C14_LAVES 0.70721
Al 01 Cr 05 Mn 19 Mo 37 Ti 38 noHEA  BCC_B2#1 DISORD 0.29022 C14_LAVES 0.70978
Al 01 Cr 05 Mn 19 Mo 39 Ti 36 noHEA  BCC_B2#1 DISORD 0.29773 C14_LAVES 0.70227
Al 01 Cr 05 Mn 19 Mo 41 Ti 34 noHEA  BCC_B2#1 DISORD 0.31447 C14_LAVES 0.68553
Al 01 Cr 05 Mn 19 Mo 43 Ti 32 noHEA  BCC_B2#1 DISORD 0.33793 C14_LAVES 0.66207
Al 01 Cr 05 Mn 19 Mo 45 Ti 30 noHEA  BCC_B2#1 DISORD 0.36540 C14_LAVES 0.63460
Al 01 Cr 05 Mn 19 Mo 47 Ti 28 noHEA  BCC_B2#1 DISORD 0.39486 C14_LAVES 0.60514
Al 01 Cr 05 Mn 19 Mo 49 Ti 26 noHEA  BCC_B2#1 DISORD 0.42508 C14_LAVES 0.57492
Al 01 Cr 05 Mn 21 Mo 25 Ti 48 noHEA  BCC_B2#1 DISORD 0.33497 C14_LAVES 0.66503
Al 01 Cr 05 Mn 21 Mo 27 Ti 46 noHEA  BCC_B2#1 DISORD 0.30507 C14_LAVES 0.69493
Al 01 Cr 05 Mn 21 Mo 29 Ti 44 noHEA  BCC_B2#1 DISORD 0.27766 C14_LAVES 0.72234
Al 01 Cr 05 Mn 21 Mo 31 Ti 42 noHEA  BCC_B2#1 DISORD 0.25423 C14_LAVES 0.74577
Al 01 Cr 05 Mn 21 Mo 33 Ti 40 noHEA  BCC_B2#1 DISORD 0.23747 C14_LAVES 0.76253
Al 01 Cr 05 Mn 21 Mo 35 Ti 38 noHEA  BCC_B2#1 DISORD 0.23129 C14_LAVES 0.76871
Al 01 Cr 05 Mn 21 Mo 37 Ti 36 noHEA  BCC_B2#1 DISORD 0.23888 C14_LAVES 0.76112
Al 01 Cr 05 Mn 21 Mo 39 Ti 34 noHEA  BCC_B2#1 DISORD 0.25948 C14_LAVES 0.74052
Al 01 Cr 05 Mn 21 Mo 41 Ti 32 noHEA  BCC_B2#1 DISORD 0.28855 C14_LAVES 0.71145
Al 01 Cr 05 Mn 21 Mo 43 Ti 30 noHEA  BCC_B2#1 DISORD 0.32161 C14_LAVES 0.67839
Al 01 Cr 05 Mn 21 Mo 45 Ti 28 noHEA  BCC_B2#1 DISORD 0.35597 C14_LAVES 0.64403
Al 01 Cr 05 Mn 21 Mo 47 Ti 26 noHEA  BCC_B2#1 DISORD 0.39033 C14_LAVES 0.60967
Al 01 Cr 05 Mn 21 Mo 49 Ti 24 noHEA  BCC_B2#1 DISORD 0.42422 C14_LAVES 0.57578
Al 01 Cr 05 Mn 23 Mo 23 Ti 48 noHEA  BCC_B2#1 DISORD 0.30693 C14_LAVES 0.69307
Al 01 Cr 05 Mn 23 Mo 25 Ti 46 noHEA  BCC_B2#1 DISORD 0.27267 C14_LAVES 0.72733
Al 01 Cr 05 Mn 23 Mo 27 Ti 44 noHEA  BCC_B2#1 DISORD 0.24032 C14_LAVES 0.75968
Al 01 Cr 05 Mn 23 Mo 29 Ti 42 noHEA  BCC_B2#1 DISORD 0.21098 C14_LAVES 0.78902
Al 01 Cr 05 Mn 23 Mo 31 Ti 40 noHEA  BCC_B2#1 DISORD 0.18732 C14_LAVES 0.81268
Al 01 Cr 05 Mn 23 Mo 33 Ti 38 noHEA  BCC_B2#1 DISORD 0.17487 C14_LAVES 0.82513
Al 01 Cr 05 Mn 23 Mo 35 Ti 36 noHEA  BCC_B2#1 DISORD 0.18108 C14_LAVES 0.81892
Al 01 Cr 05 Mn 23 Mo 37 Ti 34 noHEA  BCC_B2#1 DISORD 0.20652 C14_LAVES 0.79348
Al 01 Cr 05 Mn 23 Mo 39 Ti 32 noHEA  BCC_B2#1 DISORD 0.24256 C14_LAVES 0.75744
Al 01 Cr 05 Mn 23 Mo 41 Ti 30 noHEA  BCC_B2#1 DISORD 0.28186 C14_LAVES 0.71814
Al 01 Cr 05 Mn 23 Mo 43 Ti 28 noHEA  BCC_B2#1 DISORD 0.32119 C14_LAVES 0.67881
Al 01 Cr 05 Mn 23 Mo 45 Ti 26 noHEA  BCC_B2#1 DISORD 0.35952 C14_LAVES 0.64048
Al 01 Cr 05 Mn 23 Mo 47 Ti 24 noHEA  BCC_B2#1 DISORD 0.39670 C14_LAVES 0.60330
Al 01 Cr 05 Mn 23 Mo 49 Ti 22 noHEA  BCC_B2#1 DISORD 0.43300 C14_LAVES 0.56700
Al 01 Cr 05 Mn 25 Mo 21 Ti 48 noHEA  BCC_B2#1 DISORD 0.28611 C14_LAVES 0.71389
Al 01 Cr 05 Mn 25 Mo 23 Ti 46 noHEA  BCC_B2#1 DISORD 0.24780 C14_LAVES 0.75220
Al 01 Cr 05 Mn 25 Mo 25 Ti 44 noHEA  BCC_B2#1 DISORD 0.21088 C14_LAVES 0.78912
Al 01 Cr 05 Mn 25 Mo 27 Ti 42 noHEA  BCC_B2#1 DISORD 0.17592 C14_LAVES 0.82408
Al 01 Cr 05 Mn 25 Mo 29 Ti 40 noHEA  BCC_B2#1 DISORD 0.14465 C14_LAVES 0.85535
Al 01 Cr 05 Mn 25 Mo 31 Ti 38 noHEA  BCC_B2#1 DISORD 0.12269 C14_LAVES 0.87731
Al 01 Cr 05 Mn 25 Mo 33 Ti 36 noHEA  BCC_B2#1 DISORD 0.12430 C14_LAVES 0.87570
Al 01 Cr 05 Mn 25 Mo 35 Ti 34 noHEA  BCC_B2#1 DISORD 0.15618 C14_LAVES 0.84382
Al 01 Cr 05 Mn 25 Mo 37 Ti 32 noHEA  BCC_B2#1 DISORD 0.20081 C14_LAVES 0.79919
Al 01 Cr 05 Mn 25 Mo 39 Ti 30 noHEA  BCC_B2#1 DISORD 0.24665 C14_LAVES 0.75335
Al 01 Cr 05 Mn 25 Mo 41 Ti 28 noHEA  BCC_B2#1 DISORD 0.29072 C14_LAVES 0.70928
Al 01 Cr 05 Mn 25 Mo 43 Ti 26 noHEA  BCC_B2#1 DISORD 0.33264 C14_LAVES 0.66736
Al 01 Cr 05 Mn 25 Mo 45 Ti 24 noHEA  BCC_B2#1 DISORD 0.37276 C14_LAVES 0.62724
Al 01 Cr 05 Mn 25 Mo 47 Ti 22 noHEA  BCC_B2#1 DISORD 0.41169 C14_LAVES 0.58831
Al 01 Cr 05 Mn 25 Mo 49 Ti 20 noHEA  BCC_B2#1 DISORD 0.44854 C14_LAVES 0.54520 CR3MN5 0.00626
Al 01 Cr 05 Mn 27 Mo 19 Ti 48 noHEA  BCC_B2#1 DISORD 0.27210 C14_LAVES 0.72790
Al 01 Cr 05 Mn 27 Mo 21 Ti 46 noHEA  BCC_B2#1 DISORD 0.23032 C14_LAVES 0.76968
Al 01 Cr 05 Mn 27 Mo 23 Ti 44 noHEA  BCC_B2#1 DISORD 0.18944 C14_LAVES 0.81056
Al 01 Cr 05 Mn 27 Mo 25 Ti 42 noHEA  BCC_B2#1 DISORD 0.14967 C14_LAVES 0.85033
Al 01 Cr 05 Mn 27 Mo 27 Ti 40 noHEA  BCC_B2#1 DISORD 0.11157 C14_LAVES 0.88843
Al 01 Cr 05 Mn 27 Mo 29 Ti 38 noHEA  BCC_B2#1 DISORD 0.07809 C14_LAVES 0.92191
Al 01 Cr 05 Mn 27 Mo 31 Ti 36 noHEA  BCC_B2#1 DISORD 0.06856 C14_LAVES 0.93144
Al 01 Cr 05 Mn 27 Mo 33 Ti 34 noHEA  BCC_B2#1 DISORD 0.10949 C14_LAVES 0.89051
Al 01 Cr 05 Mn 27 Mo 35 Ti 32 noHEA  BCC_B2#1 DISORD 0.16424 C14_LAVES 0.83576
Al 01 Cr 05 Mn 27 Mo 37 Ti 30 noHEA  BCC_B2#1 DISORD 0.21634 C14_LAVES 0.78366
Al 01 Cr 05 Mn 27 Mo 39 Ti 28 noHEA  BCC_B2#1 DISORD 0.26455 C14_LAVES 0.73545
Al 01 Cr 05 Mn 27 Mo 41 Ti 26 noHEA  BCC_B2#1 DISORD 0.30954 C14_LAVES 0.69046
Al 01 Cr 05 Mn 27 Mo 43 Ti 24 noHEA  BCC_B2#1 DISORD 0.35221 C14_LAVES 0.64779
Al 01 Cr 05 Mn 27 Mo 45 Ti 22 noHEA  BCC_B2#1 DISORD 0.39350 C14_LAVES 0.60650
Al 01 Cr 05 Mn 27 Mo 47 Ti 20 noHEA  BCC_B2#1 DISORD 0.42664 C14_LAVES 0.55130 CR3MN5 0.02206
Al 01 Cr 05 Mn 27 Mo 49 Ti 18 noHEA  BCC_B2#1 DISORD 0.44561 C14_LAVES 0.49356 CR3MN5 0.03903 SIGMA ORD 0.02179
Al 01 Cr 05 Mn 29 Mo 17 Ti 48 noHEA  BCC_B2#1 DISORD 0.26381 C14_LAVES 0.73619
Al 01 Cr 05 Mn 29 Mo 19 Ti 46 noHEA  BCC_B2#1 DISORD 0.21939 C14_LAVES 0.78061
Al 01 Cr 05 Mn 29 Mo 21 Ti 44 noHEA  BCC_B2#1 DISORD 0.17539 C14_LAVES 0.82461
Al 01 Cr 05 Mn 29 Mo 23 Ti 42 noHEA  BCC_B2#1 DISORD 0.13186 C14_LAVES 0.86814
Al 01 Cr 05 Mn 29 Mo 25 Ti 40 noHEA  BCC_B2#1 DISORD 0.08866 C14_LAVES 0.91134
Al 01 Cr 05 Mn 29 Mo 27 Ti 38 noHEA  BCC_B2#1 DISORD 0.04544 C14_LAVES 0.95455
Al 01 Cr 05 Mn 29 Mo 29 Ti 36 noHEA  BCC_B2#1 DISORD 0.01446 C14_LAVES 0.98554
Al 01 Cr 05 Mn 29 Mo 31 Ti 34 noHEA  BCC_B2#1 DISORD 0.06834 C14_LAVES 0.93167
Al 01 Cr 05 Mn 29 Mo 33 Ti 32 noHEA  BCC_B2#1 DISORD 0.13364 C14_LAVES 0.86636
Al 01 Cr 05 Mn 29 Mo 35 Ti 30 noHEA  BCC_B2#1 DISORD 0.19100 C14_LAVES 0.80900
Al 01 Cr 05 Mn 29 Mo 37 Ti 28 noHEA  BCC_B2#1 DISORD 0.24250 C14_LAVES 0.75750
Al 01 Cr 05 Mn 29 Mo 39 Ti 26 noHEA  BCC_B2#1 DISORD 0.28996 C14_LAVES 0.71004
Al 01 Cr 05 Mn 29 Mo 41 Ti 24 noHEA  BCC_B2#1 DISORD 0.33475 C14_LAVES 0.66525
Al 01 Cr 05 Mn 29 Mo 43 Ti 22 noHEA  BCC_B2#1 DISORD 0.37441 C14_LAVES 0.61650 CR3MN5 0.00910
Al 01 Cr 05 Mn 29 Mo 45 Ti 20 noHEA  BCC_B2#1 DISORD 0.40528 C14_LAVES 0.55741 CR3MN5 0.03730
Al 01 Cr 05 Mn 29 Mo 47 Ti 18 noHEA  BCC_B2#1 DISORD 0.37641 C14_LAVES 0.50054 CR3MN5 0.00735 SIGMA ORD 0.11570
Al 01 Cr 05 Mn 29 Mo 49 Ti 16 noHEA  BCC_B2#1 DISORD 0.36871 C14_LAVES 0.44224 SIGMA ORD 0.18906
Al 01 Cr 05 Mn 31 Mo 15 Ti 48 noHEA  BCC_B2#1 DISORD 0.25983 C14_LAVES 0.74017
Al 01 Cr 05 Mn 31 Mo 17 Ti 46 noHEA  BCC_B2#1 DISORD 0.21360 C14_LAVES 0.78640
Al 01 Cr 05 Mn 31 Mo 19 Ti 44 noHEA  BCC_B2#1 DISORD 0.16744 C14_LAVES 0.83256
Al 01 Cr 05 Mn 31 Mo 21 Ti 42 noHEA  BCC_B2#1 DISORD 0.12126 C14_LAVES 0.87874
Al 01 Cr 05 Mn 31 Mo 23 Ti 40 noHEA  BCC_B2#1 DISORD 0.07473 C14_LAVES 0.92527
Al 01 Cr 05 Mn 31 Mo 25 Ti 38 noHEA  BCC_B2#1 DISORD 0.02616 C14_LAVES 0.97384
Al 01 Cr 05 Mn 31 Mo 27 Ti 36 noHEA  C14_LAVES 1.00000
Al 01 Cr 05 Mn 31 Mo 29 Ti 34 noHEA  BCC_B2#1 DISORD 0.03529 C14_LAVES 0.96471
Al 01 Cr 05 Mn 31 Mo 31 Ti 32 noHEA  BCC_B2#1 DISORD 0.10925 C14_LAVES 0.89075
Al 01 Cr 05 Mn 31 Mo 33 Ti 30 noHEA  BCC_B2#1 DISORD 0.17033 C14_LAVES 0.82967
Al 01 Cr 05 Mn 31 Mo 35 Ti 28 noHEA  BCC_B2#1 DISORD 0.22419 C14_LAVES 0.77581
Al 01 Cr 05 Mn 31 Mo 37 Ti 26 noHEA  BCC_B2#1 DISORD 0.27352 C14_LAVES 0.72648
Al 01 Cr 05 Mn 31 Mo 39 Ti 24 noHEA  BCC_B2#1 DISORD 0.32006 C14_LAVES 0.67994
Al 01 Cr 05 Mn 31 Mo 41 Ti 22 noHEA  BCC_B2#1 DISORD 0.35350 C14_LAVES 0.62185 CR3MN5 0.02464
Al 01 Cr 05 Mn 31 Mo 43 Ti 20 noHEA  BCC_B2#1 DISORD 0.34206 C14_LAVES 0.56429 CR3MN5 0.01142 SIGMA ORD 0.08224
Al 01 Cr 05 Mn 31 Mo 45 Ti 18 noHEA  BCC_B2#1 DISORD 0.33069 C14_LAVES 0.50605 SIGMA ORD 0.16326
Al 01 Cr 05 Mn 31 Mo 47 Ti 16 noHEA  BCC_B2#1 DISORD 0.33004 C14_LAVES 0.44725 SIGMA#2 ORD 0.22271
Al 01 Cr 05 Mn 31 Mo 49 Ti 14 noHEA  BCC_B2#1 DISORD 0.32892 C14_LAVES 0.38856 SIGMA ORD 0.28252
Al 01 Cr 05 Mn 33 Mo 13 Ti 48 noHEA  BCC_B2#1 DISORD 0.25885 C14_LAVES 0.74115
Al 01 Cr 05 Mn 33 Mo 15 Ti 46 noHEA  BCC_B2#1 DISORD 0.21141 C14_LAVES 0.78859
Al 01 Cr 05 Mn 33 Mo 17 Ti 44 noHEA  BCC_B2#1 DISORD 0.16387 C14_LAVES 0.83613
Al 01 Cr 05 Mn 33 Mo 19 Ti 42 noHEA  BCC_B2#1 DISORD 0.11606 C14_LAVES 0.88394
Al 01 Cr 05 Mn 33 Mo 21 Ti 40 noHEA  BCC_B2#1 DISORD 0.06759 C14_LAVES 0.93241
Al 01 Cr 05 Mn 33 Mo 23 Ti 38 noHEA  BCC_B2#1 DISORD 0.01693 C14_LAVES 0.98307
Al 01 Cr 05 Mn 33 Mo 25 Ti 36 noHEA  C14_LAVES 1.00000
Al 01 Cr 05 Mn 33 Mo 27 Ti 34 noHEA  BCC_B2#1 DISORD 0.01199 C14_LAVES 0.98801
Al 01 Cr 05 Mn 33 Mo 29 Ti 32 noHEA  BCC_B2#1 DISORD 0.09061 C14_LAVES 0.90939
Al 01 Cr 05 Mn 33 Mo 31 Ti 30 noHEA  BCC_B2#1 DISORD 0.15377 C14_LAVES 0.84623
Al 01 Cr 05 Mn 33 Mo 33 Ti 28 noHEA  BCC_B2#1 DISORD 0.20913 C14_LAVES 0.79087
Al 01 Cr 05 Mn 33 Mo 35 Ti 26 noHEA  BCC_B2#1 DISORD 0.25982 C14_LAVES 0.74018
Al 01 Cr 05 Mn 33 Mo 37 Ti 24 noHEA  BCC_B2#1 DISORD 0.30140 C14_LAVES 0.68676 CR3MN5 0.01184
Al 01 Cr 05 Mn 33 Mo 39 Ti 22 noHEA  BCC_B2#1 DISORD 0.30771 C14_LAVES 0.62804 CR3MN5 0.01549 SIGMA ORD 0.04877
Al 01 Cr 05 Mn 33 Mo 41 Ti 20 noHEA  BCC_B2#1 DISORD 0.29257 C14_LAVES 0.56994 SIGMA ORD 0.13749
Al 01 Cr 05 Mn 33 Mo 43 Ti 18 noHEA  BCC_B2#1 DISORD 0.29228 C14_LAVES 0.51092 SIGMA#2 ORD 0.19680
Al 01 Cr 05 Mn 33 Mo 45 Ti 16 noHEA  BCC_B2#1 DISORD 0.29157 C14_LAVES 0.45201 SIGMA ORD 0.25642
Al 01 Cr 05 Mn 33 Mo 47 Ti 14 noHEA  BCC_B2#1 DISORD 0.29030 C14_LAVES 0.39319 SIGMA ORD 0.31651
Al 01 Cr 05 Mn 33 Mo 49 Ti 12 noHEA  BCC_B2#1 DISORD 0.28839 C14_LAVES 0.33440 SIGMA ORD 0.37721
Al 01 Cr 05 Mn 35 Mo 11 Ti 48 noHEA  C14_LAVES 0.81625 HCP_A3 0.18375
Al 01 Cr 05 Mn 35 Mo 13 Ti 46 noHEA  BCC_B2#1 DISORD 0.21161 C14_LAVES 0.78839
Al 01 Cr 05 Mn 35 Mo 15 Ti 44 noHEA  BCC_B2#1 DISORD 0.16319 C14_LAVES 0.83681
Al 01 Cr 05 Mn 35 Mo 17 Ti 42 noHEA  BCC_B2#1 DISORD 0.11441 C14_LAVES 0.88559
Al 01 Cr 05 Mn 35 Mo 19 Ti 40 noHEA  BCC_B2#1 DISORD 0.06490 C14_LAVES 0.93510
Al 01 Cr 05 Mn 35 Mo 21 Ti 38 noHEA  BCC_B2#1 DISORD 0.01358 C14_LAVES 0.98642
Al 01 Cr 05 Mn 35 Mo 23 Ti 36 noHEA  C14_LAVES 1.00000
Al 01 Cr 05 Mn 35 Mo 25 Ti 34 noHEA  C14_LAVES 1.00000
Al 01 Cr 05 Mn 35 Mo 27 Ti 32 noHEA  BCC_B2#1 DISORD 0.07673 C14_LAVES 0.92327
Al 01 Cr 05 Mn 35 Mo 29 Ti 30 noHEA  BCC_B2#1 DISORD 0.14065 C14_LAVES 0.85935
Al 01 Cr 05 Mn 35 Mo 31 Ti 28 noHEA  BCC_B2#1 DISORD 0.19682 C14_LAVES 0.80318
Al 01 Cr 05 Mn 35 Mo 33 Ti 26 noHEA  BCC_B2#1 DISORD 0.24840 C14_LAVES 0.75160
Al 01 Cr 05 Mn 35 Mo 35 Ti 24 noHEA  BCC_B2#1 DISORD 0.27336 C14_LAVES 0.69180 CR3MN5 0.01955 SIGMA ORD 0.01529
Al 01 Cr 05 Mn 35 Mo 37 Ti 22 noHEA  BCC_B2#1 DISORD 0.25438 C14_LAVES 0.63388 SIGMA ORD 0.11175
Al 01 Cr 05 Mn 35 Mo 39 Ti 20 noHEA  BCC_B2#1 DISORD 0.25440 C14_LAVES 0.57467 SIGMA ORD 0.17093
Al 01 Cr 05 Mn 35 Mo 41 Ti 18 noHEA  BCC_B2#1 DISORD 0.25406 C14_LAVES 0.51556 SIGMA ORD 0.23038
Al 01 Cr 05 Mn 35 Mo 43 Ti 16 noHEA  BCC_B2#1 DISORD 0.25322 C14_LAVES 0.45654 SIGMA ORD 0.29024
Al 01 Cr 05 Mn 35 Mo 45 Ti 14 noHEA  BCC_B2#1 DISORD 0.25176 C14_LAVES 0.39758 SIGMA ORD 0.35066
Al 01 Cr 05 Mn 35 Mo 47 Ti 12 noHEA  BCC_B2#1 DISORD 0.24961 C14_LAVES 0.33863 SIGMA ORD 0.41176
Al 01 Cr 05 Mn 35 Mo 49 Ti 10 noHEA  BCC_B2#1 DISORD 0.24678 C14_LAVES 0.27964 SIGMA ORD 0.47358
Al 01 Cr 05 Mn 37 Mo 09 Ti 48 noHEA  C14_LAVES 0.81271 HCP_A3 0.18729
Al 01 Cr 05 Mn 37 Mo 11 Ti 46 noHEA  C14_LAVES 0.84863 HCP_A3 0.15137
Al 01 Cr 05 Mn 37 Mo 13 Ti 44 noHEA  BCC_B2#1 DISORD 0.07905 C14_LAVES 0.86098 HCP_A3 0.05996
Al 01 Cr 05 Mn 37 Mo 15 Ti 42 noHEA  BCC_B2#1 DISORD 0.11498 C14_LAVES 0.88502
Al 01 Cr 05 Mn 37 Mo 17 Ti 40 noHEA  BCC_B2#1 DISORD 0.06491 C14_LAVES 0.93509
Al 01 Cr 05 Mn 37 Mo 19 Ti 38 noHEA  BCC_B2#1 DISORD 0.01336 C14_LAVES 0.98665
Al 01 Cr 05 Mn 37 Mo 21 Ti 36 noHEA  C14_LAVES 1.00000
Al 01 Cr 05 Mn 37 Mo 23 Ti 34 noHEA  C14_LAVES 1.00000
Al 01 Cr 05 Mn 37 Mo 25 Ti 32 noHEA  BCC_B2#1 DISORD 0.06652 C14_LAVES 0.93348
Al 01 Cr 05 Mn 37 Mo 27 Ti 30 noHEA  BCC_B2#1 DISORD 0.13028 C14_LAVES 0.86972
Al 01 Cr 05 Mn 37 Mo 29 Ti 28 noHEA  BCC_B2#1 DISORD 0.18673 C14_LAVES 0.81327
Al 01 Cr 05 Mn 37 Mo 31 Ti 26 noHEA  BCC_B2#1 DISORD 0.22935 C14_LAVES 0.75614 CR3MN5 0.01451
Al 01 Cr 05 Mn 37 Mo 33 Ti 24 noHEA  BCC_B2#1 DISORD 0.21611 C14_LAVES 0.69787 SIGMA ORD 0.08602
Al 01 Cr 05 Mn 37 Mo 35 Ti 22 noHEA  BCC_B2#1 DISORD 0.21643 C14_LAVES 0.63848 SIGMA ORD 0.14510
Al 01 Cr 05 Mn 37 Mo 37 Ti 20 noHEA  BCC_B2#1 DISORD 0.21642 C14_LAVES 0.57918 SIGMA#2 ORD 0.20440
Al 01 Cr 05 Mn 37 Mo 39 Ti 18 noHEA  BCC_B2#1 DISORD 0.21597 C14_LAVES 0.51998 SIGMA ORD 0.26405
Al 01 Cr 05 Mn 37 Mo 41 Ti 16 noHEA  BCC_B2#1 DISORD 0.21494 C14_LAVES 0.46084 SIGMA ORD 0.32422
Al 01 Cr 05 Mn 37 Mo 43 Ti 14 noHEA  BCC_B2#1 DISORD 0.21325 C14_LAVES 0.40174 SIGMA ORD 0.38501
Al 01 Cr 05 Mn 37 Mo 45 Ti 12 noHEA  BCC_B2#1 DISORD 0.21084 C14_LAVES 0.34264 SIGMA ORD 0.44652
Al 01 Cr 05 Mn 37 Mo 47 Ti 10 noHEA  BCC_B2#1 DISORD 0.20777 C14_LAVES 0.28349 SIGMA ORD 0.50873
Al 01 Cr 05 Mn 37 Mo 49 Ti 08 noHEA  BCC_B2#1 DISORD 0.20422 C14_LAVES 0.22427 SIGMA ORD 0.57150
Al 01 Cr 05 Mn 39 Mo 07 Ti 48 noHEA  C14_LAVES 0.80955 HCP_A3 0.19045
Al 01 Cr 05 Mn 39 Mo 09 Ti 46 noHEA  C14_LAVES 0.84522 HCP_A3 0.15478
Al 01 Cr 05 Mn 39 Mo 11 Ti 44 noHEA  C14_LAVES 0.88120 HCP_A3 0.11880
Al 01 Cr 05 Mn 39 Mo 13 Ti 42 noHEA  C14_LAVES 0.91740 HCP_A3 0.08260
Al 01 Cr 05 Mn 39 Mo 15 Ti 40 noHEA  BCC_B2#1 DISORD 0.03267 C14_LAVES 0.94375 HCP_A3 0.02359
Al 01 Cr 05 Mn 39 Mo 17 Ti 38 noHEA  BCC_B2#1 DISORD 0.01487 C14_LAVES 0.98513
Al 01 Cr 05 Mn 39 Mo 19 Ti 36 noHEA  C14_LAVES 1.00000
Al 01 Cr 05 Mn 39 Mo 21 Ti 34 noHEA  C14_LAVES 1.00000
Al 01 Cr 05 Mn 39 Mo 23 Ti 32 noHEA  BCC_B2#1 DISORD 0.05900 C14_LAVES 0.94100
Al 01 Cr 05 Mn 39 Mo 25 Ti 30 noHEA  BCC_B2#1 DISORD 0.12203 C14_LAVES 0.87797
Al 01 Cr 05 Mn 39 Mo 27 Ti 28 noHEA  BCC_B2#1 DISORD 0.17705 C14_LAVES 0.82122 CR3MN5 0.00173
Al 01 Cr 05 Mn 39 Mo 29 Ti 26 noHEA  BCC_B2#1 DISORD 0.17778 C14_LAVES 0.76191 SIGMA ORD 0.06031
Al 01 Cr 05 Mn 39 Mo 31 Ti 24 noHEA  BCC_B2#1 DISORD 0.17836 C14_LAVES 0.70235 SIGMA ORD 0.11929
Al 01 Cr 05 Mn 39 Mo 33 Ti 22 noHEA  BCC_B2#1 DISORD 0.17866 C14_LAVES 0.64288 SIGMA#2 ORD 0.17846
Al 01 Cr 05 Mn 39 Mo 35 Ti 20 noHEA  BCC_B2#1 DISORD 0.17857 C14_LAVES 0.58350 SIGMA ORD 0.23793
Al 01 Cr 05 Mn 39 Mo 37 Ti 18 noHEA  BCC_B2#1 DISORD 0.17795 C14_LAVES 0.52419 SIGMA ORD 0.29786
Al 01 Cr 05 Mn 39 Mo 39 Ti 16 noHEA  BCC_B2#1 DISORD 0.17670 C14_LAVES 0.46494 SIGMA ORD 0.35837
Al 01 Cr 05 Mn 39 Mo 41 Ti 14 noHEA  BCC_B2#1 DISORD 0.17474 C14_LAVES 0.40570 SIGMA ORD 0.41956
Al 01 Cr 05 Mn 39 Mo 43 Ti 12 noHEA  BCC_B2#1 DISORD 0.17206 C14_LAVES 0.34645 SIGMA ORD 0.48149
Al 01 Cr 05 Mn 39 Mo 45 Ti 10 noHEA  BCC_B2#1 DISORD 0.16877 C14_LAVES 0.28716 SIGMA ORD 0.54406
Al 01 Cr 05 Mn 39 Mo 47 Ti 08 noHEA  BCC_B2#1 DISORD 0.16511 C14_LAVES 0.22781 SIGMA ORD 0.60709
Al 01 Cr 05 Mn 39 Mo 49 Ti 06 noHEA  BCC_B2#1 DISORD 0.15453 C14_LAVES 0.16858 CR3SI_A15 0.00579 SIGMA ORD 0.67110
Al 01 Cr 05 Mn 41 Mo 05 Ti 48 noHEA  C14_LAVES 0.80674 HCP_A3 0.19326
Al 01 Cr 05 Mn 41 Mo 07 Ti 46 noHEA  C14_LAVES 0.84214 HCP_A3 0.15786
Al 01 Cr 05 Mn 41 Mo 09 Ti 44 noHEA  C14_LAVES 0.87791 HCP_A3 0.12209
Al 01 Cr 05 Mn 41 Mo 11 Ti 42 noHEA  C14_LAVES 0.91402 HCP_A3 0.08597
Al 01 Cr 05 Mn 41 Mo 13 Ti 40 noHEA  C14_LAVES 0.95046 HCP_A3 0.04954
Al 01 Cr 05 Mn 41 Mo 15 Ti 38 noHEA  C14_LAVES 0.98728 HCP_A3 0.01272
Al 01 Cr 05 Mn 41 Mo 17 Ti 36 noHEA  C14_LAVES 1.00000
Al 01 Cr 05 Mn 41 Mo 19 Ti 34 noHEA  C14_LAVES 1.00000
Al 01 Cr 05 Mn 41 Mo 21 Ti 32 noHEA  BCC_B2#1 DISORD 0.05338 C14_LAVES 0.94662
Al 01 Cr 05 Mn 41 Mo 23 Ti 30 noHEA  BCC_B2#1 DISORD 0.11532 C14_LAVES 0.88468
Al 01 Cr 05 Mn 41 Mo 25 Ti 28 noHEA  BCC_B2#1 DISORD 0.13939 C14_LAVES 0.82598 SIGMA ORD 0.03462
Al 01 Cr 05 Mn 41 Mo 27 Ti 26 noHEA  BCC_B2#1 DISORD 0.14021 C14_LAVES 0.76627 SIGMA ORD 0.09352
Al 01 Cr 05 Mn 41 Mo 29 Ti 24 noHEA  BCC_B2#1 DISORD 0.14079 C14_LAVES 0.70664 SIGMA ORD 0.15256
Al 01 Cr 05 Mn 41 Mo 31 Ti 22 noHEA  BCC_B2#1 DISORD 0.14103 C14_LAVES 0.64709 SIGMA ORD 0.21188
Al 01 Cr 05 Mn 41 Mo 33 Ti 20 noHEA  BCC_B2#1 DISORD 0.14080 C14_LAVES 0.58762 SIGMA ORD 0.27158
Al 01 Cr 05 Mn 41 Mo 35 Ti 18 noHEA  BCC_B2#1 DISORD 0.13997 C14_LAVES 0.52821 SIGMA ORD 0.33182
Al 01 Cr 05 Mn 41 Mo 37 Ti 16 noHEA  BCC_B2#1 DISORD 0.13845 C14_LAVES 0.46884 SIGMA ORD 0.39271
Al 01 Cr 05 Mn 41 Mo 39 Ti 14 noHEA  BCC_B2#1 DISORD 0.13620 C14_LAVES 0.40948 SIGMA ORD 0.45432
Al 01 Cr 05 Mn 41 Mo 41 Ti 12 noHEA  BCC_B2#1 DISORD 0.13326 C14_LAVES 0.35011 SIGMA ORD 0.51664
Al 01 Cr 05 Mn 41 Mo 43 Ti 10 noHEA  BCC_B2#1 DISORD 0.12977 C14_LAVES 0.29069 SIGMA ORD 0.57954
Al 01 Cr 05 Mn 41 Mo 45 Ti 08 noHEA  BCC_B2#1 DISORD 0.12604 C14_LAVES 0.23121 SIGMA ORD 0.64275
Al 01 Cr 05 Mn 41 Mo 47 Ti 06 noHEA  BCC_B2#1 DISORD 0.11184 C14_LAVES 0.17196 CR3SI_A15 0.00874 SIGMA ORD 0.70747
Al 01 Cr 05 Mn 41 Mo 49 Ti 04 noHEA  BCC_B2#1 DISORD 0.09666 C14_LAVES 0.11257 CR3SI_A15 0.01779 SIGMA ORD 0.77297
Al 01 Cr 05 Mn 43 Mo 03 Ti 48 noHEA  C14_LAVES 0.80425 HCP_A3 0.19575
Al 01 Cr 05 Mn 43 Mo 05 Ti 46 noHEA  C14_LAVES 0.83936 HCP_A3 0.16064
Al 01 Cr 05 Mn 43 Mo 07 Ti 44 noHEA  C14_LAVES 0.87490 HCP_A3 0.12510
Al 01 Cr 05 Mn 43 Mo 09 Ti 42 noHEA  C14_LAVES 0.91086 HCP_A3 0.08914
Al 01 Cr 05 Mn 43 Mo 11 Ti 40 noHEA  C14_LAVES 0.94724 HCP_A3 0.05276
Al 01 Cr 05 Mn 43 Mo 13 Ti 38 noHEA  C14_LAVES 0.98413 HCP_A3 0.01587
Al 01 Cr 05 Mn 43 Mo 15 Ti 36 noHEA  C14_LAVES 1.00000
Al 01 Cr 05 Mn 43 Mo 17 Ti 34 noHEA  C14_LAVES 1.00000
Al 01 Cr 05 Mn 43 Mo 19 Ti 32 noHEA  BCC_B2#1 DISORD 0.04904 C14_LAVES 0.95096
Al 01 Cr 05 Mn 43 Mo 21 Ti 30 noHEA  BCC_B2#1 DISORD 0.10096 C14_LAVES 0.89009 SIGMA ORD 0.00895
Al 01 Cr 05 Mn 43 Mo 23 Ti 28 noHEA  BCC_B2#1 DISORD 0.10199 C14_LAVES 0.83024 SIGMA ORD 0.06777
Al 01 Cr 05 Mn 43 Mo 25 Ti 26 noHEA  BCC_B2#1 DISORD 0.10283 C14_LAVES 0.77046 SIGMA ORD 0.12671
Al 01 Cr 05 Mn 43 Mo 27 Ti 24 noHEA  BCC_B2#1 DISORD 0.10337 C14_LAVES 0.71076 SIGMA#2 ORD 0.18587
Al 01 Cr 05 Mn 43 Mo 29 Ti 22 noHEA  BCC_B2#1 DISORD 0.10348 C14_LAVES 0.65113 SIGMA ORD 0.24539
Al 01 Cr 05 Mn 43 Mo 31 Ti 20 noHEA  BCC_B2#1 DISORD 0.10305 C14_LAVES 0.59157 SIGMA ORD 0.30538
Al 01 Cr 05 Mn 43 Mo 33 Ti 18 noHEA  BCC_B2#1 DISORD 0.10197 C14_LAVES 0.53206 SIGMA ORD 0.36597
Al 01 Cr 05 Mn 43 Mo 35 Ti 16 noHEA  BCC_B2#1 DISORD 0.10016 C14_LAVES 0.47258 SIGMA ORD 0.42726
Al 01 Cr 05 Mn 43 Mo 37 Ti 14 noHEA  BCC_B2#1 DISORD 0.09761 C14_LAVES 0.41310 SIGMA ORD 0.48928
Al 01 Cr 05 Mn 43 Mo 39 Ti 12 noHEA  BCC_B2#1 DISORD 0.09442 C14_LAVES 0.35361 SIGMA ORD 0.55197
Al 01 Cr 05 Mn 43 Mo 41 Ti 10 noHEA  BCC_B2#1 DISORD 0.09077 C14_LAVES 0.29409 SIGMA ORD 0.61514
Al 01 Cr 05 Mn 43 Mo 43 Ti 08 noHEA  BCC_B2#1 DISORD 0.08393 C14_LAVES 0.23460 CR3SI_A15 0.00262 SIGMA ORD 0.67885
Al 01 Cr 05 Mn 43 Mo 45 Ti 06 noHEA  BCC_B2#1 DISORD 0.06914 C14_LAVES 0.17523 CR3SI_A15 0.01167 SIGMA ORD 0.74396
Al 01 Cr 05 Mn 43 Mo 47 Ti 04 noHEA  BCC_B2#1 DISORD 0.05445 C14_LAVES 0.11566 CR3SI_A15 0.02067 MU_PHASE ORD 0.00750 SIGMA ORD 0.80172
Al 01 Cr 05 Mn 43 Mo 49 Ti 02 noHEA  BCC_B2#1 DISORD 0.04363 C14_LAVES 0.05568 CR3SI_A15 0.02935 MU_PHASE ORD 0.06233 SIGMA ORD 0.80901
Al 01 Cr 05 Mn 45 Mo 01 Ti 48 noHEA  C14_LAVES 0.69704 HCP_A3 0.16973 MNTI_LT 0.13322
Al 01 Cr 05 Mn 45 Mo 03 Ti 46 noHEA  C14_LAVES 0.83687 HCP_A3 0.16313
Al 01 Cr 05 Mn 45 Mo 05 Ti 44 noHEA  C14_LAVES 0.87216 HCP_A3 0.12784
Al 01 Cr 05 Mn 45 Mo 07 Ti 42 noHEA  C14_LAVES 0.90790 HCP_A3 0.09210
Al 01 Cr 05 Mn 45 Mo 09 Ti 40 noHEA  C14_LAVES 0.94415 HCP_A3 0.05585
Al 01 Cr 05 Mn 45 Mo 11 Ti 38 noHEA  C14_LAVES 0.98100 HCP_A3 0.01900
Al 01 Cr 05 Mn 45 Mo 13 Ti 36 noHEA  C14_LAVES 1.00000
Al 01 Cr 05 Mn 45 Mo 15 Ti 34 noHEA  C14_LAVES 1.00000
Al 01 Cr 05 Mn 45 Mo 17 Ti 32 noHEA  BCC_B2#1 DISORD 0.04543 C14_LAVES 0.95457
Al 01 Cr 05 Mn 45 Mo 19 Ti 30 noHEA  BCC_B2#1 DISORD 0.06371 C14_LAVES 0.89425 SIGMA ORD 0.04203
Al 01 Cr 05 Mn 45 Mo 21 Ti 28 noHEA  BCC_B2#1 DISORD 0.06478 C14_LAVES 0.83433 SIGMA ORD 0.10088
Al 01 Cr 05 Mn 45 Mo 23 Ti 26 noHEA  BCC_B2#1 DISORD 0.06559 C14_LAVES 0.77449 SIGMA#2 ORD 0.15992
Al 01 Cr 05 Mn 45 Mo 25 Ti 24 noHEA  BCC_B2#1 DISORD 0.06603 C14_LAVES 0.71471 SIGMA ORD 0.21926
Al 01 Cr 05 Mn 45 Mo 27 Ti 22 noHEA  BCC_B2#1 DISORD 0.06598 C14_LAVES 0.65500 SIGMA ORD 0.27902
Al 01 Cr 05 Mn 45 Mo 29 Ti 20 noHEA  BCC_B2#1 DISORD 0.06531 C14_LAVES 0.59535 SIGMA ORD 0.33934
Al 01 Cr 05 Mn 45 Mo 31 Ti 18 noHEA  BCC_B2#1 DISORD 0.06393 C14_LAVES 0.53574 SIGMA ORD 0.40032
Al 01 Cr 05 Mn 45 Mo 33 Ti 16 noHEA  BCC_B2#1 DISORD 0.06181 C14_LAVES 0.47616 SIGMA ORD 0.46202
Al 01 Cr 05 Mn 45 Mo 35 Ti 14 noHEA  BCC_B2#1 DISORD 0.05898 C14_LAVES 0.41659 SIGMA ORD 0.52443
Al 01 Cr 05 Mn 45 Mo 37 Ti 12 noHEA  BCC_B2#1 DISORD 0.05556 C14_LAVES 0.35699 SIGMA ORD 0.58745
Al 01 Cr 05 Mn 45 Mo 39 Ti 10 noHEA  BCC_B2#1 DISORD 0.05179 C14_LAVES 0.29738 SIGMA ORD 0.65083
Al 01 Cr 05 Mn 45 Mo 41 Ti 08 noHEA  BCC_B2#1 DISORD 0.04142 C14_LAVES 0.23789 CR3SI_A15 0.00556 SIGMA ORD 0.71514
Al 01 Cr 05 Mn 45 Mo 43 Ti 06 noHEA  BCC_B2#1 DISORD 0.02643 C14_LAVES 0.17839 CR3SI_A15 0.01460 SIGMA ORD 0.78058
Al 01 Cr 05 Mn 45 Mo 45 Ti 04 noHEA  BCC_B2#1 DISORD 0.01451 C14_LAVES 0.11851 CR3SI_A15 0.02337 MU_PHASE ORD 0.04137 SIGMA ORD 0.80224
Al 01 Cr 05 Mn 45 Mo 47 Ti 02 noHEA  BCC_B2#1 DISORD 0.00369 C14_LAVES 0.05854 CR3SI_A15 0.03205 MU_PHASE ORD 0.09620 SIGMA#2 ORD 0.80952
Al 01 Cr 05 Mn 47 Mo 01 Ti 46 noHEA  C14_LAVES 0.71605 HCP_A3 0.13326 MNTI_LT 0.15069
Al 01 Cr 05 Mn 47 Mo 03 Ti 44 noHEA  C14_LAVES 0.86965 HCP_A3 0.13035
Al 01 Cr 05 Mn 47 Mo 05 Ti 42 noHEA  C14_LAVES 0.90516 HCP_A3 0.09484
Al 01 Cr 05 Mn 47 Mo 07 Ti 40 noHEA  C14_LAVES 0.94122 HCP_A3 0.05878
Al 01 Cr 05 Mn 47 Mo 09 Ti 38 noHEA  C14_LAVES 0.97794 HCP_A3 0.02206
Al 01 Cr 05 Mn 47 Mo 11 Ti 36 noHEA  C14_LAVES 1.00000
Al 01 Cr 05 Mn 47 Mo 13 Ti 34 noHEA  C14_LAVES 1.00000
Al 01 Cr 05 Mn 47 Mo 15 Ti 32 noHEA  BCC_B2#1 DISORD 0.02538 C14_LAVES 0.95830 SIGMA ORD 0.01632
Al 01 Cr 05 Mn 47 Mo 17 Ti 30 noHEA  BCC_B2#1 DISORD 0.02666 C14_LAVES 0.89826 SIGMA ORD 0.07508
Al 01 Cr 05 Mn 47 Mo 19 Ti 28 noHEA  BCC_B2#1 DISORD 0.02772 C14_LAVES 0.83827 SIGMA ORD 0.13401
Al 01 Cr 05 Mn 47 Mo 21 Ti 26 noHEA  BCC_B2#1 DISORD 0.02845 C14_LAVES 0.77835 SIGMA ORD 0.19319
Al 01 Cr 05 Mn 47 Mo 23 Ti 24 noHEA  BCC_B2#1 DISORD 0.02874 C14_LAVES 0.71850 SIGMA ORD 0.25276
Al 01 Cr 05 Mn 47 Mo 25 Ti 22 noHEA  BCC_B2#1 DISORD 0.02847 C14_LAVES 0.65871 SIGMA ORD 0.31282
Al 01 Cr 05 Mn 47 Mo 27 Ti 20 noHEA  BCC_B2#1 DISORD 0.02752 C14_LAVES 0.59898 SIGMA ORD 0.37350
Al 01 Cr 05 Mn 47 Mo 29 Ti 18 noHEA  BCC_B2#1 DISORD 0.02584 C14_LAVES 0.53929 SIGMA ORD 0.43488
Al 01 Cr 05 Mn 47 Mo 31 Ti 16 noHEA  BCC_B2#1 DISORD 0.02340 C14_LAVES 0.47961 SIGMA ORD 0.49698
Al 01 Cr 05 Mn 47 Mo 33 Ti 14 noHEA  BCC_B2#1 DISORD 0.02030 C14_LAVES 0.41995 SIGMA ORD 0.55976
Al 01 Cr 05 Mn 47 Mo 35 Ti 12 noHEA  BCC_B2#1 DISORD 0.01667 C14_LAVES 0.36027 SIGMA ORD 0.62306
Al 01 Cr 05 Mn 47 Mo 37 Ti 10 noHEA  BCC_B2#1 DISORD 0.01284 C14_LAVES 0.30058 SIGMA ORD 0.68658
Al 01 Cr 05 Mn 47 Mo 39 Ti 08 noHEA  C14_LAVES 0.24104 CR3SI_A15 0.00825 SIGMA ORD 0.75072
Al 01 Cr 05 Mn 47 Mo 41 Ti 06 noHEA  C14_LAVES 0.18071 CR3SI_A15 0.01483 MU_PHASE ORD 0.03173 SIGMA ORD 0.77273
Al 01 Cr 05 Mn 47 Mo 43 Ti 04 noHEA  C14_LAVES 0.12015 CR3SI_A15 0.02235 MU_PHASE ORD 0.09558 SIGMA ORD 0.76192
Al 01 Cr 05 Mn 47 Mo 45 Ti 02 noHEA  C14_LAVES 0.05942 CR3SI_A15 0.03072 MU_PHASE ORD 0.15995 SIGMA ORD 0.74990
Al 01 Cr 05 Mn 49 Mo 01 Ti 44 noHEA  C14_LAVES 0.73980 HCP_A3 0.09774 MNTI_LT 0.16246
Al 01 Cr 05 Mn 49 Mo 03 Ti 42 noHEA  C14_LAVES 0.90263 HCP_A3 0.09737
Al 01 Cr 05 Mn 49 Mo 05 Ti 40 noHEA  C14_LAVES 0.93846 HCP_A3 0.06154
Al 01 Cr 05 Mn 49 Mo 07 Ti 38 noHEA  C14_LAVES 0.97498 HCP_A3 0.02502
Al 01 Cr 05 Mn 49 Mo 09 Ti 36 noHEA  C14_LAVES 1.00000
Al 01 Cr 05 Mn 49 Mo 11 Ti 34 noHEA  C14_LAVES 1.00000
Al 01 Cr 05 Mn 49 Mo 13 Ti 32 noHEA  C14_LAVES 0.96135 CR3MN5 0.00183 SIGMA ORD 0.03681
Al 01 Cr 05 Mn 49 Mo 15 Ti 30 noHEA  C14_LAVES 0.90140 SIGMA ORD 0.09860
Al 01 Cr 05 Mn 49 Mo 17 Ti 28 noHEA  C14_LAVES 0.84145 SIGMA ORD 0.15855
Al 01 Cr 05 Mn 49 Mo 19 Ti 26 noHEA  C14_LAVES 0.78153 SIGMA ORD 0.21847
Al 01 Cr 05 Mn 49 Mo 21 Ti 24 noHEA  C14_LAVES 0.72165 SIGMA ORD 0.27835
Al 01 Cr 05 Mn 49 Mo 23 Ti 22 noHEA  C14_LAVES 0.66180 SIGMA ORD 0.33820
Al 01 Cr 05 Mn 49 Mo 25 Ti 20 noHEA  C14_LAVES 0.60196 SIGMA ORD 0.39804
Al 01 Cr 05 Mn 49 Mo 27 Ti 18 noHEA  C14_LAVES 0.54214 SIGMA ORD 0.45786
Al 01 Cr 05 Mn 49 Mo 29 Ti 16 noHEA  C14_LAVES 0.48231 SIGMA ORD 0.51769
Al 01 Cr 05 Mn 49 Mo 31 Ti 14 noHEA  C14_LAVES 0.42247 SIGMA ORD 0.57753
Al 01 Cr 05 Mn 49 Mo 33 Ti 12 noHEA  C14_LAVES 0.36262 SIGMA ORD 0.63738
Al 01 Cr 05 Mn 49 Mo 35 Ti 10 noHEA  C14_LAVES 0.30275 SIGMA ORD 0.69725
Al 01 Cr 05 Mn 49 Mo 37 Ti 08 noHEA  C14_LAVES 0.24268 CR3SI_A15 0.00215 MU_PHASE ORD 0.02513 SIGMA ORD 0.73004
Al 01 Cr 05 Mn 49 Mo 39 Ti 06 noHEA  C14_LAVES 0.18212 CR3SI_A15 0.00994 MU_PHASE ORD 0.08678 SIGMA ORD 0.72115
Al 01 Cr 05 Mn 49 Mo 41 Ti 04 noHEA  C14_LAVES 0.12139 CR3SI_A15 0.01863 MU_PHASE ORD 0.14837 SIGMA ORD 0.71161
Al 01 Cr 05 Mn 49 Mo 43 Ti 02 noHEA  C14_LAVES 0.05600 CBCC_A12 0.01909 CR3SI_A15 0.02980 MU_PHASE ORD 0.19914 SIGMA ORD 0.69597
Al 01 Cr 07 Mn 01 Mo 43 Ti 48 noHEA  BCC_B2#1 DISORD 0.84960 C14_LAVES 0.15040
Al 01 Cr 07 Mn 01 Mo 45 Ti 46 noHEA  BCC_B2#1 DISORD 0.84550 C14_LAVES 0.15450
Al 01 Cr 07 Mn 01 Mo 47 Ti 44 noHEA  BCC_B2#1 DISORD 0.84214 C14_LAVES 0.15786
Al 01 Cr 07 Mn 01 Mo 49 Ti 42 noHEA  BCC_B2#1 DISORD 0.83959 C14_LAVES 0.16041
Al 01 Cr 07 Mn 03 Mo 41 Ti 48 noHEA  BCC_B2#1 DISORD 0.77645 C14_LAVES 0.22355
Al 01 Cr 07 Mn 03 Mo 43 Ti 46 noHEA  BCC_B2#1 DISORD 0.77088 C14_LAVES 0.22912
Al 01 Cr 07 Mn 03 Mo 45 Ti 44 noHEA  BCC_B2#1 DISORD 0.76634 C14_LAVES 0.23366
Al 01 Cr 07 Mn 03 Mo 47 Ti 42 noHEA  BCC_B2#1 DISORD 0.76296 C14_LAVES 0.23704
Al 01 Cr 07 Mn 03 Mo 49 Ti 40 noHEA  BCC_B2#1 DISORD 0.76081 C14_LAVES 0.23919
Al 01 Cr 07 Mn 05 Mo 39 Ti 48 noHEA  BCC_B2#1 DISORD 0.70944 C14_LAVES 0.29056
Al 01 Cr 07 Mn 05 Mo 41 Ti 46 noHEA  BCC_B2#1 DISORD 0.70229 C14_LAVES 0.29771
Al 01 Cr 07 Mn 05 Mo 43 Ti 44 noHEA  BCC_B2#1 DISORD 0.69651 C14_LAVES 0.30349
Al 01 Cr 07 Mn 05 Mo 45 Ti 42 noHEA  BCC_B2#1 DISORD 0.69226 C14_LAVES 0.30774
Al 01 Cr 07 Mn 05 Mo 47 Ti 40 noHEA  BCC_B2#1 DISORD 0.68968 C14_LAVES 0.31032
Al 01 Cr 07 Mn 05 Mo 49 Ti 38 noHEA  BCC_B2#1 DISORD 0.68887 C14_LAVES 0.31113
Al 01 Cr 07 Mn 07 Mo 37 Ti 48 noHEA  BCC_B2#1 DISORD 0.64615 C14_LAVES 0.35385
Al 01 Cr 07 Mn 07 Mo 39 Ti 46 noHEA  BCC_B2#1 DISORD 0.63714 C14_LAVES 0.36286
Al 01 Cr 07 Mn 07 Mo 41 Ti 44 noHEA  BCC_B2#1 DISORD 0.62987 C14_LAVES 0.37013
Al 01 Cr 07 Mn 07 Mo 43 Ti 42 noHEA  BCC_B2#1 DISORD 0.62457 C14_LAVES 0.37543
Al 01 Cr 07 Mn 07 Mo 45 Ti 40 noHEA  BCC_B2#1 DISORD 0.62145 C14_LAVES 0.37855
Al 01 Cr 07 Mn 07 Mo 47 Ti 38 noHEA  BCC_B2#1 DISORD 0.62068 C14_LAVES 0.37932
Al 01 Cr 07 Mn 07 Mo 49 Ti 36 noHEA  BCC_B2#1 DISORD 0.62235 C14_LAVES 0.37765
Al 01 Cr 07 Mn 09 Mo 35 Ti 48 noHEA  BCC_B2#1 DISORD 0.58613 C14_LAVES 0.41387
Al 01 Cr 07 Mn 09 Mo 37 Ti 46 noHEA  BCC_B2#1 DISORD 0.57485 C14_LAVES 0.42515
Al 01 Cr 07 Mn 09 Mo 39 Ti 44 noHEA  BCC_B2#1 DISORD 0.56569 C14_LAVES 0.43431
Al 01 Cr 07 Mn 09 Mo 41 Ti 42 noHEA  BCC_B2#1 DISORD 0.55900 C14_LAVES 0.44100
Al 01 Cr 07 Mn 09 Mo 43 Ti 40 noHEA  BCC_B2#1 DISORD 0.55513 C14_LAVES 0.44487
Al 01 Cr 07 Mn 09 Mo 45 Ti 38 noHEA  BCC_B2#1 DISORD 0.55434 C14_LAVES 0.44566
Al 01 Cr 07 Mn 09 Mo 47 Ti 36 noHEA  BCC_B2#1 DISORD 0.55674 C14_LAVES 0.44326
Al 01 Cr 07 Mn 09 Mo 49 Ti 34 noHEA  BCC_B2#1 DISORD 0.56227 C14_LAVES 0.43773
Al 01 Cr 07 Mn 11 Mo 33 Ti 48 noHEA  BCC_B2#1 DISORD 0.52957 C14_LAVES 0.47043
Al 01 Cr 07 Mn 11 Mo 35 Ti 46 noHEA  BCC_B2#1 DISORD 0.51553 C14_LAVES 0.48447
Al 01 Cr 07 Mn 11 Mo 37 Ti 44 noHEA  BCC_B2#1 DISORD 0.50395 C14_LAVES 0.49605
Al 01 Cr 07 Mn 11 Mo 39 Ti 42 noHEA  BCC_B2#1 DISORD 0.49538 C14_LAVES 0.50462
Al 01 Cr 07 Mn 11 Mo 41 Ti 40 noHEA  BCC_B2#1 DISORD 0.49038 C14_LAVES 0.50962
Al 01 Cr 07 Mn 11 Mo 43 Ti 38 noHEA  BCC_B2#1 DISORD 0.48938 C14_LAVES 0.51062
Al 01 Cr 07 Mn 11 Mo 45 Ti 36 noHEA  BCC_B2#1 DISORD 0.49259 C14_LAVES 0.50741
Al 01 Cr 07 Mn 11 Mo 47 Ti 34 noHEA  BCC_B2#1 DISORD 0.49985 C14_LAVES 0.50015
Al 01 Cr 07 Mn 11 Mo 49 Ti 32 noHEA  BCC_B2#1 DISORD 0.51077 C14_LAVES 0.48923
Al 01 Cr 07 Mn 13 Mo 31 Ti 48 noHEA  BCC_B2#1 DISORD 0.47703 C14_LAVES 0.52297
Al 01 Cr 07 Mn 13 Mo 33 Ti 46 noHEA  BCC_B2#1 DISORD 0.45971 C14_LAVES 0.54029
Al 01 Cr 07 Mn 13 Mo 35 Ti 44 noHEA  BCC_B2#1 DISORD 0.44506 C14_LAVES 0.55494
Al 01 Cr 07 Mn 13 Mo 37 Ti 42 noHEA  BCC_B2#1 DISORD 0.43392 C14_LAVES 0.56608
Al 01 Cr 07 Mn 13 Mo 39 Ti 40 noHEA  BCC_B2#1 DISORD 0.42721 C14_LAVES 0.57279
Al 01 Cr 07 Mn 13 Mo 41 Ti 38 noHEA  BCC_B2#1 DISORD 0.42567 C14_LAVES 0.57433
Al 01 Cr 07 Mn 13 Mo 43 Ti 36 noHEA  BCC_B2#1 DISORD 0.42968 C14_LAVES 0.57032
Al 01 Cr 07 Mn 13 Mo 45 Ti 34 noHEA  BCC_B2#1 DISORD 0.43899 C14_LAVES 0.56101
Al 01 Cr 07 Mn 13 Mo 47 Ti 32 noHEA  BCC_B2#1 DISORD 0.45290 C14_LAVES 0.54710
Al 01 Cr 07 Mn 13 Mo 49 Ti 30 noHEA  BCC_B2#1 DISORD 0.47041 C14_LAVES 0.52959
Al 01 Cr 07 Mn 15 Mo 29 Ti 48 noHEA  BCC_B2#1 DISORD 0.42927 C14_LAVES 0.57073
Al 01 Cr 07 Mn 15 Mo 31 Ti 46 noHEA  BCC_B2#1 DISORD 0.40816 C14_LAVES 0.59184
Al 01 Cr 07 Mn 15 Mo 33 Ti 44 noHEA  BCC_B2#1 DISORD 0.38977 C14_LAVES 0.61023
Al 01 Cr 07 Mn 15 Mo 35 Ti 42 noHEA  BCC_B2#1 DISORD 0.37521 C14_LAVES 0.62479
Al 01 Cr 07 Mn 15 Mo 37 Ti 40 noHEA  BCC_B2#1 DISORD 0.36591 C14_LAVES 0.63409
Al 01 Cr 07 Mn 15 Mo 39 Ti 38 noHEA  BCC_B2#1 DISORD 0.36323 C14_LAVES 0.63677
Al 01 Cr 07 Mn 15 Mo 41 Ti 36 noHEA  BCC_B2#1 DISORD 0.36791 C14_LAVES 0.63209
Al 01 Cr 07 Mn 15 Mo 43 Ti 34 noHEA  BCC_B2#1 DISORD 0.37965 C14_LAVES 0.62035
Al 01 Cr 07 Mn 15 Mo 45 Ti 32 noHEA  BCC_B2#1 DISORD 0.39718 C14_LAVES 0.60282
Al 01 Cr 07 Mn 15 Mo 47 Ti 30 noHEA  BCC_B2#1 DISORD 0.41887 C14_LAVES 0.58113
Al 01 Cr 07 Mn 15 Mo 49 Ti 28 noHEA  BCC_B2#1 DISORD 0.44321 C14_LAVES 0.55679
Al 01 Cr 07 Mn 17 Mo 27 Ti 48 noHEA  BCC_B2#1 DISORD 0.38708 C14_LAVES 0.61292
Al 01 Cr 07 Mn 17 Mo 29 Ti 46 noHEA  BCC_B2#1 DISORD 0.36186 C14_LAVES 0.63814
Al 01 Cr 07 Mn 17 Mo 31 Ti 44 noHEA  BCC_B2#1 DISORD 0.33912 C14_LAVES 0.66088
Al 01 Cr 07 Mn 17 Mo 33 Ti 42 noHEA  BCC_B2#1 DISORD 0.32020 C14_LAVES 0.67980
Al 01 Cr 07 Mn 17 Mo 35 Ti 40 noHEA  BCC_B2#1 DISORD 0.30712 C14_LAVES 0.69288
Al 01 Cr 07 Mn 17 Mo 37 Ti 38 noHEA  BCC_B2#1 DISORD 0.30225 C14_LAVES 0.69775
Al 01 Cr 07 Mn 17 Mo 39 Ti 36 noHEA  BCC_B2#1 DISORD 0.30727 C14_LAVES 0.69273
Al 01 Cr 07 Mn 17 Mo 41 Ti 34 noHEA  BCC_B2#1 DISORD 0.32187 C14_LAVES 0.67813
Al 01 Cr 07 Mn 17 Mo 43 Ti 32 noHEA  BCC_B2#1 DISORD 0.34385 C14_LAVES 0.65615
Al 01 Cr 07 Mn 17 Mo 45 Ti 30 noHEA  BCC_B2#1 DISORD 0.37044 C14_LAVES 0.62956
Al 01 Cr 07 Mn 17 Mo 47 Ti 28 noHEA  BCC_B2#1 DISORD 0.39946 C14_LAVES 0.60054
Al 01 Cr 07 Mn 17 Mo 49 Ti 26 noHEA  BCC_B2#1 DISORD 0.42956 C14_LAVES 0.57044
Al 01 Cr 07 Mn 19 Mo 25 Ti 48 noHEA  BCC_B2#1 DISORD 0.35118 C14_LAVES 0.64882
Al 01 Cr 07 Mn 19 Mo 27 Ti 46 noHEA  BCC_B2#1 DISORD 0.32174 C14_LAVES 0.67826
Al 01 Cr 07 Mn 19 Mo 29 Ti 44 noHEA  BCC_B2#1 DISORD 0.29431 C14_LAVES 0.70569
Al 01 Cr 07 Mn 19 Mo 31 Ti 42 noHEA  BCC_B2#1 DISORD 0.27020 C14_LAVES 0.72980
Al 01 Cr 07 Mn 19 Mo 33 Ti 40 noHEA  BCC_B2#1 DISORD 0.25190 C14_LAVES 0.74810
Al 01 Cr 07 Mn 19 Mo 35 Ti 38 noHEA  BCC_B2#1 DISORD 0.24320 C14_LAVES 0.75680
Al 01 Cr 07 Mn 19 Mo 37 Ti 36 noHEA  BCC_B2#1 DISORD 0.24776 C14_LAVES 0.75224
Al 01 Cr 07 Mn 19 Mo 39 Ti 34 noHEA  BCC_B2#1 DISORD 0.26581 C14_LAVES 0.73419
Al 01 Cr 07 Mn 19 Mo 41 Ti 32 noHEA  BCC_B2#1 DISORD 0.29332 C14_LAVES 0.70668
Al 01 Cr 07 Mn 19 Mo 43 Ti 30 noHEA  BCC_B2#1 DISORD 0.32560 C14_LAVES 0.67440
Al 01 Cr 07 Mn 19 Mo 45 Ti 28 noHEA  BCC_B2#1 DISORD 0.35965 C14_LAVES 0.64035
Al 01 Cr 07 Mn 19 Mo 47 Ti 26 noHEA  BCC_B2#1 DISORD 0.39398 C14_LAVES 0.60602
Al 01 Cr 07 Mn 19 Mo 49 Ti 24 noHEA  BCC_B2#1 DISORD 0.42804 C14_LAVES 0.57196
Al 01 Cr 07 Mn 21 Mo 23 Ti 48 noHEA  BCC_B2#1 DISORD 0.32206 C14_LAVES 0.67794
Al 01 Cr 07 Mn 21 Mo 25 Ti 46 noHEA  BCC_B2#1 DISORD 0.28850 C14_LAVES 0.71150
Al 01 Cr 07 Mn 21 Mo 27 Ti 44 noHEA  BCC_B2#1 DISORD 0.25642 C14_LAVES 0.74358
Al 01 Cr 07 Mn 21 Mo 29 Ti 42 noHEA  BCC_B2#1 DISORD 0.22678 C14_LAVES 0.77322
Al 01 Cr 07 Mn 21 Mo 31 Ti 40 noHEA  BCC_B2#1 DISORD 0.20195 C14_LAVES 0.79805
Al 01 Cr 07 Mn 21 Mo 33 Ti 38 noHEA  BCC_B2#1 DISORD 0.18696 C14_LAVES 0.81304
Al 01 Cr 07 Mn 21 Mo 35 Ti 36 noHEA  BCC_B2#1 DISORD 0.18941 C14_LAVES 0.81059
Al 01 Cr 07 Mn 21 Mo 37 Ti 34 noHEA  BCC_B2#1 DISORD 0.21171 C14_LAVES 0.78829
Al 01 Cr 07 Mn 21 Mo 39 Ti 32 noHEA  BCC_B2#1 DISORD 0.24619 C14_LAVES 0.75381
Al 01 Cr 07 Mn 21 Mo 41 Ti 30 noHEA  BCC_B2#1 DISORD 0.28489 C14_LAVES 0.71511
Al 01 Cr 07 Mn 21 Mo 43 Ti 28 noHEA  BCC_B2#1 DISORD 0.32407 C14_LAVES 0.67593
Al 01 Cr 07 Mn 21 Mo 45 Ti 26 noHEA  BCC_B2#1 DISORD 0.36248 C14_LAVES 0.63752
Al 01 Cr 07 Mn 21 Mo 47 Ti 24 noHEA  BCC_B2#1 DISORD 0.39990 C14_LAVES 0.60010
Al 01 Cr 07 Mn 21 Mo 49 Ti 22 noHEA  BCC_B2#1 DISORD 0.43657 C14_LAVES 0.56343
Al 01 Cr 07 Mn 23 Mo 21 Ti 48 noHEA  BCC_B2#1 DISORD 0.29988 C14_LAVES 0.70012
Al 01 Cr 07 Mn 23 Mo 23 Ti 46 noHEA  BCC_B2#1 DISORD 0.26251 C14_LAVES 0.73749
Al 01 Cr 07 Mn 23 Mo 25 Ti 44 noHEA  BCC_B2#1 DISORD 0.22615 C14_LAVES 0.77385
Al 01 Cr 07 Mn 23 Mo 27 Ti 42 noHEA  BCC_B2#1 DISORD 0.19125 C14_LAVES 0.80875
Al 01 Cr 07 Mn 23 Mo 29 Ti 40 noHEA  BCC_B2#1 DISORD 0.15938 C14_LAVES 0.84062
Al 01 Cr 07 Mn 23 Mo 31 Ti 38 noHEA  BCC_B2#1 DISORD 0.13536 C14_LAVES 0.86464
Al 01 Cr 07 Mn 23 Mo 33 Ti 36 noHEA  BCC_B2#1 DISORD 0.13227 C14_LAVES 0.86773
Al 01 Cr 07 Mn 23 Mo 35 Ti 34 noHEA  BCC_B2#1 DISORD 0.16007 C14_LAVES 0.83993
Al 01 Cr 07 Mn 23 Mo 37 Ti 32 noHEA  BCC_B2#1 DISORD 0.20333 C14_LAVES 0.79667
Al 01 Cr 07 Mn 23 Mo 39 Ti 30 noHEA  BCC_B2#1 DISORD 0.24885 C14_LAVES 0.75115
Al 01 Cr 07 Mn 23 Mo 41 Ti 28 noHEA  BCC_B2#1 DISORD 0.29295 C14_LAVES 0.70705
Al 01 Cr 07 Mn 23 Mo 43 Ti 26 noHEA  BCC_B2#1 DISORD 0.33505 C14_LAVES 0.66495
Al 01 Cr 07 Mn 23 Mo 45 Ti 24 noHEA  BCC_B2#1 DISORD 0.37546 C14_LAVES 0.62454
Al 01 Cr 07 Mn 23 Mo 47 Ti 22 noHEA  BCC_B2#1 DISORD 0.41481 C14_LAVES 0.58519
Al 01 Cr 07 Mn 23 Mo 49 Ti 20 noHEA  BCC_B2#1 DISORD 0.45075 C14_LAVES 0.53662 CR3MN5 0.01262
Al 01 Cr 07 Mn 25 Mo 19 Ti 48 noHEA  BCC_B2#1 DISORD 0.28435 C14_LAVES 0.71565
Al 01 Cr 07 Mn 25 Mo 21 Ti 46 noHEA  BCC_B2#1 DISORD 0.24366 C14_LAVES 0.75634
Al 01 Cr 07 Mn 25 Mo 23 Ti 44 noHEA  BCC_B2#1 DISORD 0.20358 C14_LAVES 0.79642
Al 01 Cr 07 Mn 25 Mo 25 Ti 42 noHEA  BCC_B2#1 DISORD 0.16420 C14_LAVES 0.83580
Al 01 Cr 07 Mn 25 Mo 27 Ti 40 noHEA  BCC_B2#1 DISORD 0.12604 C14_LAVES 0.87396
Al 01 Cr 07 Mn 25 Mo 29 Ti 38 noHEA  BCC_B2#1 DISORD 0.09158 C14_LAVES 0.90842
Al 01 Cr 07 Mn 25 Mo 31 Ti 36 noHEA  BCC_B2#1 DISORD 0.07659 C14_LAVES 0.92341
Al 01 Cr 07 Mn 25 Mo 33 Ti 34 noHEA  BCC_B2#1 DISORD 0.11185 C14_LAVES 0.88815
Al 01 Cr 07 Mn 25 Mo 35 Ti 32 noHEA  BCC_B2#1 DISORD 0.16576 C14_LAVES 0.83424
Al 01 Cr 07 Mn 25 Mo 37 Ti 30 noHEA  BCC_B2#1 DISORD 0.21788 C14_LAVES 0.78212
Al 01 Cr 07 Mn 25 Mo 39 Ti 28 noHEA  BCC_B2#1 DISORD 0.26627 C14_LAVES 0.73373
Al 01 Cr 07 Mn 25 Mo 41 Ti 26 noHEA  BCC_B2#1 DISORD 0.31152 C14_LAVES 0.68848
Al 01 Cr 07 Mn 25 Mo 43 Ti 24 noHEA  BCC_B2#1 DISORD 0.35452 C14_LAVES 0.64548
Al 01 Cr 07 Mn 25 Mo 45 Ti 22 noHEA  BCC_B2#1 DISORD 0.39628 C14_LAVES 0.60372
Al 01 Cr 07 Mn 25 Mo 47 Ti 20 noHEA  BCC_B2#1 DISORD 0.42793 C14_LAVES 0.54219 CR3MN5 0.02988
Al 01 Cr 07 Mn 25 Mo 49 Ti 18 noHEA  BCC_B2#1 DISORD 0.45859 C14_LAVES 0.48139 CR3MN5 0.06001
Al 01 Cr 07 Mn 27 Mo 17 Ti 48 noHEA  BCC_B2#1 DISORD 0.27457 C14_LAVES 0.72543
Al 01 Cr 07 Mn 27 Mo 19 Ti 46 noHEA  BCC_B2#1 DISORD 0.23128 C14_LAVES 0.76872
Al 01 Cr 07 Mn 27 Mo 21 Ti 44 noHEA  BCC_B2#1 DISORD 0.18821 C14_LAVES 0.81179
Al 01 Cr 07 Mn 27 Mo 23 Ti 42 noHEA  BCC_B2#1 DISORD 0.14531 C14_LAVES 0.85469
Al 01 Cr 07 Mn 27 Mo 25 Ti 40 noHEA  BCC_B2#1 DISORD 0.10243 C14_LAVES 0.89757
Al 01 Cr 07 Mn 27 Mo 27 Ti 38 noHEA  BCC_B2#1 DISORD 0.05930 C14_LAVES 0.94070
Al 01 Cr 07 Mn 27 Mo 29 Ti 36 noHEA  BCC_B2#1 DISORD 0.02398 C14_LAVES 0.97602
Al 01 Cr 07 Mn 27 Mo 31 Ti 34 noHEA  BCC_B2#1 DISORD 0.06895 C14_LAVES 0.93105
Al 01 Cr 07 Mn 27 Mo 33 Ti 32 noHEA  BCC_B2#1 DISORD 0.13436 C14_LAVES 0.86564
Al 01 Cr 07 Mn 27 Mo 35 Ti 30 noHEA  BCC_B2#1 DISORD 0.19205 C14_LAVES 0.80795
Al 01 Cr 07 Mn 27 Mo 37 Ti 28 noHEA  BCC_B2#1 DISORD 0.24384 C14_LAVES 0.75616
Al 01 Cr 07 Mn 27 Mo 39 Ti 26 noHEA  BCC_B2#1 DISORD 0.29160 C14_LAVES 0.70840
Al 01 Cr 07 Mn 27 Mo 41 Ti 24 noHEA  BCC_B2#1 DISORD 0.33678 C14_LAVES 0.66322
Al 01 Cr 07 Mn 27 Mo 43 Ti 22 noHEA  BCC_B2#1 DISORD 0.37423 C14_LAVES 0.60934 CR3MN5 0.01643
Al 01 Cr 07 Mn 27 Mo 45 Ti 20 noHEA  BCC_B2#1 DISORD 0.40551 C14_LAVES 0.54781 CR3MN5 0.04668
Al 01 Cr 07 Mn 27 Mo 47 Ti 18 noHEA  BCC_B2#1 DISORD 0.43606 C14_LAVES 0.48780 CR3MN5 0.07614
Al 01 Cr 07 Mn 27 Mo 49 Ti 16 noHEA  BCC_B2#1 DISORD 0.46561 C14_LAVES 0.43005 CR3MN5 0.10434
Al 01 Cr 07 Mn 29 Mo 15 Ti 48 noHEA  BCC_B2#1 DISORD 0.26924 C14_LAVES 0.73076
Al 01 Cr 07 Mn 29 Mo 17 Ti 46 noHEA  BCC_B2#1 DISORD 0.22412 C14_LAVES 0.77588
Al 01 Cr 07 Mn 29 Mo 19 Ti 44 noHEA  BCC_B2#1 DISORD 0.17892 C14_LAVES 0.82108
Al 01 Cr 07 Mn 29 Mo 21 Ti 42 noHEA  BCC_B2#1 DISORD 0.13351 C14_LAVES 0.86649
Al 01 Cr 07 Mn 29 Mo 23 Ti 40 noHEA  BCC_B2#1 DISORD 0.08749 C14_LAVES 0.91251
Al 01 Cr 07 Mn 29 Mo 25 Ti 38 noHEA  BCC_B2#1 DISORD 0.03945 C14_LAVES 0.96055
Al 01 Cr 07 Mn 29 Mo 27 Ti 36 noHEA  C14_LAVES 1.00000
Al 01 Cr 07 Mn 29 Mo 29 Ti 34 noHEA  BCC_B2#1 DISORD 0.03436 C14_LAVES 0.96564
Al 01 Cr 07 Mn 29 Mo 31 Ti 32 noHEA  BCC_B2#1 DISORD 0.10946 C14_LAVES 0.89054
Al 01 Cr 07 Mn 29 Mo 33 Ti 30 noHEA  BCC_B2#1 DISORD 0.17104 C14_LAVES 0.82896
Al 01 Cr 07 Mn 29 Mo 35 Ti 28 noHEA  BCC_B2#1 DISORD 0.22526 C14_LAVES 0.77474
Al 01 Cr 07 Mn 29 Mo 37 Ti 26 noHEA  BCC_B2#1 DISORD 0.27493 C14_LAVES 0.72507
Al 01 Cr 07 Mn 29 Mo 39 Ti 24 noHEA  BCC_B2#1 DISORD 0.32052 C14_LAVES 0.67649 CR3MN5 0.00299
Al 01 Cr 07 Mn 29 Mo 41 Ti 22 noHEA  BCC_B2#1 DISORD 0.35231 C14_LAVES 0.61437 CR3MN5 0.03333
Al 01 Cr 07 Mn 29 Mo 43 Ti 20 noHEA  BCC_B2#1 DISORD 0.38355 C14_LAVES 0.55344 CR3MN5 0.06301
Al 01 Cr 07 Mn 29 Mo 45 Ti 18 noHEA  BCC_B2#1 DISORD 0.41407 C14_LAVES 0.49426 CR3MN5 0.09168
Al 01 Cr 07 Mn 29 Mo 47 Ti 16 noHEA  BCC_B2#1 DISORD 0.40992 C14_LAVES 0.43719 CR3MN5 0.08599 SIGMA ORD 0.06691
Al 01 Cr 07 Mn 29 Mo 49 Ti 14 noHEA  BCC_B2#1 DISORD 0.37556 C14_LAVES 0.38039 CR3MN5 0.05065 SIGMA ORD 0.19340
Al 01 Cr 07 Mn 31 Mo 13 Ti 48 noHEA  BCC_B2#1 DISORD 0.26710 C14_LAVES 0.73290
Al 01 Cr 07 Mn 31 Mo 15 Ti 46 noHEA  BCC_B2#1 DISORD 0.22073 C14_LAVES 0.77927
Al 01 Cr 07 Mn 31 Mo 17 Ti 44 noHEA  BCC_B2#1 DISORD 0.17416 C14_LAVES 0.82584
Al 01 Cr 07 Mn 31 Mo 19 Ti 42 noHEA  BCC_B2#1 DISORD 0.12715 C14_LAVES 0.87285
Al 01 Cr 07 Mn 31 Mo 21 Ti 40 noHEA  BCC_B2#1 DISORD 0.07928 C14_LAVES 0.92072
Al 01 Cr 07 Mn 31 Mo 23 Ti 38 noHEA  BCC_B2#1 DISORD 0.02918 C14_LAVES 0.97082
Al 01 Cr 07 Mn 31 Mo 25 Ti 36 noHEA  C14_LAVES 1.00000
Al 01 Cr 07 Mn 31 Mo 27 Ti 34 noHEA  BCC_B2#1 DISORD 0.01032 C14_LAVES 0.98968
Al 01 Cr 07 Mn 31 Mo 29 Ti 32 noHEA  BCC_B2#1 DISORD 0.09056 C14_LAVES 0.90944
Al 01 Cr 07 Mn 31 Mo 31 Ti 30 noHEA  BCC_B2#1 DISORD 0.15429 C14_LAVES 0.84571
Al 01 Cr 07 Mn 31 Mo 33 Ti 28 noHEA  BCC_B2#1 DISORD 0.21002 C14_LAVES 0.78998
Al 01 Cr 07 Mn 31 Mo 35 Ti 26 noHEA  BCC_B2#1 DISORD 0.26108 C14_LAVES 0.73892
Al 01 Cr 07 Mn 31 Mo 37 Ti 24 noHEA  BCC_B2#1 DISORD 0.29901 C14_LAVES 0.68103 CR3MN5 0.01996
Al 01 Cr 07 Mn 31 Mo 39 Ti 22 noHEA  BCC_B2#1 DISORD 0.33082 C14_LAVES 0.61936 CR3MN5 0.04982
Al 01 Cr 07 Mn 31 Mo 41 Ti 20 noHEA  BCC_B2#1 DISORD 0.36210 C14_LAVES 0.55906 CR3MN5 0.07884
Al 01 Cr 07 Mn 31 Mo 43 Ti 18 noHEA  BCC_B2#1 DISORD 0.37568 C14_LAVES 0.50092 CR3MN5 0.09015 SIGMA ORD 0.03325
Al 01 Cr 07 Mn 31 Mo 45 Ti 16 noHEA  BCC_B2#1 DISORD 0.34111 C14_LAVES 0.44413 CR3MN5 0.05465 SIGMA ORD 0.16012
Al 01 Cr 07 Mn 31 Mo 47 Ti 14 noHEA  BCC_B2#1 DISORD 0.30740 C14_LAVES 0.38726 CR3MN5 0.01986 SIGMA ORD 0.28548
Al 01 Cr 07 Mn 31 Mo 49 Ti 12 noHEA  BCC_B2#1 DISORD 0.28795 C14_LAVES 0.32945 SIGMA ORD 0.38259
Al 01 Cr 07 Mn 33 Mo 11 Ti 48 noHEA  C14_LAVES 0.81067 HCP_A3 0.18933
Al 01 Cr 07 Mn 33 Mo 13 Ti 46 noHEA  BCC_B2#1 DISORD 0.21992 C14_LAVES 0.78008
Al 01 Cr 07 Mn 33 Mo 15 Ti 44 noHEA  BCC_B2#1 DISORD 0.17245 C14_LAVES 0.82755
Al 01 Cr 07 Mn 33 Mo 17 Ti 42 noHEA  BCC_B2#1 DISORD 0.12449 C14_LAVES 0.87551
Al 01 Cr 07 Mn 33 Mo 19 Ti 40 noHEA  BCC_B2#1 DISORD 0.07564 C14_LAVES 0.92436
Al 01 Cr 07 Mn 33 Mo 21 Ti 38 noHEA  BCC_B2#1 DISORD 0.02484 C14_LAVES 0.97516
Al 01 Cr 07 Mn 33 Mo 23 Ti 36 noHEA  C14_LAVES 1.00000
Al 01 Cr 07 Mn 33 Mo 25 Ti 34 noHEA  C14_LAVES 1.00000
Al 01 Cr 07 Mn 33 Mo 27 Ti 32 noHEA  BCC_B2#1 DISORD 0.07660 C14_LAVES 0.92340
Al 01 Cr 07 Mn 33 Mo 29 Ti 30 noHEA  BCC_B2#1 DISORD 0.14106 C14_LAVES 0.85894
Al 01 Cr 07 Mn 33 Mo 31 Ti 28 noHEA  BCC_B2#1 DISORD 0.19760 C14_LAVES 0.80240
Al 01 Cr 07 Mn 33 Mo 33 Ti 26 noHEA  BCC_B2#1 DISORD 0.24564 C14_LAVES 0.74777 CR3MN5 0.00658
Al 01 Cr 07 Mn 33 Mo 35 Ti 24 noHEA  BCC_B2#1 DISORD 0.27792 C14_LAVES 0.68549 CR3MN5 0.03658
Al 01 Cr 07 Mn 33 Mo 37 Ti 22 noHEA  BCC_B2#1 DISORD 0.30982 C14_LAVES 0.62430 CR3MN5 0.06588
Al 01 Cr 07 Mn 33 Mo 39 Ti 20 noHEA  BCC_B2#1 DISORD 0.34123 C14_LAVES 0.56467 CR3MN5 0.09411
Al 01 Cr 07 Mn 33 Mo 41 Ti 18 noHEA  BCC_B2#1 DISORD 0.30668 C14_LAVES 0.50787 CR3MN5 0.05865 SIGMA ORD 0.12680
Al 01 Cr 07 Mn 33 Mo 43 Ti 16 noHEA  BCC_B2#1 DISORD 0.27269 C14_LAVES 0.45102 CR3MN5 0.02363 SIGMA ORD 0.25266
Al 01 Cr 07 Mn 33 Mo 45 Ti 14 noHEA  BCC_B2#1 DISORD 0.24971 C14_LAVES 0.39338 SIGMA ORD 0.35690
Al 01 Cr 07 Mn 33 Mo 47 Ti 12 noHEA  BCC_B2#1 DISORD 0.24899 C14_LAVES 0.33422 SIGMA ORD 0.41678
Al 01 Cr 07 Mn 33 Mo 49 Ti 10 noHEA  BCC_B2#1 DISORD 0.24789 C14_LAVES 0.27513 SIGMA ORD 0.47698
Al 01 Cr 07 Mn 35 Mo 09 Ti 48 noHEA  C14_LAVES 0.80759 HCP_A3 0.19241
Al 01 Cr 07 Mn 35 Mo 11 Ti 46 noHEA  C14_LAVES 0.84310 HCP_A3 0.15690
Al 01 Cr 07 Mn 35 Mo 13 Ti 44 noHEA  BCC_B2#1 DISORD 0.05450 C14_LAVES 0.86244 HCP_A3 0.08306
Al 01 Cr 07 Mn 35 Mo 15 Ti 42 noHEA  BCC_B2#1 DISORD 0.12419 C14_LAVES 0.87581
Al 01 Cr 07 Mn 35 Mo 17 Ti 40 noHEA  BCC_B2#1 DISORD 0.07481 C14_LAVES 0.92519
Al 01 Cr 07 Mn 35 Mo 19 Ti 38 noHEA  BCC_B2#1 DISORD 0.02380 C14_LAVES 0.97620
Al 01 Cr 07 Mn 35 Mo 21 Ti 36 noHEA  C14_LAVES 1.00000
Al 01 Cr 07 Mn 35 Mo 23 Ti 34 noHEA  C14_LAVES 1.00000
Al 01 Cr 07 Mn 35 Mo 25 Ti 32 noHEA  BCC_B2#1 DISORD 0.06641 C14_LAVES 0.93359
Al 01 Cr 07 Mn 35 Mo 27 Ti 30 noHEA  BCC_B2#1 DISORD 0.13064 C14_LAVES 0.86936
Al 01 Cr 07 Mn 35 Mo 29 Ti 28 noHEA  BCC_B2#1 DISORD 0.18748 C14_LAVES 0.81252
Al 01 Cr 07 Mn 35 Mo 31 Ti 26 noHEA  BCC_B2#1 DISORD 0.22489 C14_LAVES 0.75180 CR3MN5 0.02331
Al 01 Cr 07 Mn 35 Mo 33 Ti 24 noHEA  BCC_B2#1 DISORD 0.25730 C14_LAVES 0.68987 CR3MN5 0.05283
Al 01 Cr 07 Mn 35 Mo 35 Ti 22 noHEA  BCC_B2#1 DISORD 0.28936 C14_LAVES 0.62918 CR3MN5 0.08146
Al 01 Cr 07 Mn 35 Mo 37 Ti 20 noHEA  BCC_B2#1 DISORD 0.27226 C14_LAVES 0.57163 CR3MN5 0.06266 SIGMA ORD 0.09345
Al 01 Cr 07 Mn 35 Mo 39 Ti 18 noHEA  BCC_B2#1 DISORD 0.23803 C14_LAVES 0.51479 CR3MN5 0.02744 SIGMA ORD 0.21975
Al 01 Cr 07 Mn 35 Mo 41 Ti 16 noHEA  BCC_B2#1 DISORD 0.21143 C14_LAVES 0.45737 SIGMA#2 ORD 0.33120
Al 01 Cr 07 Mn 35 Mo 43 Ti 14 noHEA  BCC_B2#1 DISORD 0.21100 C14_LAVES 0.39802 SIGMA ORD 0.39098
Al 01 Cr 07 Mn 35 Mo 45 Ti 12 noHEA  BCC_B2#1 DISORD 0.21019 C14_LAVES 0.33875 SIGMA ORD 0.45106
Al 01 Cr 07 Mn 35 Mo 47 Ti 10 noHEA  BCC_B2#1 DISORD 0.20897 C14_LAVES 0.27954 SIGMA ORD 0.51149
Al 01 Cr 07 Mn 35 Mo 49 Ti 08 noHEA  BCC_B2#1 DISORD 0.20742 C14_LAVES 0.22035 SIGMA ORD 0.57223
Al 01 Cr 07 Mn 37 Mo 07 Ti 48 noHEA  C14_LAVES 0.80486 HCP_A3 0.19514
Al 01 Cr 07 Mn 37 Mo 09 Ti 46 noHEA  C14_LAVES 0.84012 HCP_A3 0.15988
Al 01 Cr 07 Mn 37 Mo 11 Ti 44 noHEA  C14_LAVES 0.87571 HCP_A3 0.12429
Al 01 Cr 07 Mn 37 Mo 13 Ti 42 noHEA  C14_LAVES 0.91158 HCP_A3 0.08842
Al 01 Cr 07 Mn 37 Mo 15 Ti 40 noHEA  BCC_B2#1 DISORD 0.07567 C14_LAVES 0.92433
Al 01 Cr 07 Mn 37 Mo 17 Ti 38 noHEA  BCC_B2#1 DISORD 0.02459 C14_LAVES 0.97541
Al 01 Cr 07 Mn 37 Mo 19 Ti 36 noHEA  C14_LAVES 1.00000
Al 01 Cr 07 Mn 37 Mo 21 Ti 34 noHEA  C14_LAVES 1.00000
Al 01 Cr 07 Mn 37 Mo 23 Ti 32 noHEA  BCC_B2#1 DISORD 0.05895 C14_LAVES 0.94105
Al 01 Cr 07 Mn 37 Mo 25 Ti 30 noHEA  BCC_B2#1 DISORD 0.12240 C14_LAVES 0.87760
Al 01 Cr 07 Mn 37 Mo 27 Ti 28 noHEA  BCC_B2#1 DISORD 0.17176 C14_LAVES 0.81822 CR3MN5 0.01002
Al 01 Cr 07 Mn 37 Mo 29 Ti 26 noHEA  BCC_B2#1 DISORD 0.20459 C14_LAVES 0.75570 CR3MN5 0.03971
Al 01 Cr 07 Mn 37 Mo 31 Ti 24 noHEA  BCC_B2#1 DISORD 0.23719 C14_LAVES 0.69416 CR3MN5 0.06866
Al 01 Cr 07 Mn 37 Mo 33 Ti 22 noHEA  BCC_B2#1 DISORD 0.23785 C14_LAVES 0.63539 CR3MN5 0.06667 SIGMA ORD 0.06009
Al 01 Cr 07 Mn 37 Mo 35 Ti 20 noHEA  BCC_B2#1 DISORD 0.20340 C14_LAVES 0.57856 CR3MN5 0.03128 SIGMA ORD 0.18676
Al 01 Cr 07 Mn 37 Mo 37 Ti 18 noHEA  BCC_B2#1 DISORD 0.17309 C14_LAVES 0.52140 SIGMA#2 ORD 0.30551
Al 01 Cr 07 Mn 37 Mo 39 Ti 16 noHEA  BCC_B2#1 DISORD 0.17294 C14_LAVES 0.46189 SIGMA ORD 0.36517
Al 01 Cr 07 Mn 37 Mo 41 Ti 14 noHEA  BCC_B2#1 DISORD 0.17243 C14_LAVES 0.40245 SIGMA ORD 0.42512
Al 01 Cr 07 Mn 37 Mo 43 Ti 12 noHEA  BCC_B2#1 DISORD 0.17149 C14_LAVES 0.34307 SIGMA ORD 0.48544
Al 01 Cr 07 Mn 37 Mo 45 Ti 10 noHEA  BCC_B2#1 DISORD 0.17014 C14_LAVES 0.28373 SIGMA ORD 0.54612
Al 01 Cr 07 Mn 37 Mo 47 Ti 08 noHEA  BCC_B2#1 DISORD 0.16851 C14_LAVES 0.22441 SIGMA ORD 0.60708
Al 01 Cr 07 Mn 37 Mo 49 Ti 06 noHEA  BCC_B2#1 DISORD 0.16097 C14_LAVES 0.16538 CR3SI_A15 0.00485 SIGMA ORD 0.66880
Al 01 Cr 07 Mn 39 Mo 05 Ti 48 noHEA  C14_LAVES 0.80244 HCP_A3 0.19756
Al 01 Cr 07 Mn 39 Mo 07 Ti 46 noHEA  C14_LAVES 0.83744 HCP_A3 0.16256
Al 01 Cr 07 Mn 39 Mo 09 Ti 44 noHEA  C14_LAVES 0.87283 HCP_A3 0.12717
Al 01 Cr 07 Mn 39 Mo 11 Ti 42 noHEA  C14_LAVES 0.90858 HCP_A3 0.09142
Al 01 Cr 07 Mn 39 Mo 13 Ti 40 noHEA  C14_LAVES 0.94470 HCP_A3 0.05530
Al 01 Cr 07 Mn 39 Mo 15 Ti 38 noHEA  C14_LAVES 0.98130 HCP_A3 0.01870
Al 01 Cr 07 Mn 39 Mo 17 Ti 36 noHEA  C14_LAVES 1.00000
Al 01 Cr 07 Mn 39 Mo 19 Ti 34 noHEA  C14_LAVES 1.00000
Al 01 Cr 07 Mn 39 Mo 21 Ti 32 noHEA  BCC_B2#1 DISORD 0.05341 C14_LAVES 0.94659
Al 01 Cr 07 Mn 39 Mo 23 Ti 30 noHEA  BCC_B2#1 DISORD 0.11577 C14_LAVES 0.88423
Al 01 Cr 07 Mn 39 Mo 25 Ti 28 noHEA  BCC_B2#1 DISORD 0.15172 C14_LAVES 0.82174 CR3MN5 0.02654
Al 01 Cr 07 Mn 39 Mo 27 Ti 26 noHEA  BCC_B2#1 DISORD 0.18477 C14_LAVES 0.75949 CR3MN5 0.05574
Al 01 Cr 07 Mn 39 Mo 29 Ti 24 noHEA  BCC_B2#1 DISORD 0.20345 C14_LAVES 0.69915 CR3MN5 0.07069 SIGMA ORD 0.02671
Al 01 Cr 07 Mn 39 Mo 31 Ti 22 noHEA  BCC_B2#1 DISORD 0.16882 C14_LAVES 0.64233 CR3MN5 0.03514 SIGMA ORD 0.15371
Al 01 Cr 07 Mn 39 Mo 33 Ti 20 noHEA  BCC_B2#1 DISORD 0.13490 C14_LAVES 0.58545 CR3MN5 0.00020 SIGMA#2 ORD 0.27945
Al 01 Cr 07 Mn 39 Mo 35 Ti 18 noHEA  BCC_B2#1 DISORD 0.13482 C14_LAVES 0.52580 SIGMA ORD 0.33938
Al 01 Cr 07 Mn 39 Mo 37 Ti 16 noHEA  BCC_B2#1 DISORD 0.13459 C14_LAVES 0.46621 SIGMA ORD 0.39920
Al 01 Cr 07 Mn 39 Mo 39 Ti 14 noHEA  BCC_B2#1 DISORD 0.13395 C14_LAVES 0.40668 SIGMA ORD 0.45937
Al 01 Cr 07 Mn 39 Mo 41 Ti 12 noHEA  BCC_B2#1 DISORD 0.13287 C14_LAVES 0.34719 SIGMA ORD 0.51994
Al 01 Cr 07 Mn 39 Mo 43 Ti 10 noHEA  BCC_B2#1 DISORD 0.13139 C14_LAVES 0.28774 SIGMA ORD 0.58088
Al 01 Cr 07 Mn 39 Mo 45 Ti 08 noHEA  BCC_B2#1 DISORD 0.12970 C14_LAVES 0.22829 SIGMA ORD 0.64201
Al 01 Cr 07 Mn 39 Mo 47 Ti 06 noHEA  BCC_B2#1 DISORD 0.11838 C14_LAVES 0.16929 CR3SI_A15 0.00788 SIGMA ORD 0.70445
Al 01 Cr 07 Mn 39 Mo 49 Ti 04 noHEA  BCC_B2#1 DISORD 0.10491 C14_LAVES 0.11025 CR3SI_A15 0.01698 SIGMA ORD 0.76786
Al 01 Cr 07 Mn 41 Mo 03 Ti 48 noHEA  C14_LAVES 0.80032 HCP_A3 0.19968
Al 01 Cr 07 Mn 41 Mo 05 Ti 46 noHEA  C14_LAVES 0.83504 HCP_A3 0.16496
Al 01 Cr 07 Mn 41 Mo 07 Ti 44 noHEA  C14_LAVES 0.87020 HCP_A3 0.12980
Al 01 Cr 07 Mn 41 Mo 09 Ti 42 noHEA  C14_LAVES 0.90579 HCP_A3 0.09421
Al 01 Cr 07 Mn 41 Mo 11 Ti 40 noHEA  C14_LAVES 0.94183 HCP_A3 0.05817
Al 01 Cr 07 Mn 41 Mo 13 Ti 38 noHEA  C14_LAVES 0.97845 HCP_A3 0.02155
Al 01 Cr 07 Mn 41 Mo 15 Ti 36 noHEA  C14_LAVES 1.00000
Al 01 Cr 07 Mn 41 Mo 17 Ti 34 noHEA  C14_LAVES 1.00000
Al 01 Cr 07 Mn 41 Mo 19 Ti 32 noHEA  BCC_B2#1 DISORD 0.04918 C14_LAVES 0.95082
Al 01 Cr 07 Mn 41 Mo 21 Ti 30 noHEA  BCC_B2#1 DISORD 0.09874 C14_LAVES 0.88793 CR3MN5 0.01333
Al 01 Cr 07 Mn 41 Mo 23 Ti 28 noHEA  BCC_B2#1 DISORD 0.13215 C14_LAVES 0.82511 CR3MN5 0.04274
Al 01 Cr 07 Mn 41 Mo 25 Ti 26 noHEA  BCC_B2#1 DISORD 0.16548 C14_LAVES 0.76316 CR3MN5 0.07136
Al 01 Cr 07 Mn 41 Mo 27 Ti 24 noHEA  BCC_B2#1 DISORD 0.13425 C14_LAVES 0.70611 CR3MN5 0.03902 SIGMA ORD 0.12061
Al 01 Cr 07 Mn 41 Mo 29 Ti 22 noHEA  BCC_B2#1 DISORD 0.10010 C14_LAVES 0.64925 CR3MN5 0.00388 SIGMA ORD 0.24677
Al 01 Cr 07 Mn 41 Mo 31 Ti 20 noHEA  BCC_B2#1 DISORD 0.09664 C14_LAVES 0.58977 SIGMA ORD 0.31359
Al 01 Cr 07 Mn 41 Mo 33 Ti 18 noHEA  BCC_B2#1 DISORD 0.09668 C14_LAVES 0.53003 SIGMA ORD 0.37329
Al 01 Cr 07 Mn 41 Mo 35 Ti 16 noHEA  BCC_B2#1 DISORD 0.09633 C14_LAVES 0.47035 SIGMA ORD 0.43332
Al 01 Cr 07 Mn 41 Mo 37 Ti 14 noHEA  BCC_B2#1 DISORD 0.09554 C14_LAVES 0.41072 SIGMA ORD 0.49374
Al 01 Cr 07 Mn 41 Mo 39 Ti 12 noHEA  BCC_B2#1 DISORD 0.09429 C14_LAVES 0.35113 SIGMA ORD 0.55458
Al 01 Cr 07 Mn 41 Mo 41 Ti 10 noHEA  BCC_B2#1 DISORD 0.09268 C14_LAVES 0.29157 SIGMA ORD 0.61575
Al 01 Cr 07 Mn 41 Mo 43 Ti 08 noHEA  BCC_B2#1 DISORD 0.08883 C14_LAVES 0.23211 CR3SI_A15 0.00179 SIGMA ORD 0.67727
Al 01 Cr 07 Mn 41 Mo 45 Ti 06 noHEA  BCC_B2#1 DISORD 0.07581 C14_LAVES 0.17304 CR3SI_A15 0.01088 SIGMA ORD 0.74027
Al 01 Cr 07 Mn 41 Mo 47 Ti 04 noHEA  BCC_B2#1 DISORD 0.06214 C14_LAVES 0.11385 CR3SI_A15 0.01995 SIGMA ORD 0.80405
Al 01 Cr 07 Mn 41 Mo 49 Ti 02 noHEA  BCC_B2#1 DISORD 0.04788 C14_LAVES 0.05454 CR3SI_A15 0.02901 SIGMA ORD 0.86857
Al 01 Cr 07 Mn 43 Mo 01 Ti 48 noHEA  C14_LAVES 0.79845 HCP_A3 0.20155
Al 01 Cr 07 Mn 43 Mo 03 Ti 46 noHEA  C14_LAVES 0.83290 HCP_A3 0.16710
Al 01 Cr 07 Mn 43 Mo 05 Ti 44 noHEA  C14_LAVES 0.86781 HCP_A3 0.13219
Al 01 Cr 07 Mn 43 Mo 07 Ti 42 noHEA  C14_LAVES 0.90320 HCP_A3 0.09680
Al 01 Cr 07 Mn 43 Mo 09 Ti 40 noHEA  C14_LAVES 0.93910 HCP_A3 0.06090
Al 01 Cr 07 Mn 43 Mo 11 Ti 38 noHEA  C14_LAVES 0.97564 HCP_A3 0.02436
Al 01 Cr 07 Mn 43 Mo 13 Ti 36 noHEA  C14_LAVES 1.00000
Al 01 Cr 07 Mn 43 Mo 15 Ti 34 noHEA  C14_LAVES 1.00000
Al 01 Cr 07 Mn 43 Mo 17 Ti 32 noHEA  BCC_B2#1 DISORD 0.04566 C14_LAVES 0.95424 CR3MN5 0.00010
Al 01 Cr 07 Mn 43 Mo 19 Ti 30 noHEA  BCC_B2#1 DISORD 0.07938 C14_LAVES 0.89094 CR3MN5 0.02967
Al 01 Cr 07 Mn 43 Mo 21 Ti 28 noHEA  BCC_B2#1 DISORD 0.11308 C14_LAVES 0.82833 CR3MN5 0.05858
Al 01 Cr 07 Mn 43 Mo 23 Ti 26 noHEA  BCC_B2#1 DISORD 0.09971 C14_LAVES 0.76990 CR3MN5 0.04292 SIGMA ORD 0.08748
Al 01 Cr 07 Mn 43 Mo 25 Ti 24 noHEA  BCC_B2#1 DISORD 0.06534 C14_LAVES 0.71305 CR3MN5 0.00760 SIGMA ORD 0.21401
Al 01 Cr 07 Mn 43 Mo 27 Ti 22 noHEA  BCC_B2#1 DISORD 0.05840 C14_LAVES 0.65378 SIGMA#2 ORD 0.28783
Al 01 Cr 07 Mn 43 Mo 29 Ti 20 noHEA  BCC_B2#1 DISORD 0.05869 C14_LAVES 0.59390 SIGMA ORD 0.34741
Al 01 Cr 07 Mn 43 Mo 31 Ti 18 noHEA  BCC_B2#1 DISORD 0.05863 C14_LAVES 0.53408 SIGMA ORD 0.40729
Al 01 Cr 07 Mn 43 Mo 33 Ti 16 noHEA  BCC_B2#1 DISORD 0.05813 C14_LAVES 0.47431 SIGMA ORD 0.46756
Al 01 Cr 07 Mn 43 Mo 35 Ti 14 noHEA  BCC_B2#1 DISORD 0.05716 C14_LAVES 0.41459 SIGMA ORD 0.52825
Al 01 Cr 07 Mn 43 Mo 37 Ti 12 noHEA  BCC_B2#1 DISORD 0.05574 C14_LAVES 0.35491 SIGMA ORD 0.58935
Al 01 Cr 07 Mn 43 Mo 39 Ti 10 noHEA  BCC_B2#1 DISORD 0.05402 C14_LAVES 0.29525 SIGMA ORD 0.65073
Al 01 Cr 07 Mn 43 Mo 41 Ti 08 noHEA  BCC_B2#1 DISORD 0.04649 C14_LAVES 0.23586 CR3SI_A15 0.00479 SIGMA ORD 0.71286
Al 01 Cr 07 Mn 43 Mo 43 Ti 06 noHEA  BCC_B2#1 DISORD 0.03325 C14_LAVES 0.17664 CR3SI_A15 0.01386 SIGMA ORD 0.77624
Al 01 Cr 07 Mn 43 Mo 45 Ti 04 noHEA  BCC_B2#1 DISORD 0.01939 C14_LAVES 0.11732 CR3SI_A15 0.02292 SIGMA ORD 0.84038
Al 01 Cr 07 Mn 43 Mo 47 Ti 02 noHEA  BCC_B2#1 DISORD 0.00496 C14_LAVES 0.05788 CR3SI_A15 0.03195 SIGMA ORD 0.90521
Al 01 Cr 07 Mn 45 Mo 01 Ti 46 noHEA  C14_LAVES 0.83100 HCP_A3 0.16900
Al 01 Cr 07 Mn 45 Mo 03 Ti 44 noHEA  C14_LAVES 0.86565 HCP_A3 0.13435
Al 01 Cr 07 Mn 45 Mo 05 Ti 42 noHEA  C14_LAVES 0.90080 HCP_A3 0.09920
Al 01 Cr 07 Mn 45 Mo 07 Ti 40 noHEA  C14_LAVES 0.93651 HCP_A3 0.06349
Al 01 Cr 07 Mn 45 Mo 09 Ti 38 noHEA  C14_LAVES 0.97291 HCP_A3 0.02709
Al 01 Cr 07 Mn 45 Mo 11 Ti 36 noHEA  C14_LAVES 1.00000
Al 01 Cr 07 Mn 45 Mo 13 Ti 34 noHEA  C14_LAVES 1.00000
Al 01 Cr 07 Mn 45 Mo 15 Ti 32 noHEA  BCC_B2#1 DISORD 0.02649 C14_LAVES 0.95696 CR3MN5 0.01656
Al 01 Cr 07 Mn 45 Mo 17 Ti 30 noHEA  BCC_B2#1 DISORD 0.06050 C14_LAVES 0.89380 CR3MN5 0.04570
Al 01 Cr 07 Mn 45 Mo 19 Ti 28 noHEA  BCC_B2#1 DISORD 0.06517 C14_LAVES 0.83368 CR3MN5 0.04683 SIGMA ORD 0.05431
Al 01 Cr 07 Mn 45 Mo 21 Ti 26 noHEA  BCC_B2#1 DISORD 0.03062 C14_LAVES 0.77685 CR3MN5 0.01136 SIGMA ORD 0.18117
Al 01 Cr 07 Mn 45 Mo 23 Ti 24 noHEA  BCC_B2#1 DISORD 0.02010 C14_LAVES 0.71782 SIGMA#2 ORD 0.26208
Al 01 Cr 07 Mn 45 Mo 25 Ti 22 noHEA  BCC_B2#1 DISORD 0.02064 C14_LAVES 0.65782 SIGMA ORD 0.32155
Al 01 Cr 07 Mn 45 Mo 27 Ti 20 noHEA  BCC_B2#1 DISORD 0.02084 C14_LAVES 0.59786 SIGMA ORD 0.38129
Al 01 Cr 07 Mn 45 Mo 29 Ti 18 noHEA  BCC_B2#1 DISORD 0.02063 C14_LAVES 0.53797 SIGMA ORD 0.44140
Al 01 Cr 07 Mn 45 Mo 31 Ti 16 noHEA  BCC_B2#1 DISORD 0.01995 C14_LAVES 0.47812 SIGMA ORD 0.50193
Al 01 Cr 07 Mn 45 Mo 33 Ti 14 noHEA  BCC_B2#1 DISORD 0.01879 C14_LAVES 0.41832 SIGMA ORD 0.56289
Al 01 Cr 07 Mn 45 Mo 35 Ti 12 noHEA  BCC_B2#1 DISORD 0.01721 C14_LAVES 0.35854 SIGMA ORD 0.62425
Al 01 Cr 07 Mn 45 Mo 37 Ti 10 noHEA  BCC_B2#1 DISORD 0.01542 C14_LAVES 0.29879 SIGMA ORD 0.68579
Al 01 Cr 07 Mn 45 Mo 39 Ti 08 noHEA  BCC_B2#1 DISORD 0.00415 C14_LAVES 0.23946 CR3SI_A15 0.00778 SIGMA ORD 0.74861
Al 01 Cr 07 Mn 45 Mo 41 Ti 06 noHEA  C14_LAVES 0.17958 CR3SI_A15 0.01521 SIGMA ORD 0.80521
Al 01 Cr 07 Mn 45 Mo 43 Ti 04 noHEA  C14_LAVES 0.11930 CR3SI_A15 0.02257 SIGMA ORD 0.85813
Al 01 Cr 07 Mn 45 Mo 45 Ti 02 noHEA  C14_LAVES 0.05879 CR3SI_A15 0.03088 SIGMA ORD 0.91034
Al 01 Cr 07 Mn 47 Mo 01 Ti 44 noHEA  C14_LAVES 0.86369 HCP_A3 0.13631
Al 01 Cr 07 Mn 47 Mo 03 Ti 42 noHEA  C14_LAVES 0.89859 HCP_A3 0.10141
Al 01 Cr 07 Mn 47 Mo 05 Ti 40 noHEA  C14_LAVES 0.93408 HCP_A3 0.06592
Al 01 Cr 07 Mn 47 Mo 07 Ti 38 noHEA  C14_LAVES 0.97027 HCP_A3 0.02973
Al 01 Cr 07 Mn 47 Mo 09 Ti 36 noHEA  C14_LAVES 1.00000
Al 01 Cr 07 Mn 47 Mo 11 Ti 34 noHEA  C14_LAVES 1.00000
Al 01 Cr 07 Mn 47 Mo 13 Ti 32 noHEA  BCC_B2#1 DISORD 0.00777 C14_LAVES 0.95950 CR3MN5 0.03273
Al 01 Cr 07 Mn 47 Mo 15 Ti 30 noHEA  BCC_B2#1 DISORD 0.03066 C14_LAVES 0.89747 CR3MN5 0.05075 SIGMA ORD 0.02112
Al 01 Cr 07 Mn 47 Mo 17 Ti 28 noHEA  C14_LAVES 0.84028 CR3MN5 0.01862 SIGMA ORD 0.14111
Al 01 Cr 07 Mn 47 Mo 19 Ti 26 noHEA  C14_LAVES 0.78030 CR3MN5 0.01245 SIGMA ORD 0.20725
Al 01 Cr 07 Mn 47 Mo 21 Ti 24 noHEA  C14_LAVES 0.72035 CR3MN5 0.00566 SIGMA ORD 0.27398
Al 01 Cr 07 Mn 47 Mo 23 Ti 22 noHEA  C14_LAVES 0.66041 SIGMA ORD 0.33959
Al 01 Cr 07 Mn 47 Mo 25 Ti 20 noHEA  C14_LAVES 0.60045 SIGMA ORD 0.39955
Al 01 Cr 07 Mn 47 Mo 27 Ti 18 noHEA  C14_LAVES 0.54050 SIGMA ORD 0.45950
Al 01 Cr 07 Mn 47 Mo 29 Ti 16 noHEA  C14_LAVES 0.48058 SIGMA ORD 0.51942
Al 01 Cr 07 Mn 47 Mo 31 Ti 14 noHEA  C14_LAVES 0.42066 SIGMA ORD 0.57934
Al 01 Cr 07 Mn 47 Mo 33 Ti 12 noHEA  C14_LAVES 0.36076 SIGMA ORD 0.63924
Al 01 Cr 07 Mn 47 Mo 35 Ti 10 noHEA  C14_LAVES 0.30087 SIGMA ORD 0.69913
Al 01 Cr 07 Mn 47 Mo 37 Ti 08 noHEA  C14_LAVES 0.24092 CR3SI_A15 0.00277 SIGMA ORD 0.75631
Al 01 Cr 07 Mn 47 Mo 39 Ti 06 noHEA  C14_LAVES 0.18074 CR3SI_A15 0.01059 SIGMA ORD 0.80867
Al 01 Cr 07 Mn 47 Mo 41 Ti 04 noHEA  C14_LAVES 0.12031 CR3SI_A15 0.01932 SIGMA ORD 0.86037
Al 01 Cr 07 Mn 47 Mo 43 Ti 02 noHEA  C14_LAVES 0.05951 CR3SI_A15 0.02915 SIGMA ORD 0.91134
Al 01 Cr 07 Mn 49 Mo 01 Ti 42 noHEA  C14_LAVES 0.89656 HCP_A3 0.10344
Al 01 Cr 07 Mn 49 Mo 03 Ti 40 noHEA  C14_LAVES 0.93180 HCP_A3 0.06820
Al 01 Cr 07 Mn 49 Mo 05 Ti 38 noHEA  C14_LAVES 0.96775 HCP_A3 0.03225
Al 01 Cr 07 Mn 49 Mo 07 Ti 36 noHEA  C14_LAVES 1.00000
Al 01 Cr 07 Mn 49 Mo 09 Ti 34 noHEA  C14_LAVES 1.00000
Al 01 Cr 07 Mn 49 Mo 11 Ti 32 noHEA  C14_LAVES 0.96068 CR3MN5 0.03932
Al 01 Cr 07 Mn 49 Mo 13 Ti 30 noHEA  C14_LAVES 0.90096 CR3MN5 0.05209 SIGMA ORD 0.04695
Al 01 Cr 07 Mn 49 Mo 15 Ti 28 noHEA  C14_LAVES 0.84103 CR3MN5 0.04555 SIGMA ORD 0.11342
Al 01 Cr 07 Mn 49 Mo 17 Ti 26 noHEA  C14_LAVES 0.78114 CR3MN5 0.03837 SIGMA ORD 0.18050
Al 01 Cr 07 Mn 49 Mo 19 Ti 24 noHEA  C14_LAVES 0.72127 CR3MN5 0.03051 SIGMA ORD 0.24821
Al 01 Cr 07 Mn 49 Mo 21 Ti 22 noHEA  C14_LAVES 0.66143 CR3MN5 0.02198 SIGMA ORD 0.31659
Al 01 Cr 07 Mn 49 Mo 23 Ti 20 noHEA  C14_LAVES 0.60160 CR3MN5 0.01277 SIGMA ORD 0.38564
Al 01 Cr 07 Mn 49 Mo 25 Ti 18 noHEA  C14_LAVES 0.54164 SIGMA#1 ORD 0.45033 SIGMA#2 ORD 0.00803
Al 01 Cr 07 Mn 49 Mo 27 Ti 16 noHEA  C14_LAVES 0.48189 SIGMA#1 ORD 0.51725 SIGMA#2 ORD 0.00087
Al 01 Cr 07 Mn 49 Mo 29 Ti 14 noHEA  C14_LAVES 0.42202 SIGMA ORD 0.57798
Al 01 Cr 07 Mn 49 Mo 31 Ti 12 noHEA  C14_LAVES 0.36214 SIGMA ORD 0.63786
Al 01 Cr 07 Mn 49 Mo 33 Ti 10 noHEA  C14_LAVES 0.30226 SIGMA ORD 0.69774
Al 01 Cr 07 Mn 49 Mo 35 Ti 08 noHEA  C14_LAVES 0.24241 SIGMA ORD 0.75759
Al 01 Cr 07 Mn 49 Mo 37 Ti 06 noHEA  C14_LAVES 0.18230 CR3SI_A15 0.00565 SIGMA ORD 0.81205
Al 01 Cr 07 Mn 49 Mo 39 Ti 04 noHEA  C14_LAVES 0.11451 CBCC_A12 0.03147 CR3SI_A15 0.01841 SIGMA ORD 0.83561
Al 01 Cr 07 Mn 49 Mo 41 Ti 02 noHEA  C14_LAVES 0.04582 CBCC_A12 0.06583 CR3SI_A15 0.03115 SIGMA ORD 0.85720
Al 01 Cr 09 Mn 01 Mo 41 Ti 48 noHEA  BCC_B2#1 DISORD 0.79704 C14_LAVES 0.20296
Al 01 Cr 09 Mn 01 Mo 43 Ti 46 noHEA  BCC_B2#1 DISORD 0.79167 C14_LAVES 0.20833
Al 01 Cr 09 Mn 01 Mo 45 Ti 44 noHEA  BCC_B2#1 DISORD 0.78715 C14_LAVES 0.21285
Al 01 Cr 09 Mn 01 Mo 47 Ti 42 noHEA  BCC_B2#1 DISORD 0.78364 C14_LAVES 0.21636
Al 01 Cr 09 Mn 01 Mo 49 Ti 40 noHEA  BCC_B2#1 DISORD 0.78126 C14_LAVES 0.21874
Al 01 Cr 09 Mn 03 Mo 39 Ti 48 noHEA  BCC_B2#1 DISORD 0.72778 C14_LAVES 0.27222
Al 01 Cr 09 Mn 03 Mo 41 Ti 46 noHEA  BCC_B2#1 DISORD 0.72069 C14_LAVES 0.27931
Al 01 Cr 09 Mn 03 Mo 43 Ti 44 noHEA  BCC_B2#1 DISORD 0.71478 C14_LAVES 0.28522
Al 01 Cr 09 Mn 03 Mo 45 Ti 42 noHEA  BCC_B2#1 DISORD 0.71022 C14_LAVES 0.28978
Al 01 Cr 09 Mn 03 Mo 47 Ti 40 noHEA  BCC_B2#1 DISORD 0.70719 C14_LAVES 0.29281
Al 01 Cr 09 Mn 03 Mo 49 Ti 38 noHEA  BCC_B2#1 DISORD 0.70587 C14_LAVES 0.29413
Al 01 Cr 09 Mn 05 Mo 37 Ti 48 noHEA  BCC_B2#1 DISORD 0.66345 C14_LAVES 0.33655
Al 01 Cr 09 Mn 05 Mo 39 Ti 46 noHEA  BCC_B2#1 DISORD 0.65441 C14_LAVES 0.34559
Al 01 Cr 09 Mn 05 Mo 41 Ti 44 noHEA  BCC_B2#1 DISORD 0.64688 C14_LAVES 0.35312
Al 01 Cr 09 Mn 05 Mo 43 Ti 42 noHEA  BCC_B2#1 DISORD 0.64111 C14_LAVES 0.35889
Al 01 Cr 09 Mn 05 Mo 45 Ti 40 noHEA  BCC_B2#1 DISORD 0.63736 C14_LAVES 0.36264
Al 01 Cr 09 Mn 05 Mo 47 Ti 38 noHEA  BCC_B2#1 DISORD 0.63585 C14_LAVES 0.36415
Al 01 Cr 09 Mn 05 Mo 49 Ti 36 noHEA  BCC_B2#1 DISORD 0.63674 C14_LAVES 0.36326
Al 01 Cr 09 Mn 07 Mo 35 Ti 48 noHEA  BCC_B2#1 DISORD 0.60288 C14_LAVES 0.39712
Al 01 Cr 09 Mn 07 Mo 37 Ti 46 noHEA  BCC_B2#1 DISORD 0.59154 C14_LAVES 0.40846
Al 01 Cr 09 Mn 07 Mo 39 Ti 44 noHEA  BCC_B2#1 DISORD 0.58203 C14_LAVES 0.41797
Al 01 Cr 09 Mn 07 Mo 41 Ti 42 noHEA  BCC_B2#1 DISORD 0.57474 C14_LAVES 0.42526
Al 01 Cr 09 Mn 07 Mo 43 Ti 40 noHEA  BCC_B2#1 DISORD 0.57005 C14_LAVES 0.42995
Al 01 Cr 09 Mn 07 Mo 45 Ti 38 noHEA  BCC_B2#1 DISORD 0.56829 C14_LAVES 0.43171
Al 01 Cr 09 Mn 07 Mo 47 Ti 36 noHEA  BCC_B2#1 DISORD 0.56968 C14_LAVES 0.43032
Al 01 Cr 09 Mn 07 Mo 49 Ti 34 noHEA  BCC_B2#1 DISORD 0.57426 C14_LAVES 0.42574
Al 01 Cr 09 Mn 09 Mo 33 Ti 48 noHEA  BCC_B2#1 DISORD 0.54599 C14_LAVES 0.45401
Al 01 Cr 09 Mn 09 Mo 35 Ti 46 noHEA  BCC_B2#1 DISORD 0.53191 C14_LAVES 0.46809
Al 01 Cr 09 Mn 09 Mo 37 Ti 44 noHEA  BCC_B2#1 DISORD 0.51995 C14_LAVES 0.48005
Al 01 Cr 09 Mn 09 Mo 39 Ti 42 noHEA  BCC_B2#1 DISORD 0.51067 C14_LAVES 0.48933
Al 01 Cr 09 Mn 09 Mo 41 Ti 40 noHEA  BCC_B2#1 DISORD 0.50467 C14_LAVES 0.49533
Al 01 Cr 09 Mn 09 Mo 43 Ti 38 noHEA  BCC_B2#1 DISORD 0.50248 C14_LAVES 0.49752
Al 01 Cr 09 Mn 09 Mo 45 Ti 36 noHEA  BCC_B2#1 DISORD 0.50442 C14_LAVES 0.49558
Al 01 Cr 09 Mn 09 Mo 47 Ti 34 noHEA  BCC_B2#1 DISORD 0.51051 C14_LAVES 0.48949
Al 01 Cr 09 Mn 09 Mo 49 Ti 32 noHEA  BCC_B2#1 DISORD 0.52045 C14_LAVES 0.47955
Al 01 Cr 09 Mn 11 Mo 31 Ti 48 noHEA  BCC_B2#1 DISORD 0.49318 C14_LAVES 0.50682
Al 01 Cr 09 Mn 11 Mo 33 Ti 46 noHEA  BCC_B2#1 DISORD 0.47589 C14_LAVES 0.52411
Al 01 Cr 09 Mn 11 Mo 35 Ti 44 noHEA  BCC_B2#1 DISORD 0.46089 C14_LAVES 0.53911
Al 01 Cr 09 Mn 11 Mo 37 Ti 42 noHEA  BCC_B2#1 DISORD 0.44899 C14_LAVES 0.55101
Al 01 Cr 09 Mn 11 Mo 39 Ti 40 noHEA  BCC_B2#1 DISORD 0.44111 C14_LAVES 0.55889
Al 01 Cr 09 Mn 11 Mo 41 Ti 38 noHEA  BCC_B2#1 DISORD 0.43814 C14_LAVES 0.56186
Al 01 Cr 09 Mn 11 Mo 43 Ti 36 noHEA  BCC_B2#1 DISORD 0.44061 C14_LAVES 0.55939
Al 01 Cr 09 Mn 11 Mo 45 Ti 34 noHEA  BCC_B2#1 DISORD 0.44851 C14_LAVES 0.55149
Al 01 Cr 09 Mn 11 Mo 47 Ti 32 noHEA  BCC_B2#1 DISORD 0.46128 C14_LAVES 0.53872
Al 01 Cr 09 Mn 11 Mo 49 Ti 30 noHEA  BCC_B2#1 DISORD 0.47798 C14_LAVES 0.52202
Al 01 Cr 09 Mn 13 Mo 29 Ti 48 noHEA  BCC_B2#1 DISORD 0.44508 C14_LAVES 0.55492
Al 01 Cr 09 Mn 13 Mo 31 Ti 46 noHEA  BCC_B2#1 DISORD 0.42414 C14_LAVES 0.57586
Al 01 Cr 09 Mn 13 Mo 33 Ti 44 noHEA  BCC_B2#1 DISORD 0.40550 C14_LAVES 0.59450
Al 01 Cr 09 Mn 13 Mo 35 Ti 42 noHEA  BCC_B2#1 DISORD 0.39019 C14_LAVES 0.60981
Al 01 Cr 09 Mn 13 Mo 37 Ti 40 noHEA  BCC_B2#1 DISORD 0.37962 C14_LAVES 0.62038
Al 01 Cr 09 Mn 13 Mo 39 Ti 38 noHEA  BCC_B2#1 DISORD 0.37524 C14_LAVES 0.62476
Al 01 Cr 09 Mn 13 Mo 41 Ti 36 noHEA  BCC_B2#1 DISORD 0.37808 C14_LAVES 0.62192
Al 01 Cr 09 Mn 13 Mo 43 Ti 34 noHEA  BCC_B2#1 DISORD 0.38813 C14_LAVES 0.61187
Al 01 Cr 09 Mn 13 Mo 45 Ti 32 noHEA  BCC_B2#1 DISORD 0.40437 C14_LAVES 0.59563
Al 01 Cr 09 Mn 13 Mo 47 Ti 30 noHEA  BCC_B2#1 DISORD 0.42519 C14_LAVES 0.57481
Al 01 Cr 09 Mn 13 Mo 49 Ti 28 noHEA  BCC_B2#1 DISORD 0.44906 C14_LAVES 0.55094
Al 01 Cr 09 Mn 15 Mo 27 Ti 48 noHEA  BCC_B2#1 DISORD 0.40240 C14_LAVES 0.59760
Al 01 Cr 09 Mn 15 Mo 29 Ti 46 noHEA  BCC_B2#1 DISORD 0.37753 C14_LAVES 0.62247
Al 01 Cr 09 Mn 15 Mo 31 Ti 44 noHEA  BCC_B2#1 DISORD 0.35471 C14_LAVES 0.64529
Al 01 Cr 09 Mn 15 Mo 33 Ti 42 noHEA  BCC_B2#1 DISORD 0.33515 C14_LAVES 0.66485
Al 01 Cr 09 Mn 15 Mo 35 Ti 40 noHEA  BCC_B2#1 DISORD 0.32077 C14_LAVES 0.67923
Al 01 Cr 09 Mn 15 Mo 37 Ti 38 noHEA  BCC_B2#1 DISORD 0.31398 C14_LAVES 0.68602
Al 01 Cr 09 Mn 15 Mo 39 Ti 36 noHEA  BCC_B2#1 DISORD 0.31677 C14_LAVES 0.68323
Al 01 Cr 09 Mn 15 Mo 41 Ti 34 noHEA  BCC_B2#1 DISORD 0.32937 C14_LAVES 0.67063
Al 01 Cr 09 Mn 15 Mo 43 Ti 32 noHEA  BCC_B2#1 DISORD 0.34990 C14_LAVES 0.65010
Al 01 Cr 09 Mn 15 Mo 45 Ti 30 noHEA  BCC_B2#1 DISORD 0.37563 C14_LAVES 0.62437
Al 01 Cr 09 Mn 15 Mo 47 Ti 28 noHEA  BCC_B2#1 DISORD 0.40423 C14_LAVES 0.59577
Al 01 Cr 09 Mn 15 Mo 49 Ti 26 noHEA  BCC_B2#1 DISORD 0.43423 C14_LAVES 0.56577
Al 01 Cr 09 Mn 17 Mo 25 Ti 48 noHEA  BCC_B2#1 DISORD 0.36579 C14_LAVES 0.63421
Al 01 Cr 09 Mn 17 Mo 27 Ti 46 noHEA  BCC_B2#1 DISORD 0.33689 C14_LAVES 0.66311
Al 01 Cr 09 Mn 17 Mo 29 Ti 44 noHEA  BCC_B2#1 DISORD 0.30961 C14_LAVES 0.69039
Al 01 Cr 09 Mn 17 Mo 31 Ti 42 noHEA  BCC_B2#1 DISORD 0.28510 C14_LAVES 0.71490
Al 01 Cr 09 Mn 17 Mo 33 Ti 40 noHEA  BCC_B2#1 DISORD 0.26563 C14_LAVES 0.73437
Al 01 Cr 09 Mn 17 Mo 35 Ti 38 noHEA  BCC_B2#1 DISORD 0.25484 C14_LAVES 0.74516
Al 01 Cr 09 Mn 17 Mo 37 Ti 36 noHEA  BCC_B2#1 DISORD 0.25670 C14_LAVES 0.74330
Al 01 Cr 09 Mn 17 Mo 39 Ti 34 noHEA  BCC_B2#1 DISORD 0.27231 C14_LAVES 0.72769
Al 01 Cr 09 Mn 17 Mo 41 Ti 32 noHEA  BCC_B2#1 DISORD 0.29824 C14_LAVES 0.70176
Al 01 Cr 09 Mn 17 Mo 43 Ti 30 noHEA  BCC_B2#1 DISORD 0.32973 C14_LAVES 0.67027
Al 01 Cr 09 Mn 17 Mo 45 Ti 28 noHEA  BCC_B2#1 DISORD 0.36346 C14_LAVES 0.63654
Al 01 Cr 09 Mn 17 Mo 47 Ti 26 noHEA  BCC_B2#1 DISORD 0.39779 C14_LAVES 0.60221
Al 01 Cr 09 Mn 17 Mo 49 Ti 24 noHEA  BCC_B2#1 DISORD 0.43204 C14_LAVES 0.56796
Al 01 Cr 09 Mn 19 Mo 23 Ti 48 noHEA  BCC_B2#1 DISORD 0.33570 C14_LAVES 0.66430
Al 01 Cr 09 Mn 19 Mo 25 Ti 46 noHEA  BCC_B2#1 DISORD 0.30290 C14_LAVES 0.69710
Al 01 Cr 09 Mn 19 Mo 27 Ti 44 noHEA  BCC_B2#1 DISORD 0.27121 C14_LAVES 0.72879
Al 01 Cr 09 Mn 19 Mo 29 Ti 42 noHEA  BCC_B2#1 DISORD 0.24146 C14_LAVES 0.75854
Al 01 Cr 09 Mn 19 Mo 31 Ti 40 noHEA  BCC_B2#1 DISORD 0.21578 C14_LAVES 0.78422
Al 01 Cr 09 Mn 19 Mo 33 Ti 38 noHEA  BCC_B2#1 DISORD 0.19877 C14_LAVES 0.80123
Al 01 Cr 09 Mn 19 Mo 35 Ti 36 noHEA  BCC_B2#1 DISORD 0.19791 C14_LAVES 0.80209
Al 01 Cr 09 Mn 19 Mo 37 Ti 34 noHEA  BCC_B2#1 DISORD 0.21715 C14_LAVES 0.78285
Al 01 Cr 09 Mn 19 Mo 39 Ti 32 noHEA  BCC_B2#1 DISORD 0.24999 C14_LAVES 0.75001
Al 01 Cr 09 Mn 19 Mo 41 Ti 30 noHEA  BCC_B2#1 DISORD 0.28805 C14_LAVES 0.71195
Al 01 Cr 09 Mn 19 Mo 43 Ti 28 noHEA  BCC_B2#1 DISORD 0.32708 C14_LAVES 0.67292
Al 01 Cr 09 Mn 19 Mo 45 Ti 26 noHEA  BCC_B2#1 DISORD 0.36557 C14_LAVES 0.63443
Al 01 Cr 09 Mn 19 Mo 47 Ti 24 noHEA  BCC_B2#1 DISORD 0.40325 C14_LAVES 0.59675
Al 01 Cr 09 Mn 19 Mo 49 Ti 22 noHEA  BCC_B2#1 DISORD 0.44034 C14_LAVES 0.55966
Al 01 Cr 09 Mn 21 Mo 21 Ti 48 noHEA  BCC_B2#1 DISORD 0.31232 C14_LAVES 0.68768
Al 01 Cr 09 Mn 21 Mo 23 Ti 46 noHEA  BCC_B2#1 DISORD 0.27589 C14_LAVES 0.72411
Al 01 Cr 09 Mn 21 Mo 25 Ti 44 noHEA  BCC_B2#1 DISORD 0.24015 C14_LAVES 0.75985
Al 01 Cr 09 Mn 21 Mo 27 Ti 42 noHEA  BCC_B2#1 DISORD 0.20545 C14_LAVES 0.79455
Al 01 Cr 09 Mn 21 Mo 29 Ti 40 noHEA  BCC_B2#1 DISORD 0.17319 C14_LAVES 0.82681
Al 01 Cr 09 Mn 21 Mo 31 Ti 38 noHEA  BCC_B2#1 DISORD 0.14761 C14_LAVES 0.85239
Al 01 Cr 09 Mn 21 Mo 33 Ti 36 noHEA  BCC_B2#1 DISORD 0.14057 C14_LAVES 0.85943
Al 01 Cr 09 Mn 21 Mo 35 Ti 34 noHEA  BCC_B2#1 DISORD 0.16430 C14_LAVES 0.83570
Al 01 Cr 09 Mn 21 Mo 37 Ti 32 noHEA  BCC_B2#1 DISORD 0.20602 C14_LAVES 0.79398
Al 01 Cr 09 Mn 21 Mo 39 Ti 30 noHEA  BCC_B2#1 DISORD 0.25117 C14_LAVES 0.74883
Al 01 Cr 09 Mn 21 Mo 41 Ti 28 noHEA  BCC_B2#1 DISORD 0.29528 C14_LAVES 0.70472
Al 01 Cr 09 Mn 21 Mo 43 Ti 26 noHEA  BCC_B2#1 DISORD 0.33757 C14_LAVES 0.66243
Al 01 Cr 09 Mn 21 Mo 45 Ti 24 noHEA  BCC_B2#1 DISORD 0.37829 C14_LAVES 0.62171
Al 01 Cr 09 Mn 21 Mo 47 Ti 22 noHEA  BCC_B2#1 DISORD 0.41809 C14_LAVES 0.58191
Al 01 Cr 09 Mn 21 Mo 49 Ti 20 noHEA  BCC_B2#1 DISORD 0.45419 C14_LAVES 0.53071 CR3MN5 0.01509
Al 01 Cr 09 Mn 23 Mo 19 Ti 48 noHEA  BCC_B2#1 DISORD 0.29541 C14_LAVES 0.70459
Al 01 Cr 09 Mn 23 Mo 21 Ti 46 noHEA  BCC_B2#1 DISORD 0.25581 C14_LAVES 0.74419
Al 01 Cr 09 Mn 23 Mo 23 Ti 44 noHEA  BCC_B2#1 DISORD 0.21653 C14_LAVES 0.78347
Al 01 Cr 09 Mn 23 Mo 25 Ti 42 noHEA  BCC_B2#1 DISORD 0.17762 C14_LAVES 0.82238
Al 01 Cr 09 Mn 23 Mo 27 Ti 40 noHEA  BCC_B2#1 DISORD 0.13950 C14_LAVES 0.86050
Al 01 Cr 09 Mn 23 Mo 29 Ti 38 noHEA  BCC_B2#1 DISORD 0.10435 C14_LAVES 0.89565
Al 01 Cr 09 Mn 23 Mo 31 Ti 36 noHEA  BCC_B2#1 DISORD 0.08521 C14_LAVES 0.91479
Al 01 Cr 09 Mn 23 Mo 33 Ti 34 noHEA  BCC_B2#1 DISORD 0.11461 C14_LAVES 0.88539
Al 01 Cr 09 Mn 23 Mo 35 Ti 32 noHEA  BCC_B2#1 DISORD 0.16742 C14_LAVES 0.83258
Al 01 Cr 09 Mn 23 Mo 37 Ti 30 noHEA  BCC_B2#1 DISORD 0.21951 C14_LAVES 0.78049
Al 01 Cr 09 Mn 23 Mo 39 Ti 28 noHEA  BCC_B2#1 DISORD 0.26807 C14_LAVES 0.73193
Al 01 Cr 09 Mn 23 Mo 41 Ti 26 noHEA  BCC_B2#1 DISORD 0.31358 C14_LAVES 0.68642
Al 01 Cr 09 Mn 23 Mo 43 Ti 24 noHEA  BCC_B2#1 DISORD 0.35694 C14_LAVES 0.64306
Al 01 Cr 09 Mn 23 Mo 45 Ti 22 noHEA  BCC_B2#1 DISORD 0.39859 C14_LAVES 0.59949 CR3MN5 0.00192
Al 01 Cr 09 Mn 23 Mo 47 Ti 20 noHEA  BCC_B2#1 DISORD 0.43067 C14_LAVES 0.53572 CR3MN5 0.03361
Al 01 Cr 09 Mn 23 Mo 49 Ti 18 noHEA  BCC_B2#1 DISORD 0.46226 C14_LAVES 0.47261 CR3MN5 0.06514
Al 01 Cr 09 Mn 25 Mo 17 Ti 48 noHEA  BCC_B2#1 DISORD 0.28423 C14_LAVES 0.71577
Al 01 Cr 09 Mn 25 Mo 19 Ti 46 noHEA  BCC_B2#1 DISORD 0.24208 C14_LAVES 0.75792
Al 01 Cr 09 Mn 25 Mo 21 Ti 44 noHEA  BCC_B2#1 DISORD 0.19994 C14_LAVES 0.80006
Al 01 Cr 09 Mn 25 Mo 23 Ti 42 noHEA  BCC_B2#1 DISORD 0.15769 C14_LAVES 0.84231
Al 01 Cr 09 Mn 25 Mo 25 Ti 40 noHEA  BCC_B2#1 DISORD 0.11516 C14_LAVES 0.88484
Al 01 Cr 09 Mn 25 Mo 27 Ti 38 noHEA  BCC_B2#1 DISORD 0.07216 C14_LAVES 0.92784
Al 01 Cr 09 Mn 25 Mo 29 Ti 36 noHEA  BCC_B2#1 DISORD 0.03426 C14_LAVES 0.96574
Al 01 Cr 09 Mn 25 Mo 31 Ti 34 noHEA  BCC_B2#1 DISORD 0.06992 C14_LAVES 0.93008
Al 01 Cr 09 Mn 25 Mo 33 Ti 32 noHEA  BCC_B2#1 DISORD 0.13519 C14_LAVES 0.86481
Al 01 Cr 09 Mn 25 Mo 35 Ti 30 noHEA  BCC_B2#1 DISORD 0.19316 C14_LAVES 0.80684
Al 01 Cr 09 Mn 25 Mo 37 Ti 28 noHEA  BCC_B2#1 DISORD 0.24524 C14_LAVES 0.75476
Al 01 Cr 09 Mn 25 Mo 39 Ti 26 noHEA  BCC_B2#1 DISORD 0.29332 C14_LAVES 0.70668
Al 01 Cr 09 Mn 25 Mo 41 Ti 24 noHEA  BCC_B2#1 DISORD 0.33889 C14_LAVES 0.66111
Al 01 Cr 09 Mn 25 Mo 43 Ti 22 noHEA  BCC_B2#1 DISORD 0.37556 C14_LAVES 0.60418 CR3MN5 0.02026
Al 01 Cr 09 Mn 25 Mo 45 Ti 20 noHEA  BCC_B2#1 DISORD 0.40747 C14_LAVES 0.54083 CR3MN5 0.05170
Al 01 Cr 09 Mn 25 Mo 47 Ti 18 noHEA  BCC_B2#1 DISORD 0.43884 C14_LAVES 0.47831 CR3MN5 0.08285
Al 01 Cr 09 Mn 25 Mo 49 Ti 16 noHEA  BCC_B2#1 DISORD 0.46941 C14_LAVES 0.41708 CR3MN5 0.11351
Al 01 Cr 09 Mn 27 Mo 15 Ti 48 noHEA  BCC_B2#1 DISORD 0.27764 C14_LAVES 0.72236
Al 01 Cr 09 Mn 27 Mo 17 Ti 46 noHEA  BCC_B2#1 DISORD 0.23363 C14_LAVES 0.76637
Al 01 Cr 09 Mn 27 Mo 19 Ti 44 noHEA  BCC_B2#1 DISORD 0.18940 C14_LAVES 0.81060
Al 01 Cr 09 Mn 27 Mo 21 Ti 42 noHEA  BCC_B2#1 DISORD 0.14474 C14_LAVES 0.85526
Al 01 Cr 09 Mn 27 Mo 23 Ti 40 noHEA  BCC_B2#1 DISORD 0.09925 C14_LAVES 0.90075
Al 01 Cr 09 Mn 27 Mo 25 Ti 38 noHEA  BCC_B2#1 DISORD 0.05167 C14_LAVES 0.94833
Al 01 Cr 09 Mn 27 Mo 27 Ti 36 noHEA  C14_LAVES 1.00000
Al 01 Cr 09 Mn 27 Mo 29 Ti 34 noHEA  BCC_B2#1 DISORD 0.03357 C14_LAVES 0.96643
Al 01 Cr 09 Mn 27 Mo 31 Ti 32 noHEA  BCC_B2#1 DISORD 0.10973 C14_LAVES 0.89027
Al 01 Cr 09 Mn 27 Mo 33 Ti 30 noHEA  BCC_B2#1 DISORD 0.17181 C14_LAVES 0.82819
Al 01 Cr 09 Mn 27 Mo 35 Ti 28 noHEA  BCC_B2#1 DISORD 0.22637 C14_LAVES 0.77363
Al 01 Cr 09 Mn 27 Mo 37 Ti 26 noHEA  BCC_B2#1 DISORD 0.27639 C14_LAVES 0.72361
Al 01 Cr 09 Mn 27 Mo 39 Ti 24 noHEA  BCC_B2#1 DISORD 0.32065 C14_LAVES 0.67246 CR3MN5 0.00689
Al 01 Cr 09 Mn 27 Mo 41 Ti 22 noHEA  BCC_B2#1 DISORD 0.35285 C14_LAVES 0.60889 CR3MN5 0.03825
Al 01 Cr 09 Mn 27 Mo 43 Ti 20 noHEA  BCC_B2#1 DISORD 0.38464 C14_LAVES 0.54600 CR3MN5 0.06937
Al 01 Cr 09 Mn 27 Mo 45 Ti 18 noHEA  BCC_B2#1 DISORD 0.41582 C14_LAVES 0.48412 CR3MN5 0.10006
Al 01 Cr 09 Mn 27 Mo 47 Ti 16 noHEA  BCC_B2#1 DISORD 0.44615 C14_LAVES 0.42381 CR3MN5 0.13004
Al 01 Cr 09 Mn 27 Mo 49 Ti 14 noHEA  BCC_B2#1 DISORD 0.47526 C14_LAVES 0.36594 CR3MN5 0.15881
Al 01 Cr 09 Mn 29 Mo 13 Ti 48 noHEA  BCC_B2#1 DISORD 0.27442 C14_LAVES 0.72558
Al 01 Cr 09 Mn 29 Mo 15 Ti 46 noHEA  BCC_B2#1 DISORD 0.22912 C14_LAVES 0.77088
Al 01 Cr 09 Mn 29 Mo 17 Ti 44 noHEA  BCC_B2#1 DISORD 0.18349 C14_LAVES 0.81651
Al 01 Cr 09 Mn 29 Mo 19 Ti 42 noHEA  BCC_B2#1 DISORD 0.13729 C14_LAVES 0.86271
Al 01 Cr 09 Mn 29 Mo 21 Ti 40 noHEA  BCC_B2#1 DISORD 0.09002 C14_LAVES 0.90998
Al 01 Cr 09 Mn 29 Mo 23 Ti 38 noHEA  BCC_B2#1 DISORD 0.04041 C14_LAVES 0.95959
Al 01 Cr 09 Mn 29 Mo 25 Ti 36 noHEA  C14_LAVES 1.00000
Al 01 Cr 09 Mn 29 Mo 27 Ti 34 noHEA  BCC_B2#1 DISORD 0.00863 C14_LAVES 0.99137
Al 01 Cr 09 Mn 29 Mo 29 Ti 32 noHEA  BCC_B2#1 DISORD 0.09055 C14_LAVES 0.90945
Al 01 Cr 09 Mn 29 Mo 31 Ti 30 noHEA  BCC_B2#1 DISORD 0.15484 C14_LAVES 0.84516
Al 01 Cr 09 Mn 29 Mo 33 Ti 28 noHEA  BCC_B2#1 DISORD 0.21094 C14_LAVES 0.78906
Al 01 Cr 09 Mn 29 Mo 35 Ti 26 noHEA  BCC_B2#1 DISORD 0.26237 C14_LAVES 0.73763
Al 01 Cr 09 Mn 29 Mo 37 Ti 24 noHEA  BCC_B2#1 DISORD 0.29836 C14_LAVES 0.67683 CR3MN5 0.02481
Al 01 Cr 09 Mn 29 Mo 39 Ti 22 noHEA  BCC_B2#1 DISORD 0.33050 C14_LAVES 0.61361 CR3MN5 0.05589
Al 01 Cr 09 Mn 29 Mo 41 Ti 20 noHEA  BCC_B2#1 DISORD 0.36219 C14_LAVES 0.55120 CR3MN5 0.08661
Al 01 Cr 09 Mn 29 Mo 43 Ti 18 noHEA  BCC_B2#1 DISORD 0.39325 C14_LAVES 0.49000 CR3MN5 0.11674
Al 01 Cr 09 Mn 29 Mo 45 Ti 16 noHEA  BCC_B2#1 DISORD 0.42343 C14_LAVES 0.43065 CR3MN5 0.14592
Al 01 Cr 09 Mn 29 Mo 47 Ti 14 noHEA  BCC_B2#1 DISORD 0.44318 C14_LAVES 0.37387 CR3MN5 0.16442 SIGMA ORD 0.01853
Al 01 Cr 09 Mn 29 Mo 49 Ti 12 noHEA  BCC_B2#1 DISORD 0.40877 C14_LAVES 0.31709 CR3MN5 0.12904 SIGMA ORD 0.14509
Al 01 Cr 09 Mn 31 Mo 11 Ti 48 noHEA  C14_LAVES 0.80572 HCP_A3 0.19428
Al 01 Cr 09 Mn 31 Mo 13 Ti 46 noHEA  BCC_B2#1 DISORD 0.18304 C14_LAVES 0.78579 HCP_A3 0.03117
Al 01 Cr 09 Mn 31 Mo 15 Ti 44 noHEA  BCC_B2#1 DISORD 0.18080 C14_LAVES 0.81920
Al 01 Cr 09 Mn 31 Mo 17 Ti 42 noHEA  BCC_B2#1 DISORD 0.13366 C14_LAVES 0.86634
Al 01 Cr 09 Mn 31 Mo 19 Ti 40 noHEA  BCC_B2#1 DISORD 0.08546 C14_LAVES 0.91454
Al 01 Cr 09 Mn 31 Mo 21 Ti 38 noHEA  BCC_B2#1 DISORD 0.03515 C14_LAVES 0.96485
Al 01 Cr 09 Mn 31 Mo 23 Ti 36 noHEA  C14_LAVES 1.00000
Al 01 Cr 09 Mn 31 Mo 25 Ti 34 noHEA  C14_LAVES 1.00000
Al 01 Cr 09 Mn 31 Mo 27 Ti 32 noHEA  BCC_B2#1 DISORD 0.07650 C14_LAVES 0.92350
Al 01 Cr 09 Mn 31 Mo 29 Ti 30 noHEA  BCC_B2#1 DISORD 0.14148 C14_LAVES 0.85852
Al 01 Cr 09 Mn 31 Mo 31 Ti 28 noHEA  BCC_B2#1 DISORD 0.19839 C14_LAVES 0.80161
Al 01 Cr 09 Mn 31 Mo 33 Ti 26 noHEA  BCC_B2#1 DISORD 0.24397 C14_LAVES 0.74466 CR3MN5 0.01137
Al 01 Cr 09 Mn 31 Mo 35 Ti 24 noHEA  BCC_B2#1 DISORD 0.27642 C14_LAVES 0.68115 CR3MN5 0.04242
Al 01 Cr 09 Mn 31 Mo 37 Ti 22 noHEA  BCC_B2#1 DISORD 0.30854 C14_LAVES 0.61830 CR3MN5 0.07316
Al 01 Cr 09 Mn 31 Mo 39 Ti 20 noHEA  BCC_B2#1 DISORD 0.34018 C14_LAVES 0.55640 CR3MN5 0.10342
Al 01 Cr 09 Mn 31 Mo 41 Ti 18 noHEA  BCC_B2#1 DISORD 0.37119 C14_LAVES 0.49592 CR3MN5 0.13289
Al 01 Cr 09 Mn 31 Mo 43 Ti 16 noHEA  BCC_B2#1 DISORD 0.40131 C14_LAVES 0.43758 CR3MN5 0.16111
Al 01 Cr 09 Mn 31 Mo 45 Ti 14 noHEA  BCC_B2#1 DISORD 0.37446 C14_LAVES 0.38080 CR3MN5 0.13315 SIGMA ORD 0.11159
Al 01 Cr 09 Mn 31 Mo 47 Ti 12 noHEA  BCC_B2#1 DISORD 0.34077 C14_LAVES 0.32396 CR3MN5 0.09837 SIGMA ORD 0.23691
Al 01 Cr 09 Mn 31 Mo 49 Ti 10 noHEA  BCC_B2#1 DISORD 0.30844 C14_LAVES 0.26702 CR3MN5 0.06470 SIGMA ORD 0.35985
Al 01 Cr 09 Mn 33 Mo 09 Ti 48 noHEA  C14_LAVES 0.80305 HCP_A3 0.19695
Al 01 Cr 09 Mn 33 Mo 11 Ti 46 noHEA  C14_LAVES 0.83817 HCP_A3 0.16183
Al 01 Cr 09 Mn 33 Mo 13 Ti 44 noHEA  BCC_B2#1 DISORD 0.02397 C14_LAVES 0.86632 HCP_A3 0.10971
Al 01 Cr 09 Mn 33 Mo 15 Ti 42 noHEA  BCC_B2#1 DISORD 0.13252 C14_LAVES 0.86748
Al 01 Cr 09 Mn 33 Mo 17 Ti 40 noHEA  BCC_B2#1 DISORD 0.08383 C14_LAVES 0.91617
Al 01 Cr 09 Mn 33 Mo 19 Ti 38 noHEA  BCC_B2#1 DISORD 0.03334 C14_LAVES 0.96666
Al 01 Cr 09 Mn 33 Mo 21 Ti 36 noHEA  C14_LAVES 1.00000
Al 01 Cr 09 Mn 33 Mo 23 Ti 34 noHEA  C14_LAVES 1.00000
Al 01 Cr 09 Mn 33 Mo 25 Ti 32 noHEA  BCC_B2#1 DISORD 0.06632 C14_LAVES 0.93368
Al 01 Cr 09 Mn 33 Mo 27 Ti 30 noHEA  BCC_B2#1 DISORD 0.13100 C14_LAVES 0.86900
Al 01 Cr 09 Mn 33 Mo 29 Ti 28 noHEA  BCC_B2#1 DISORD 0.18821 C14_LAVES 0.81179
Al 01 Cr 09 Mn 33 Mo 31 Ti 26 noHEA  BCC_B2#1 DISORD 0.22239 C14_LAVES 0.74865 CR3MN5 0.02896
Al 01 Cr 09 Mn 33 Mo 33 Ti 24 noHEA  BCC_B2#1 DISORD 0.25486 C14_LAVES 0.68542 CR3MN5 0.05972
Al 01 Cr 09 Mn 33 Mo 35 Ti 22 noHEA  BCC_B2#1 DISORD 0.28699 C14_LAVES 0.62294 CR3MN5 0.09007
Al 01 Cr 09 Mn 33 Mo 37 Ti 20 noHEA  BCC_B2#1 DISORD 0.31866 C14_LAVES 0.56157 CR3MN5 0.11977
Al 01 Cr 09 Mn 33 Mo 39 Ti 18 noHEA  BCC_B2#1 DISORD 0.34970 C14_LAVES 0.50185 CR3MN5 0.14846
Al 01 Cr 09 Mn 33 Mo 41 Ti 16 noHEA  BCC_B2#1 DISORD 0.34015 C14_LAVES 0.44453 CR3MN5 0.13726 SIGMA ORD 0.07806
Al 01 Cr 09 Mn 33 Mo 43 Ti 14 noHEA  BCC_B2#1 DISORD 0.30616 C14_LAVES 0.38769 CR3MN5 0.10224 SIGMA ORD 0.20391
Al 01 Cr 09 Mn 33 Mo 45 Ti 12 noHEA  BCC_B2#1 DISORD 0.27333 C14_LAVES 0.33076 CR3MN5 0.06817 SIGMA ORD 0.32773
Al 01 Cr 09 Mn 33 Mo 47 Ti 10 noHEA  BCC_B2#1 DISORD 0.24223 C14_LAVES 0.27371 CR3MN5 0.03553 SIGMA ORD 0.44853
Al 01 Cr 09 Mn 33 Mo 49 Ti 08 noHEA  BCC_B2#1 DISORD 0.21386 C14_LAVES 0.21645 CR3MN5 0.00513 SIGMA ORD 0.56456
Al 01 Cr 09 Mn 35 Mo 07 Ti 48 noHEA  C14_LAVES 0.80069 HCP_A3 0.19931
Al 01 Cr 09 Mn 35 Mo 09 Ti 46 noHEA  C14_LAVES 0.83557 HCP_A3 0.16443
Al 01 Cr 09 Mn 35 Mo 11 Ti 44 noHEA  C14_LAVES 0.87079 HCP_A3 0.12921
Al 01 Cr 09 Mn 35 Mo 13 Ti 42 noHEA  C14_LAVES 0.90633 HCP_A3 0.09367
Al 01 Cr 09 Mn 35 Mo 15 Ti 40 noHEA  BCC_B2#1 DISORD 0.08398 C14_LAVES 0.91602
Al 01 Cr 09 Mn 35 Mo 17 Ti 38 noHEA  BCC_B2#1 DISORD 0.03347 C14_LAVES 0.96653
Al 01 Cr 09 Mn 35 Mo 19 Ti 36 noHEA  C14_LAVES 1.00000
Al 01 Cr 09 Mn 35 Mo 21 Ti 34 noHEA  C14_LAVES 1.00000
Al 01 Cr 09 Mn 35 Mo 23 Ti 32 noHEA  BCC_B2#1 DISORD 0.05890 C14_LAVES 0.94110
Al 01 Cr 09 Mn 35 Mo 25 Ti 30 noHEA  BCC_B2#1 DISORD 0.12275 C14_LAVES 0.87725
Al 01 Cr 09 Mn 35 Mo 27 Ti 28 noHEA  BCC_B2#1 DISORD 0.16839 C14_LAVES 0.81610 CR3MN5 0.01551
Al 01 Cr 09 Mn 35 Mo 29 Ti 26 noHEA  BCC_B2#1 DISORD 0.20117 C14_LAVES 0.75255 CR3MN5 0.04629
Al 01 Cr 09 Mn 35 Mo 31 Ti 24 noHEA  BCC_B2#1 DISORD 0.23370 C14_LAVES 0.68960 CR3MN5 0.07671
Al 01 Cr 09 Mn 35 Mo 33 Ti 22 noHEA  BCC_B2#1 DISORD 0.26590 C14_LAVES 0.62751 CR3MN5 0.10658
Al 01 Cr 09 Mn 35 Mo 35 Ti 20 noHEA  BCC_B2#1 DISORD 0.29767 C14_LAVES 0.56670 CR3MN5 0.13563
Al 01 Cr 09 Mn 35 Mo 37 Ti 18 noHEA  BCC_B2#1 DISORD 0.30585 C14_LAVES 0.50826 CR3MN5 0.14136 SIGMA ORD 0.04453
Al 01 Cr 09 Mn 35 Mo 39 Ti 16 noHEA  BCC_B2#1 DISORD 0.27161 C14_LAVES 0.45143 CR3MN5 0.10614 SIGMA ORD 0.17082
Al 01 Cr 09 Mn 35 Mo 41 Ti 14 noHEA  BCC_B2#1 DISORD 0.23836 C14_LAVES 0.39453 CR3MN5 0.07175 SIGMA#2 ORD 0.29537
Al 01 Cr 09 Mn 35 Mo 43 Ti 12 noHEA  BCC_B2#1 DISORD 0.20656 C14_LAVES 0.33750 CR3MN5 0.03855 SIGMA ORD 0.41739
Al 01 Cr 09 Mn 35 Mo 45 Ti 10 noHEA  BCC_B2#1 DISORD 0.17697 C14_LAVES 0.28030 CR3MN5 0.00717 SIGMA ORD 0.53556
Al 01 Cr 09 Mn 35 Mo 47 Ti 08 noHEA  BCC_B2#1 DISORD 0.17030 C14_LAVES 0.22135 SIGMA ORD 0.60836
Al 01 Cr 09 Mn 35 Mo 49 Ti 06 noHEA  BCC_B2#1 DISORD 0.16558 C14_LAVES 0.16226 CR3SI_A15 0.00391 SIGMA ORD 0.66825
Al 01 Cr 09 Mn 37 Mo 05 Ti 48 noHEA  C14_LAVES 0.79863 HCP_A3 0.20137
Al 01 Cr 09 Mn 37 Mo 07 Ti 46 noHEA  C14_LAVES 0.83325 HCP_A3 0.16675
Al 01 Cr 09 Mn 37 Mo 09 Ti 44 noHEA  C14_LAVES 0.86827 HCP_A3 0.13173
Al 01 Cr 09 Mn 37 Mo 11 Ti 42 noHEA  C14_LAVES 0.90368 HCP_A3 0.09632
Al 01 Cr 09 Mn 37 Mo 13 Ti 40 noHEA  C14_LAVES 0.93949 HCP_A3 0.06051
Al 01 Cr 09 Mn 37 Mo 15 Ti 38 noHEA  C14_LAVES 0.97584 HCP_A3 0.02416
Al 01 Cr 09 Mn 37 Mo 17 Ti 36 noHEA  C14_LAVES 1.00000
Al 01 Cr 09 Mn 37 Mo 19 Ti 34 noHEA  C14_LAVES 1.00000
Al 01 Cr 09 Mn 37 Mo 21 Ti 32 noHEA  BCC_B2#1 DISORD 0.05343 C14_LAVES 0.94657
Al 01 Cr 09 Mn 37 Mo 23 Ti 30 noHEA  BCC_B2#1 DISORD 0.11441 C14_LAVES 0.88352 CR3MN5 0.00206
Al 01 Cr 09 Mn 37 Mo 25 Ti 28 noHEA  BCC_B2#1 DISORD 0.14746 C14_LAVES 0.81968 CR3MN5 0.03286
Al 01 Cr 09 Mn 37 Mo 27 Ti 26 noHEA  BCC_B2#1 DISORD 0.18034 C14_LAVES 0.75633 CR3MN5 0.06333
Al 01 Cr 09 Mn 37 Mo 29 Ti 24 noHEA  BCC_B2#1 DISORD 0.21298 C14_LAVES 0.69367 CR3MN5 0.09335
Al 01 Cr 09 Mn 37 Mo 31 Ti 22 noHEA  BCC_B2#1 DISORD 0.24533 C14_LAVES 0.63200 CR3MN5 0.12267
Al 01 Cr 09 Mn 37 Mo 33 Ti 20 noHEA  BCC_B2#1 DISORD 0.27154 C14_LAVES 0.57201 CR3MN5 0.14546 SIGMA ORD 0.01099
Al 01 Cr 09 Mn 37 Mo 35 Ti 18 noHEA  BCC_B2#1 DISORD 0.23708 C14_LAVES 0.51519 CR3MN5 0.11006 SIGMA ORD 0.13766
Al 01 Cr 09 Mn 37 Mo 37 Ti 16 noHEA  BCC_B2#1 DISORD 0.20349 C14_LAVES 0.45830 CR3MN5 0.07539 SIGMA ORD 0.26282
Al 01 Cr 09 Mn 37 Mo 39 Ti 14 noHEA  BCC_B2#1 DISORD 0.17114 C14_LAVES 0.40130 CR3MN5 0.04174 SIGMA ORD 0.38583
Al 01 Cr 09 Mn 37 Mo 41 Ti 12 noHEA  BCC_B2#1 DISORD 0.14059 C14_LAVES 0.34415 CR3MN5 0.00959 SIGMA ORD 0.50566
Al 01 Cr 09 Mn 37 Mo 43 Ti 10 noHEA  BCC_B2#1 DISORD 0.13158 C14_LAVES 0.28526 SIGMA ORD 0.58316
Al 01 Cr 09 Mn 37 Mo 45 Ti 08 noHEA  BCC_B2#1 DISORD 0.13158 C14_LAVES 0.22568 SIGMA ORD 0.64273
Al 01 Cr 09 Mn 37 Mo 47 Ti 06 noHEA  BCC_B2#1 DISORD 0.12292 C14_LAVES 0.16674 CR3SI_A15 0.00704 SIGMA ORD 0.70329
Al 01 Cr 09 Mn 37 Mo 49 Ti 04 noHEA  BCC_B2#1 DISORD 0.11105 C14_LAVES 0.10791 CR3SI_A15 0.01621 SIGMA ORD 0.76483
Al 01 Cr 09 Mn 39 Mo 03 Ti 48 noHEA  C14_LAVES 0.79682 HCP_A3 0.20318
Al 01 Cr 09 Mn 39 Mo 05 Ti 46 noHEA  C14_LAVES 0.83119 HCP_A3 0.16881
Al 01 Cr 09 Mn 39 Mo 07 Ti 44 noHEA  C14_LAVES 0.86598 HCP_A3 0.13402
Al 01 Cr 09 Mn 39 Mo 09 Ti 42 noHEA  C14_LAVES 0.90122 HCP_A3 0.09878
Al 01 Cr 09 Mn 39 Mo 11 Ti 40 noHEA  C14_LAVES 0.93694 HCP_A3 0.06305
Al 01 Cr 09 Mn 39 Mo 13 Ti 38 noHEA  C14_LAVES 0.97328 HCP_A3 0.02672
Al 01 Cr 09 Mn 39 Mo 15 Ti 36 noHEA  C14_LAVES 1.00000
Al 01 Cr 09 Mn 39 Mo 17 Ti 34 noHEA  C14_LAVES 1.00000
Al 01 Cr 09 Mn 39 Mo 19 Ti 32 noHEA  BCC_B2#1 DISORD 0.04929 C14_LAVES 0.95071
Al 01 Cr 09 Mn 39 Mo 21 Ti 30 noHEA  BCC_B2#1 DISORD 0.09375 C14_LAVES 0.88682 CR3MN5 0.01943
Al 01 Cr 09 Mn 39 Mo 23 Ti 28 noHEA  BCC_B2#1 DISORD 0.12692 C14_LAVES 0.82313 CR3MN5 0.04995
Al 01 Cr 09 Mn 39 Mo 25 Ti 26 noHEA  BCC_B2#1 DISORD 0.15993 C14_LAVES 0.75999 CR3MN5 0.08008
Al 01 Cr 09 Mn 39 Mo 27 Ti 24 noHEA  BCC_B2#1 DISORD 0.19275 C14_LAVES 0.69762 CR3MN5 0.10962
Al 01 Cr 09 Mn 39 Mo 29 Ti 22 noHEA  BCC_B2#1 DISORD 0.22532 C14_LAVES 0.63639 CR3MN5 0.13829
Al 01 Cr 09 Mn 39 Mo 31 Ti 20 noHEA  BCC_B2#1 DISORD 0.20258 C14_LAVES 0.57895 CR3MN5 0.11400 SIGMA ORD 0.10446
Al 01 Cr 09 Mn 39 Mo 33 Ti 18 noHEA  BCC_B2#1 DISORD 0.16870 C14_LAVES 0.52207 CR3MN5 0.07909 SIGMA ORD 0.23013
Al 01 Cr 09 Mn 39 Mo 35 Ti 16 noHEA  BCC_B2#1 DISORD 0.13589 C14_LAVES 0.46510 CR3MN5 0.04506 SIGMA ORD 0.35395
Al 01 Cr 09 Mn 39 Mo 37 Ti 14 noHEA  BCC_B2#1 DISORD 0.10459 C14_LAVES 0.40800 CR3MN5 0.01230 SIGMA ORD 0.47511
Al 01 Cr 09 Mn 39 Mo 39 Ti 12 noHEA  BCC_B2#1 DISORD 0.09300 C14_LAVES 0.34923 SIGMA ORD 0.55778
Al 01 Cr 09 Mn 39 Mo 41 Ti 10 noHEA  BCC_B2#1 DISORD 0.09297 C14_LAVES 0.28951 SIGMA ORD 0.61752
Al 01 Cr 09 Mn 39 Mo 43 Ti 08 noHEA  BCC_B2#1 DISORD 0.09183 C14_LAVES 0.22991 CR3SI_A15 0.00098 SIGMA ORD 0.67729
Al 01 Cr 09 Mn 39 Mo 45 Ti 06 noHEA  BCC_B2#1 DISORD 0.08038 C14_LAVES 0.17100 CR3SI_A15 0.01014 SIGMA ORD 0.73849
Al 01 Cr 09 Mn 39 Mo 47 Ti 04 noHEA  BCC_B2#1 DISORD 0.06832 C14_LAVES 0.11201 CR3SI_A15 0.01926 SIGMA ORD 0.80040
Al 01 Cr 09 Mn 39 Mo 49 Ti 02 noHEA  BCC_B2#1 DISORD 0.05565 C14_LAVES 0.05294 CR3SI_A15 0.02835 SIGMA ORD 0.86306
Al 01 Cr 09 Mn 41 Mo 01 Ti 48 noHEA  C14_LAVES 0.79525 HCP_A3 0.20475
Al 01 Cr 09 Mn 41 Mo 03 Ti 46 noHEA  C14_LAVES 0.82936 HCP_A3 0.17064
Al 01 Cr 09 Mn 41 Mo 05 Ti 44 noHEA  C14_LAVES 0.86392 HCP_A3 0.13608
Al 01 Cr 09 Mn 41 Mo 07 Ti 42 noHEA  C14_LAVES 0.89896 HCP_A3 0.10104
Al 01 Cr 09 Mn 41 Mo 09 Ti 40 noHEA  C14_LAVES 0.93453 HCP_A3 0.06547
Al 01 Cr 09 Mn 41 Mo 11 Ti 38 noHEA  C14_LAVES 0.97077 HCP_A3 0.02923
Al 01 Cr 09 Mn 41 Mo 13 Ti 36 noHEA  C14_LAVES 1.00000
Al 01 Cr 09 Mn 41 Mo 15 Ti 34 noHEA  C14_LAVES 1.00000
Al 01 Cr 09 Mn 41 Mo 17 Ti 32 noHEA  BCC_B2#1 DISORD 0.04003 C14_LAVES 0.95397 CR3MN5 0.00600
Al 01 Cr 09 Mn 41 Mo 19 Ti 30 noHEA  BCC_B2#1 DISORD 0.07345 C14_LAVES 0.88998 CR3MN5 0.03657
Al 01 Cr 09 Mn 41 Mo 21 Ti 28 noHEA  BCC_B2#1 DISORD 0.10678 C14_LAVES 0.82643 CR3MN5 0.06679
Al 01 Cr 09 Mn 41 Mo 23 Ti 26 noHEA  BCC_B2#1 DISORD 0.14000 C14_LAVES 0.76350 CR3MN5 0.09651
Al 01 Cr 09 Mn 41 Mo 25 Ti 24 noHEA  BCC_B2#1 DISORD 0.17306 C14_LAVES 0.70145 CR3MN5 0.12549
Al 01 Cr 09 Mn 41 Mo 27 Ti 22 noHEA  BCC_B2#1 DISORD 0.16810 C14_LAVES 0.64272 CR3MN5 0.11795 SIGMA ORD 0.07123
Al 01 Cr 09 Mn 41 Mo 29 Ti 20 noHEA  BCC_B2#1 DISORD 0.13397 C14_LAVES 0.58585 CR3MN5 0.08283 SIGMA ORD 0.19734
Al 01 Cr 09 Mn 41 Mo 31 Ti 18 noHEA  BCC_B2#1 DISORD 0.10077 C14_LAVES 0.52891 CR3MN5 0.04849 SIGMA#2 ORD 0.32183
Al 01 Cr 09 Mn 41 Mo 33 Ti 16 noHEA  BCC_B2#1 DISORD 0.06886 C14_LAVES 0.47185 CR3MN5 0.01523 SIGMA ORD 0.44406
Al 01 Cr 09 Mn 41 Mo 35 Ti 14 noHEA  BCC_B2#1 DISORD 0.05448 C14_LAVES 0.41324 SIGMA ORD 0.53228
Al 01 Cr 09 Mn 41 Mo 37 Ti 12 noHEA  BCC_B2#1 DISORD 0.05453 C14_LAVES 0.35338 SIGMA ORD 0.59208
Al 01 Cr 09 Mn 41 Mo 39 Ti 10 noHEA  BCC_B2#1 DISORD 0.05449 C14_LAVES 0.29357 SIGMA ORD 0.65194
Al 01 Cr 09 Mn 41 Mo 41 Ti 08 noHEA  BCC_B2#1 DISORD 0.04953 C14_LAVES 0.23413 CR3SI_A15 0.00407 SIGMA ORD 0.71227
Al 01 Cr 09 Mn 41 Mo 43 Ti 06 noHEA  BCC_B2#1 DISORD 0.03790 C14_LAVES 0.17507 CR3SI_A15 0.01319 SIGMA ORD 0.77384
Al 01 Cr 09 Mn 41 Mo 45 Ti 04 noHEA  BCC_B2#1 DISORD 0.02566 C14_LAVES 0.11594 CR3SI_A15 0.02228 SIGMA ORD 0.83612
Al 01 Cr 09 Mn 41 Mo 47 Ti 02 noHEA  BCC_B2#1 DISORD 0.01280 C14_LAVES 0.05672 CR3SI_A15 0.03134 SIGMA ORD 0.89914
Al 01 Cr 09 Mn 43 Mo 01 Ti 46 noHEA  C14_LAVES 0.82774 HCP_A3 0.17226
Al 01 Cr 09 Mn 43 Mo 03 Ti 44 noHEA  C14_LAVES 0.86206 HCP_A3 0.13794
Al 01 Cr 09 Mn 43 Mo 05 Ti 42 noHEA  C14_LAVES 0.89687 HCP_A3 0.10313
Al 01 Cr 09 Mn 43 Mo 07 Ti 40 noHEA  C14_LAVES 0.93226 HCP_A3 0.06774
Al 01 Cr 09 Mn 43 Mo 09 Ti 38 noHEA  C14_LAVES 0.96834 HCP_A3 0.03166
Al 01 Cr 09 Mn 43 Mo 11 Ti 36 noHEA  C14_LAVES 1.00000
Al 01 Cr 09 Mn 43 Mo 13 Ti 34 noHEA  C14_LAVES 1.00000
Al 01 Cr 09 Mn 43 Mo 15 Ti 32 noHEA  BCC_B2#1 DISORD 0.01995 C14_LAVES 0.95687 CR3MN5 0.02318
Al 01 Cr 09 Mn 43 Mo 17 Ti 30 noHEA  BCC_B2#1 DISORD 0.05355 C14_LAVES 0.89297 CR3MN5 0.05348
Al 01 Cr 09 Mn 43 Mo 19 Ti 28 noHEA  BCC_B2#1 DISORD 0.08709 C14_LAVES 0.82957 CR3MN5 0.08334
Al 01 Cr 09 Mn 43 Mo 21 Ti 26 noHEA  BCC_B2#1 DISORD 0.12057 C14_LAVES 0.76686 CR3MN5 0.11257
Al 01 Cr 09 Mn 43 Mo 23 Ti 24 noHEA  BCC_B2#1 DISORD 0.13364 C14_LAVES 0.70649 CR3MN5 0.12192 SIGMA ORD 0.03796
Al 01 Cr 09 Mn 43 Mo 25 Ti 22 noHEA  BCC_B2#1 DISORD 0.09929 C14_LAVES 0.64964 CR3MN5 0.08661 SIGMA ORD 0.16446
Al 01 Cr 09 Mn 43 Mo 27 Ti 20 noHEA  BCC_B2#1 DISORD 0.06576 C14_LAVES 0.59272 CR3MN5 0.05200 SIGMA#2 ORD 0.28953
Al 01 Cr 09 Mn 43 Mo 29 Ti 18 noHEA  BCC_B2#1 DISORD 0.03334 C14_LAVES 0.53569 CR3MN5 0.01832 SIGMA ORD 0.41265
Al 01 Cr 09 Mn 43 Mo 31 Ti 16 noHEA  BCC_B2#1 DISORD 0.01599 C14_LAVES 0.47729 SIGMA ORD 0.50672
Al 01 Cr 09 Mn 43 Mo 33 Ti 14 noHEA  BCC_B2#1 DISORD 0.01617 C14_LAVES 0.41731 SIGMA ORD 0.56652
Al 01 Cr 09 Mn 43 Mo 35 Ti 12 noHEA  BCC_B2#1 DISORD 0.01616 C14_LAVES 0.35737 SIGMA ORD 0.62647
Al 01 Cr 09 Mn 43 Mo 37 Ti 10 noHEA  BCC_B2#1 DISORD 0.01611 C14_LAVES 0.29747 SIGMA ORD 0.68642
Al 01 Cr 09 Mn 43 Mo 39 Ti 08 noHEA  BCC_B2#1 DISORD 0.00730 C14_LAVES 0.23816 CR3SI_A15 0.00713 SIGMA ORD 0.74741
Al 01 Cr 09 Mn 43 Mo 41 Ti 06 noHEA  C14_LAVES 0.17864 CR3SI_A15 0.01544 SIGMA ORD 0.80592
Al 01 Cr 09 Mn 43 Mo 43 Ti 04 noHEA  C14_LAVES 0.11847 CR3SI_A15 0.02293 SIGMA ORD 0.85860
Al 01 Cr 09 Mn 43 Mo 45 Ti 02 noHEA  C14_LAVES 0.05817 CR3SI_A15 0.03118 SIGMA ORD 0.91065
Al 01 Cr 09 Mn 45 Mo 01 Ti 44 noHEA  C14_LAVES 0.86038 HCP_A3 0.13962
Al 01 Cr 09 Mn 45 Mo 03 Ti 42 noHEA  C14_LAVES 0.89496 HCP_A3 0.10504
Al 01 Cr 09 Mn 45 Mo 05 Ti 40 noHEA  C14_LAVES 0.93012 HCP_A3 0.06988
Al 01 Cr 09 Mn 45 Mo 07 Ti 38 noHEA  C14_LAVES 0.96600 HCP_A3 0.03400
Al 01 Cr 09 Mn 45 Mo 09 Ti 36 noHEA  C14_LAVES 1.00000
Al 01 Cr 09 Mn 45 Mo 11 Ti 34 noHEA  C14_LAVES 1.00000
Al 01 Cr 09 Mn 45 Mo 13 Ti 32 noHEA  BCC_B2#1 DISORD 0.00025 C14_LAVES 0.95960 CR3MN5 0.04015
Al 01 Cr 09 Mn 45 Mo 15 Ti 30 noHEA  BCC_B2#1 DISORD 0.03407 C14_LAVES 0.89580 CR3MN5 0.07013
Al 01 Cr 09 Mn 45 Mo 17 Ti 28 noHEA  BCC_B2#1 DISORD 0.06789 C14_LAVES 0.83254 CR3MN5 0.09957
Al 01 Cr 09 Mn 45 Mo 19 Ti 26 noHEA  BCC_B2#1 DISORD 0.09918 C14_LAVES 0.77026 CR3MN5 0.12588 SIGMA ORD 0.00467
Al 01 Cr 09 Mn 45 Mo 21 Ti 24 noHEA  BCC_B2#1 DISORD 0.06464 C14_LAVES 0.71343 CR3MN5 0.09042 SIGMA ORD 0.13151
Al 01 Cr 09 Mn 45 Mo 23 Ti 22 noHEA  BCC_B2#1 DISORD 0.03083 C14_LAVES 0.65652 CR3MN5 0.05557 SIGMA ORD 0.25708
Al 01 Cr 09 Mn 45 Mo 25 Ti 20 noHEA  C14_LAVES 0.59935 CR3MN5 0.02324 SIGMA ORD 0.37741
Al 01 Cr 09 Mn 45 Mo 27 Ti 18 noHEA  C14_LAVES 0.53936 CR3MN5 0.01666 SIGMA ORD 0.44398
Al 01 Cr 09 Mn 45 Mo 29 Ti 16 noHEA  C14_LAVES 0.47938 CR3MN5 0.00944 SIGMA ORD 0.51118
Al 01 Cr 09 Mn 45 Mo 31 Ti 14 noHEA  C14_LAVES 0.41943 CR3MN5 0.00157 SIGMA ORD 0.57900
Al 01 Cr 09 Mn 45 Mo 33 Ti 12 noHEA  C14_LAVES 0.35947 SIGMA ORD 0.64053
Al 01 Cr 09 Mn 45 Mo 35 Ti 10 noHEA  C14_LAVES 0.29953 SIGMA ORD 0.70047
Al 01 Cr 09 Mn 45 Mo 37 Ti 08 noHEA  C14_LAVES 0.23957 CR3SI_A15 0.00302 SIGMA ORD 0.75740
Al 01 Cr 09 Mn 45 Mo 39 Ti 06 noHEA  C14_LAVES 0.17946 CR3SI_A15 0.01110 SIGMA ORD 0.80944
Al 01 Cr 09 Mn 45 Mo 41 Ti 04 noHEA  C14_LAVES 0.11920 CR3SI_A15 0.01991 SIGMA ORD 0.86089
Al 01 Cr 09 Mn 45 Mo 43 Ti 02 noHEA  C14_LAVES 0.05873 CR3SI_A15 0.02960 SIGMA ORD 0.91167
Al 01 Cr 09 Mn 47 Mo 01 Ti 42 noHEA  C14_LAVES 0.89321 HCP_A3 0.10679
Al 01 Cr 09 Mn 47 Mo 03 Ti 40 noHEA  C14_LAVES 0.92813 HCP_A3 0.07187
Al 01 Cr 09 Mn 47 Mo 05 Ti 38 noHEA  C14_LAVES 0.96376 HCP_A3 0.03624
Al 01 Cr 09 Mn 47 Mo 07 Ti 36 noHEA  C14_LAVES 1.00000
Al 01 Cr 09 Mn 47 Mo 09 Ti 34 noHEA  C14_LAVES 1.00000
Al 01 Cr 09 Mn 47 Mo 11 Ti 32 noHEA  C14_LAVES 0.95976 CR3MN5 0.04024
Al 01 Cr 09 Mn 47 Mo 13 Ti 30 noHEA  BCC_B2#1 DISORD 0.01506 C14_LAVES 0.89844 CR3MN5 0.08650
Al 01 Cr 09 Mn 47 Mo 15 Ti 28 noHEA  BCC_B2#1 DISORD 0.04921 C14_LAVES 0.83534 CR3MN5 0.11545
Al 01 Cr 09 Mn 47 Mo 17 Ti 26 noHEA  BCC_B2#1 DISORD 0.03002 C14_LAVES 0.77722 CR3MN5 0.09425 SIGMA ORD 0.09851
Al 01 Cr 09 Mn 47 Mo 19 Ti 24 noHEA  C14_LAVES 0.71997 CR3MN5 0.06265 SIGMA ORD 0.21739
Al 01 Cr 09 Mn 47 Mo 21 Ti 22 noHEA  C14_LAVES 0.65999 CR3MN5 0.05631 SIGMA#2 ORD 0.28370
Al 01 Cr 09 Mn 47 Mo 23 Ti 20 noHEA  C14_LAVES 0.60004 CR3MN5 0.04931 SIGMA ORD 0.35065
Al 01 Cr 09 Mn 47 Mo 25 Ti 18 noHEA  C14_LAVES 0.54010 CR3MN5 0.04164 SIGMA ORD 0.41826
Al 01 Cr 09 Mn 47 Mo 27 Ti 16 noHEA  C14_LAVES 0.48018 CR3MN5 0.03329 SIGMA ORD 0.48653
Al 01 Cr 09 Mn 47 Mo 29 Ti 14 noHEA  C14_LAVES 0.42027 CR3MN5 0.02426 SIGMA ORD 0.55547
Al 01 Cr 09 Mn 47 Mo 31 Ti 12 noHEA  C14_LAVES 0.36022 CR3MN5 0.00465 SIGMA#1 ORD 0.62228 SIGMA#2 ORD 0.01284
Al 01 Cr 09 Mn 47 Mo 33 Ti 10 noHEA  C14_LAVES 0.30032 SIGMA#1 ORD 0.68761 SIGMA#2 ORD 0.01207
Al 01 Cr 09 Mn 47 Mo 35 Ti 08 noHEA  C14_LAVES 0.24052 SIGMA#1 ORD 0.75376 SIGMA#2 ORD 0.00572
Al 01 Cr 09 Mn 47 Mo 37 Ti 06 noHEA  C14_LAVES 0.18042 CR3SI_A15 0.00713 SIGMA#1 ORD 0.80595 SIGMA#2 ORD 0.00650
Al 01 Cr 09 Mn 47 Mo 39 Ti 04 noHEA  C14_LAVES 0.11999 CR3SI_A15 0.01736 SIGMA#1 ORD 0.85228 SIGMA#2 ORD 0.01037
Al 01 Cr 09 Mn 47 Mo 41 Ti 02 noHEA  C14_LAVES 0.05925 CR3SI_A15 0.02839 SIGMA#1 ORD 0.89722 SIGMA#2 ORD 0.01514
Al 01 Cr 09 Mn 49 Mo 01 Ti 40 noHEA  C14_LAVES 0.92627 HCP_A3 0.07373
Al 01 Cr 09 Mn 49 Mo 03 Ti 38 noHEA  C14_LAVES 0.96164 HCP_A3 0.03836
Al 01 Cr 09 Mn 49 Mo 05 Ti 36 noHEA  C14_LAVES 0.99793 HCP_A3 0.00207
Al 01 Cr 09 Mn 49 Mo 07 Ti 34 noHEA  C14_LAVES 1.00000
Al 01 Cr 09 Mn 49 Mo 09 Ti 32 noHEA  C14_LAVES 0.95993 CR3MN5 0.04007
Al 01 Cr 09 Mn 49 Mo 11 Ti 30 noHEA  C14_LAVES 0.90049 CR3MN5 0.09951
Al 01 Cr 09 Mn 49 Mo 13 Ti 28 noHEA  C14_LAVES 0.84060 CR3MN5 0.10205 SIGMA ORD 0.05736
Al 01 Cr 09 Mn 49 Mo 15 Ti 26 noHEA  C14_LAVES 0.78064 CR3MN5 0.09597 SIGMA ORD 0.12339
Al 01 Cr 09 Mn 49 Mo 17 Ti 24 noHEA  C14_LAVES 0.72071 CR3MN5 0.08923 SIGMA#2 ORD 0.19006
Al 01 Cr 09 Mn 49 Mo 19 Ti 22 noHEA  C14_LAVES 0.66081 CR3MN5 0.08179 SIGMA ORD 0.25739
Al 01 Cr 09 Mn 49 Mo 21 Ti 20 noHEA  C14_LAVES 0.60094 CR3MN5 0.07365 SIGMA ORD 0.32541
Al 01 Cr 09 Mn 49 Mo 23 Ti 18 noHEA  C14_LAVES 0.54108 CR3MN5 0.06478 SIGMA ORD 0.39414
Al 01 Cr 09 Mn 49 Mo 25 Ti 16 noHEA  C14_LAVES 0.48095 CR3MN5 0.03819 SIGMA#1 ORD 0.45888 SIGMA#2 ORD 0.02198
Al 01 Cr 09 Mn 49 Mo 27 Ti 14 noHEA  C14_LAVES 0.42059 SIGMA#1 ORD 0.51845 SIGMA#2 ORD 0.06096
Al 01 Cr 09 Mn 49 Mo 29 Ti 12 noHEA  C14_LAVES 0.36078 SIGMA#1 ORD 0.58454 SIGMA#2 ORD 0.05469
Al 01 Cr 09 Mn 49 Mo 31 Ti 10 noHEA  C14_LAVES 0.30097 SIGMA#1 ORD 0.65071 SIGMA#2 ORD 0.04832
Al 01 Cr 09 Mn 49 Mo 33 Ti 08 noHEA  C14_LAVES 0.24120 SIGMA#1 ORD 0.71686 SIGMA#2 ORD 0.04193
Al 01 Cr 09 Mn 49 Mo 35 Ti 06 noHEA  C14_LAVES 0.18117 CR3SI_A15 0.00555 SIGMA#1 ORD 0.77210 SIGMA#2 ORD 0.04119
Al 01 Cr 09 Mn 49 Mo 37 Ti 04 noHEA  C14_LAVES 0.11914 CBCC_A12 0.00716 CR3SI_A15 0.01654 SIGMA#1 ORD 0.81519 SIGMA#2 ORD 0.04197
Al 01 Cr 09 Mn 49 Mo 39 Ti 02 noHEA  C14_LAVES 0.04442 CBCC_A12 0.07468 CR3SI_A15 0.03085 SIGMA#1 ORD 0.83775 SIGMA#2 ORD 0.01230
Al 01 Cr 11 Mn 01 Mo 39 Ti 48 noHEA  BCC_B2#1 DISORD 0.74460 C14_LAVES 0.25540
Al 01 Cr 11 Mn 01 Mo 41 Ti 46 noHEA  BCC_B2#1 DISORD 0.73765 C14_LAVES 0.26235
Al 01 Cr 11 Mn 01 Mo 43 Ti 44 noHEA  BCC_B2#1 DISORD 0.73168 C14_LAVES 0.26832
Al 01 Cr 11 Mn 01 Mo 45 Ti 42 noHEA  BCC_B2#1 DISORD 0.72688 C14_LAVES 0.27312
Al 01 Cr 11 Mn 01 Mo 47 Ti 40 noHEA  BCC_B2#1 DISORD 0.72348 C14_LAVES 0.27652
Al 01 Cr 11 Mn 01 Mo 49 Ti 38 noHEA  BCC_B2#1 DISORD 0.72169 C14_LAVES 0.27831
Al 01 Cr 11 Mn 03 Mo 37 Ti 48 noHEA  BCC_B2#1 DISORD 0.67917 C14_LAVES 0.32083
Al 01 Cr 11 Mn 03 Mo 39 Ti 46 noHEA  BCC_B2#1 DISORD 0.67023 C14_LAVES 0.32977
Al 01 Cr 11 Mn 03 Mo 41 Ti 44 noHEA  BCC_B2#1 DISORD 0.66258 C14_LAVES 0.33742
Al 01 Cr 11 Mn 03 Mo 43 Ti 42 noHEA  BCC_B2#1 DISORD 0.65649 C14_LAVES 0.34351
Al 01 Cr 11 Mn 03 Mo 45 Ti 40 noHEA  BCC_B2#1 DISORD 0.65225 C14_LAVES 0.34775
Al 01 Cr 11 Mn 03 Mo 47 Ti 38 noHEA  BCC_B2#1 DISORD 0.65014 C14_LAVES 0.34986
Al 01 Cr 11 Mn 03 Mo 49 Ti 36 noHEA  BCC_B2#1 DISORD 0.65039 C14_LAVES 0.34961
Al 01 Cr 11 Mn 05 Mo 35 Ti 48 noHEA  BCC_B2#1 DISORD 0.61801 C14_LAVES 0.38199
Al 01 Cr 11 Mn 05 Mo 37 Ti 46 noHEA  BCC_B2#1 DISORD 0.60676 C14_LAVES 0.39324
Al 01 Cr 11 Mn 05 Mo 39 Ti 44 noHEA  BCC_B2#1 DISORD 0.59709 C14_LAVES 0.40291
Al 01 Cr 11 Mn 05 Mo 41 Ti 42 noHEA  BCC_B2#1 DISORD 0.58938 C14_LAVES 0.41062
Al 01 Cr 11 Mn 05 Mo 43 Ti 40 noHEA  BCC_B2#1 DISORD 0.58406 C14_LAVES 0.41594
Al 01 Cr 11 Mn 05 Mo 45 Ti 38 noHEA  BCC_B2#1 DISORD 0.58152 C14_LAVES 0.41848
Al 01 Cr 11 Mn 05 Mo 47 Ti 36 noHEA  BCC_B2#1 DISORD 0.58207 C14_LAVES 0.41793
Al 01 Cr 11 Mn 05 Mo 49 Ti 34 noHEA  BCC_B2#1 DISORD 0.58585 C14_LAVES 0.41415
Al 01 Cr 11 Mn 07 Mo 33 Ti 48 noHEA  BCC_B2#1 DISORD 0.56078 C14_LAVES 0.43922
Al 01 Cr 11 Mn 07 Mo 35 Ti 46 noHEA  BCC_B2#1 DISORD 0.54681 C14_LAVES 0.45319
Al 01 Cr 11 Mn 07 Mo 37 Ti 44 noHEA  BCC_B2#1 DISORD 0.53466 C14_LAVES 0.46534
Al 01 Cr 11 Mn 07 Mo 39 Ti 42 noHEA  BCC_B2#1 DISORD 0.52489 C14_LAVES 0.47511
Al 01 Cr 11 Mn 07 Mo 41 Ti 40 noHEA  BCC_B2#1 DISORD 0.51812 C14_LAVES 0.48188
Al 01 Cr 11 Mn 07 Mo 43 Ti 38 noHEA  BCC_B2#1 DISORD 0.51495 C14_LAVES 0.48505
Al 01 Cr 11 Mn 07 Mo 45 Ti 36 noHEA  BCC_B2#1 DISORD 0.51582 C14_LAVES 0.48418
Al 01 Cr 11 Mn 07 Mo 47 Ti 34 noHEA  BCC_B2#1 DISORD 0.52089 C14_LAVES 0.47911
Al 01 Cr 11 Mn 07 Mo 49 Ti 32 noHEA  BCC_B2#1 DISORD 0.52997 C14_LAVES 0.47003
Al 01 Cr 11 Mn 09 Mo 31 Ti 48 noHEA  BCC_B2#1 DISORD 0.50770 C14_LAVES 0.49230
Al 01 Cr 11 Mn 09 Mo 33 Ti 46 noHEA  BCC_B2#1 DISORD 0.49058 C14_LAVES 0.50942
Al 01 Cr 11 Mn 09 Mo 35 Ti 44 noHEA  BCC_B2#1 DISORD 0.47543 C14_LAVES 0.52457
Al 01 Cr 11 Mn 09 Mo 37 Ti 42 noHEA  BCC_B2#1 DISORD 0.46300 C14_LAVES 0.53700
Al 01 Cr 11 Mn 09 Mo 39 Ti 40 noHEA  BCC_B2#1 DISORD 0.45423 C14_LAVES 0.54577
Al 01 Cr 11 Mn 09 Mo 41 Ti 38 noHEA  BCC_B2#1 DISORD 0.45006 C14_LAVES 0.54994
Al 01 Cr 11 Mn 09 Mo 43 Ti 36 noHEA  BCC_B2#1 DISORD 0.45120 C14_LAVES 0.54880
Al 01 Cr 11 Mn 09 Mo 45 Ti 34 noHEA  BCC_B2#1 DISORD 0.45784 C14_LAVES 0.54216
Al 01 Cr 11 Mn 09 Mo 47 Ti 32 noHEA  BCC_B2#1 DISORD 0.46958 C14_LAVES 0.53042
Al 01 Cr 11 Mn 09 Mo 49 Ti 30 noHEA  BCC_B2#1 DISORD 0.48556 C14_LAVES 0.51444
Al 01 Cr 11 Mn 11 Mo 29 Ti 48 noHEA  BCC_B2#1 DISORD 0.45928 C14_LAVES 0.54072
Al 01 Cr 11 Mn 11 Mo 31 Ti 46 noHEA  BCC_B2#1 DISORD 0.43864 C14_LAVES 0.56136
Al 01 Cr 11 Mn 11 Mo 33 Ti 44 noHEA  BCC_B2#1 DISORD 0.41993 C14_LAVES 0.58007
Al 01 Cr 11 Mn 11 Mo 35 Ti 42 noHEA  BCC_B2#1 DISORD 0.40412 C14_LAVES 0.59588
Al 01 Cr 11 Mn 11 Mo 37 Ti 40 noHEA  BCC_B2#1 DISORD 0.39256 C14_LAVES 0.60744
Al 01 Cr 11 Mn 11 Mo 39 Ti 38 noHEA  BCC_B2#1 DISORD 0.38678 C14_LAVES 0.61322
Al 01 Cr 11 Mn 11 Mo 41 Ti 36 noHEA  BCC_B2#1 DISORD 0.38800 C14_LAVES 0.61200
Al 01 Cr 11 Mn 11 Mo 43 Ti 34 noHEA  BCC_B2#1 DISORD 0.39652 C14_LAVES 0.60348
Al 01 Cr 11 Mn 11 Mo 45 Ti 32 noHEA  BCC_B2#1 DISORD 0.41154 C14_LAVES 0.58846
Al 01 Cr 11 Mn 11 Mo 47 Ti 30 noHEA  BCC_B2#1 DISORD 0.43157 C14_LAVES 0.56843
Al 01 Cr 11 Mn 11 Mo 49 Ti 28 noHEA  BCC_B2#1 DISORD 0.45502 C14_LAVES 0.54498
Al 01 Cr 11 Mn 13 Mo 27 Ti 48 noHEA  BCC_B2#1 DISORD 0.41617 C14_LAVES 0.58383
Al 01 Cr 11 Mn 13 Mo 29 Ti 46 noHEA  BCC_B2#1 DISORD 0.39174 C14_LAVES 0.60826
Al 01 Cr 11 Mn 13 Mo 31 Ti 44 noHEA  BCC_B2#1 DISORD 0.36899 C14_LAVES 0.63101
Al 01 Cr 11 Mn 13 Mo 33 Ti 42 noHEA  BCC_B2#1 DISORD 0.34904 C14_LAVES 0.65096
Al 01 Cr 11 Mn 13 Mo 35 Ti 40 noHEA  BCC_B2#1 DISORD 0.33368 C14_LAVES 0.66632
Al 01 Cr 11 Mn 13 Mo 37 Ti 38 noHEA  BCC_B2#1 DISORD 0.32529 C14_LAVES 0.67471
Al 01 Cr 11 Mn 13 Mo 39 Ti 36 noHEA  BCC_B2#1 DISORD 0.32612 C14_LAVES 0.67388
Al 01 Cr 11 Mn 13 Mo 41 Ti 34 noHEA  BCC_B2#1 DISORD 0.33685 C14_LAVES 0.66315
Al 01 Cr 11 Mn 13 Mo 43 Ti 32 noHEA  BCC_B2#1 DISORD 0.35599 C14_LAVES 0.64401
Al 01 Cr 11 Mn 13 Mo 45 Ti 30 noHEA  BCC_B2#1 DISORD 0.38089 C14_LAVES 0.61911
Al 01 Cr 11 Mn 13 Mo 47 Ti 28 noHEA  BCC_B2#1 DISORD 0.40911 C14_LAVES 0.59089
Al 01 Cr 11 Mn 13 Mo 49 Ti 26 noHEA  BCC_B2#1 DISORD 0.43905 C14_LAVES 0.56095
Al 01 Cr 11 Mn 15 Mo 25 Ti 48 noHEA  BCC_B2#1 DISORD 0.37893 C14_LAVES 0.62107
Al 01 Cr 11 Mn 15 Mo 27 Ti 46 noHEA  BCC_B2#1 DISORD 0.35064 C14_LAVES 0.64936
Al 01 Cr 11 Mn 15 Mo 29 Ti 44 noHEA  BCC_B2#1 DISORD 0.32363 C14_LAVES 0.67637
Al 01 Cr 11 Mn 15 Mo 31 Ti 42 noHEA  BCC_B2#1 DISORD 0.29891 C14_LAVES 0.70109
Al 01 Cr 11 Mn 15 Mo 33 Ti 40 noHEA  BCC_B2#1 DISORD 0.27858 C14_LAVES 0.72142
Al 01 Cr 11 Mn 15 Mo 35 Ti 38 noHEA  BCC_B2#1 DISORD 0.26609 C14_LAVES 0.73391
Al 01 Cr 11 Mn 15 Mo 37 Ti 36 noHEA  BCC_B2#1 DISORD 0.26557 C14_LAVES 0.73443
Al 01 Cr 11 Mn 15 Mo 39 Ti 34 noHEA  BCC_B2#1 DISORD 0.27888 C14_LAVES 0.72112
Al 01 Cr 11 Mn 15 Mo 41 Ti 32 noHEA  BCC_B2#1 DISORD 0.30327 C14_LAVES 0.69673
Al 01 Cr 11 Mn 15 Mo 43 Ti 30 noHEA  BCC_B2#1 DISORD 0.33395 C14_LAVES 0.66605
Al 01 Cr 11 Mn 15 Mo 45 Ti 28 noHEA  BCC_B2#1 DISORD 0.36739 C14_LAVES 0.63261
Al 01 Cr 11 Mn 15 Mo 47 Ti 26 noHEA  BCC_B2#1 DISORD 0.40173 C14_LAVES 0.59827
Al 01 Cr 11 Mn 15 Mo 49 Ti 24 noHEA  BCC_B2#1 DISORD 0.43623 C14_LAVES 0.56377
Al 01 Cr 11 Mn 17 Mo 23 Ti 48 noHEA  BCC_B2#1 DISORD 0.34799 C14_LAVES 0.65201
Al 01 Cr 11 Mn 17 Mo 25 Ti 46 noHEA  BCC_B2#1 DISORD 0.31598 C14_LAVES 0.68402
Al 01 Cr 11 Mn 17 Mo 27 Ti 44 noHEA  BCC_B2#1 DISORD 0.28475 C14_LAVES 0.71525
Al 01 Cr 11 Mn 17 Mo 29 Ti 42 noHEA  BCC_B2#1 DISORD 0.25504 C14_LAVES 0.74496
Al 01 Cr 11 Mn 17 Mo 31 Ti 40 noHEA  BCC_B2#1 DISORD 0.22878 C14_LAVES 0.77122
Al 01 Cr 11 Mn 17 Mo 33 Ti 38 noHEA  BCC_B2#1 DISORD 0.21016 C14_LAVES 0.78984
Al 01 Cr 11 Mn 17 Mo 35 Ti 36 noHEA  BCC_B2#1 DISORD 0.20645 C14_LAVES 0.79355
Al 01 Cr 11 Mn 17 Mo 37 Ti 34 noHEA  BCC_B2#1 DISORD 0.22277 C14_LAVES 0.77723
Al 01 Cr 11 Mn 17 Mo 39 Ti 32 noHEA  BCC_B2#1 DISORD 0.25393 C14_LAVES 0.74607
Al 01 Cr 11 Mn 17 Mo 41 Ti 30 noHEA  BCC_B2#1 DISORD 0.29132 C14_LAVES 0.70868
Al 01 Cr 11 Mn 17 Mo 43 Ti 28 noHEA  BCC_B2#1 DISORD 0.33018 C14_LAVES 0.66982
Al 01 Cr 11 Mn 17 Mo 45 Ti 26 noHEA  BCC_B2#1 DISORD 0.36879 C14_LAVES 0.63121
Al 01 Cr 11 Mn 17 Mo 47 Ti 24 noHEA  BCC_B2#1 DISORD 0.40675 C14_LAVES 0.59325
Al 01 Cr 11 Mn 17 Mo 49 Ti 22 noHEA  BCC_B2#1 DISORD 0.44430 C14_LAVES 0.55570
Al 01 Cr 11 Mn 19 Mo 21 Ti 48 noHEA  BCC_B2#1 DISORD 0.32353 C14_LAVES 0.67647
Al 01 Cr 11 Mn 19 Mo 23 Ti 46 noHEA  BCC_B2#1 DISORD 0.28806 C14_LAVES 0.71194
Al 01 Cr 11 Mn 19 Mo 25 Ti 44 noHEA  BCC_B2#1 DISORD 0.25296 C14_LAVES 0.74704
Al 01 Cr 11 Mn 19 Mo 27 Ti 42 noHEA  BCC_B2#1 DISORD 0.21856 C14_LAVES 0.78144
Al 01 Cr 11 Mn 19 Mo 29 Ti 40 noHEA  BCC_B2#1 DISORD 0.18608 C14_LAVES 0.81392
Al 01 Cr 11 Mn 19 Mo 31 Ti 38 noHEA  BCC_B2#1 DISORD 0.15933 C14_LAVES 0.84067
Al 01 Cr 11 Mn 19 Mo 33 Ti 36 noHEA  BCC_B2#1 DISORD 0.14902 C14_LAVES 0.85098
Al 01 Cr 11 Mn 19 Mo 35 Ti 34 noHEA  BCC_B2#1 DISORD 0.16882 C14_LAVES 0.83118
Al 01 Cr 11 Mn 19 Mo 37 Ti 32 noHEA  BCC_B2#1 DISORD 0.20886 C14_LAVES 0.79114
Al 01 Cr 11 Mn 19 Mo 39 Ti 30 noHEA  BCC_B2#1 DISORD 0.25359 C14_LAVES 0.74641
Al 01 Cr 11 Mn 19 Mo 41 Ti 28 noHEA  BCC_B2#1 DISORD 0.29770 C14_LAVES 0.70230
Al 01 Cr 11 Mn 19 Mo 43 Ti 26 noHEA  BCC_B2#1 DISORD 0.34018 C14_LAVES 0.65982
Al 01 Cr 11 Mn 19 Mo 45 Ti 24 noHEA  BCC_B2#1 DISORD 0.38125 C14_LAVES 0.61875
Al 01 Cr 11 Mn 19 Mo 47 Ti 22 noHEA  BCC_B2#1 DISORD 0.42153 C14_LAVES 0.57847
Al 01 Cr 11 Mn 19 Mo 49 Ti 20 noHEA  BCC_B2#1 DISORD 0.45854 C14_LAVES 0.52726 CR3MN5 0.01419
Al 01 Cr 11 Mn 21 Mo 19 Ti 48 noHEA  BCC_B2#1 DISORD 0.30538 C14_LAVES 0.69462
Al 01 Cr 11 Mn 21 Mo 21 Ti 46 noHEA  BCC_B2#1 DISORD 0.26685 C14_LAVES 0.73315
Al 01 Cr 11 Mn 21 Mo 23 Ti 44 noHEA  BCC_B2#1 DISORD 0.22839 C14_LAVES 0.77161
Al 01 Cr 11 Mn 21 Mo 25 Ti 42 noHEA  BCC_B2#1 DISORD 0.18998 C14_LAVES 0.81002
Al 01 Cr 11 Mn 21 Mo 27 Ti 40 noHEA  BCC_B2#1 DISORD 0.15200 C14_LAVES 0.84800
Al 01 Cr 11 Mn 21 Mo 29 Ti 38 noHEA  BCC_B2#1 DISORD 0.11639 C14_LAVES 0.88361
Al 01 Cr 11 Mn 21 Mo 31 Ti 36 noHEA  BCC_B2#1 DISORD 0.09409 C14_LAVES 0.90591
Al 01 Cr 11 Mn 21 Mo 33 Ti 34 noHEA  BCC_B2#1 DISORD 0.11774 C14_LAVES 0.88226
Al 01 Cr 11 Mn 21 Mo 35 Ti 32 noHEA  BCC_B2#1 DISORD 0.16922 C14_LAVES 0.83078
Al 01 Cr 11 Mn 21 Mo 37 Ti 30 noHEA  BCC_B2#1 DISORD 0.22123 C14_LAVES 0.77877
Al 01 Cr 11 Mn 21 Mo 39 Ti 28 noHEA  BCC_B2#1 DISORD 0.26995 C14_LAVES 0.73005
Al 01 Cr 11 Mn 21 Mo 41 Ti 26 noHEA  BCC_B2#1 DISORD 0.31573 C14_LAVES 0.68427
Al 01 Cr 11 Mn 21 Mo 43 Ti 24 noHEA  BCC_B2#1 DISORD 0.35947 C14_LAVES 0.64053
Al 01 Cr 11 Mn 21 Mo 45 Ti 22 noHEA  BCC_B2#1 DISORD 0.40164 C14_LAVES 0.59649 CR3MN5 0.00186
Al 01 Cr 11 Mn 21 Mo 47 Ti 20 noHEA  BCC_B2#1 DISORD 0.43444 C14_LAVES 0.53167 CR3MN5 0.03389
Al 01 Cr 11 Mn 21 Mo 49 Ti 18 noHEA  BCC_B2#1 DISORD 0.46697 C14_LAVES 0.46706 CR3MN5 0.06597
Al 01 Cr 11 Mn 23 Mo 17 Ti 48 noHEA  BCC_B2#1 DISORD 0.29293 C14_LAVES 0.70707
Al 01 Cr 11 Mn 23 Mo 19 Ti 46 noHEA  BCC_B2#1 DISORD 0.25189 C14_LAVES 0.74811
Al 01 Cr 11 Mn 23 Mo 21 Ti 44 noHEA  BCC_B2#1 DISORD 0.21068 C14_LAVES 0.78932
Al 01 Cr 11 Mn 23 Mo 23 Ti 42 noHEA  BCC_B2#1 DISORD 0.16910 C14_LAVES 0.83090
Al 01 Cr 11 Mn 23 Mo 25 Ti 40 noHEA  BCC_B2#1 DISORD 0.12694 C14_LAVES 0.87306
Al 01 Cr 11 Mn 23 Mo 27 Ti 38 noHEA  BCC_B2#1 DISORD 0.08410 C14_LAVES 0.91590
Al 01 Cr 11 Mn 23 Mo 29 Ti 36 noHEA  BCC_B2#1 DISORD 0.04468 C14_LAVES 0.95532
Al 01 Cr 11 Mn 23 Mo 31 Ti 34 noHEA  BCC_B2#1 DISORD 0.07125 C14_LAVES 0.92875
Al 01 Cr 11 Mn 23 Mo 33 Ti 32 noHEA  BCC_B2#1 DISORD 0.13612 C14_LAVES 0.86388
Al 01 Cr 11 Mn 23 Mo 35 Ti 30 noHEA  BCC_B2#1 DISORD 0.19434 C14_LAVES 0.80566
Al 01 Cr 11 Mn 23 Mo 37 Ti 28 noHEA  BCC_B2#1 DISORD 0.24670 C14_LAVES 0.75330
Al 01 Cr 11 Mn 23 Mo 39 Ti 26 noHEA  BCC_B2#1 DISORD 0.29510 C14_LAVES 0.70490
Al 01 Cr 11 Mn 23 Mo 41 Ti 24 noHEA  BCC_B2#1 DISORD 0.34108 C14_LAVES 0.65892
Al 01 Cr 11 Mn 23 Mo 43 Ti 22 noHEA  BCC_B2#1 DISORD 0.37802 C14_LAVES 0.60079 CR3MN5 0.02119
Al 01 Cr 11 Mn 23 Mo 45 Ti 20 noHEA  BCC_B2#1 DISORD 0.41062 C14_LAVES 0.53622 CR3MN5 0.05315
Al 01 Cr 11 Mn 23 Mo 47 Ti 18 noHEA  BCC_B2#1 DISORD 0.44289 C14_LAVES 0.47199 CR3MN5 0.08512
Al 01 Cr 11 Mn 23 Mo 49 Ti 16 noHEA  BCC_B2#1 DISORD 0.47468 C14_LAVES 0.40829 CR3MN5 0.11703
Al 01 Cr 11 Mn 25 Mo 15 Ti 48 noHEA  BCC_B2#1 DISORD 0.28515 C14_LAVES 0.71485
Al 01 Cr 11 Mn 25 Mo 17 Ti 46 noHEA  BCC_B2#1 DISORD 0.24223 C14_LAVES 0.75777
Al 01 Cr 11 Mn 25 Mo 19 Ti 44 noHEA  BCC_B2#1 DISORD 0.19896 C14_LAVES 0.80104
Al 01 Cr 11 Mn 25 Mo 21 Ti 42 noHEA  BCC_B2#1 DISORD 0.15507 C14_LAVES 0.84493
Al 01 Cr 11 Mn 25 Mo 23 Ti 40 noHEA  BCC_B2#1 DISORD 0.11009 C14_LAVES 0.88991
Al 01 Cr 11 Mn 25 Mo 25 Ti 38 noHEA  BCC_B2#1 DISORD 0.06294 C14_LAVES 0.93706
Al 01 Cr 11 Mn 25 Mo 27 Ti 36 noHEA  BCC_B2#1 DISORD 0.00953 C14_LAVES 0.99047
Al 01 Cr 11 Mn 25 Mo 29 Ti 34 noHEA  BCC_B2#1 DISORD 0.03294 C14_LAVES 0.96706
Al 01 Cr 11 Mn 25 Mo 31 Ti 32 noHEA  BCC_B2#1 DISORD 0.11007 C14_LAVES 0.88993
Al 01 Cr 11 Mn 25 Mo 33 Ti 30 noHEA  BCC_B2#1 DISORD 0.17262 C14_LAVES 0.82738
Al 01 Cr 11 Mn 25 Mo 35 Ti 28 noHEA  BCC_B2#1 DISORD 0.22753 C14_LAVES 0.77247
Al 01 Cr 11 Mn 25 Mo 37 Ti 26 noHEA  BCC_B2#1 DISORD 0.27790 C14_LAVES 0.72210
Al 01 Cr 11 Mn 25 Mo 39 Ti 24 noHEA  BCC_B2#1 DISORD 0.32198 C14_LAVES 0.66971 CR3MN5 0.00831
Al 01 Cr 11 Mn 25 Mo 41 Ti 22 noHEA  BCC_B2#1 DISORD 0.35468 C14_LAVES 0.60516 CR3MN5 0.04016
Al 01 Cr 11 Mn 25 Mo 43 Ti 20 noHEA  BCC_B2#1 DISORD 0.38710 C14_LAVES 0.54090 CR3MN5 0.07200
Al 01 Cr 11 Mn 25 Mo 45 Ti 18 noHEA  BCC_B2#1 DISORD 0.41914 C14_LAVES 0.47710 CR3MN5 0.10376
Al 01 Cr 11 Mn 25 Mo 47 Ti 16 noHEA  BCC_B2#1 DISORD 0.45060 C14_LAVES 0.41404 CR3MN5 0.13536
Al 01 Cr 11 Mn 25 Mo 49 Ti 14 noHEA  BCC_B2#1 DISORD 0.48121 C14_LAVES 0.35219 CR3MN5 0.16660
Al 01 Cr 11 Mn 27 Mo 13 Ti 48 noHEA  BCC_B2#1 DISORD 0.23407 C14_LAVES 0.73290 HCP_A3 0.03304
Al 01 Cr 11 Mn 27 Mo 15 Ti 46 noHEA  BCC_B2#1 DISORD 0.23665 C14_LAVES 0.76335
Al 01 Cr 11 Mn 27 Mo 17 Ti 44 noHEA  BCC_B2#1 DISORD 0.19197 C14_LAVES 0.80803
Al 01 Cr 11 Mn 27 Mo 19 Ti 42 noHEA  BCC_B2#1 DISORD 0.14656 C14_LAVES 0.85344
Al 01 Cr 11 Mn 27 Mo 21 Ti 40 noHEA  BCC_B2#1 DISORD 0.09989 C14_LAVES 0.90011
Al 01 Cr 11 Mn 27 Mo 23 Ti 38 noHEA  BCC_B2#1 DISORD 0.05074 C14_LAVES 0.94926
Al 01 Cr 11 Mn 27 Mo 25 Ti 36 noHEA  C14_LAVES 1.00000
Al 01 Cr 11 Mn 27 Mo 27 Ti 34 noHEA  BCC_B2#1 DISORD 0.00692 C14_LAVES 0.99308
Al 01 Cr 11 Mn 27 Mo 29 Ti 32 noHEA  BCC_B2#1 DISORD 0.09058 C14_LAVES 0.90942
Al 01 Cr 11 Mn 27 Mo 31 Ti 30 noHEA  BCC_B2#1 DISORD 0.15542 C14_LAVES 0.84458
Al 01 Cr 11 Mn 27 Mo 33 Ti 28 noHEA  BCC_B2#1 DISORD 0.21188 C14_LAVES 0.78812
Al 01 Cr 11 Mn 27 Mo 35 Ti 26 noHEA  BCC_B2#1 DISORD 0.26369 C14_LAVES 0.73631
Al 01 Cr 11 Mn 27 Mo 37 Ti 24 noHEA  BCC_B2#1 DISORD 0.29905 C14_LAVES 0.67389 CR3MN5 0.02706
Al 01 Cr 11 Mn 27 Mo 39 Ti 22 noHEA  BCC_B2#1 DISORD 0.33163 C14_LAVES 0.60958 CR3MN5 0.05878
Al 01 Cr 11 Mn 27 Mo 41 Ti 20 noHEA  BCC_B2#1 DISORD 0.36390 C14_LAVES 0.54566 CR3MN5 0.09043
Al 01 Cr 11 Mn 27 Mo 43 Ti 18 noHEA  BCC_B2#1 DISORD 0.39573 C14_LAVES 0.48235 CR3MN5 0.12192
Al 01 Cr 11 Mn 27 Mo 45 Ti 16 noHEA  BCC_B2#1 DISORD 0.42691 C14_LAVES 0.42000 CR3MN5 0.15309
Al 01 Cr 11 Mn 27 Mo 47 Ti 14 noHEA  BCC_B2#1 DISORD 0.45712 C14_LAVES 0.35921 CR3MN5 0.18367
Al 01 Cr 11 Mn 27 Mo 49 Ti 12 noHEA  BCC_B2#1 DISORD 0.48585 C14_LAVES 0.30103 CR3MN5 0.21313
Al 01 Cr 11 Mn 29 Mo 11 Ti 48 noHEA  C14_LAVES 0.80132 HCP_A3 0.19868
Al 01 Cr 11 Mn 29 Mo 13 Ti 46 noHEA  BCC_B2#1 DISORD 0.12491 C14_LAVES 0.79839 HCP_A3 0.07670
Al 01 Cr 11 Mn 29 Mo 15 Ti 44 noHEA  BCC_B2#1 DISORD 0.18835 C14_LAVES 0.81165
Al 01 Cr 11 Mn 29 Mo 17 Ti 42 noHEA  BCC_B2#1 DISORD 0.14201 C14_LAVES 0.85799
Al 01 Cr 11 Mn 29 Mo 19 Ti 40 noHEA  BCC_B2#1 DISORD 0.09444 C14_LAVES 0.90556
Al 01 Cr 11 Mn 29 Mo 21 Ti 38 noHEA  BCC_B2#1 DISORD 0.04460 C14_LAVES 0.95540
Al 01 Cr 11 Mn 29 Mo 23 Ti 36 noHEA  C14_LAVES 1.00000
Al 01 Cr 11 Mn 29 Mo 25 Ti 34 noHEA  C14_LAVES 1.00000
Al 01 Cr 11 Mn 29 Mo 27 Ti 32 noHEA  BCC_B2#1 DISORD 0.07642 C14_LAVES 0.92358
Al 01 Cr 11 Mn 29 Mo 29 Ti 30 noHEA  BCC_B2#1 DISORD 0.14193 C14_LAVES 0.85807
Al 01 Cr 11 Mn 29 Mo 31 Ti 28 noHEA  BCC_B2#1 DISORD 0.19920 C14_LAVES 0.80080
Al 01 Cr 11 Mn 29 Mo 33 Ti 26 noHEA  BCC_B2#1 DISORD 0.24367 C14_LAVES 0.74245 CR3MN5 0.01388
Al 01 Cr 11 Mn 29 Mo 35 Ti 24 noHEA  BCC_B2#1 DISORD 0.27641 C14_LAVES 0.67807 CR3MN5 0.04551
Al 01 Cr 11 Mn 29 Mo 37 Ti 22 noHEA  BCC_B2#1 DISORD 0.30891 C14_LAVES 0.61403 CR3MN5 0.07707
Al 01 Cr 11 Mn 29 Mo 39 Ti 20 noHEA  BCC_B2#1 DISORD 0.34105 C14_LAVES 0.55048 CR3MN5 0.10847
Al 01 Cr 11 Mn 29 Mo 41 Ti 18 noHEA  BCC_B2#1 DISORD 0.37271 C14_LAVES 0.48770 CR3MN5 0.13959
Al 01 Cr 11 Mn 29 Mo 43 Ti 16 noHEA  BCC_B2#1 DISORD 0.40365 C14_LAVES 0.42612 CR3MN5 0.17023
Al 01 Cr 11 Mn 29 Mo 45 Ti 14 noHEA  BCC_B2#1 DISORD 0.43354 C14_LAVES 0.36647 CR3MN5 0.19999
Al 01 Cr 11 Mn 29 Mo 47 Ti 12 noHEA  BCC_B2#1 DISORD 0.46187 C14_LAVES 0.30993 CR3MN5 0.22820
Al 01 Cr 11 Mn 29 Mo 49 Ti 10 noHEA  BCC_B2#1 DISORD 0.44165 C14_LAVES 0.25385 CR3MN5 0.20714 SIGMA ORD 0.09736
Al 01 Cr 11 Mn 31 Mo 09 Ti 48 noHEA  C14_LAVES 0.79901 HCP_A3 0.20099
Al 01 Cr 11 Mn 31 Mo 11 Ti 46 noHEA  C14_LAVES 0.83376 HCP_A3 0.16624
Al 01 Cr 11 Mn 31 Mo 13 Ti 44 noHEA  C14_LAVES 0.86881 HCP_A3 0.13119
Al 01 Cr 11 Mn 31 Mo 15 Ti 42 noHEA  BCC_B2#1 DISORD 0.14008 C14_LAVES 0.85992
Al 01 Cr 11 Mn 31 Mo 17 Ti 40 noHEA  BCC_B2#1 DISORD 0.09205 C14_LAVES 0.90795
Al 01 Cr 11 Mn 31 Mo 19 Ti 38 noHEA  BCC_B2#1 DISORD 0.04206 C14_LAVES 0.95794
Al 01 Cr 11 Mn 31 Mo 21 Ti 36 noHEA  C14_LAVES 1.00000
Al 01 Cr 11 Mn 31 Mo 23 Ti 34 noHEA  C14_LAVES 1.00000
Al 01 Cr 11 Mn 31 Mo 25 Ti 32 noHEA  BCC_B2#1 DISORD 0.06623 C14_LAVES 0.93377
Al 01 Cr 11 Mn 31 Mo 27 Ti 30 noHEA  BCC_B2#1 DISORD 0.13137 C14_LAVES 0.86863
Al 01 Cr 11 Mn 31 Mo 29 Ti 28 noHEA  BCC_B2#1 DISORD 0.18849 C14_LAVES 0.81086 CR3MN5 0.00065
Al 01 Cr 11 Mn 31 Mo 31 Ti 26 noHEA  BCC_B2#1 DISORD 0.22139 C14_LAVES 0.74640 CR3MN5 0.03221
Al 01 Cr 11 Mn 31 Mo 33 Ti 24 noHEA  BCC_B2#1 DISORD 0.25409 C14_LAVES 0.68223 CR3MN5 0.06368
Al 01 Cr 11 Mn 31 Mo 35 Ti 22 noHEA  BCC_B2#1 DISORD 0.28652 C14_LAVES 0.61846 CR3MN5 0.09501
Al 01 Cr 11 Mn 31 Mo 37 Ti 20 noHEA  BCC_B2#1 DISORD 0.31858 C14_LAVES 0.55532 CR3MN5 0.12610
Al 01 Cr 11 Mn 31 Mo 39 Ti 18 noHEA  BCC_B2#1 DISORD 0.35011 C14_LAVES 0.49310 CR3MN5 0.15678
Al 01 Cr 11 Mn 31 Mo 41 Ti 16 noHEA  BCC_B2#1 DISORD 0.38089 C14_LAVES 0.43234 CR3MN5 0.18677
Al 01 Cr 11 Mn 31 Mo 43 Ti 14 noHEA  BCC_B2#1 DISORD 0.41057 C14_LAVES 0.37388 CR3MN5 0.21555
Al 01 Cr 11 Mn 31 Mo 45 Ti 12 noHEA  BCC_B2#1 DISORD 0.40751 C14_LAVES 0.31752 CR3MN5 0.21140 SIGMA ORD 0.06356
Al 01 Cr 11 Mn 31 Mo 47 Ti 10 noHEA  BCC_B2#1 DISORD 0.37380 C14_LAVES 0.26070 CR3MN5 0.17660 SIGMA ORD 0.18889
Al 01 Cr 11 Mn 31 Mo 49 Ti 08 noHEA  BCC_B2#1 DISORD 0.34161 C14_LAVES 0.20379 CR3MN5 0.14303 SIGMA ORD 0.31157
Al 01 Cr 11 Mn 33 Mo 07 Ti 48 noHEA  C14_LAVES 0.79699 HCP_A3 0.20301
Al 01 Cr 11 Mn 33 Mo 09 Ti 46 noHEA  C14_LAVES 0.83150 HCP_A3 0.16850
Al 01 Cr 11 Mn 33 Mo 11 Ti 44 noHEA  C14_LAVES 0.86638 HCP_A3 0.13362
Al 01 Cr 11 Mn 33 Mo 13 Ti 42 noHEA  C14_LAVES 0.90159 HCP_A3 0.09841
Al 01 Cr 11 Mn 33 Mo 15 Ti 40 noHEA  BCC_B2#1 DISORD 0.09155 C14_LAVES 0.90845
Al 01 Cr 11 Mn 33 Mo 17 Ti 38 noHEA  BCC_B2#1 DISORD 0.04158 C14_LAVES 0.95842
Al 01 Cr 11 Mn 33 Mo 19 Ti 36 noHEA  C14_LAVES 1.00000
Al 01 Cr 11 Mn 33 Mo 21 Ti 34 noHEA  C14_LAVES 1.00000
Al 01 Cr 11 Mn 33 Mo 23 Ti 32 noHEA  BCC_B2#1 DISORD 0.05886 C14_LAVES 0.94114
Al 01 Cr 11 Mn 33 Mo 25 Ti 30 noHEA  BCC_B2#1 DISORD 0.12310 C14_LAVES 0.87690
Al 01 Cr 11 Mn 33 Mo 27 Ti 28 noHEA  BCC_B2#1 DISORD 0.16653 C14_LAVES 0.81460 CR3MN5 0.01887
Al 01 Cr 11 Mn 33 Mo 29 Ti 26 noHEA  BCC_B2#1 DISORD 0.19942 C14_LAVES 0.75029 CR3MN5 0.05028
Al 01 Cr 11 Mn 33 Mo 31 Ti 24 noHEA  BCC_B2#1 DISORD 0.23211 C14_LAVES 0.68633 CR3MN5 0.08156
Al 01 Cr 11 Mn 33 Mo 33 Ti 22 noHEA  BCC_B2#1 DISORD 0.26451 C14_LAVES 0.62286 CR3MN5 0.11263
Al 01 Cr 11 Mn 33 Mo 35 Ti 20 noHEA  BCC_B2#1 DISORD 0.29653 C14_LAVES 0.56013 CR3MN5 0.14334
Al 01 Cr 11 Mn 33 Mo 37 Ti 18 noHEA  BCC_B2#1 DISORD 0.32800 C14_LAVES 0.49852 CR3MN5 0.17348
Al 01 Cr 11 Mn 33 Mo 39 Ti 16 noHEA  BCC_B2#1 DISORD 0.35869 C14_LAVES 0.43863 CR3MN5 0.20267
Al 01 Cr 11 Mn 33 Mo 41 Ti 14 noHEA  BCC_B2#1 DISORD 0.37336 C14_LAVES 0.38122 CR3MN5 0.21565 SIGMA ORD 0.02978
Al 01 Cr 11 Mn 33 Mo 43 Ti 12 noHEA  BCC_B2#1 DISORD 0.33934 C14_LAVES 0.32440 CR3MN5 0.18060 SIGMA ORD 0.15565
Al 01 Cr 11 Mn 33 Mo 45 Ti 10 noHEA  BCC_B2#1 DISORD 0.30660 C14_LAVES 0.26750 CR3MN5 0.14660 SIGMA ORD 0.27931
Al 01 Cr 11 Mn 33 Mo 47 Ti 08 noHEA  BCC_B2#1 DISORD 0.27582 C14_LAVES 0.21046 CR3MN5 0.11421 SIGMA ORD 0.39952
Al 01 Cr 11 Mn 33 Mo 49 Ti 06 noHEA  BCC_B2#1 DISORD 0.24834 C14_LAVES 0.15320 CR3MN5 0.08447 SIGMA ORD 0.51399
Al 01 Cr 11 Mn 35 Mo 05 Ti 48 noHEA  C14_LAVES 0.79523 HCP_A3 0.20477
Al 01 Cr 11 Mn 35 Mo 07 Ti 46 noHEA  C14_LAVES 0.82951 HCP_A3 0.17049
Al 01 Cr 11 Mn 35 Mo 09 Ti 44 noHEA  C14_LAVES 0.86418 HCP_A3 0.13582
Al 01 Cr 11 Mn 35 Mo 11 Ti 42 noHEA  C14_LAVES 0.89926 HCP_A3 0.10074
Al 01 Cr 11 Mn 35 Mo 13 Ti 40 noHEA  C14_LAVES 0.93477 HCP_A3 0.06523
Al 01 Cr 11 Mn 35 Mo 15 Ti 38 noHEA  BCC_B2#1 DISORD 0.04231 C14_LAVES 0.95769
Al 01 Cr 11 Mn 35 Mo 17 Ti 36 noHEA  C14_LAVES 1.00000
Al 01 Cr 11 Mn 35 Mo 19 Ti 34 noHEA  C14_LAVES 1.00000
Al 01 Cr 11 Mn 35 Mo 21 Ti 32 noHEA  BCC_B2#1 DISORD 0.05344 C14_LAVES 0.94656
Al 01 Cr 11 Mn 35 Mo 23 Ti 30 noHEA  BCC_B2#1 DISORD 0.11180 C14_LAVES 0.88268 CR3MN5 0.00552
Al 01 Cr 11 Mn 35 Mo 25 Ti 28 noHEA  BCC_B2#1 DISORD 0.14487 C14_LAVES 0.81825 CR3MN5 0.03688
Al 01 Cr 11 Mn 35 Mo 27 Ti 26 noHEA  BCC_B2#1 DISORD 0.17778 C14_LAVES 0.75410 CR3MN5 0.06811
Al 01 Cr 11 Mn 35 Mo 29 Ti 24 noHEA  BCC_B2#1 DISORD 0.21049 C14_LAVES 0.69036 CR3MN5 0.09916
Al 01 Cr 11 Mn 35 Mo 31 Ti 22 noHEA  BCC_B2#1 DISORD 0.24290 C14_LAVES 0.62720 CR3MN5 0.12990
Al 01 Cr 11 Mn 35 Mo 33 Ti 20 noHEA  BCC_B2#1 DISORD 0.27493 C14_LAVES 0.56491 CR3MN5 0.16016
Al 01 Cr 11 Mn 35 Mo 35 Ti 18 noHEA  BCC_B2#1 DISORD 0.30642 C14_LAVES 0.50393 CR3MN5 0.18966
Al 01 Cr 11 Mn 35 Mo 37 Ti 16 noHEA  BCC_B2#1 DISORD 0.33715 C14_LAVES 0.44496 CR3MN5 0.21789
Al 01 Cr 11 Mn 35 Mo 39 Ti 14 noHEA  BCC_B2#1 DISORD 0.30492 C14_LAVES 0.38812 CR3MN5 0.18462 SIGMA ORD 0.12234
Al 01 Cr 11 Mn 35 Mo 41 Ti 12 noHEA  BCC_B2#1 DISORD 0.27173 C14_LAVES 0.33122 CR3MN5 0.15026 SIGMA ORD 0.24678
Al 01 Cr 11 Mn 35 Mo 43 Ti 10 noHEA  BCC_B2#1 DISORD 0.24016 C14_LAVES 0.27421 CR3MN5 0.11724 SIGMA ORD 0.36839
Al 01 Cr 11 Mn 35 Mo 45 Ti 08 noHEA  BCC_B2#1 DISORD 0.21116 C14_LAVES 0.21701 CR3MN5 0.08633 SIGMA ORD 0.48550
Al 01 Cr 11 Mn 35 Mo 47 Ti 06 noHEA  BCC_B2#1 DISORD 0.18173 C14_LAVES 0.15986 CR3MN5 0.05700 CR3SI_A15 0.00247 SIGMA ORD 0.59894
Al 01 Cr 11 Mn 35 Mo 49 Ti 04 noHEA  BCC_B2#1 DISORD 0.13691 C14_LAVES 0.10389 CR3MN5 0.02234 CR3SI_A15 0.01400 SIGMA ORD 0.72286
Al 01 Cr 11 Mn 37 Mo 03 Ti 48 noHEA  C14_LAVES 0.79371 HCP_A3 0.20629
Al 01 Cr 11 Mn 37 Mo 05 Ti 46 noHEA  C14_LAVES 0.82774 HCP_A3 0.17226
Al 01 Cr 11 Mn 37 Mo 07 Ti 44 noHEA  C14_LAVES 0.86220 HCP_A3 0.13780
Al 01 Cr 11 Mn 37 Mo 09 Ti 42 noHEA  C14_LAVES 0.89711 HCP_A3 0.10289
Al 01 Cr 11 Mn 37 Mo 11 Ti 40 noHEA  C14_LAVES 0.93252 HCP_A3 0.06748
Al 01 Cr 11 Mn 37 Mo 13 Ti 38 noHEA  C14_LAVES 0.96858 HCP_A3 0.03142
Al 01 Cr 11 Mn 37 Mo 15 Ti 36 noHEA  C14_LAVES 1.00000
Al 01 Cr 11 Mn 37 Mo 17 Ti 34 noHEA  C14_LAVES 1.00000
Al 01 Cr 11 Mn 37 Mo 19 Ti 32 noHEA  BCC_B2#1 DISORD 0.04938 C14_LAVES 0.95062
Al 01 Cr 11 Mn 37 Mo 21 Ti 30 noHEA  BCC_B2#1 DISORD 0.09041 C14_LAVES 0.88611 CR3MN5 0.02347
Al 01 Cr 11 Mn 37 Mo 23 Ti 28 noHEA  BCC_B2#1 DISORD 0.12353 C14_LAVES 0.82180 CR3MN5 0.05467
Al 01 Cr 11 Mn 37 Mo 25 Ti 26 noHEA  BCC_B2#1 DISORD 0.15650 C14_LAVES 0.75781 CR3MN5 0.08570
Al 01 Cr 11 Mn 37 Mo 27 Ti 24 noHEA  BCC_B2#1 DISORD 0.18926 C14_LAVES 0.69429 CR3MN5 0.11646
Al 01 Cr 11 Mn 37 Mo 29 Ti 22 noHEA  BCC_B2#1 DISORD 0.22174 C14_LAVES 0.63144 CR3MN5 0.14682
Al 01 Cr 11 Mn 37 Mo 31 Ti 20 noHEA  BCC_B2#1 DISORD 0.25385 C14_LAVES 0.56961 CR3MN5 0.17654
Al 01 Cr 11 Mn 37 Mo 33 Ti 18 noHEA  BCC_B2#1 DISORD 0.28545 C14_LAVES 0.50930 CR3MN5 0.20526
Al 01 Cr 11 Mn 37 Mo 35 Ti 16 noHEA  BCC_B2#1 DISORD 0.27052 C14_LAVES 0.45185 CR3MN5 0.18865 SIGMA ORD 0.08898
Al 01 Cr 11 Mn 37 Mo 37 Ti 14 noHEA  BCC_B2#1 DISORD 0.23697 C14_LAVES 0.39497 CR3MN5 0.15400 SIGMA ORD 0.21407
Al 01 Cr 11 Mn 37 Mo 39 Ti 12 noHEA  BCC_B2#1 DISORD 0.20476 C14_LAVES 0.33798 CR3MN5 0.12048 SIGMA ORD 0.33678
Al 01 Cr 11 Mn 37 Mo 41 Ti 10 noHEA  BCC_B2#1 DISORD 0.17464 C14_LAVES 0.28083 CR3MN5 0.08867 SIGMA ORD 0.45586
Al 01 Cr 11 Mn 37 Mo 43 Ti 08 noHEA  BCC_B2#1 DISORD 0.14790 C14_LAVES 0.22341 CR3MN5 0.05963 SIGMA ORD 0.56906
Al 01 Cr 11 Mn 37 Mo 45 Ti 06 noHEA  BCC_B2#1 DISORD 0.11044 C14_LAVES 0.16686 CR3MN5 0.02784 CR3SI_A15 0.00758 SIGMA ORD 0.68728
Al 01 Cr 11 Mn 37 Mo 47 Ti 04 noHEA  BCC_B2#1 DISORD 0.07230 C14_LAVES 0.11031 CR3SI_A15 0.01865 SIGMA ORD 0.79874
Al 01 Cr 11 Mn 37 Mo 49 Ti 02 noHEA  BCC_B2#1 DISORD 0.06111 C14_LAVES 0.05137 CR3SI_A15 0.02780 SIGMA ORD 0.85972
Al 01 Cr 11 Mn 39 Mo 01 Ti 48 noHEA  C14_LAVES 0.79240 HCP_A3 0.20760
Al 01 Cr 11 Mn 39 Mo 03 Ti 46 noHEA  C14_LAVES 0.82619 HCP_A3 0.17381
Al 01 Cr 11 Mn 39 Mo 05 Ti 44 noHEA  C14_LAVES 0.86042 HCP_A3 0.13958
Al 01 Cr 11 Mn 39 Mo 07 Ti 42 noHEA  C14_LAVES 0.89514 HCP_A3 0.10486
Al 01 Cr 11 Mn 39 Mo 09 Ti 40 noHEA  C14_LAVES 0.93040 HCP_A3 0.06960
Al 01 Cr 11 Mn 39 Mo 11 Ti 38 noHEA  C14_LAVES 0.96635 HCP_A3 0.03365
Al 01 Cr 11 Mn 39 Mo 13 Ti 36 noHEA  C14_LAVES 1.00000
Al 01 Cr 11 Mn 39 Mo 15 Ti 34 noHEA  C14_LAVES 1.00000
Al 01 Cr 11 Mn 39 Mo 17 Ti 32 noHEA  BCC_B2#1 DISORD 0.03604 C14_LAVES 0.95390 CR3MN5 0.01006
Al 01 Cr 11 Mn 39 Mo 19 Ti 30 noHEA  BCC_B2#1 DISORD 0.06934 C14_LAVES 0.88943 CR3MN5 0.04123
Al 01 Cr 11 Mn 39 Mo 21 Ti 28 noHEA  BCC_B2#1 DISORD 0.10254 C14_LAVES 0.82522 CR3MN5 0.07225
Al 01 Cr 11 Mn 39 Mo 23 Ti 26 noHEA  BCC_B2#1 DISORD 0.13559 C14_LAVES 0.76139 CR3MN5 0.10302
Al 01 Cr 11 Mn 39 Mo 25 Ti 24 noHEA  BCC_B2#1 DISORD 0.16845 C14_LAVES 0.69809 CR3MN5 0.13345
Al 01 Cr 11 Mn 39 Mo 27 Ti 22 noHEA  BCC_B2#1 DISORD 0.20106 C14_LAVES 0.63558 CR3MN5 0.16336
Al 01 Cr 11 Mn 39 Mo 29 Ti 20 noHEA  BCC_B2#1 DISORD 0.23334 C14_LAVES 0.57423 CR3MN5 0.19243
Al 01 Cr 11 Mn 39 Mo 31 Ti 18 noHEA  BCC_B2#1 DISORD 0.23614 C14_LAVES 0.51559 CR3MN5 0.19269 SIGMA ORD 0.05558
Al 01 Cr 11 Mn 39 Mo 33 Ti 16 noHEA  BCC_B2#1 DISORD 0.20228 C14_LAVES 0.45872 CR3MN5 0.15779 SIGMA ORD 0.18122
Al 01 Cr 11 Mn 39 Mo 35 Ti 14 noHEA  BCC_B2#1 DISORD 0.16957 C14_LAVES 0.40176 CR3MN5 0.12385 SIGMA ORD 0.30482
Al 01 Cr 11 Mn 39 Mo 37 Ti 12 noHEA  BCC_B2#1 DISORD 0.13858 C14_LAVES 0.34465 CR3MN5 0.09134 SIGMA ORD 0.42543
Al 01 Cr 11 Mn 39 Mo 39 Ti 10 noHEA  BCC_B2#1 DISORD 0.11026 C14_LAVES 0.28732 CR3MN5 0.06105 SIGMA ORD 0.54138
Al 01 Cr 11 Mn 39 Mo 41 Ti 08 noHEA  BCC_B2#1 DISORD 0.08396 C14_LAVES 0.22983 CR3MN5 0.03334 CR3SI_A15 0.00117 SIGMA ORD 0.65170
Al 01 Cr 11 Mn 39 Mo 43 Ti 06 noHEA  BCC_B2#1 DISORD 0.04045 C14_LAVES 0.17374 CR3SI_A15 0.01261 SIGMA ORD 0.77319
Al 01 Cr 11 Mn 39 Mo 45 Ti 04 noHEA  BCC_B2#1 DISORD 0.02964 C14_LAVES 0.11471 CR3SI_A15 0.02176 SIGMA ORD 0.83390
Al 01 Cr 11 Mn 39 Mo 47 Ti 02 noHEA  BCC_B2#1 DISORD 0.01829 C14_LAVES 0.05562 CR3SI_A15 0.03087 SIGMA ORD 0.89522
Al 01 Cr 11 Mn 41 Mo 01 Ti 46 noHEA  C14_LAVES 0.82483 HCP_A3 0.17517
Al 01 Cr 11 Mn 41 Mo 03 Ti 44 noHEA  C14_LAVES 0.85883 HCP_A3 0.14117
Al 01 Cr 11 Mn 41 Mo 05 Ti 42 noHEA  C14_LAVES 0.89333 HCP_A3 0.10667
Al 01 Cr 11 Mn 41 Mo 07 Ti 40 noHEA  C14_LAVES 0.92840 HCP_A3 0.07160
Al 01 Cr 11 Mn 41 Mo 09 Ti 38 noHEA  C14_LAVES 0.96419 HCP_A3 0.03581
Al 01 Cr 11 Mn 41 Mo 11 Ti 36 noHEA  C14_LAVES 1.00000
Al 01 Cr 11 Mn 41 Mo 13 Ti 34 noHEA  C14_LAVES 1.00000
Al 01 Cr 11 Mn 41 Mo 15 Ti 32 noHEA  BCC_B2#1 DISORD 0.01520 C14_LAVES 0.95700 CR3MN5 0.02780
Al 01 Cr 11 Mn 41 Mo 17 Ti 30 noHEA  BCC_B2#1 DISORD 0.04860 C14_LAVES 0.89260 CR3MN5 0.05880
Al 01 Cr 11 Mn 41 Mo 19 Ti 28 noHEA  BCC_B2#1 DISORD 0.08191 C14_LAVES 0.82850 CR3MN5 0.08959
Al 01 Cr 11 Mn 41 Mo 21 Ti 26 noHEA  BCC_B2#1 DISORD 0.11509 C14_LAVES 0.76483 CR3MN5 0.12008
Al 01 Cr 11 Mn 41 Mo 23 Ti 24 noHEA  BCC_B2#1 DISORD 0.14812 C14_LAVES 0.70176 CR3MN5 0.15012
Al 01 Cr 11 Mn 41 Mo 25 Ti 22 noHEA  BCC_B2#1 DISORD 0.18093 C14_LAVES 0.63959 CR3MN5 0.17948
Al 01 Cr 11 Mn 41 Mo 27 Ti 20 noHEA  BCC_B2#1 DISORD 0.20176 C14_LAVES 0.57934 CR3MN5 0.19672 SIGMA ORD 0.02217
Al 01 Cr 11 Mn 41 Mo 29 Ti 18 noHEA  BCC_B2#1 DISORD 0.16764 C14_LAVES 0.52248 CR3MN5 0.16161 SIGMA ORD 0.14826
Al 01 Cr 11 Mn 41 Mo 31 Ti 16 noHEA  BCC_B2#1 DISORD 0.13452 C14_LAVES 0.46554 CR3MN5 0.12734 SIGMA#2 ORD 0.27260
Al 01 Cr 11 Mn 41 Mo 33 Ti 14 noHEA  BCC_B2#1 DISORD 0.10283 C14_LAVES 0.40847 CR3MN5 0.09427 SIGMA ORD 0.39443
Al 01 Cr 11 Mn 41 Mo 35 Ti 12 noHEA  BCC_B2#1 DISORD 0.07332 C14_LAVES 0.35122 CR3MN5 0.06300 SIGMA ORD 0.51246
Al 01 Cr 11 Mn 41 Mo 37 Ti 10 noHEA  BCC_B2#1 DISORD 0.04725 C14_LAVES 0.29367 CR3MN5 0.03458 SIGMA ORD 0.62450
Al 01 Cr 11 Mn 41 Mo 39 Ti 08 noHEA  BCC_B2#1 DISORD 0.01267 C14_LAVES 0.23683 CR3MN5 0.00417 CR3SI_A15 0.00629 SIGMA ORD 0.74004
Al 01 Cr 11 Mn 41 Mo 41 Ti 06 noHEA  C14_LAVES 0.17791 CR3SI_A15 0.01539 SIGMA ORD 0.80670
Al 01 Cr 11 Mn 41 Mo 43 Ti 04 noHEA  C14_LAVES 0.11781 CR3SI_A15 0.02305 SIGMA ORD 0.85914
Al 01 Cr 11 Mn 41 Mo 45 Ti 02 noHEA  C14_LAVES 0.05763 CR3SI_A15 0.03135 SIGMA ORD 0.91101
Al 01 Cr 11 Mn 43 Mo 01 Ti 44 noHEA  C14_LAVES 0.85741 HCP_A3 0.14259
Al 01 Cr 11 Mn 43 Mo 03 Ti 42 noHEA  C14_LAVES 0.89169 HCP_A3 0.10831
Al 01 Cr 11 Mn 43 Mo 05 Ti 40 noHEA  C14_LAVES 0.92654 HCP_A3 0.07346
Al 01 Cr 11 Mn 43 Mo 07 Ti 38 noHEA  C14_LAVES 0.96212 HCP_A3 0.03788
Al 01 Cr 11 Mn 43 Mo 09 Ti 36 noHEA  C14_LAVES 0.99869 HCP_A3 0.00131
Al 01 Cr 11 Mn 43 Mo 11 Ti 34 noHEA  C14_LAVES 1.00000
Al 01 Cr 11 Mn 43 Mo 13 Ti 32 noHEA  C14_LAVES 0.95921 CR3MN5 0.04079
Al 01 Cr 11 Mn 43 Mo 15 Ti 30 noHEA  BCC_B2#1 DISORD 0.02821 C14_LAVES 0.89562 CR3MN5 0.07616
Al 01 Cr 11 Mn 43 Mo 17 Ti 28 noHEA  BCC_B2#1 DISORD 0.06167 C14_LAVES 0.83162 CR3MN5 0.10670
Al 01 Cr 11 Mn 43 Mo 19 Ti 26 noHEA  BCC_B2#1 DISORD 0.09504 C14_LAVES 0.76810 CR3MN5 0.13686
Al 01 Cr 11 Mn 43 Mo 21 Ti 24 noHEA  BCC_B2#1 DISORD 0.12829 C14_LAVES 0.70527 CR3MN5 0.16643
Al 01 Cr 11 Mn 43 Mo 23 Ti 22 noHEA  BCC_B2#1 DISORD 0.16140 C14_LAVES 0.64347 CR3MN5 0.19513
Al 01 Cr 11 Mn 43 Mo 25 Ti 20 noHEA  BCC_B2#1 DISORD 0.13304 C14_LAVES 0.58625 CR3MN5 0.16547 SIGMA ORD 0.11523
Al 01 Cr 11 Mn 43 Mo 27 Ti 18 noHEA  BCC_B2#1 DISORD 0.09957 C14_LAVES 0.52933 CR3MN5 0.13090 SIGMA#2 ORD 0.24019
Al 01 Cr 11 Mn 43 Mo 29 Ti 16 noHEA  BCC_B2#1 DISORD 0.06733 C14_LAVES 0.47230 CR3MN5 0.09737 SIGMA ORD 0.36300
Al 01 Cr 11 Mn 43 Mo 31 Ti 14 noHEA  BCC_B2#1 DISORD 0.03688 C14_LAVES 0.41511 CR3MN5 0.06534 SIGMA ORD 0.48267
Al 01 Cr 11 Mn 43 Mo 33 Ti 12 noHEA  BCC_B2#1 DISORD 0.00918 C14_LAVES 0.35767 CR3MN5 0.03560 SIGMA ORD 0.59755
Al 01 Cr 11 Mn 43 Mo 35 Ti 10 noHEA  C14_LAVES 0.29854 CR3MN5 0.02104 SIGMA ORD 0.68041
Al 01 Cr 11 Mn 43 Mo 37 Ti 08 noHEA  C14_LAVES 0.23855 CR3MN5 0.01738 CR3SI_A15 0.00517 SIGMA ORD 0.73890
Al 01 Cr 11 Mn 43 Mo 39 Ti 06 noHEA  C14_LAVES 0.17849 CR3MN5 0.01448 CR3SI_A15 0.01265 SIGMA ORD 0.79438
Al 01 Cr 11 Mn 43 Mo 41 Ti 04 noHEA  C14_LAVES 0.11836 CR3MN5 0.01107 CR3SI_A15 0.02091 SIGMA ORD 0.84967
Al 01 Cr 11 Mn 43 Mo 43 Ti 02 noHEA  C14_LAVES 0.05801 CR3SI_A15 0.03022 SIGMA#1 ORD 0.90087 SIGMA#2 ORD 0.01090
Al 01 Cr 11 Mn 45 Mo 01 Ti 42 noHEA  C14_LAVES 0.89018 HCP_A3 0.10982
Al 01 Cr 11 Mn 45 Mo 03 Ti 40 noHEA  C14_LAVES 0.92481 HCP_A3 0.07519
Al 01 Cr 11 Mn 45 Mo 05 Ti 38 noHEA  C14_LAVES 0.96015 HCP_A3 0.03985
Al 01 Cr 11 Mn 45 Mo 07 Ti 36 noHEA  C14_LAVES 0.99645 HCP_A3 0.00355
Al 01 Cr 11 Mn 45 Mo 09 Ti 34 noHEA  C14_LAVES 1.00000
Al 01 Cr 11 Mn 45 Mo 11 Ti 32 noHEA  C14_LAVES 0.95926 CR3MN5 0.04074
Al 01 Cr 11 Mn 45 Mo 13 Ti 30 noHEA  BCC_B2#1 DISORD 0.00821 C14_LAVES 0.89847 CR3MN5 0.09332
Al 01 Cr 11 Mn 45 Mo 15 Ti 28 noHEA  BCC_B2#1 DISORD 0.04187 C14_LAVES 0.83457 CR3MN5 0.12356
Al 01 Cr 11 Mn 45 Mo 17 Ti 26 noHEA  BCC_B2#1 DISORD 0.07548 C14_LAVES 0.77120 CR3MN5 0.15332
Al 01 Cr 11 Mn 45 Mo 19 Ti 24 noHEA  BCC_B2#1 DISORD 0.10904 C14_LAVES 0.70863 CR3MN5 0.18233
Al 01 Cr 11 Mn 45 Mo 21 Ti 22 noHEA  BCC_B2#1 DISORD 0.09848 C14_LAVES 0.65003 CR3MN5 0.16934 SIGMA ORD 0.08215
Al 01 Cr 11 Mn 45 Mo 23 Ti 20 noHEA  BCC_B2#1 DISORD 0.06471 C14_LAVES 0.59313 CR3MN5 0.13453 SIGMA ORD 0.20763
Al 01 Cr 11 Mn 45 Mo 25 Ti 18 noHEA  BCC_B2#1 DISORD 0.03200 C14_LAVES 0.53613 CR3MN5 0.10062 SIGMA ORD 0.33126
Al 01 Cr 11 Mn 45 Mo 27 Ti 16 noHEA  BCC_B2#1 DISORD 0.00081 C14_LAVES 0.47899 CR3MN5 0.06797 SIGMA ORD 0.45224
Al 01 Cr 11 Mn 45 Mo 29 Ti 14 noHEA  C14_LAVES 0.41908 CR3MN5 0.06053 SIGMA ORD 0.52039
Al 01 Cr 11 Mn 45 Mo 31 Ti 12 noHEA  C14_LAVES 0.35912 CR3MN5 0.05310 SIGMA ORD 0.58779
Al 01 Cr 11 Mn 45 Mo 33 Ti 10 noHEA  C14_LAVES 0.29918 CR3MN5 0.04500 SIGMA ORD 0.65581
Al 01 Cr 11 Mn 45 Mo 35 Ti 08 noHEA  C14_LAVES 0.23925 CR3MN5 0.03786 CR3SI_A15 0.00223 SIGMA ORD 0.72065
Al 01 Cr 11 Mn 45 Mo 37 Ti 06 noHEA  C14_LAVES 0.17918 CR3MN5 0.03386 CR3SI_A15 0.01018 SIGMA ORD 0.77678
Al 01 Cr 11 Mn 45 Mo 39 Ti 04 noHEA  C14_LAVES 0.11861 CR3SI_A15 0.01988 SIGMA#1 ORD 0.81854 SIGMA#2 ORD 0.04297
Al 01 Cr 11 Mn 45 Mo 41 Ti 02 noHEA  C14_LAVES 0.05823 CR3SI_A15 0.02980 SIGMA#1 ORD 0.86452 SIGMA#2 ORD 0.04744
Al 01 Cr 11 Mn 47 Mo 01 Ti 40 noHEA  C14_LAVES 0.92319 HCP_A3 0.07681
Al 01 Cr 11 Mn 47 Mo 03 Ti 38 noHEA  C14_LAVES 0.95828 HCP_A3 0.04172
Al 01 Cr 11 Mn 47 Mo 05 Ti 36 noHEA  C14_LAVES 0.99429 HCP_A3 0.00571
Al 01 Cr 11 Mn 47 Mo 07 Ti 34 noHEA  C14_LAVES 1.00000
Al 01 Cr 11 Mn 47 Mo 09 Ti 32 noHEA  C14_LAVES 0.95935 CR3MN5 0.04065
Al 01 Cr 11 Mn 47 Mo 11 Ti 30 noHEA  C14_LAVES 0.89967 CR3MN5 0.10033
Al 01 Cr 11 Mn 47 Mo 13 Ti 28 noHEA  BCC_B2#1 DISORD 0.02253 C14_LAVES 0.83733 CR3MN5 0.14014
Al 01 Cr 11 Mn 47 Mo 15 Ti 26 noHEA  BCC_B2#1 DISORD 0.05646 C14_LAVES 0.77412 CR3MN5 0.16942
Al 01 Cr 11 Mn 47 Mo 17 Ti 24 noHEA  BCC_B2#1 DISORD 0.06394 C14_LAVES 0.71381 CR3MN5 0.17324 SIGMA ORD 0.04902
Al 01 Cr 11 Mn 47 Mo 19 Ti 22 noHEA  BCC_B2#1 DISORD 0.02991 C14_LAVES 0.65692 CR3MN5 0.13821 SIGMA ORD 0.17495
Al 01 Cr 11 Mn 47 Mo 21 Ti 20 noHEA  C14_LAVES 0.59966 CR3MN5 0.10668 SIGMA#2 ORD 0.29366
Al 01 Cr 11 Mn 47 Mo 23 Ti 18 noHEA  C14_LAVES 0.53969 CR3MN5 0.10015 SIGMA ORD 0.36016
Al 01 Cr 11 Mn 47 Mo 25 Ti 16 noHEA  C14_LAVES 0.47973 CR3MN5 0.09293 SIGMA ORD 0.42734
Al 01 Cr 11 Mn 47 Mo 27 Ti 14 noHEA  C14_LAVES 0.41980 CR3MN5 0.08499 SIGMA ORD 0.49521
Al 01 Cr 11 Mn 47 Mo 29 Ti 12 noHEA  C14_LAVES 0.35988 CR3MN5 0.07634 SIGMA ORD 0.56378
Al 01 Cr 11 Mn 47 Mo 31 Ti 10 noHEA  C14_LAVES 0.29998 CR3MN5 0.06700 SIGMA ORD 0.63302
Al 01 Cr 11 Mn 47 Mo 33 Ti 08 noHEA  C14_LAVES 0.23972 CR3MN5 0.02707 SIGMA#1 ORD 0.69416 SIGMA#2 ORD 0.03906
Al 01 Cr 11 Mn 47 Mo 35 Ti 06 noHEA  C14_LAVES 0.17926 CR3SI_A15 0.00939 SIGMA#1 ORD 0.73640 SIGMA#2 ORD 0.07496
Al 01 Cr 11 Mn 47 Mo 37 Ti 04 noHEA  C14_LAVES 0.11898 CR3SI_A15 0.01903 SIGMA#1 ORD 0.78271 SIGMA#2 ORD 0.07927
Al 01 Cr 11 Mn 47 Mo 39 Ti 02 noHEA  C14_LAVES 0.05849 CR3SI_A15 0.02933 SIGMA#1 ORD 0.82790 SIGMA#2 ORD 0.08427
Al 01 Cr 11 Mn 49 Mo 01 Ti 38 noHEA  C14_LAVES 0.95651 HCP_A3 0.04349
Al 01 Cr 11 Mn 49 Mo 03 Ti 36 noHEA  C14_LAVES 0.99220 HCP_A3 0.00780
Al 01 Cr 11 Mn 49 Mo 05 Ti 34 noHEA  C14_LAVES 1.00000
Al 01 Cr 11 Mn 49 Mo 07 Ti 32 noHEA  C14_LAVES 0.95947 CR3MN5 0.04053
Al 01 Cr 11 Mn 49 Mo 09 Ti 30 noHEA  C14_LAVES 0.89981 CR3MN5 0.10019
Al 01 Cr 11 Mn 49 Mo 11 Ti 28 noHEA  BCC_B2#1 DISORD 0.00370 C14_LAVES 0.83988 CR3MN5 0.15642
Al 01 Cr 11 Mn 49 Mo 13 Ti 26 noHEA  BCC_B2#1 DISORD 0.02941 C14_LAVES 0.77759 CR3MN5 0.17715 SIGMA ORD 0.01585
Al 01 Cr 11 Mn 49 Mo 15 Ti 24 noHEA  C14_LAVES 0.72028 CR3MN5 0.14608 SIGMA ORD 0.13363
Al 01 Cr 11 Mn 49 Mo 17 Ti 22 noHEA  C14_LAVES 0.66033 CR3MN5 0.13983 SIGMA#2 ORD 0.19985
Al 01 Cr 11 Mn 49 Mo 19 Ti 20 noHEA  C14_LAVES 0.60040 CR3MN5 0.13285 SIGMA ORD 0.26675
Al 01 Cr 11 Mn 49 Mo 21 Ti 18 noHEA  C14_LAVES 0.54049 CR3MN5 0.12514 SIGMA ORD 0.33436
Al 01 Cr 11 Mn 49 Mo 23 Ti 16 noHEA  C14_LAVES 0.48061 CR3MN5 0.11668 SIGMA ORD 0.40271
Al 01 Cr 11 Mn 49 Mo 25 Ti 14 noHEA  C14_LAVES 0.42074 CR3MN5 0.10746 SIGMA ORD 0.47180
Al 01 Cr 11 Mn 49 Mo 27 Ti 12 noHEA  C14_LAVES 0.36031 CR3MN5 0.06062 SIGMA#1 ORD 0.53115 SIGMA#2 ORD 0.04792
Al 01 Cr 11 Mn 49 Mo 29 Ti 10 noHEA  C14_LAVES 0.29972 CR3MN5 0.00150 SIGMA#1 ORD 0.58703 SIGMA#2 ORD 0.11175
Al 01 Cr 11 Mn 49 Mo 31 Ti 08 noHEA  C14_LAVES 0.23991 SIGMA#1 ORD 0.65197 SIGMA#2 ORD 0.10813
Al 01 Cr 11 Mn 49 Mo 33 Ti 06 noHEA  C14_LAVES 0.17978 CR3SI_A15 0.00810 SIGMA#1 ORD 0.70112 SIGMA#2 ORD 0.11099
Al 01 Cr 11 Mn 49 Mo 35 Ti 04 noHEA  C14_LAVES 0.11943 CR3SI_A15 0.01808 SIGMA#1 ORD 0.74670 SIGMA#2 ORD 0.11579
Al 01 Cr 11 Mn 49 Mo 37 Ti 02 noHEA  C14_LAVES 0.05881 CR3SI_A15 0.02881 SIGMA#1 ORD 0.79092 SIGMA#2 ORD 0.12146
Al 01 Cr 13 Mn 01 Mo 37 Ti 48 noHEA  BCC_B2#1 DISORD 0.69329 C14_LAVES 0.30671
Al 01 Cr 13 Mn 01 Mo 39 Ti 46 noHEA  BCC_B2#1 DISORD 0.68447 C14_LAVES 0.31553
Al 01 Cr 13 Mn 01 Mo 41 Ti 44 noHEA  BCC_B2#1 DISORD 0.67671 C14_LAVES 0.32329
Al 01 Cr 13 Mn 01 Mo 43 Ti 42 noHEA  BCC_B2#1 DISORD 0.67030 C14_LAVES 0.32970
Al 01 Cr 13 Mn 01 Mo 45 Ti 40 noHEA  BCC_B2#1 DISORD 0.66556 C14_LAVES 0.33444
Al 01 Cr 13 Mn 01 Mo 47 Ti 38 noHEA  BCC_B2#1 DISORD 0.66281 C14_LAVES 0.33719
Al 01 Cr 13 Mn 01 Mo 49 Ti 36 noHEA  BCC_B2#1 DISORD 0.66235 C14_LAVES 0.33765
Al 01 Cr 13 Mn 03 Mo 35 Ti 48 noHEA  BCC_B2#1 DISORD 0.63165 C14_LAVES 0.36835
Al 01 Cr 13 Mn 03 Mo 37 Ti 46 noHEA  BCC_B2#1 DISORD 0.62055 C14_LAVES 0.37945
Al 01 Cr 13 Mn 03 Mo 39 Ti 44 noHEA  BCC_B2#1 DISORD 0.61078 C14_LAVES 0.38922
Al 01 Cr 13 Mn 03 Mo 41 Ti 42 noHEA  BCC_B2#1 DISORD 0.60275 C14_LAVES 0.39725
Al 01 Cr 13 Mn 03 Mo 43 Ti 40 noHEA  BCC_B2#1 DISORD 0.59688 C14_LAVES 0.40312
Al 01 Cr 13 Mn 03 Mo 45 Ti 38 noHEA  BCC_B2#1 DISORD 0.59364 C14_LAVES 0.40636
Al 01 Cr 13 Mn 03 Mo 47 Ti 36 noHEA  BCC_B2#1 DISORD 0.59340 C14_LAVES 0.40660
Al 01 Cr 13 Mn 03 Mo 49 Ti 34 noHEA  BCC_B2#1 DISORD 0.59642 C14_LAVES 0.40358
Al 01 Cr 13 Mn 05 Mo 33 Ti 48 noHEA  BCC_B2#1 DISORD 0.57410 C14_LAVES 0.42590
Al 01 Cr 13 Mn 05 Mo 35 Ti 46 noHEA  BCC_B2#1 DISORD 0.56033 C14_LAVES 0.43967
Al 01 Cr 13 Mn 05 Mo 37 Ti 44 noHEA  BCC_B2#1 DISORD 0.54811 C14_LAVES 0.45189
Al 01 Cr 13 Mn 05 Mo 39 Ti 42 noHEA  BCC_B2#1 DISORD 0.53798 C14_LAVES 0.46202
Al 01 Cr 13 Mn 05 Mo 41 Ti 40 noHEA  BCC_B2#1 DISORD 0.53058 C14_LAVES 0.46942
Al 01 Cr 13 Mn 05 Mo 43 Ti 38 noHEA  BCC_B2#1 DISORD 0.52658 C14_LAVES 0.47342
Al 01 Cr 13 Mn 05 Mo 45 Ti 36 noHEA  BCC_B2#1 DISORD 0.52650 C14_LAVES 0.47350
Al 01 Cr 13 Mn 05 Mo 47 Ti 34 noHEA  BCC_B2#1 DISORD 0.53064 C14_LAVES 0.46936
Al 01 Cr 13 Mn 05 Mo 49 Ti 32 noHEA  BCC_B2#1 DISORD 0.53896 C14_LAVES 0.46104
Al 01 Cr 13 Mn 07 Mo 31 Ti 48 noHEA  BCC_B2#1 DISORD 0.52076 C14_LAVES 0.47924
Al 01 Cr 13 Mn 07 Mo 33 Ti 46 noHEA  BCC_B2#1 DISORD 0.50391 C14_LAVES 0.49609
Al 01 Cr 13 Mn 07 Mo 35 Ti 44 noHEA  BCC_B2#1 DISORD 0.48873 C14_LAVES 0.51127
Al 01 Cr 13 Mn 07 Mo 37 Ti 42 noHEA  BCC_B2#1 DISORD 0.47594 C14_LAVES 0.52406
Al 01 Cr 13 Mn 07 Mo 39 Ti 40 noHEA  BCC_B2#1 DISORD 0.46646 C14_LAVES 0.53354
Al 01 Cr 13 Mn 07 Mo 41 Ti 38 noHEA  BCC_B2#1 DISORD 0.46129 C14_LAVES 0.53871
Al 01 Cr 13 Mn 07 Mo 43 Ti 36 noHEA  BCC_B2#1 DISORD 0.46127 C14_LAVES 0.53873
Al 01 Cr 13 Mn 07 Mo 45 Ti 34 noHEA  BCC_B2#1 DISORD 0.46677 C14_LAVES 0.53323
Al 01 Cr 13 Mn 07 Mo 47 Ti 32 noHEA  BCC_B2#1 DISORD 0.47756 C14_LAVES 0.52244
Al 01 Cr 13 Mn 07 Mo 49 Ti 30 noHEA  BCC_B2#1 DISORD 0.49291 C14_LAVES 0.50709
Al 01 Cr 13 Mn 09 Mo 29 Ti 48 noHEA  BCC_B2#1 DISORD 0.47206 C14_LAVES 0.52794
Al 01 Cr 13 Mn 09 Mo 31 Ti 46 noHEA  BCC_B2#1 DISORD 0.45179 C14_LAVES 0.54821
Al 01 Cr 13 Mn 09 Mo 33 Ti 44 noHEA  BCC_B2#1 DISORD 0.43313 C14_LAVES 0.56687
Al 01 Cr 13 Mn 09 Mo 35 Ti 42 noHEA  BCC_B2#1 DISORD 0.41700 C14_LAVES 0.58300
Al 01 Cr 13 Mn 09 Mo 37 Ti 40 noHEA  BCC_B2#1 DISORD 0.40468 C14_LAVES 0.59532
Al 01 Cr 13 Mn 09 Mo 39 Ti 38 noHEA  BCC_B2#1 DISORD 0.39773 C14_LAVES 0.60227
Al 01 Cr 13 Mn 09 Mo 41 Ti 36 noHEA  BCC_B2#1 DISORD 0.39752 C14_LAVES 0.60248
Al 01 Cr 13 Mn 09 Mo 43 Ti 34 noHEA  BCC_B2#1 DISORD 0.40464 C14_LAVES 0.59536
Al 01 Cr 13 Mn 09 Mo 45 Ti 32 noHEA  BCC_B2#1 DISORD 0.41854 C14_LAVES 0.58146
Al 01 Cr 13 Mn 09 Mo 47 Ti 30 noHEA  BCC_B2#1 DISORD 0.43784 C14_LAVES 0.56216
Al 01 Cr 13 Mn 09 Mo 49 Ti 28 noHEA  BCC_B2#1 DISORD 0.46095 C14_LAVES 0.53905
Al 01 Cr 13 Mn 11 Mo 27 Ti 48 noHEA  BCC_B2#1 DISORD 0.42855 C14_LAVES 0.57145
Al 01 Cr 13 Mn 11 Mo 29 Ti 46 noHEA  BCC_B2#1 DISORD 0.40462 C14_LAVES 0.59538
Al 01 Cr 13 Mn 11 Mo 31 Ti 44 noHEA  BCC_B2#1 DISORD 0.38206 C14_LAVES 0.61794
Al 01 Cr 13 Mn 11 Mo 33 Ti 42 noHEA  BCC_B2#1 DISORD 0.36189 C14_LAVES 0.63811
Al 01 Cr 13 Mn 11 Mo 35 Ti 40 noHEA  BCC_B2#1 DISORD 0.34578 C14_LAVES 0.65422
Al 01 Cr 13 Mn 11 Mo 37 Ti 38 noHEA  BCC_B2#1 DISORD 0.33607 C14_LAVES 0.66393
Al 01 Cr 13 Mn 11 Mo 39 Ti 36 noHEA  BCC_B2#1 DISORD 0.33517 C14_LAVES 0.66483
Al 01 Cr 13 Mn 11 Mo 41 Ti 34 noHEA  BCC_B2#1 DISORD 0.34419 C14_LAVES 0.65581
Al 01 Cr 13 Mn 11 Mo 43 Ti 32 noHEA  BCC_B2#1 DISORD 0.36202 C14_LAVES 0.63798
Al 01 Cr 13 Mn 11 Mo 45 Ti 30 noHEA  BCC_B2#1 DISORD 0.38613 C14_LAVES 0.61387
Al 01 Cr 13 Mn 11 Mo 47 Ti 28 noHEA  BCC_B2#1 DISORD 0.41402 C14_LAVES 0.58598
Al 01 Cr 13 Mn 11 Mo 49 Ti 26 noHEA  BCC_B2#1 DISORD 0.44396 C14_LAVES 0.55604
Al 01 Cr 13 Mn 13 Mo 25 Ti 48 noHEA  BCC_B2#1 DISORD 0.39076 C14_LAVES 0.60924
Al 01 Cr 13 Mn 13 Mo 27 Ti 46 noHEA  BCC_B2#1 DISORD 0.36311 C14_LAVES 0.63689
Al 01 Cr 13 Mn 13 Mo 29 Ti 44 noHEA  BCC_B2#1 DISORD 0.33644 C14_LAVES 0.66356
Al 01 Cr 13 Mn 13 Mo 31 Ti 42 noHEA  BCC_B2#1 DISORD 0.31168 C14_LAVES 0.68832
Al 01 Cr 13 Mn 13 Mo 33 Ti 40 noHEA  BCC_B2#1 DISORD 0.29072 C14_LAVES 0.70928
Al 01 Cr 13 Mn 13 Mo 35 Ti 38 noHEA  BCC_B2#1 DISORD 0.27684 C14_LAVES 0.72316
Al 01 Cr 13 Mn 13 Mo 37 Ti 36 noHEA  BCC_B2#1 DISORD 0.27426 C14_LAVES 0.72574
Al 01 Cr 13 Mn 13 Mo 39 Ti 34 noHEA  BCC_B2#1 DISORD 0.28543 C14_LAVES 0.71457
Al 01 Cr 13 Mn 13 Mo 41 Ti 32 noHEA  BCC_B2#1 DISORD 0.30830 C14_LAVES 0.69170
Al 01 Cr 13 Mn 13 Mo 43 Ti 30 noHEA  BCC_B2#1 DISORD 0.33820 C14_LAVES 0.66180
Al 01 Cr 13 Mn 13 Mo 45 Ti 28 noHEA  BCC_B2#1 DISORD 0.37137 C14_LAVES 0.62863
Al 01 Cr 13 Mn 13 Mo 47 Ti 26 noHEA  BCC_B2#1 DISORD 0.40577 C14_LAVES 0.59423
Al 01 Cr 13 Mn 13 Mo 49 Ti 24 noHEA  BCC_B2#1 DISORD 0.44057 C14_LAVES 0.55943
Al 01 Cr 13 Mn 15 Mo 23 Ti 48 noHEA  BCC_B2#1 DISORD 0.35907 C14_LAVES 0.64093
Al 01 Cr 13 Mn 15 Mo 25 Ti 46 noHEA  BCC_B2#1 DISORD 0.32784 C14_LAVES 0.67216
Al 01 Cr 13 Mn 15 Mo 27 Ti 44 noHEA  BCC_B2#1 DISORD 0.29712 C14_LAVES 0.70288
Al 01 Cr 13 Mn 15 Mo 29 Ti 42 noHEA  BCC_B2#1 DISORD 0.26758 C14_LAVES 0.73242
Al 01 Cr 13 Mn 15 Mo 31 Ti 40 noHEA  BCC_B2#1 DISORD 0.24092 C14_LAVES 0.75908
Al 01 Cr 13 Mn 15 Mo 33 Ti 38 noHEA  BCC_B2#1 DISORD 0.22104 C14_LAVES 0.77896
Al 01 Cr 13 Mn 15 Mo 35 Ti 36 noHEA  BCC_B2#1 DISORD 0.21490 C14_LAVES 0.78510
Al 01 Cr 13 Mn 15 Mo 37 Ti 34 noHEA  BCC_B2#1 DISORD 0.22847 C14_LAVES 0.77153
Al 01 Cr 13 Mn 15 Mo 39 Ti 32 noHEA  BCC_B2#1 DISORD 0.25793 C14_LAVES 0.74207
Al 01 Cr 13 Mn 15 Mo 41 Ti 30 noHEA  BCC_B2#1 DISORD 0.29464 C14_LAVES 0.70536
Al 01 Cr 13 Mn 15 Mo 43 Ti 28 noHEA  BCC_B2#1 DISORD 0.33335 C14_LAVES 0.66665
Al 01 Cr 13 Mn 15 Mo 45 Ti 26 noHEA  BCC_B2#1 DISORD 0.37209 C14_LAVES 0.62791
Al 01 Cr 13 Mn 15 Mo 47 Ti 24 noHEA  BCC_B2#1 DISORD 0.41040 C14_LAVES 0.58960
Al 01 Cr 13 Mn 15 Mo 49 Ti 22 noHEA  BCC_B2#1 DISORD 0.44845 C14_LAVES 0.55155
Al 01 Cr 13 Mn 17 Mo 21 Ti 48 noHEA  BCC_B2#1 DISORD 0.33365 C14_LAVES 0.66635
Al 01 Cr 13 Mn 17 Mo 23 Ti 46 noHEA  BCC_B2#1 DISORD 0.29910 C14_LAVES 0.70090
Al 01 Cr 13 Mn 17 Mo 25 Ti 44 noHEA  BCC_B2#1 DISORD 0.26468 C14_LAVES 0.73532
Al 01 Cr 13 Mn 17 Mo 27 Ti 42 noHEA  BCC_B2#1 DISORD 0.23064 C14_LAVES 0.76936
Al 01 Cr 13 Mn 17 Mo 29 Ti 40 noHEA  BCC_B2#1 DISORD 0.19808 C14_LAVES 0.80192
Al 01 Cr 13 Mn 17 Mo 31 Ti 38 noHEA  BCC_B2#1 DISORD 0.17045 C14_LAVES 0.82955
Al 01 Cr 13 Mn 17 Mo 33 Ti 36 noHEA  BCC_B2#1 DISORD 0.15747 C14_LAVES 0.84253
Al 01 Cr 13 Mn 17 Mo 35 Ti 34 noHEA  BCC_B2#1 DISORD 0.17353 C14_LAVES 0.82647
Al 01 Cr 13 Mn 17 Mo 37 Ti 32 noHEA  BCC_B2#1 DISORD 0.21180 C14_LAVES 0.78820
Al 01 Cr 13 Mn 17 Mo 39 Ti 30 noHEA  BCC_B2#1 DISORD 0.25607 C14_LAVES 0.74393
Al 01 Cr 13 Mn 17 Mo 41 Ti 28 noHEA  BCC_B2#1 DISORD 0.30018 C14_LAVES 0.69982
Al 01 Cr 13 Mn 17 Mo 43 Ti 26 noHEA  BCC_B2#1 DISORD 0.34289 C14_LAVES 0.65711
Al 01 Cr 13 Mn 17 Mo 45 Ti 24 noHEA  BCC_B2#1 DISORD 0.38433 C14_LAVES 0.61567
Al 01 Cr 13 Mn 17 Mo 47 Ti 22 noHEA  BCC_B2#1 DISORD 0.42513 C14_LAVES 0.57487
Al 01 Cr 13 Mn 17 Mo 49 Ti 20 noHEA  BCC_B2#1 DISORD 0.02040 BCC_B2#2 DISORD 0.46011 C14_LAVES 0.51949
Al 01 Cr 13 Mn 19 Mo 19 Ti 48 noHEA  BCC_B2#1 DISORD 0.31439 C14_LAVES 0.68561
Al 01 Cr 13 Mn 19 Mo 21 Ti 46 noHEA  BCC_B2#1 DISORD 0.27689 C14_LAVES 0.72311
Al 01 Cr 13 Mn 19 Mo 23 Ti 44 noHEA  BCC_B2#1 DISORD 0.23924 C14_LAVES 0.76076
Al 01 Cr 13 Mn 19 Mo 25 Ti 42 noHEA  BCC_B2#1 DISORD 0.20137 C14_LAVES 0.79863
Al 01 Cr 13 Mn 19 Mo 27 Ti 40 noHEA  BCC_B2#1 DISORD 0.16359 C14_LAVES 0.83641
Al 01 Cr 13 Mn 19 Mo 29 Ti 38 noHEA  BCC_B2#1 DISORD 0.12768 C14_LAVES 0.87232
Al 01 Cr 13 Mn 19 Mo 31 Ti 36 noHEA  BCC_B2#1 DISORD 0.10301 C14_LAVES 0.89699
Al 01 Cr 13 Mn 19 Mo 33 Ti 34 noHEA  BCC_B2#1 DISORD 0.12121 C14_LAVES 0.87879
Al 01 Cr 13 Mn 19 Mo 35 Ti 32 noHEA  BCC_B2#1 DISORD 0.17112 C14_LAVES 0.82888
Al 01 Cr 13 Mn 19 Mo 37 Ti 30 noHEA  BCC_B2#1 DISORD 0.22299 C14_LAVES 0.77701
Al 01 Cr 13 Mn 19 Mo 39 Ti 28 noHEA  BCC_B2#1 DISORD 0.27188 C14_LAVES 0.72812
Al 01 Cr 13 Mn 19 Mo 41 Ti 26 noHEA  BCC_B2#1 DISORD 0.31795 C14_LAVES 0.68205
Al 01 Cr 13 Mn 19 Mo 43 Ti 24 noHEA  BCC_B2#1 DISORD 0.36210 C14_LAVES 0.63790
Al 01 Cr 13 Mn 19 Mo 45 Ti 22 noHEA  BCC_B2#1 DISORD 0.40298 BCC_B2#2 DISORD 0.00689 C14_LAVES 0.59013
Al 01 Cr 13 Mn 19 Mo 47 Ti 20 noHEA  BCC_B2#1 DISORD 0.03322 BCC_B2#2 DISORD 0.43597 C14_LAVES 0.53013 CR3MN5 0.00068
Al 01 Cr 13 Mn 19 Mo 49 Ti 18 noHEA  BCC_B2#1 DISORD 0.46961 BCC_B2#2 DISORD 0.02650 C14_LAVES 0.46492 CR3MN5 0.03898
Al 01 Cr 13 Mn 21 Mo 17 Ti 48 noHEA  BCC_B2#1 DISORD 0.30076 C14_LAVES 0.69924
Al 01 Cr 13 Mn 21 Mo 19 Ti 46 noHEA  BCC_B2#1 DISORD 0.26080 C14_LAVES 0.73920
Al 01 Cr 13 Mn 21 Mo 21 Ti 44 noHEA  BCC_B2#1 DISORD 0.22050 C14_LAVES 0.77950
Al 01 Cr 13 Mn 21 Mo 23 Ti 42 noHEA  BCC_B2#1 DISORD 0.17959 C14_LAVES 0.82041
Al 01 Cr 13 Mn 21 Mo 25 Ti 40 noHEA  BCC_B2#1 DISORD 0.13783 C14_LAVES 0.86217
Al 01 Cr 13 Mn 21 Mo 27 Ti 38 noHEA  BCC_B2#1 DISORD 0.09518 C14_LAVES 0.90482
Al 01 Cr 13 Mn 21 Mo 29 Ti 36 noHEA  BCC_B2#1 DISORD 0.05487 C14_LAVES 0.94513
Al 01 Cr 13 Mn 21 Mo 31 Ti 34 noHEA  BCC_B2#1 DISORD 0.07296 C14_LAVES 0.92704
Al 01 Cr 13 Mn 21 Mo 33 Ti 32 noHEA  BCC_B2#1 DISORD 0.13712 C14_LAVES 0.86288
Al 01 Cr 13 Mn 21 Mo 35 Ti 30 noHEA  BCC_B2#1 DISORD 0.19556 C14_LAVES 0.80444
Al 01 Cr 13 Mn 21 Mo 37 Ti 28 noHEA  BCC_B2#1 DISORD 0.24821 C14_LAVES 0.75179
Al 01 Cr 13 Mn 21 Mo 39 Ti 26 noHEA  BCC_B2#1 DISORD 0.29695 C14_LAVES 0.70305
Al 01 Cr 13 Mn 21 Mo 41 Ti 24 noHEA  BCC_B2#1 DISORD 0.34336 C14_LAVES 0.65664
Al 01 Cr 13 Mn 21 Mo 43 Ti 22 noHEA  BCC_B2#1 DISORD 0.01906 BCC_B2#2 DISORD 0.38000 C14_LAVES 0.59914 CR3MN5 0.00181
Al 01 Cr 13 Mn 21 Mo 45 Ti 20 noHEA  BCC_B2#1 DISORD 0.41363 BCC_B2#2 DISORD 0.01236 C14_LAVES 0.53394 CR3MN5 0.04007
Al 01 Cr 13 Mn 21 Mo 47 Ti 18 noHEA  BCC_B2#1 DISORD 0.44728 BCC_B2#2 DISORD 0.00562 C14_LAVES 0.46873 CR3MN5 0.07838
Al 01 Cr 13 Mn 21 Mo 49 Ti 16 noHEA  BCC_B2#1 DISORD 0.48079 C14_LAVES 0.40354 CR3MN5 0.11568
Al 01 Cr 13 Mn 23 Mo 15 Ti 48 noHEA  BCC_B2#1 DISORD 0.29187 C14_LAVES 0.70813
Al 01 Cr 13 Mn 23 Mo 17 Ti 46 noHEA  BCC_B2#1 DISORD 0.25002 C14_LAVES 0.74998
Al 01 Cr 13 Mn 23 Mo 19 Ti 44 noHEA  BCC_B2#1 DISORD 0.20769 C14_LAVES 0.79231
Al 01 Cr 13 Mn 23 Mo 21 Ti 42 noHEA  BCC_B2#1 DISORD 0.16455 C14_LAVES 0.83545
Al 01 Cr 13 Mn 23 Mo 23 Ti 40 noHEA  BCC_B2#1 DISORD 0.12011 C14_LAVES 0.87989
Al 01 Cr 13 Mn 23 Mo 25 Ti 38 noHEA  BCC_B2#1 DISORD 0.07334 C14_LAVES 0.92666
Al 01 Cr 13 Mn 23 Mo 27 Ti 36 noHEA  BCC_B2#1 DISORD 0.02080 C14_LAVES 0.97920
Al 01 Cr 13 Mn 23 Mo 29 Ti 34 noHEA  BCC_B2#1 DISORD 0.03251 C14_LAVES 0.96749
Al 01 Cr 13 Mn 23 Mo 31 Ti 32 noHEA  BCC_B2#1 DISORD 0.11046 C14_LAVES 0.88954
Al 01 Cr 13 Mn 23 Mo 33 Ti 30 noHEA  BCC_B2#1 DISORD 0.17347 C14_LAVES 0.82653
Al 01 Cr 13 Mn 23 Mo 35 Ti 28 noHEA  BCC_B2#1 DISORD 0.22872 C14_LAVES 0.77128
Al 01 Cr 13 Mn 23 Mo 37 Ti 26 noHEA  BCC_B2#1 DISORD 0.27946 C14_LAVES 0.72054
Al 01 Cr 13 Mn 23 Mo 39 Ti 24 noHEA  BCC_B2#1 DISORD 0.00489 BCC_B2#2 DISORD 0.32403 C14_LAVES 0.66813 CR3MN5 0.00296
Al 01 Cr 13 Mn 23 Mo 41 Ti 22 noHEA  BCC_B2#1 DISORD 0.35754 C14_LAVES 0.60297 CR3MN5 0.03949
Al 01 Cr 13 Mn 23 Mo 43 Ti 20 noHEA  BCC_B2#1 DISORD 0.39061 C14_LAVES 0.53791 CR3MN5 0.07148
Al 01 Cr 13 Mn 23 Mo 45 Ti 18 noHEA  BCC_B2#1 DISORD 0.42349 C14_LAVES 0.47297 CR3MN5 0.10354
Al 01 Cr 13 Mn 23 Mo 47 Ti 16 noHEA  BCC_B2#1 DISORD 0.45610 C14_LAVES 0.40822 CR3MN5 0.13569
Al 01 Cr 13 Mn 23 Mo 49 Ti 14 noHEA  BCC_B2#1 DISORD 0.48828 C14_LAVES 0.34381 CR3MN5 0.16792
Al 01 Cr 13 Mn 25 Mo 13 Ti 48 noHEA  BCC_B2#1 DISORD 0.16890 C14_LAVES 0.74804 HCP_A3 0.08306
Al 01 Cr 13 Mn 25 Mo 15 Ti 46 noHEA  BCC_B2#1 DISORD 0.24343 C14_LAVES 0.75657
Al 01 Cr 13 Mn 25 Mo 17 Ti 44 noHEA  BCC_B2#1 DISORD 0.19968 C14_LAVES 0.80032
Al 01 Cr 13 Mn 25 Mo 19 Ti 42 noHEA  BCC_B2#1 DISORD 0.15505 C14_LAVES 0.84495
Al 01 Cr 13 Mn 25 Mo 21 Ti 40 noHEA  BCC_B2#1 DISORD 0.10897 C14_LAVES 0.89103
Al 01 Cr 13 Mn 25 Mo 23 Ti 38 noHEA  BCC_B2#1 DISORD 0.06026 C14_LAVES 0.93974
Al 01 Cr 13 Mn 25 Mo 25 Ti 36 noHEA  BCC_B2#1 DISORD 0.00431 C14_LAVES 0.99569
Al 01 Cr 13 Mn 25 Mo 27 Ti 34 noHEA  BCC_B2#1 DISORD 0.00515 C14_LAVES 0.99485
Al 01 Cr 13 Mn 25 Mo 29 Ti 32 noHEA  BCC_B2#1 DISORD 0.09064 C14_LAVES 0.90936
Al 01 Cr 13 Mn 25 Mo 31 Ti 30 noHEA  BCC_B2#1 DISORD 0.15602 C14_LAVES 0.84398
Al 01 Cr 13 Mn 25 Mo 33 Ti 28 noHEA  BCC_B2#1 DISORD 0.21286 C14_LAVES 0.78714
Al 01 Cr 13 Mn 25 Mo 35 Ti 26 noHEA  BCC_B2#1 DISORD 0.26504 C14_LAVES 0.73496
Al 01 Cr 13 Mn 25 Mo 37 Ti 24 noHEA  BCC_B2#1 DISORD 0.30083 C14_LAVES 0.67206 CR3MN5 0.02711
Al 01 Cr 13 Mn 25 Mo 39 Ti 22 noHEA  BCC_B2#1 DISORD 0.33390 C14_LAVES 0.60706 CR3MN5 0.05904
Al 01 Cr 13 Mn 25 Mo 41 Ti 20 noHEA  BCC_B2#1 DISORD 0.36679 C14_LAVES 0.54220 CR3MN5 0.09101
Al 01 Cr 13 Mn 25 Mo 43 Ti 18 noHEA  BCC_B2#1 DISORD 0.39943 C14_LAVES 0.47753 CR3MN5 0.12304
Al 01 Cr 13 Mn 25 Mo 45 Ti 16 noHEA  BCC_B2#1 DISORD 0.43172 C14_LAVES 0.41319 CR3MN5 0.15509
Al 01 Cr 13 Mn 25 Mo 47 Ti 14 noHEA  BCC_B2#1 DISORD 0.46346 C14_LAVES 0.34942 CR3MN5 0.18712
Al 01 Cr 13 Mn 25 Mo 49 Ti 12 noHEA  BCC_B2#1 DISORD 0.49433 C14_LAVES 0.28667 CR3MN5 0.21900
Al 01 Cr 13 Mn 27 Mo 11 Ti 48 noHEA  C14_LAVES 0.79741 HCP_A3 0.20259
Al 01 Cr 13 Mn 27 Mo 13 Ti 46 noHEA  BCC_B2#1 DISORD 0.07957 C14_LAVES 0.80774 HCP_A3 0.11270
Al 01 Cr 13 Mn 27 Mo 15 Ti 44 noHEA  BCC_B2#1 DISORD 0.19517 C14_LAVES 0.80483
Al 01 Cr 13 Mn 27 Mo 17 Ti 42 noHEA  BCC_B2#1 DISORD 0.14961 C14_LAVES 0.85039
Al 01 Cr 13 Mn 27 Mo 19 Ti 40 noHEA  BCC_B2#1 DISORD 0.10267 C14_LAVES 0.89733
Al 01 Cr 13 Mn 27 Mo 21 Ti 38 noHEA  BCC_B2#1 DISORD 0.05328 C14_LAVES 0.94672
Al 01 Cr 13 Mn 27 Mo 23 Ti 36 noHEA  C14_LAVES 1.00000
Al 01 Cr 13 Mn 27 Mo 25 Ti 34 noHEA  C14_LAVES 1.00000
Al 01 Cr 13 Mn 27 Mo 27 Ti 32 noHEA  BCC_B2#1 DISORD 0.07636 C14_LAVES 0.92364
Al 01 Cr 13 Mn 27 Mo 29 Ti 30 noHEA  BCC_B2#1 DISORD 0.14238 C14_LAVES 0.85762
Al 01 Cr 13 Mn 27 Mo 31 Ti 28 noHEA  BCC_B2#1 DISORD 0.20002 C14_LAVES 0.79998
Al 01 Cr 13 Mn 27 Mo 33 Ti 26 noHEA  BCC_B2#1 DISORD 0.24450 C14_LAVES 0.74101 CR3MN5 0.01449
Al 01 Cr 13 Mn 27 Mo 35 Ti 24 noHEA  BCC_B2#1 DISORD 0.27760 C14_LAVES 0.67605 CR3MN5 0.04635
Al 01 Cr 13 Mn 27 Mo 37 Ti 22 noHEA  BCC_B2#1 DISORD 0.31054 C14_LAVES 0.61123 CR3MN5 0.07823
Al 01 Cr 13 Mn 27 Mo 39 Ti 20 noHEA  BCC_B2#1 DISORD 0.34327 C14_LAVES 0.54659 CR3MN5 0.11014
Al 01 Cr 13 Mn 27 Mo 41 Ti 18 noHEA  BCC_B2#1 DISORD 0.37569 C14_LAVES 0.48226 CR3MN5 0.14205
Al 01 Cr 13 Mn 27 Mo 43 Ti 16 noHEA  BCC_B2#1 DISORD 0.40768 C14_LAVES 0.41842 CR3MN5 0.17390
Al 01 Cr 13 Mn 27 Mo 45 Ti 14 noHEA  BCC_B2#1 DISORD 0.43900 C14_LAVES 0.35541 CR3MN5 0.20559
Al 01 Cr 13 Mn 27 Mo 47 Ti 12 noHEA  BCC_B2#1 DISORD 0.46927 C14_LAVES 0.29387 CR3MN5 0.23687
Al 01 Cr 13 Mn 27 Mo 49 Ti 10 noHEA  BCC_B2#1 DISORD 0.49778 C14_LAVES 0.23502 CR3MN5 0.26720
Al 01 Cr 13 Mn 29 Mo 09 Ti 48 noHEA  C14_LAVES 0.79542 HCP_A3 0.20458
Al 01 Cr 13 Mn 29 Mo 11 Ti 46 noHEA  C14_LAVES 0.82982 HCP_A3 0.17018
Al 01 Cr 13 Mn 29 Mo 13 Ti 44 noHEA  C14_LAVES 0.86454 HCP_A3 0.13546
Al 01 Cr 13 Mn 29 Mo 15 Ti 42 noHEA  BCC_B2#1 DISORD 0.14694 C14_LAVES 0.85306
Al 01 Cr 13 Mn 29 Mo 17 Ti 40 noHEA  BCC_B2#1 DISORD 0.09956 C14_LAVES 0.90044
Al 01 Cr 13 Mn 29 Mo 19 Ti 38 noHEA  BCC_B2#1 DISORD 0.05006 C14_LAVES 0.94994
Al 01 Cr 13 Mn 29 Mo 21 Ti 36 noHEA  C14_LAVES 1.00000
Al 01 Cr 13 Mn 29 Mo 23 Ti 34 noHEA  C14_LAVES 1.00000
Al 01 Cr 13 Mn 29 Mo 25 Ti 32 noHEA  BCC_B2#1 DISORD 0.06616 C14_LAVES 0.93384
Al 01 Cr 13 Mn 29 Mo 27 Ti 30 noHEA  BCC_B2#1 DISORD 0.13175 C14_LAVES 0.86825
Al 01 Cr 13 Mn 29 Mo 29 Ti 28 noHEA  BCC_B2#1 DISORD 0.18848 C14_LAVES 0.80982 CR3MN5 0.00170
Al 01 Cr 13 Mn 29 Mo 31 Ti 26 noHEA  BCC_B2#1 DISORD 0.22163 C14_LAVES 0.74488 CR3MN5 0.03349
Al 01 Cr 13 Mn 29 Mo 33 Ti 24 noHEA  BCC_B2#1 DISORD 0.25464 C14_LAVES 0.68007 CR3MN5 0.06529
Al 01 Cr 13 Mn 29 Mo 35 Ti 22 noHEA  BCC_B2#1 DISORD 0.28747 C14_LAVES 0.61543 CR3MN5 0.09710
Al 01 Cr 13 Mn 29 Mo 37 Ti 20 noHEA  BCC_B2#1 DISORD 0.32006 C14_LAVES 0.55106 CR3MN5 0.12888
Al 01 Cr 13 Mn 29 Mo 39 Ti 18 noHEA  BCC_B2#1 DISORD 0.35229 C14_LAVES 0.48712 CR3MN5 0.16059
Al 01 Cr 13 Mn 29 Mo 41 Ti 16 noHEA  BCC_B2#1 DISORD 0.38401 C14_LAVES 0.42385 CR3MN5 0.19214
Al 01 Cr 13 Mn 29 Mo 43 Ti 14 noHEA  BCC_B2#1 DISORD 0.41496 C14_LAVES 0.36170 CR3MN5 0.22334
Al 01 Cr 13 Mn 29 Mo 45 Ti 12 noHEA  BCC_B2#1 DISORD 0.44468 C14_LAVES 0.30151 CR3MN5 0.25380
Al 01 Cr 13 Mn 29 Mo 47 Ti 10 noHEA  BCC_B2#1 DISORD 0.47245 C14_LAVES 0.24476 CR3MN5 0.28279
Al 01 Cr 13 Mn 29 Mo 49 Ti 08 noHEA  BCC_B2#1 DISORD 0.47410 C14_LAVES 0.19066 CR3MN5 0.28488 SIGMA ORD 0.05035
Al 01 Cr 13 Mn 31 Mo 07 Ti 48 noHEA  C14_LAVES 0.79370 HCP_A3 0.20630
Al 01 Cr 13 Mn 31 Mo 09 Ti 46 noHEA  C14_LAVES 0.82787 HCP_A3 0.17213
Al 01 Cr 13 Mn 31 Mo 11 Ti 44 noHEA  C14_LAVES 0.86242 HCP_A3 0.13758
Al 01 Cr 13 Mn 31 Mo 13 Ti 42 noHEA  C14_LAVES 0.89732 HCP_A3 0.10268
Al 01 Cr 13 Mn 31 Mo 15 Ti 40 noHEA  BCC_B2#1 DISORD 0.09844 C14_LAVES 0.90156
Al 01 Cr 13 Mn 31 Mo 17 Ti 38 noHEA  BCC_B2#1 DISORD 0.04899 C14_LAVES 0.95101
Al 01 Cr 13 Mn 31 Mo 19 Ti 36 noHEA  C14_LAVES 1.00000
Al 01 Cr 13 Mn 31 Mo 21 Ti 34 noHEA  C14_LAVES 1.00000
Al 01 Cr 13 Mn 31 Mo 23 Ti 32 noHEA  BCC_B2#1 DISORD 0.05881 C14_LAVES 0.94119
Al 01 Cr 13 Mn 31 Mo 25 Ti 30 noHEA  BCC_B2#1 DISORD 0.12343 C14_LAVES 0.87657
Al 01 Cr 13 Mn 31 Mo 27 Ti 28 noHEA  BCC_B2#1 DISORD 0.16593 C14_LAVES 0.81357 CR3MN5 0.02051
Al 01 Cr 13 Mn 31 Mo 29 Ti 26 noHEA  BCC_B2#1 DISORD 0.19903 C14_LAVES 0.74874 CR3MN5 0.05223
Al 01 Cr 13 Mn 31 Mo 31 Ti 24 noHEA  BCC_B2#1 DISORD 0.23197 C14_LAVES 0.68407 CR3MN5 0.08395
Al 01 Cr 13 Mn 31 Mo 33 Ti 22 noHEA  BCC_B2#1 DISORD 0.26472 C14_LAVES 0.61965 CR3MN5 0.11563
Al 01 Cr 13 Mn 31 Mo 35 Ti 20 noHEA  BCC_B2#1 DISORD 0.29719 C14_LAVES 0.55557 CR3MN5 0.14724
Al 01 Cr 13 Mn 31 Mo 37 Ti 18 noHEA  BCC_B2#1 DISORD 0.32926 C14_LAVES 0.49205 CR3MN5 0.17868
Al 01 Cr 13 Mn 31 Mo 39 Ti 16 noHEA  BCC_B2#1 DISORD 0.36076 C14_LAVES 0.42941 CR3MN5 0.20982
Al 01 Cr 13 Mn 31 Mo 41 Ti 14 noHEA  BCC_B2#1 DISORD 0.39139 C14_LAVES 0.36822 CR3MN5 0.24038
Al 01 Cr 13 Mn 31 Mo 43 Ti 12 noHEA  BCC_B2#1 DISORD 0.42068 C14_LAVES 0.30948 CR3MN5 0.26984
Al 01 Cr 13 Mn 31 Mo 45 Ti 10 noHEA  BCC_B2#1 DISORD 0.44019 C14_LAVES 0.25429 CR3MN5 0.28935 SIGMA ORD 0.01617
Al 01 Cr 13 Mn 31 Mo 47 Ti 08 noHEA  BCC_B2#1 DISORD 0.40642 C14_LAVES 0.19752 CR3MN5 0.25448 SIGMA ORD 0.14158
Al 01 Cr 13 Mn 31 Mo 49 Ti 06 noHEA  BCC_B2#1 DISORD 0.37435 C14_LAVES 0.14065 CR3MN5 0.22097 SIGMA ORD 0.26403
Al 01 Cr 13 Mn 33 Mo 05 Ti 48 noHEA  C14_LAVES 0.79221 HCP_A3 0.20779
Al 01 Cr 13 Mn 33 Mo 07 Ti 46 noHEA  C14_LAVES 0.82616 HCP_A3 0.17384
Al 01 Cr 13 Mn 33 Mo 09 Ti 44 noHEA  C14_LAVES 0.86051 HCP_A3 0.13949
Al 01 Cr 13 Mn 33 Mo 11 Ti 42 noHEA  C14_LAVES 0.89527 HCP_A3 0.10473
Al 01 Cr 13 Mn 33 Mo 13 Ti 40 noHEA  C14_LAVES 0.93050 HCP_A3 0.06950
Al 01 Cr 13 Mn 33 Mo 15 Ti 38 noHEA  BCC_B2#1 DISORD 0.04921 C14_LAVES 0.95079
Al 01 Cr 13 Mn 33 Mo 17 Ti 36 noHEA  C14_LAVES 1.00000
Al 01 Cr 13 Mn 33 Mo 19 Ti 34 noHEA  C14_LAVES 1.00000
Al 01 Cr 13 Mn 33 Mo 21 Ti 32 noHEA  BCC_B2#1 DISORD 0.05344 C14_LAVES 0.94655
Al 01 Cr 13 Mn 33 Mo 23 Ti 30 noHEA  BCC_B2#1 DISORD 0.11045 C14_LAVES 0.88211 CR3MN5 0.00744
Al 01 Cr 13 Mn 33 Mo 25 Ti 28 noHEA  BCC_B2#1 DISORD 0.14364 C14_LAVES 0.81726 CR3MN5 0.03910
Al 01 Cr 13 Mn 33 Mo 27 Ti 26 noHEA  BCC_B2#1 DISORD 0.17671 C14_LAVES 0.75255 CR3MN5 0.07074
Al 01 Cr 13 Mn 33 Mo 29 Ti 24 noHEA  BCC_B2#1 DISORD 0.20961 C14_LAVES 0.68805 CR3MN5 0.10234
Al 01 Cr 13 Mn 33 Mo 31 Ti 22 noHEA  BCC_B2#1 DISORD 0.24230 C14_LAVES 0.62384 CR3MN5 0.13385
Al 01 Cr 13 Mn 33 Mo 33 Ti 20 noHEA  BCC_B2#1 DISORD 0.27469 C14_LAVES 0.56009 CR3MN5 0.16522
Al 01 Cr 13 Mn 33 Mo 35 Ti 18 noHEA  BCC_B2#1 DISORD 0.30665 C14_LAVES 0.49703 CR3MN5 0.19632
Al 01 Cr 13 Mn 33 Mo 37 Ti 16 noHEA  BCC_B2#1 DISORD 0.33798 C14_LAVES 0.43507 CR3MN5 0.22695
Al 01 Cr 13 Mn 33 Mo 39 Ti 14 noHEA  BCC_B2#1 DISORD 0.36838 C14_LAVES 0.37490 CR3MN5 0.25672
Al 01 Cr 13 Mn 33 Mo 41 Ti 12 noHEA  BCC_B2#1 DISORD 0.39739 C14_LAVES 0.31768 CR3MN5 0.28493
Al 01 Cr 13 Mn 33 Mo 43 Ti 10 noHEA  BCC_B2#1 DISORD 0.37216 C14_LAVES 0.26117 CR3MN5 0.25866 SIGMA ORD 0.10802
Al 01 Cr 13 Mn 33 Mo 45 Ti 08 noHEA  BCC_B2#1 DISORD 0.33947 C14_LAVES 0.20430 CR3MN5 0.22469 SIGMA#2 ORD 0.23155
Al 01 Cr 13 Mn 33 Mo 47 Ti 06 noHEA  BCC_B2#1 DISORD 0.30906 C14_LAVES 0.14729 CR3MN5 0.19256 SIGMA ORD 0.35109
Al 01 Cr 13 Mn 33 Mo 49 Ti 04 noHEA  BCC_B2#1 DISORD 0.27567 C14_LAVES 0.09054 CR3MN5 0.16116 CR3SI_A15 0.00400 SIGMA ORD 0.46863
Al 01 Cr 13 Mn 35 Mo 03 Ti 48 noHEA  C14_LAVES 0.79094 HCP_A3 0.20906
Al 01 Cr 13 Mn 35 Mo 05 Ti 46 noHEA  C14_LAVES 0.82466 HCP_A3 0.17534
Al 01 Cr 13 Mn 35 Mo 07 Ti 44 noHEA  C14_LAVES 0.85880 HCP_A3 0.14120
Al 01 Cr 13 Mn 35 Mo 09 Ti 42 noHEA  C14_LAVES 0.89340 HCP_A3 0.10660
Al 01 Cr 13 Mn 35 Mo 11 Ti 40 noHEA  C14_LAVES 0.92852 HCP_A3 0.07148
Al 01 Cr 13 Mn 35 Mo 13 Ti 38 noHEA  C14_LAVES 0.96431 HCP_A3 0.03569
Al 01 Cr 13 Mn 35 Mo 15 Ti 36 noHEA  C14_LAVES 1.00000
Al 01 Cr 13 Mn 35 Mo 17 Ti 34 noHEA  C14_LAVES 1.00000
Al 01 Cr 13 Mn 35 Mo 19 Ti 32 noHEA  BCC_B2#1 DISORD 0.04944 C14_LAVES 0.95056
Al 01 Cr 13 Mn 35 Mo 21 Ti 30 noHEA  BCC_B2#1 DISORD 0.08844 C14_LAVES 0.88565 CR3MN5 0.02591
Al 01 Cr 13 Mn 35 Mo 23 Ti 28 noHEA  BCC_B2#1 DISORD 0.12163 C14_LAVES 0.82089 CR3MN5 0.05748
Al 01 Cr 13 Mn 35 Mo 25 Ti 26 noHEA  BCC_B2#1 DISORD 0.15469 C14_LAVES 0.75630 CR3MN5 0.08901
Al 01 Cr 13 Mn 35 Mo 27 Ti 24 noHEA  BCC_B2#1 DISORD 0.18758 C14_LAVES 0.69196 CR3MN5 0.12046
Al 01 Cr 13 Mn 35 Mo 29 Ti 22 noHEA  BCC_B2#1 DISORD 0.22024 C14_LAVES 0.62799 CR3MN5 0.15176
Al 01 Cr 13 Mn 35 Mo 31 Ti 20 noHEA  BCC_B2#1 DISORD 0.25259 C14_LAVES 0.56458 CR3MN5 0.18283
Al 01 Cr 13 Mn 35 Mo 33 Ti 18 noHEA  BCC_B2#1 DISORD 0.28448 C14_LAVES 0.50201 CR3MN5 0.21351
Al 01 Cr 13 Mn 35 Mo 35 Ti 16 noHEA  BCC_B2#1 DISORD 0.31573 C14_LAVES 0.44077 CR3MN5 0.24350
Al 01 Cr 13 Mn 35 Mo 37 Ti 14 noHEA  BCC_B2#1 DISORD 0.34602 C14_LAVES 0.38168 CR3MN5 0.27230
Al 01 Cr 13 Mn 35 Mo 39 Ti 12 noHEA  BCC_B2#1 DISORD 0.33792 C14_LAVES 0.32485 CR3MN5 0.26283 SIGMA ORD 0.07440
Al 01 Cr 13 Mn 35 Mo 41 Ti 10 noHEA  BCC_B2#1 DISORD 0.30475 C14_LAVES 0.26798 CR3MN5 0.22849 SIGMA ORD 0.19879
Al 01 Cr 13 Mn 35 Mo 43 Ti 08 noHEA  BCC_B2#1 DISORD 0.27341 C14_LAVES 0.21099 CR3MN5 0.19564 SIGMA ORD 0.31997
Al 01 Cr 13 Mn 35 Mo 45 Ti 06 noHEA  BCC_B2#1 DISORD 0.24515 C14_LAVES 0.15380 CR3MN5 0.16529 SIGMA ORD 0.43577
Al 01 Cr 13 Mn 35 Mo 47 Ti 04 noHEA  BCC_B2#1 DISORD 0.20438 C14_LAVES 0.09754 CR3MN5 0.13199 CR3SI_A15 0.00912 SIGMA ORD 0.55697
Al 01 Cr 13 Mn 35 Mo 49 Ti 02 noHEA  BCC_B2#1 DISORD 0.15956 C14_LAVES 0.04156 CR3MN5 0.09733 CR3SI_A15 0.02065 SIGMA ORD 0.68089
Al 01 Cr 13 Mn 37 Mo 01 Ti 48 noHEA  C14_LAVES 0.78986 HCP_A3 0.21014
Al 01 Cr 13 Mn 37 Mo 03 Ti 46 noHEA  C14_LAVES 0.82335 HCP_A3 0.17665
Al 01 Cr 13 Mn 37 Mo 05 Ti 44 noHEA  C14_LAVES 0.85729 HCP_A3 0.14271
Al 01 Cr 13 Mn 37 Mo 07 Ti 42 noHEA  C14_LAVES 0.89169 HCP_A3 0.10831
Al 01 Cr 13 Mn 37 Mo 09 Ti 40 noHEA  C14_LAVES 0.92666 HCP_A3 0.07334
Al 01 Cr 13 Mn 37 Mo 11 Ti 38 noHEA  C14_LAVES 0.96233 HCP_A3 0.03767
Al 01 Cr 13 Mn 37 Mo 13 Ti 36 noHEA  C14_LAVES 0.99904 HCP_A3 0.00096
Al 01 Cr 13 Mn 37 Mo 15 Ti 34 noHEA  C14_LAVES 1.00000
Al 01 Cr 13 Mn 37 Mo 17 Ti 32 noHEA  BCC_B2#1 DISORD 0.03340 C14_LAVES 0.95392 CR3MN5 0.01267
Al 01 Cr 13 Mn 37 Mo 19 Ti 30 noHEA  BCC_B2#1 DISORD 0.06671 C14_LAVES 0.88910 CR3MN5 0.04419
Al 01 Cr 13 Mn 37 Mo 21 Ti 28 noHEA  BCC_B2#1 DISORD 0.09992 C14_LAVES 0.82442 CR3MN5 0.07566
Al 01 Cr 13 Mn 37 Mo 23 Ti 26 noHEA  BCC_B2#1 DISORD 0.13299 C14_LAVES 0.75996 CR3MN5 0.10705
Al 01 Cr 13 Mn 37 Mo 25 Ti 24 noHEA  BCC_B2#1 DISORD 0.16590 C14_LAVES 0.69579 CR3MN5 0.13831
Al 01 Cr 13 Mn 37 Mo 27 Ti 22 noHEA  BCC_B2#1 DISORD 0.19858 C14_LAVES 0.63207 CR3MN5 0.16936
Al 01 Cr 13 Mn 37 Mo 29 Ti 20 noHEA  BCC_B2#1 DISORD 0.23093 C14_LAVES 0.56900 CR3MN5 0.20007
Al 01 Cr 13 Mn 37 Mo 31 Ti 18 noHEA  BCC_B2#1 DISORD 0.26283 C14_LAVES 0.50694 CR3MN5 0.23023
Al 01 Cr 13 Mn 37 Mo 33 Ti 16 noHEA  BCC_B2#1 DISORD 0.29408 C14_LAVES 0.44647 CR3MN5 0.25945
Al 01 Cr 13 Mn 37 Mo 35 Ti 14 noHEA  BCC_B2#1 DISORD 0.30368 C14_LAVES 0.38855 CR3MN5 0.26700 SIGMA ORD 0.04077
Al 01 Cr 13 Mn 37 Mo 37 Ti 12 noHEA  BCC_B2#1 DISORD 0.27012 C14_LAVES 0.33168 CR3MN5 0.23235 SIGMA ORD 0.16584
Al 01 Cr 13 Mn 37 Mo 39 Ti 10 noHEA  BCC_B2#1 DISORD 0.23807 C14_LAVES 0.27471 CR3MN5 0.19894 SIGMA ORD 0.28827
Al 01 Cr 13 Mn 37 Mo 41 Ti 08 noHEA  BCC_B2#1 DISORD 0.20844 C14_LAVES 0.21756 CR3MN5 0.16752 SIGMA ORD 0.40648
Al 01 Cr 13 Mn 37 Mo 43 Ti 06 noHEA  BCC_B2#1 DISORD 0.17791 C14_LAVES 0.16051 CR3MN5 0.13749 CR3SI_A15 0.00271 SIGMA ORD 0.52139
Al 01 Cr 13 Mn 37 Mo 45 Ti 04 noHEA  BCC_B2#1 DISORD 0.13309 C14_LAVES 0.10453 CR3MN5 0.10283 CR3SI_A15 0.01424 SIGMA ORD 0.64531
Al 01 Cr 13 Mn 37 Mo 47 Ti 02 noHEA  BCC_B2#1 DISORD 0.08827 C14_LAVES 0.04856 CR3MN5 0.06817 CR3SI_A15 0.02577 SIGMA ORD 0.76923
Al 01 Cr 13 Mn 39 Mo 01 Ti 46 noHEA  C14_LAVES 0.82222 HCP_A3 0.17778
Al 01 Cr 13 Mn 39 Mo 03 Ti 44 noHEA  C14_LAVES 0.85593 HCP_A3 0.14407
Al 01 Cr 13 Mn 39 Mo 05 Ti 42 noHEA  C14_LAVES 0.89014 HCP_A3 0.10986
Al 01 Cr 13 Mn 39 Mo 07 Ti 40 noHEA  C14_LAVES 0.92492 HCP_A3 0.07508
Al 01 Cr 13 Mn 39 Mo 09 Ti 38 noHEA  C14_LAVES 0.96042 HCP_A3 0.03958
Al 01 Cr 13 Mn 39 Mo 11 Ti 36 noHEA  C14_LAVES 0.99695 HCP_A3 0.00305
Al 01 Cr 13 Mn 39 Mo 13 Ti 34 noHEA  C14_LAVES 1.00000
Al 01 Cr 13 Mn 39 Mo 15 Ti 32 noHEA  BCC_B2#1 DISORD 0.01192 C14_LAVES 0.95720 CR3MN5 0.03088
Al 01 Cr 13 Mn 39 Mo 17 Ti 30 noHEA  BCC_B2#1 DISORD 0.04526 C14_LAVES 0.89244 CR3MN5 0.06230
Al 01 Cr 13 Mn 39 Mo 19 Ti 28 noHEA  BCC_B2#1 DISORD 0.07851 C14_LAVES 0.82785 CR3MN5 0.09363
Al 01 Cr 13 Mn 39 Mo 21 Ti 26 noHEA  BCC_B2#1 DISORD 0.11164 C14_LAVES 0.76351 CR3MN5 0.12485
Al 01 Cr 13 Mn 39 Mo 23 Ti 24 noHEA  BCC_B2#1 DISORD 0.14460 C14_LAVES 0.69951 CR3MN5 0.15589
Al 01 Cr 13 Mn 39 Mo 25 Ti 22 noHEA  BCC_B2#1 DISORD 0.17734 C14_LAVES 0.63603 CR3MN5 0.18663
Al 01 Cr 13 Mn 39 Mo 27 Ti 20 noHEA  BCC_B2#1 DISORD 0.20976 C14_LAVES 0.57333 CR3MN5 0.21691
Al 01 Cr 13 Mn 39 Mo 29 Ti 18 noHEA  BCC_B2#1 DISORD 0.24175 C14_LAVES 0.51182 CR3MN5 0.24644
Al 01 Cr 13 Mn 39 Mo 31 Ti 16 noHEA  BCC_B2#1 DISORD 0.26944 C14_LAVES 0.45226 CR3MN5 0.27116 SIGMA ORD 0.00714
Al 01 Cr 13 Mn 39 Mo 33 Ti 14 noHEA  BCC_B2#1 DISORD 0.23557 C14_LAVES 0.39541 CR3MN5 0.23625 SIGMA ORD 0.13277
Al 01 Cr 13 Mn 39 Mo 35 Ti 12 noHEA  BCC_B2#1 DISORD 0.20296 C14_LAVES 0.33846 CR3MN5 0.20240 SIGMA#2 ORD 0.25619
Al 01 Cr 13 Mn 39 Mo 37 Ti 10 noHEA  BCC_B2#1 DISORD 0.17230 C14_LAVES 0.28135 CR3MN5 0.17016 SIGMA ORD 0.37619
Al 01 Cr 13 Mn 39 Mo 39 Ti 08 noHEA  BCC_B2#1 DISORD 0.14483 C14_LAVES 0.22400 CR3MN5 0.14054 SIGMA ORD 0.49063
Al 01 Cr 13 Mn 39 Mo 41 Ti 06 noHEA  BCC_B2#1 DISORD 0.10661 C14_LAVES 0.16751 CR3MN5 0.10833 CR3SI_A15 0.00782 SIGMA ORD 0.60973
Al 01 Cr 13 Mn 39 Mo 43 Ti 04 noHEA  BCC_B2#1 DISORD 0.06180 C14_LAVES 0.11153 CR3MN5 0.07367 CR3SI_A15 0.01936 SIGMA ORD 0.73365
Al 01 Cr 13 Mn 39 Mo 45 Ti 02 noHEA  BCC_B2#1 DISORD 0.01698 C14_LAVES 0.05556 CR3MN5 0.03901 CR3SI_A15 0.03089 SIGMA ORD 0.85757
Al 01 Cr 13 Mn 41 Mo 01 Ti 44 noHEA  C14_LAVES 0.85474 HCP_A3 0.14526
Al 01 Cr 13 Mn 41 Mo 03 Ti 42 noHEA  C14_LAVES 0.88873 HCP_A3 0.11127
Al 01 Cr 13 Mn 41 Mo 05 Ti 40 noHEA  C14_LAVES 0.92330 HCP_A3 0.07670
Al 01 Cr 13 Mn 41 Mo 07 Ti 38 noHEA  C14_LAVES 0.95860 HCP_A3 0.04140
Al 01 Cr 13 Mn 41 Mo 09 Ti 36 noHEA  C14_LAVES 0.99490 HCP_A3 0.00510
Al 01 Cr 13 Mn 41 Mo 11 Ti 34 noHEA  C14_LAVES 1.00000
Al 01 Cr 13 Mn 41 Mo 13 Ti 32 noHEA  C14_LAVES 0.95899 CR3MN5 0.04102
Al 01 Cr 13 Mn 41 Mo 15 Ti 30 noHEA  BCC_B2#1 DISORD 0.02412 C14_LAVES 0.89566 CR3MN5 0.08022
Al 01 Cr 13 Mn 41 Mo 17 Ti 28 noHEA  BCC_B2#1 DISORD 0.05744 C14_LAVES 0.83115 CR3MN5 0.11141
Al 01 Cr 13 Mn 41 Mo 19 Ti 26 noHEA  BCC_B2#1 DISORD 0.09065 C14_LAVES 0.76692 CR3MN5 0.14243
Al 01 Cr 13 Mn 41 Mo 21 Ti 24 noHEA  BCC_B2#1 DISORD 0.12371 C14_LAVES 0.70310 CR3MN5 0.17319
Al 01 Cr 13 Mn 41 Mo 23 Ti 22 noHEA  BCC_B2#1 DISORD 0.15656 C14_LAVES 0.63987 CR3MN5 0.20357
Al 01 Cr 13 Mn 41 Mo 25 Ti 20 noHEA  BCC_B2#1 DISORD 0.18913 C14_LAVES 0.57755 CR3MN5 0.23332
Al 01 Cr 13 Mn 41 Mo 27 Ti 18 noHEA  BCC_B2#1 DISORD 0.22132 C14_LAVES 0.51661 CR3MN5 0.26207
Al 01 Cr 13 Mn 41 Mo 29 Ti 16 noHEA  BCC_B2#1 DISORD 0.20105 C14_LAVES 0.45915 CR3MN5 0.24018 SIGMA ORD 0.09961
Al 01 Cr 13 Mn 41 Mo 31 Ti 14 noHEA  BCC_B2#1 DISORD 0.16800 C14_LAVES 0.40221 CR3MN5 0.20597 SIGMA ORD 0.22382
Al 01 Cr 13 Mn 41 Mo 33 Ti 12 noHEA  BCC_B2#1 DISORD 0.13655 C14_LAVES 0.34515 CR3MN5 0.17309 SIGMA ORD 0.34522
Al 01 Cr 13 Mn 41 Mo 35 Ti 10 noHEA  BCC_B2#1 DISORD 0.10762 C14_LAVES 0.28787 CR3MN5 0.14230 SIGMA ORD 0.46221
Al 01 Cr 13 Mn 41 Mo 37 Ti 08 noHEA  BCC_B2#1 DISORD 0.08014 C14_LAVES 0.23048 CR3MN5 0.11383 CR3SI_A15 0.00141 SIGMA ORD 0.57415
Al 01 Cr 13 Mn 41 Mo 39 Ti 06 noHEA  BCC_B2#1 DISORD 0.03532 C14_LAVES 0.17450 CR3MN5 0.07916 CR3SI_A15 0.01294 SIGMA ORD 0.69807
Al 01 Cr 13 Mn 41 Mo 41 Ti 04 noHEA  C14_LAVES 0.11766 CR3MN5 0.05150 CR3SI_A15 0.02362 SIGMA ORD 0.80722
Al 01 Cr 13 Mn 41 Mo 43 Ti 02 noHEA  C14_LAVES 0.05753 CR3MN5 0.04952 CR3SI_A15 0.03159 SIGMA ORD 0.86137
Al 01 Cr 13 Mn 43 Mo 01 Ti 42 noHEA  C14_LAVES 0.88745 HCP_A3 0.11255
Al 01 Cr 13 Mn 43 Mo 03 Ti 40 noHEA  C14_LAVES 0.92180 HCP_A3 0.07820
Al 01 Cr 13 Mn 43 Mo 05 Ti 38 noHEA  C14_LAVES 0.95687 HCP_A3 0.04313
Al 01 Cr 13 Mn 43 Mo 07 Ti 36 noHEA  C14_LAVES 0.99290 HCP_A3 0.00710
Al 01 Cr 13 Mn 43 Mo 09 Ti 34 noHEA  C14_LAVES 1.00000
Al 01 Cr 13 Mn 43 Mo 11 Ti 32 noHEA  C14_LAVES 0.95899 CR3MN5 0.04101
Al 01 Cr 13 Mn 43 Mo 13 Ti 30 noHEA  BCC_B2#1 DISORD 0.00330 C14_LAVES 0.89873 CR3MN5 0.09797
Al 01 Cr 13 Mn 43 Mo 15 Ti 28 noHEA  BCC_B2#1 DISORD 0.03673 C14_LAVES 0.83430 CR3MN5 0.12897
Al 01 Cr 13 Mn 43 Mo 17 Ti 26 noHEA  BCC_B2#1 DISORD 0.07006 C14_LAVES 0.77018 CR3MN5 0.15976
Al 01 Cr 13 Mn 43 Mo 19 Ti 24 noHEA  BCC_B2#1 DISORD 0.10327 C14_LAVES 0.70652 CR3MN5 0.19021
Al 01 Cr 13 Mn 43 Mo 21 Ti 22 noHEA  BCC_B2#1 DISORD 0.13631 C14_LAVES 0.64355 CR3MN5 0.22014
Al 01 Cr 13 Mn 43 Mo 23 Ti 20 noHEA  BCC_B2#1 DISORD 0.16911 C14_LAVES 0.58163 CR3MN5 0.24926
Al 01 Cr 13 Mn 43 Mo 25 Ti 18 noHEA  BCC_B2#1 DISORD 0.16657 C14_LAVES 0.52290 CR3MN5 0.24413 SIGMA ORD 0.06639
Al 01 Cr 13 Mn 43 Mo 27 Ti 16 noHEA  BCC_B2#1 DISORD 0.13314 C14_LAVES 0.46598 CR3MN5 0.20961 SIGMA ORD 0.19126
Al 01 Cr 13 Mn 43 Mo 29 Ti 14 noHEA  BCC_B2#1 DISORD 0.10107 C14_LAVES 0.40895 CR3MN5 0.17622 SIGMA ORD 0.31376
Al 01 Cr 13 Mn 43 Mo 31 Ti 12 noHEA  BCC_B2#1 DISORD 0.07104 C14_LAVES 0.35174 CR3MN5 0.14454 SIGMA ORD 0.43268
Al 01 Cr 13 Mn 43 Mo 33 Ti 10 noHEA  BCC_B2#1 DISORD 0.04429 C14_LAVES 0.29424 CR3MN5 0.11558 SIGMA ORD 0.54589
Al 01 Cr 13 Mn 43 Mo 35 Ti 08 noHEA  BCC_B2#1 DISORD 0.00885 C14_LAVES 0.23748 CR3MN5 0.08466 CR3SI_A15 0.00653 SIGMA ORD 0.66249
Al 01 Cr 13 Mn 43 Mo 37 Ti 06 noHEA  C14_LAVES 0.17824 CR3MN5 0.07621 CR3SI_A15 0.01449 SIGMA ORD 0.73107
Al 01 Cr 13 Mn 43 Mo 39 Ti 04 noHEA  C14_LAVES 0.11814 CR3MN5 0.07368 CR3SI_A15 0.02220 SIGMA ORD 0.78598
Al 01 Cr 13 Mn 43 Mo 41 Ti 02 noHEA  C14_LAVES 0.05796 CR3MN5 0.07061 CR3SI_A15 0.03077 SIGMA ORD 0.84066
Al 01 Cr 13 Mn 45 Mo 01 Ti 40 noHEA  C14_LAVES 0.92040 HCP_A3 0.07960
Al 01 Cr 13 Mn 45 Mo 03 Ti 38 noHEA  C14_LAVES 0.95522 HCP_A3 0.04478
Al 01 Cr 13 Mn 45 Mo 05 Ti 36 noHEA  C14_LAVES 0.99097 HCP_A3 0.00903
Al 01 Cr 13 Mn 45 Mo 07 Ti 34 noHEA  C14_LAVES 1.00000
Al 01 Cr 13 Mn 45 Mo 09 Ti 32 noHEA  C14_LAVES 0.95902 CR3MN5 0.04098
Al 01 Cr 13 Mn 45 Mo 11 Ti 30 noHEA  C14_LAVES 0.89924 CR3MN5 0.10076
Al 01 Cr 13 Mn 45 Mo 13 Ti 28 noHEA  BCC_B2#1 DISORD 0.01640 C14_LAVES 0.83727 CR3MN5 0.14633
Al 01 Cr 13 Mn 45 Mo 15 Ti 26 noHEA  BCC_B2#1 DISORD 0.04991 C14_LAVES 0.77326 CR3MN5 0.17684
Al 01 Cr 13 Mn 45 Mo 17 Ti 24 noHEA  BCC_B2#1 DISORD 0.08332 C14_LAVES 0.70977 CR3MN5 0.20691
Al 01 Cr 13 Mn 45 Mo 19 Ti 22 noHEA  BCC_B2#1 DISORD 0.11662 C14_LAVES 0.64707 CR3MN5 0.23630
Al 01 Cr 13 Mn 45 Mo 21 Ti 20 noHEA  BCC_B2#1 DISORD 0.13211 C14_LAVES 0.58665 CR3MN5 0.24810 SIGMA ORD 0.03313
Al 01 Cr 13 Mn 45 Mo 23 Ti 18 noHEA  BCC_B2#1 DISORD 0.09837 C14_LAVES 0.52976 CR3MN5 0.21332 SIGMA ORD 0.15856
Al 01 Cr 13 Mn 45 Mo 25 Ti 16 noHEA  BCC_B2#1 DISORD 0.06579 C14_LAVES 0.47275 CR3MN5 0.17951 SIGMA#2 ORD 0.28195
Al 01 Cr 13 Mn 45 Mo 27 Ti 14 noHEA  BCC_B2#1 DISORD 0.03490 C14_LAVES 0.41560 CR3MN5 0.14713 SIGMA ORD 0.40237
Al 01 Cr 13 Mn 45 Mo 29 Ti 12 noHEA  BCC_B2#1 DISORD 0.00663 C14_LAVES 0.35821 CR3MN5 0.11693 SIGMA ORD 0.51824
Al 01 Cr 13 Mn 45 Mo 31 Ti 10 noHEA  C14_LAVES 0.29886 CR3MN5 0.10449 SIGMA ORD 0.59666
Al 01 Cr 13 Mn 45 Mo 33 Ti 08 noHEA  C14_LAVES 0.23888 CR3MN5 0.10046 CR3SI_A15 0.00478 SIGMA ORD 0.65587
Al 01 Cr 13 Mn 45 Mo 35 Ti 06 noHEA  C14_LAVES 0.17884 CR3MN5 0.09735 CR3SI_A15 0.01219 SIGMA ORD 0.71162
Al 01 Cr 13 Mn 45 Mo 37 Ti 04 noHEA  C14_LAVES 0.11871 CR3MN5 0.09367 CR3SI_A15 0.02046 SIGMA ORD 0.76716
Al 01 Cr 13 Mn 45 Mo 39 Ti 02 noHEA  C14_LAVES 0.05801 CR3MN5 0.04589 CR3SI_A15 0.03026 SIGMA#1 ORD 0.80794 SIGMA#2 ORD 0.05791
Al 01 Cr 13 Mn 47 Mo 01 Ti 38 noHEA  C14_LAVES 0.95367 HCP_A3 0.04633
Al 01 Cr 13 Mn 47 Mo 03 Ti 36 noHEA  C14_LAVES 0.98911 HCP_A3 0.01089
Al 01 Cr 13 Mn 47 Mo 05 Ti 34 noHEA  C14_LAVES 1.00000
Al 01 Cr 13 Mn 47 Mo 07 Ti 32 noHEA  C14_LAVES 0.95908 CR3MN5 0.04092
Al 01 Cr 13 Mn 47 Mo 09 Ti 30 noHEA  C14_LAVES 0.89930 CR3MN5 0.10070
Al 01 Cr 13 Mn 47 Mo 11 Ti 28 noHEA  C14_LAVES 0.83959 CR3MN5 0.16041
Al 01 Cr 13 Mn 47 Mo 13 Ti 26 noHEA  BCC_B2#1 DISORD 0.03022 C14_LAVES 0.77615 CR3MN5 0.19364
Al 01 Cr 13 Mn 47 Mo 15 Ti 24 noHEA  BCC_B2#1 DISORD 0.06392 C14_LAVES 0.71283 CR3MN5 0.22325
Al 01 Cr 13 Mn 47 Mo 17 Ti 22 noHEA  BCC_B2#1 DISORD 0.09758 C14_LAVES 0.65043 CR3MN5 0.25199
Al 01 Cr 13 Mn 47 Mo 19 Ti 20 noHEA  BCC_B2#1 DISORD 0.06366 C14_LAVES 0.59354 CR3MN5 0.21707 SIGMA ORD 0.12573
Al 01 Cr 13 Mn 47 Mo 21 Ti 18 noHEA  BCC_B2#1 DISORD 0.03065 C14_LAVES 0.53656 CR3MN5 0.18291 SIGMA#2 ORD 0.24987
Al 01 Cr 13 Mn 47 Mo 23 Ti 16 noHEA  C14_LAVES 0.47937 CR3MN5 0.15073 SIGMA ORD 0.36989
Al 01 Cr 13 Mn 47 Mo 25 Ti 14 noHEA  C14_LAVES 0.41940 CR3MN5 0.14401 SIGMA ORD 0.43659
Al 01 Cr 13 Mn 47 Mo 27 Ti 12 noHEA  C14_LAVES 0.35946 CR3MN5 0.13655 SIGMA ORD 0.50400
Al 01 Cr 13 Mn 47 Mo 29 Ti 10 noHEA  C14_LAVES 0.29954 CR3MN5 0.12835 SIGMA ORD 0.57211
Al 01 Cr 13 Mn 47 Mo 31 Ti 08 noHEA  C14_LAVES 0.23964 CR3MN5 0.12049 CR3SI_A15 0.00149 SIGMA ORD 0.63838
Al 01 Cr 13 Mn 47 Mo 33 Ti 06 noHEA  C14_LAVES 0.17937 CR3MN5 0.09900 CR3SI_A15 0.00991 SIGMA#1 ORD 0.68883 SIGMA#2 ORD 0.02288
Al 01 Cr 13 Mn 47 Mo 35 Ti 04 noHEA  C14_LAVES 0.11844 CR3MN5 0.03009 CR3SI_A15 0.02013 SIGMA#1 ORD 0.72259 SIGMA#2 ORD 0.10875
Al 01 Cr 13 Mn 47 Mo 37 Ti 02 noHEA  C14_LAVES 0.05784 CR3SI_A15 0.03012 SIGMA#1 ORD 0.76277 SIGMA#2 ORD 0.14927
Al 01 Cr 13 Mn 49 Mo 01 Ti 36 noHEA  C14_LAVES 0.98734 HCP_A3 0.01266
Al 01 Cr 13 Mn 49 Mo 03 Ti 34 noHEA  C14_LAVES 1.00000
Al 01 Cr 13 Mn 49 Mo 05 Ti 32 noHEA  C14_LAVES 0.95917 CR3MN5 0.04083
Al 01 Cr 13 Mn 49 Mo 07 Ti 30 noHEA  C14_LAVES 0.89940 CR3MN5 0.10060
Al 01 Cr 13 Mn 49 Mo 09 Ti 28 noHEA  C14_LAVES 0.83971 CR3MN5 0.16029
Al 01 Cr 13 Mn 49 Mo 11 Ti 26 noHEA  BCC_B2#1 DISORD 0.01104 C14_LAVES 0.77882 CR3MN5 0.21013
Al 01 Cr 13 Mn 49 Mo 13 Ti 24 noHEA  BCC_B2#1 DISORD 0.04511 C14_LAVES 0.71569 CR3MN5 0.23920
Al 01 Cr 13 Mn 49 Mo 15 Ti 22 noHEA  BCC_B2#1 DISORD 0.02899 C14_LAVES 0.65732 CR3MN5 0.22086 SIGMA ORD 0.09283
Al 01 Cr 13 Mn 49 Mo 17 Ti 20 noHEA  C14_LAVES 0.59998 CR3MN5 0.19013 SIGMA#2 ORD 0.20990
Al 01 Cr 13 Mn 49 Mo 19 Ti 18 noHEA  C14_LAVES 0.54002 CR3MN5 0.18367 SIGMA ORD 0.27631
Al 01 Cr 13 Mn 49 Mo 21 Ti 16 noHEA  C14_LAVES 0.48009 CR3MN5 0.17644 SIGMA ORD 0.34347
Al 01 Cr 13 Mn 49 Mo 23 Ti 14 noHEA  C14_LAVES 0.42019 CR3MN5 0.16842 SIGMA ORD 0.41139
Al 01 Cr 13 Mn 49 Mo 25 Ti 12 noHEA  C14_LAVES 0.36030 CR3MN5 0.15961 SIGMA ORD 0.48008
Al 01 Cr 13 Mn 49 Mo 27 Ti 10 noHEA  C14_LAVES 0.30032 CR3MN5 0.14212 SIGMA#1 ORD 0.54730 SIGMA#2 ORD 0.01026
Al 01 Cr 13 Mn 49 Mo 29 Ti 08 noHEA  C14_LAVES 0.23980 CR3MN5 0.08299 SIGMA#1 ORD 0.60302 SIGMA#2 ORD 0.07419
Al 01 Cr 13 Mn 49 Mo 31 Ti 06 noHEA  C14_LAVES 0.17887 CR3MN5 0.01429 CR3SI_A15 0.01000 SIGMA#1 ORD 0.63725 SIGMA#2 ORD 0.15959
Al 01 Cr 13 Mn 49 Mo 33 Ti 04 noHEA  C14_LAVES 0.11849 CR3SI_A15 0.01964 SIGMA#1 ORD 0.68036 SIGMA#2 ORD 0.18151
Al 01 Cr 13 Mn 49 Mo 35 Ti 02 noHEA  C14_LAVES 0.05809 CR3SI_A15 0.02969 SIGMA#1 ORD 0.72492 SIGMA#2 ORD 0.18731
Al 01 Cr 15 Mn 01 Mo 35 Ti 48 noHEA  BCC_B2#1 DISORD 0.63895 C14_LAVES 0.32956 C15_LAVES 0.03149
Al 01 Cr 15 Mn 01 Mo 37 Ti 46 noHEA  BCC_B2#1 DISORD 0.63038 C14_LAVES 0.35334 C15_LAVES 0.01628
Al 01 Cr 15 Mn 01 Mo 39 Ti 44 noHEA  BCC_B2#1 DISORD 0.62293 C14_LAVES 0.37707
Al 01 Cr 15 Mn 01 Mo 41 Ti 42 noHEA  BCC_B2#1 DISORD 0.61452 C14_LAVES 0.38548
Al 01 Cr 15 Mn 01 Mo 43 Ti 40 noHEA  BCC_B2#1 DISORD 0.60806 C14_LAVES 0.39194
Al 01 Cr 15 Mn 01 Mo 45 Ti 38 noHEA  BCC_B2#1 DISORD 0.60402 C14_LAVES 0.39598
Al 01 Cr 15 Mn 01 Mo 47 Ti 36 noHEA  BCC_B2#1 DISORD 0.60287 C14_LAVES 0.39713
Al 01 Cr 15 Mn 01 Mo 49 Ti 34 noHEA  BCC_B2#1 DISORD 0.60496 C14_LAVES 0.39504
Al 01 Cr 15 Mn 03 Mo 33 Ti 48 noHEA  BCC_B2#1 DISORD 0.58605 C14_LAVES 0.41395
Al 01 Cr 15 Mn 03 Mo 35 Ti 46 noHEA  BCC_B2#1 DISORD 0.57249 C14_LAVES 0.42751
Al 01 Cr 15 Mn 03 Mo 37 Ti 44 noHEA  BCC_B2#1 DISORD 0.56023 C14_LAVES 0.43977
Al 01 Cr 15 Mn 03 Mo 39 Ti 42 noHEA  BCC_B2#1 DISORD 0.54978 C14_LAVES 0.45022
Al 01 Cr 15 Mn 03 Mo 41 Ti 40 noHEA  BCC_B2#1 DISORD 0.54181 C14_LAVES 0.45819
Al 01 Cr 15 Mn 03 Mo 43 Ti 38 noHEA  BCC_B2#1 DISORD 0.53699 C14_LAVES 0.46301
Al 01 Cr 15 Mn 03 Mo 45 Ti 36 noHEA  BCC_B2#1 DISORD 0.53598 C14_LAVES 0.46402
Al 01 Cr 15 Mn 03 Mo 47 Ti 34 noHEA  BCC_B2#1 DISORD 0.53917 C14_LAVES 0.46083
Al 01 Cr 15 Mn 03 Mo 49 Ti 32 noHEA  BCC_B2#1 DISORD 0.54669 C14_LAVES 0.45331
Al 01 Cr 15 Mn 05 Mo 31 Ti 48 noHEA  BCC_B2#1 DISORD 0.53252 C14_LAVES 0.46748
Al 01 Cr 15 Mn 05 Mo 33 Ti 46 noHEA  BCC_B2#1 DISORD 0.51597 C14_LAVES 0.48403
Al 01 Cr 15 Mn 05 Mo 35 Ti 44 noHEA  BCC_B2#1 DISORD 0.50082 C14_LAVES 0.49918
Al 01 Cr 15 Mn 05 Mo 37 Ti 42 noHEA  BCC_B2#1 DISORD 0.48776 C14_LAVES 0.51224
Al 01 Cr 15 Mn 05 Mo 39 Ti 40 noHEA  BCC_B2#1 DISORD 0.47768 C14_LAVES 0.52232
Al 01 Cr 15 Mn 05 Mo 41 Ti 38 noHEA  BCC_B2#1 DISORD 0.47162 C14_LAVES 0.52838
Al 01 Cr 15 Mn 05 Mo 43 Ti 36 noHEA  BCC_B2#1 DISORD 0.47052 C14_LAVES 0.52948
Al 01 Cr 15 Mn 05 Mo 45 Ti 34 noHEA  BCC_B2#1 DISORD 0.47493 C14_LAVES 0.52507
Al 01 Cr 15 Mn 05 Mo 47 Ti 32 noHEA  BCC_B2#1 DISORD 0.48482 C14_LAVES 0.51518
Al 01 Cr 15 Mn 05 Mo 49 Ti 30 noHEA  BCC_B2#1 DISORD 0.49957 C14_LAVES 0.50043
Al 01 Cr 15 Mn 07 Mo 29 Ti 48 noHEA  BCC_B2#1 DISORD 0.48357 C14_LAVES 0.51643
Al 01 Cr 15 Mn 07 Mo 31 Ti 46 noHEA  BCC_B2#1 DISORD 0.46370 C14_LAVES 0.53630
Al 01 Cr 15 Mn 07 Mo 33 Ti 44 noHEA  BCC_B2#1 DISORD 0.44517 C14_LAVES 0.55483
Al 01 Cr 15 Mn 07 Mo 35 Ti 42 noHEA  BCC_B2#1 DISORD 0.42883 C14_LAVES 0.57117
Al 01 Cr 15 Mn 07 Mo 37 Ti 40 noHEA  BCC_B2#1 DISORD 0.41590 C14_LAVES 0.58410
Al 01 Cr 15 Mn 07 Mo 39 Ti 38 noHEA  BCC_B2#1 DISORD 0.40794 C14_LAVES 0.59206
Al 01 Cr 15 Mn 07 Mo 41 Ti 36 noHEA  BCC_B2#1 DISORD 0.40646 C14_LAVES 0.59354
Al 01 Cr 15 Mn 07 Mo 43 Ti 34 noHEA  BCC_B2#1 DISORD 0.41228 C14_LAVES 0.58772
Al 01 Cr 15 Mn 07 Mo 45 Ti 32 noHEA  BCC_B2#1 DISORD 0.42511 C14_LAVES 0.57489
Al 01 Cr 15 Mn 07 Mo 47 Ti 30 noHEA  BCC_B2#1 DISORD 0.44373 C14_LAVES 0.55627
Al 01 Cr 15 Mn 07 Mo 49 Ti 28 noHEA  BCC_B2#1 DISORD 0.46657 C14_LAVES 0.53343
Al 01 Cr 15 Mn 09 Mo 27 Ti 48 noHEA  BCC_B2#1 DISORD 0.43971 C14_LAVES 0.56029
Al 01 Cr 15 Mn 09 Mo 29 Ti 46 noHEA  BCC_B2#1 DISORD 0.41630 C14_LAVES 0.58370
Al 01 Cr 15 Mn 09 Mo 31 Ti 44 noHEA  BCC_B2#1 DISORD 0.39399 C14_LAVES 0.60601
Al 01 Cr 15 Mn 09 Mo 33 Ti 42 noHEA  BCC_B2#1 DISORD 0.37372 C14_LAVES 0.62628
Al 01 Cr 15 Mn 09 Mo 35 Ti 40 noHEA  BCC_B2#1 DISORD 0.35704 C14_LAVES 0.64296
Al 01 Cr 15 Mn 09 Mo 37 Ti 38 noHEA  BCC_B2#1 DISORD 0.34623 C14_LAVES 0.65377
Al 01 Cr 15 Mn 09 Mo 39 Ti 36 noHEA  BCC_B2#1 DISORD 0.34380 C14_LAVES 0.65620
Al 01 Cr 15 Mn 09 Mo 41 Ti 34 noHEA  BCC_B2#1 DISORD 0.35122 C14_LAVES 0.64878
Al 01 Cr 15 Mn 09 Mo 43 Ti 32 noHEA  BCC_B2#1 DISORD 0.36780 C14_LAVES 0.63220
Al 01 Cr 15 Mn 09 Mo 45 Ti 30 noHEA  BCC_B2#1 DISORD 0.39117 C14_LAVES 0.60883
Al 01 Cr 15 Mn 09 Mo 47 Ti 28 noHEA  BCC_B2#1 DISORD 0.41877 C14_LAVES 0.58123
Al 01 Cr 15 Mn 09 Mo 49 Ti 26 noHEA  BCC_B2#1 DISORD 0.44881 C14_LAVES 0.55119
Al 01 Cr 15 Mn 11 Mo 25 Ti 48 noHEA  BCC_B2#1 DISORD 0.40142 C14_LAVES 0.59858
Al 01 Cr 15 Mn 11 Mo 27 Ti 46 noHEA  BCC_B2#1 DISORD 0.37442 C14_LAVES 0.62558
Al 01 Cr 15 Mn 11 Mo 29 Ti 44 noHEA  BCC_B2#1 DISORD 0.34815 C14_LAVES 0.65185
Al 01 Cr 15 Mn 11 Mo 31 Ti 42 noHEA  BCC_B2#1 DISORD 0.32343 C14_LAVES 0.67657
Al 01 Cr 15 Mn 11 Mo 33 Ti 40 noHEA  BCC_B2#1 DISORD 0.30203 C14_LAVES 0.69797
Al 01 Cr 15 Mn 11 Mo 35 Ti 38 noHEA  BCC_B2#1 DISORD 0.28703 C14_LAVES 0.71297
Al 01 Cr 15 Mn 11 Mo 37 Ti 36 noHEA  BCC_B2#1 DISORD 0.28263 C14_LAVES 0.71737
Al 01 Cr 15 Mn 11 Mo 39 Ti 34 noHEA  BCC_B2#1 DISORD 0.29182 C14_LAVES 0.70818
Al 01 Cr 15 Mn 11 Mo 41 Ti 32 noHEA  BCC_B2#1 DISORD 0.31322 C14_LAVES 0.68678
Al 01 Cr 15 Mn 11 Mo 43 Ti 30 noHEA  BCC_B2#1 DISORD 0.34236 C14_LAVES 0.65764
Al 01 Cr 15 Mn 11 Mo 45 Ti 28 noHEA  BCC_B2#1 DISORD 0.37530 C14_LAVES 0.62470
Al 01 Cr 15 Mn 11 Mo 47 Ti 26 noHEA  BCC_B2#1 DISORD 0.40982 C14_LAVES 0.59018
Al 01 Cr 15 Mn 11 Mo 49 Ti 24 noHEA  BCC_B2#1 DISORD 0.44498 C14_LAVES 0.55502
Al 01 Cr 15 Mn 13 Mo 23 Ti 48 noHEA  BCC_B2#1 DISORD 0.36906 C14_LAVES 0.63094
Al 01 Cr 15 Mn 13 Mo 25 Ti 46 noHEA  BCC_B2#1 DISORD 0.33861 C14_LAVES 0.66139
Al 01 Cr 15 Mn 13 Mo 27 Ti 44 noHEA  BCC_B2#1 DISORD 0.30843 C14_LAVES 0.69157
Al 01 Cr 15 Mn 13 Mo 29 Ti 42 noHEA  BCC_B2#1 DISORD 0.27912 C14_LAVES 0.72088
Al 01 Cr 15 Mn 13 Mo 31 Ti 40 noHEA  BCC_B2#1 DISORD 0.25223 C14_LAVES 0.74777
Al 01 Cr 15 Mn 13 Mo 33 Ti 38 noHEA  BCC_B2#1 DISORD 0.23135 C14_LAVES 0.76865
Al 01 Cr 15 Mn 13 Mo 35 Ti 36 noHEA  BCC_B2#1 DISORD 0.22313 C14_LAVES 0.77687
Al 01 Cr 15 Mn 13 Mo 37 Ti 34 noHEA  BCC_B2#1 DISORD 0.23414 C14_LAVES 0.76586
Al 01 Cr 15 Mn 13 Mo 39 Ti 32 noHEA  BCC_B2#1 DISORD 0.26192 C14_LAVES 0.73808
Al 01 Cr 15 Mn 13 Mo 41 Ti 30 noHEA  BCC_B2#1 DISORD 0.29793 C14_LAVES 0.70207
Al 01 Cr 15 Mn 13 Mo 43 Ti 28 noHEA  BCC_B2#1 DISORD 0.33651 C14_LAVES 0.66349
Al 01 Cr 15 Mn 13 Mo 45 Ti 26 noHEA  BCC_B2#1 DISORD 0.37544 C14_LAVES 0.62456
Al 01 Cr 15 Mn 13 Mo 47 Ti 24 noHEA  BCC_B2#1 DISORD 0.41413 C14_LAVES 0.58587
Al 01 Cr 15 Mn 13 Mo 49 Ti 22 noHEA  BCC_B2#1 DISORD 0.45277 C14_LAVES 0.54723
Al 01 Cr 15 Mn 15 Mo 21 Ti 48 noHEA  BCC_B2#1 DISORD 0.34280 C14_LAVES 0.65720
Al 01 Cr 15 Mn 15 Mo 23 Ti 46 noHEA  BCC_B2#1 DISORD 0.30914 C14_LAVES 0.69086
Al 01 Cr 15 Mn 15 Mo 25 Ti 44 noHEA  BCC_B2#1 DISORD 0.27540 C14_LAVES 0.72460
Al 01 Cr 15 Mn 15 Mo 27 Ti 42 noHEA  BCC_B2#1 DISORD 0.24176 C14_LAVES 0.75824
Al 01 Cr 15 Mn 15 Mo 29 Ti 40 noHEA  BCC_B2#1 DISORD 0.20923 C14_LAVES 0.79077
Al 01 Cr 15 Mn 15 Mo 31 Ti 38 noHEA  BCC_B2#1 DISORD 0.18094 C14_LAVES 0.81906
Al 01 Cr 15 Mn 15 Mo 33 Ti 36 noHEA  BCC_B2#1 DISORD 0.16577 C14_LAVES 0.83423
Al 01 Cr 15 Mn 15 Mo 35 Ti 34 noHEA  BCC_B2#1 DISORD 0.17837 C14_LAVES 0.82163
Al 01 Cr 15 Mn 15 Mo 37 Ti 32 noHEA  BCC_B2#1 DISORD 0.21478 C14_LAVES 0.78522
Al 01 Cr 15 Mn 15 Mo 39 Ti 30 noHEA  BCC_B2#1 DISORD 0.25855 C14_LAVES 0.74145
Al 01 Cr 15 Mn 15 Mo 41 Ti 28 noHEA  BCC_B2#1 DISORD 0.30268 C14_LAVES 0.69732
Al 01 Cr 15 Mn 15 Mo 43 Ti 26 noHEA  BCC_B2#1 DISORD 0.34564 C14_LAVES 0.65436
Al 01 Cr 15 Mn 15 Mo 45 Ti 24 noHEA  BCC_B2#1 DISORD 0.38750 C14_LAVES 0.61250
Al 01 Cr 15 Mn 15 Mo 47 Ti 22 noHEA  BCC_B2#1 DISORD 0.00214 BCC_B2#2 DISORD 0.42839 C14_LAVES 0.56947
Al 01 Cr 15 Mn 15 Mo 49 Ti 20 noHEA  BCC_B2#1 DISORD 0.02953 BCC_B2#2 DISORD 0.46267 C14_LAVES 0.50780
Al 01 Cr 15 Mn 17 Mo 19 Ti 48 noHEA  BCC_B2#1 DISORD 0.32252 C14_LAVES 0.67748
Al 01 Cr 15 Mn 17 Mo 21 Ti 46 noHEA  BCC_B2#1 DISORD 0.28603 C14_LAVES 0.71397
Al 01 Cr 15 Mn 17 Mo 23 Ti 44 noHEA  BCC_B2#1 DISORD 0.24917 C14_LAVES 0.75083
Al 01 Cr 15 Mn 17 Mo 25 Ti 42 noHEA  BCC_B2#1 DISORD 0.21185 C14_LAVES 0.78815
Al 01 Cr 15 Mn 17 Mo 27 Ti 40 noHEA  BCC_B2#1 DISORD 0.17433 C14_LAVES 0.82567
Al 01 Cr 15 Mn 17 Mo 29 Ti 38 noHEA  BCC_B2#1 DISORD 0.13824 C14_LAVES 0.86176
Al 01 Cr 15 Mn 17 Mo 31 Ti 36 noHEA  BCC_B2#1 DISORD 0.11178 C14_LAVES 0.88822
Al 01 Cr 15 Mn 17 Mo 33 Ti 34 noHEA  BCC_B2#1 DISORD 0.12493 C14_LAVES 0.87507
Al 01 Cr 15 Mn 17 Mo 35 Ti 32 noHEA  BCC_B2#1 DISORD 0.17307 C14_LAVES 0.82693
Al 01 Cr 15 Mn 17 Mo 37 Ti 30 noHEA  BCC_B2#1 DISORD 0.22477 C14_LAVES 0.77523
Al 01 Cr 15 Mn 17 Mo 39 Ti 28 noHEA  BCC_B2#1 DISORD 0.27383 C14_LAVES 0.72617
Al 01 Cr 15 Mn 17 Mo 41 Ti 26 noHEA  BCC_B2#1 DISORD 0.32022 C14_LAVES 0.67978
Al 01 Cr 15 Mn 17 Mo 43 Ti 24 noHEA  BCC_B2#1 DISORD 0.36481 C14_LAVES 0.63519
Al 01 Cr 15 Mn 17 Mo 45 Ti 22 noHEA  BCC_B2#1 DISORD 0.40365 BCC_B2#2 DISORD 0.01542 C14_LAVES 0.58093
Al 01 Cr 15 Mn 17 Mo 47 Ti 20 noHEA  BCC_B2#1 DISORD 0.04272 BCC_B2#2 DISORD 0.43750 C14_LAVES 0.51979
Al 01 Cr 15 Mn 17 Mo 49 Ti 18 noHEA  BCC_B2#1 DISORD 0.06969 BCC_B2#2 DISORD 0.46995 C14_LAVES 0.46036
Al 01 Cr 15 Mn 19 Mo 17 Ti 48 noHEA  BCC_B2#1 DISORD 0.30782 C14_LAVES 0.69218
Al 01 Cr 15 Mn 19 Mo 19 Ti 46 noHEA  BCC_B2#1 DISORD 0.26891 C14_LAVES 0.73109
Al 01 Cr 15 Mn 19 Mo 21 Ti 44 noHEA  BCC_B2#1 DISORD 0.22949 C14_LAVES 0.77051
Al 01 Cr 15 Mn 19 Mo 23 Ti 42 noHEA  BCC_B2#1 DISORD 0.18925 C14_LAVES 0.81075
Al 01 Cr 15 Mn 19 Mo 25 Ti 40 noHEA  BCC_B2#1 DISORD 0.14791 C14_LAVES 0.85209
Al 01 Cr 15 Mn 19 Mo 27 Ti 38 noHEA  BCC_B2#1 DISORD 0.10546 C14_LAVES 0.89454
Al 01 Cr 15 Mn 19 Mo 29 Ti 36 noHEA  BCC_B2#1 DISORD 0.06464 C14_LAVES 0.93536
Al 01 Cr 15 Mn 19 Mo 31 Ti 34 noHEA  BCC_B2#1 DISORD 0.07506 C14_LAVES 0.92494
Al 01 Cr 15 Mn 19 Mo 33 Ti 32 noHEA  BCC_B2#1 DISORD 0.13818 C14_LAVES 0.86182
Al 01 Cr 15 Mn 19 Mo 35 Ti 30 noHEA  BCC_B2#1 DISORD 0.19680 C14_LAVES 0.80320
Al 01 Cr 15 Mn 19 Mo 37 Ti 28 noHEA  BCC_B2#1 DISORD 0.24974 C14_LAVES 0.75026
Al 01 Cr 15 Mn 19 Mo 39 Ti 26 noHEA  BCC_B2#1 DISORD 0.29884 C14_LAVES 0.70116
Al 01 Cr 15 Mn 19 Mo 41 Ti 24 noHEA  BCC_B2#1 DISORD 0.00149 BCC_B2#2 DISORD 0.34513 C14_LAVES 0.65338
Al 01 Cr 15 Mn 19 Mo 43 Ti 22 noHEA  BCC_B2#1 DISORD 0.02906 BCC_B2#2 DISORD 0.37984 C14_LAVES 0.59110
Al 01 Cr 15 Mn 19 Mo 45 Ti 20 noHEA  BCC_B2#1 DISORD 0.05634 BCC_B2#2 DISORD 0.41332 C14_LAVES 0.53034
Al 01 Cr 15 Mn 19 Mo 47 Ti 18 noHEA  BCC_B2#1 DISORD 0.44637 BCC_B2#2 DISORD 0.06664 C14_LAVES 0.46794 CR3MN5 0.01904
Al 01 Cr 15 Mn 19 Mo 49 Ti 16 noHEA  BCC_B2#1 DISORD 0.48000 BCC_B2#2 DISORD 0.05990 C14_LAVES 0.40272 CR3MN5 0.05738
Al 01 Cr 15 Mn 21 Mo 15 Ti 48 noHEA  BCC_B2#1 DISORD 0.29789 C14_LAVES 0.70211
Al 01 Cr 15 Mn 21 Mo 17 Ti 46 noHEA  BCC_B2#1 DISORD 0.25709 C14_LAVES 0.74291
Al 01 Cr 15 Mn 21 Mo 19 Ti 44 noHEA  BCC_B2#1 DISORD 0.21568 C14_LAVES 0.78432
Al 01 Cr 15 Mn 21 Mo 21 Ti 42 noHEA  BCC_B2#1 DISORD 0.17328 C14_LAVES 0.82672
Al 01 Cr 15 Mn 21 Mo 23 Ti 40 noHEA  BCC_B2#1 DISORD 0.12936 C14_LAVES 0.87064
Al 01 Cr 15 Mn 21 Mo 25 Ti 38 noHEA  BCC_B2#1 DISORD 0.08296 C14_LAVES 0.91704
Al 01 Cr 15 Mn 21 Mo 27 Ti 36 noHEA  BCC_B2#1 DISORD 0.03117 C14_LAVES 0.96883
Al 01 Cr 15 Mn 21 Mo 29 Ti 34 noHEA  BCC_B2#1 DISORD 0.03231 C14_LAVES 0.96769
Al 01 Cr 15 Mn 21 Mo 31 Ti 32 noHEA  BCC_B2#1 DISORD 0.11087 C14_LAVES 0.88913
Al 01 Cr 15 Mn 21 Mo 33 Ti 30 noHEA  BCC_B2#1 DISORD 0.17433 C14_LAVES 0.82567
Al 01 Cr 15 Mn 21 Mo 35 Ti 28 noHEA  BCC_B2#1 DISORD 0.22994 C14_LAVES 0.77006
Al 01 Cr 15 Mn 21 Mo 37 Ti 26 noHEA  BCC_B2#1 DISORD 0.28107 C14_LAVES 0.71893
Al 01 Cr 15 Mn 21 Mo 39 Ti 24 noHEA  BCC_B2#1 DISORD 0.01550 BCC_B2#2 DISORD 0.32246 C14_LAVES 0.66204
Al 01 Cr 15 Mn 21 Mo 41 Ti 22 noHEA  BCC_B2#1 DISORD 0.04304 BCC_B2#2 DISORD 0.35684 C14_LAVES 0.60012
Al 01 Cr 15 Mn 21 Mo 43 Ti 20 noHEA  BCC_B2#1 DISORD 0.39041 BCC_B2#2 DISORD 0.05248 C14_LAVES 0.53697 CR3MN5 0.02014
Al 01 Cr 15 Mn 21 Mo 45 Ti 18 noHEA  BCC_B2#1 DISORD 0.42404 BCC_B2#2 DISORD 0.04577 C14_LAVES 0.47176 CR3MN5 0.05843
Al 01 Cr 15 Mn 21 Mo 47 Ti 16 noHEA  BCC_B2#1 DISORD 0.45767 BCC_B2#2 DISORD 0.03902 C14_LAVES 0.40653 CR3MN5 0.09678
Al 01 Cr 15 Mn 21 Mo 49 Ti 14 noHEA  BCC_B2#1 DISORD 0.49132 BCC_B2#2 DISORD 0.03221 C14_LAVES 0.34127 CR3MN5 0.13520
Al 01 Cr 15 Mn 23 Mo 13 Ti 48 noHEA  BCC_B2#1 DISORD 0.12273 C14_LAVES 0.75806 HCP_A3 0.11921
Al 01 Cr 15 Mn 23 Mo 15 Ti 46 noHEA  BCC_B2#1 DISORD 0.24953 C14_LAVES 0.75047
Al 01 Cr 15 Mn 23 Mo 17 Ti 44 noHEA  BCC_B2#1 DISORD 0.20670 C14_LAVES 0.79330
Al 01 Cr 15 Mn 23 Mo 19 Ti 42 noHEA  BCC_B2#1 DISORD 0.16283 C14_LAVES 0.83717
Al 01 Cr 15 Mn 23 Mo 21 Ti 40 noHEA  BCC_B2#1 DISORD 0.11734 C14_LAVES 0.88266
Al 01 Cr 15 Mn 23 Mo 23 Ti 38 noHEA  BCC_B2#1 DISORD 0.06905 C14_LAVES 0.93095
Al 01 Cr 15 Mn 23 Mo 25 Ti 36 noHEA  BCC_B2#1 DISORD 0.01386 C14_LAVES 0.98614
Al 01 Cr 15 Mn 23 Mo 27 Ti 34 noHEA  BCC_B2#1 DISORD 0.00331 C14_LAVES 0.99669
Al 01 Cr 15 Mn 23 Mo 29 Ti 32 noHEA  BCC_B2#1 DISORD 0.09070 C14_LAVES 0.90929
Al 01 Cr 15 Mn 23 Mo 31 Ti 30 noHEA  BCC_B2#1 DISORD 0.15663 C14_LAVES 0.84337
Al 01 Cr 15 Mn 23 Mo 33 Ti 28 noHEA  BCC_B2#1 DISORD 0.21385 C14_LAVES 0.78615
Al 01 Cr 15 Mn 23 Mo 35 Ti 26 noHEA  BCC_B2#1 DISORD 0.26531 BCC_B2#2 DISORD 0.00201 C14_LAVES 0.73267
Al 01 Cr 15 Mn 23 Mo 37 Ti 24 noHEA  BCC_B2#1 DISORD 0.02977 BCC_B2#2 DISORD 0.30047 C14_LAVES 0.66975
Al 01 Cr 15 Mn 23 Mo 39 Ti 22 noHEA  BCC_B2#1 DISORD 0.33444 BCC_B2#2 DISORD 0.03832 C14_LAVES 0.60598 CR3MN5 0.02127
Al 01 Cr 15 Mn 23 Mo 41 Ti 20 noHEA  BCC_B2#1 DISORD 0.36807 BCC_B2#2 DISORD 0.03163 C14_LAVES 0.54078 CR3MN5 0.05952
Al 01 Cr 15 Mn 23 Mo 43 Ti 18 noHEA  BCC_B2#1 DISORD 0.40171 BCC_B2#2 DISORD 0.02490 C14_LAVES 0.47557 CR3MN5 0.09782
Al 01 Cr 15 Mn 23 Mo 45 Ti 16 noHEA  BCC_B2#1 DISORD 0.43535 BCC_B2#2 DISORD 0.01812 C14_LAVES 0.41034 CR3MN5 0.13619
Al 01 Cr 15 Mn 23 Mo 47 Ti 14 noHEA  BCC_B2#1 DISORD 0.46900 BCC_B2#2 DISORD 0.01129 C14_LAVES 0.34508 CR3MN5 0.17462
Al 01 Cr 15 Mn 23 Mo 49 Ti 12 noHEA  BCC_B2#1 DISORD 0.50267 BCC_B2#2 DISORD 0.00439 C14_LAVES 0.27980 CR3MN5 0.21314
Al 01 Cr 15 Mn 25 Mo 11 Ti 48 noHEA  C14_LAVES 0.79393 HCP_A3 0.20607
Al 01 Cr 15 Mn 25 Mo 13 Ti 46 noHEA  BCC_B2#1 DISORD 0.04700 C14_LAVES 0.81377 HCP_A3 0.13923
Al 01 Cr 15 Mn 25 Mo 15 Ti 44 noHEA  BCC_B2#1 DISORD 0.20134 C14_LAVES 0.79866
Al 01 Cr 15 Mn 25 Mo 17 Ti 42 noHEA  BCC_B2#1 DISORD 0.15656 C14_LAVES 0.84344
Al 01 Cr 15 Mn 25 Mo 19 Ti 40 noHEA  BCC_B2#1 DISORD 0.11023 C14_LAVES 0.88977
Al 01 Cr 15 Mn 25 Mo 21 Ti 38 noHEA  BCC_B2#1 DISORD 0.06128 C14_LAVES 0.93872
Al 01 Cr 15 Mn 25 Mo 23 Ti 36 noHEA  BCC_B2#1 DISORD 0.00660 C14_LAVES 0.99340
Al 01 Cr 15 Mn 25 Mo 25 Ti 34 noHEA  C14_LAVES 1.00000
Al 01 Cr 15 Mn 25 Mo 27 Ti 32 noHEA  BCC_B2#1 DISORD 0.07630 C14_LAVES 0.92370
Al 01 Cr 15 Mn 25 Mo 29 Ti 30 noHEA  BCC_B2#1 DISORD 0.14285 C14_LAVES 0.85715
Al 01 Cr 15 Mn 25 Mo 31 Ti 28 noHEA  BCC_B2#1 DISORD 0.20086 C14_LAVES 0.79914
Al 01 Cr 15 Mn 25 Mo 33 Ti 26 noHEA  BCC_B2#1 DISORD 0.01655 BCC_B2#2 DISORD 0.24421 C14_LAVES 0.73924
Al 01 Cr 15 Mn 25 Mo 35 Ti 24 noHEA  BCC_B2#1 DISORD 0.27847 BCC_B2#2 DISORD 0.02414 C14_LAVES 0.67497 CR3MN5 0.02241
Al 01 Cr 15 Mn 25 Mo 37 Ti 22 noHEA  BCC_B2#1 DISORD 0.31210 BCC_B2#2 DISORD 0.01747 C14_LAVES 0.60980 CR3MN5 0.06063
Al 01 Cr 15 Mn 25 Mo 39 Ti 20 noHEA  BCC_B2#1 DISORD 0.34574 BCC_B2#2 DISORD 0.01077 C14_LAVES 0.54460 CR3MN5 0.09889
Al 01 Cr 15 Mn 25 Mo 41 Ti 18 noHEA  BCC_B2#1 DISORD 0.37938 BCC_B2#2 DISORD 0.00402 C14_LAVES 0.47939 CR3MN5 0.13721
Al 01 Cr 15 Mn 25 Mo 43 Ti 16 noHEA  BCC_B2#1 DISORD 0.41274 C14_LAVES 0.41423 CR3MN5 0.17303
Al 01 Cr 15 Mn 25 Mo 45 Ti 14 noHEA  BCC_B2#1 DISORD 0.44546 C14_LAVES 0.34931 CR3MN5 0.20523
Al 01 Cr 15 Mn 25 Mo 47 Ti 12 noHEA  BCC_B2#1 DISORD 0.47775 C14_LAVES 0.28469 CR3MN5 0.23757
Al 01 Cr 15 Mn 25 Mo 49 Ti 10 noHEA  BCC_B2#1 DISORD 0.50929 C14_LAVES 0.22069 CR3MN5 0.27003
Al 01 Cr 15 Mn 27 Mo 09 Ti 48 noHEA  C14_LAVES 0.79223 HCP_A3 0.20777
Al 01 Cr 15 Mn 27 Mo 11 Ti 46 noHEA  C14_LAVES 0.82631 HCP_A3 0.17369
Al 01 Cr 15 Mn 27 Mo 13 Ti 44 noHEA  C14_LAVES 0.86071 HCP_A3 0.13929
Al 01 Cr 15 Mn 27 Mo 15 Ti 42 noHEA  BCC_B2#1 DISORD 0.15317 C14_LAVES 0.84683
Al 01 Cr 15 Mn 27 Mo 17 Ti 40 noHEA  BCC_B2#1 DISORD 0.10643 C14_LAVES 0.89357
Al 01 Cr 15 Mn 27 Mo 19 Ti 38 noHEA  BCC_B2#1 DISORD 0.05739 C14_LAVES 0.94261
Al 01 Cr 15 Mn 27 Mo 21 Ti 36 noHEA  BCC_B2#1 DISORD 0.00391 C14_LAVES 0.99609
Al 01 Cr 15 Mn 27 Mo 23 Ti 34 noHEA  C14_LAVES 1.00000
Al 01 Cr 15 Mn 27 Mo 25 Ti 32 noHEA  BCC_B2#1 DISORD 0.06608 C14_LAVES 0.93392
Al 01 Cr 15 Mn 27 Mo 27 Ti 30 noHEA  BCC_B2#1 DISORD 0.13213 C14_LAVES 0.86787
Al 01 Cr 15 Mn 27 Mo 29 Ti 28 noHEA  BCC_B2#1 DISORD 0.00336 BCC_B2#2 DISORD 0.18802 C14_LAVES 0.80863
Al 01 Cr 15 Mn 27 Mo 31 Ti 26 noHEA  BCC_B2#1 DISORD 0.22250 BCC_B2#2 DISORD 0.00995 C14_LAVES 0.74396 CR3MN5 0.02358
Al 01 Cr 15 Mn 27 Mo 33 Ti 24 noHEA  BCC_B2#1 DISORD 0.25613 BCC_B2#2 DISORD 0.00330 C14_LAVES 0.67880 CR3MN5 0.06177
Al 01 Cr 15 Mn 27 Mo 35 Ti 22 noHEA  BCC_B2#1 DISORD 0.28957 C14_LAVES 0.61364 CR3MN5 0.09679
Al 01 Cr 15 Mn 27 Mo 37 Ti 20 noHEA  BCC_B2#1 DISORD 0.32271 C14_LAVES 0.54856 CR3MN5 0.12873
Al 01 Cr 15 Mn 27 Mo 39 Ti 18 noHEA  BCC_B2#1 DISORD 0.35568 C14_LAVES 0.48358 CR3MN5 0.16074
Al 01 Cr 15 Mn 27 Mo 41 Ti 16 noHEA  BCC_B2#1 DISORD 0.38839 C14_LAVES 0.41878 CR3MN5 0.19282
Al 01 Cr 15 Mn 27 Mo 43 Ti 14 noHEA  BCC_B2#1 DISORD 0.42072 C14_LAVES 0.35431 CR3MN5 0.22498
Al 01 Cr 15 Mn 27 Mo 45 Ti 12 noHEA  BCC_B2#1 DISORD 0.45242 C14_LAVES 0.29042 CR3MN5 0.25716
Al 01 Cr 15 Mn 27 Mo 47 Ti 10 noHEA  BCC_B2#1 DISORD 0.48308 C14_LAVES 0.22771 CR3MN5 0.28921
Al 01 Cr 15 Mn 27 Mo 49 Ti 08 noHEA  BCC_B2#1 DISORD 0.51178 C14_LAVES 0.16751 CR3MN5 0.32071
Al 01 Cr 15 Mn 29 Mo 07 Ti 48 noHEA  C14_LAVES 0.79076 HCP_A3 0.20924
Al 01 Cr 15 Mn 29 Mo 09 Ti 46 noHEA  C14_LAVES 0.82463 HCP_A3 0.17537
Al 01 Cr 15 Mn 29 Mo 11 Ti 44 noHEA  C14_LAVES 0.85886 HCP_A3 0.14114
Al 01 Cr 15 Mn 29 Mo 13 Ti 42 noHEA  C14_LAVES 0.89346 HCP_A3 0.10654
Al 01 Cr 15 Mn 29 Mo 15 Ti 40 noHEA  BCC_B2#1 DISORD 0.10472 C14_LAVES 0.89528
Al 01 Cr 15 Mn 29 Mo 17 Ti 38 noHEA  BCC_B2#1 DISORD 0.05578 C14_LAVES 0.94422
Al 01 Cr 15 Mn 29 Mo 19 Ti 36 noHEA  BCC_B2#1 DISORD 0.00327 C14_LAVES 0.99673
Al 01 Cr 15 Mn 29 Mo 21 Ti 34 noHEA  C14_LAVES 1.00000
Al 01 Cr 15 Mn 29 Mo 23 Ti 32 noHEA  BCC_B2#1 DISORD 0.05876 C14_LAVES 0.94124
Al 01 Cr 15 Mn 29 Mo 25 Ti 30 noHEA  BCC_B2#1 DISORD 0.12377 C14_LAVES 0.87623
Al 01 Cr 15 Mn 29 Mo 27 Ti 28 noHEA  BCC_B2#1 DISORD 0.16640 C14_LAVES 0.81292 CR3MN5 0.02068
Al 01 Cr 15 Mn 29 Mo 29 Ti 26 noHEA  BCC_B2#1 DISORD 0.19976 C14_LAVES 0.74777 CR3MN5 0.05247
Al 01 Cr 15 Mn 29 Mo 31 Ti 24 noHEA  BCC_B2#1 DISORD 0.23304 C14_LAVES 0.68266 CR3MN5 0.08430
Al 01 Cr 15 Mn 29 Mo 33 Ti 22 noHEA  BCC_B2#1 DISORD 0.26619 C14_LAVES 0.61763 CR3MN5 0.11618
Al 01 Cr 15 Mn 29 Mo 35 Ti 20 noHEA  BCC_B2#1 DISORD 0.29918 C14_LAVES 0.55272 CR3MN5 0.14810
Al 01 Cr 15 Mn 29 Mo 37 Ti 18 noHEA  BCC_B2#1 DISORD 0.33194 C14_LAVES 0.48799 CR3MN5 0.18007
Al 01 Cr 15 Mn 29 Mo 39 Ti 16 noHEA  BCC_B2#1 DISORD 0.36438 C14_LAVES 0.42356 CR3MN5 0.21206
Al 01 Cr 15 Mn 29 Mo 41 Ti 14 noHEA  BCC_B2#1 DISORD 0.39633 C14_LAVES 0.35966 CR3MN5 0.24402
Al 01 Cr 15 Mn 29 Mo 43 Ti 12 noHEA  BCC_B2#1 DISORD 0.42748 C14_LAVES 0.29670 CR3MN5 0.27582
Al 01 Cr 15 Mn 29 Mo 45 Ti 10 noHEA  BCC_B2#1 DISORD 0.45729 C14_LAVES 0.23557 CR3MN5 0.30714
Al 01 Cr 15 Mn 29 Mo 47 Ti 08 noHEA  BCC_B2#1 DISORD 0.48468 C14_LAVES 0.17813 CR3MN5 0.33719
Al 01 Cr 15 Mn 29 Mo 49 Ti 06 noHEA  BCC_B2#1 DISORD 0.50602 C14_LAVES 0.12757 CR3MN5 0.36216 SIGMA ORD 0.00425
Al 01 Cr 15 Mn 31 Mo 05 Ti 48 noHEA  C14_LAVES 0.78951 HCP_A3 0.21049
Al 01 Cr 15 Mn 31 Mo 07 Ti 46 noHEA  C14_LAVES 0.82317 HCP_A3 0.17683
Al 01 Cr 15 Mn 31 Mo 09 Ti 44 noHEA  C14_LAVES 0.85721 HCP_A3 0.14279
Al 01 Cr 15 Mn 31 Mo 11 Ti 42 noHEA  C14_LAVES 0.89168 HCP_A3 0.10832
Al 01 Cr 15 Mn 31 Mo 13 Ti 40 noHEA  C14_LAVES 0.92663 HCP_A3 0.07337
Al 01 Cr 15 Mn 31 Mo 15 Ti 38 noHEA  BCC_B2#1 DISORD 0.05552 C14_LAVES 0.94448
Al 01 Cr 15 Mn 31 Mo 17 Ti 36 noHEA  BCC_B2#1 DISORD 0.00369 C14_LAVES 0.99631
Al 01 Cr 15 Mn 31 Mo 19 Ti 34 noHEA  C14_LAVES 1.00000
Al 01 Cr 15 Mn 31 Mo 21 Ti 32 noHEA  BCC_B2#1 DISORD 0.05344 C14_LAVES 0.94656
Al 01 Cr 15 Mn 31 Mo 23 Ti 30 noHEA  BCC_B2#1 DISORD 0.11019 C14_LAVES 0.88174 CR3MN5 0.00807
Al 01 Cr 15 Mn 31 Mo 25 Ti 28 noHEA  BCC_B2#1 DISORD 0.14356 C14_LAVES 0.81662 CR3MN5 0.03982
Al 01 Cr 15 Mn 31 Mo 27 Ti 26 noHEA  BCC_B2#1 DISORD 0.17686 C14_LAVES 0.75154 CR3MN5 0.07160
Al 01 Cr 15 Mn 31 Mo 29 Ti 24 noHEA  BCC_B2#1 DISORD 0.21005 C14_LAVES 0.68654 CR3MN5 0.10341
Al 01 Cr 15 Mn 31 Mo 31 Ti 22 noHEA  BCC_B2#1 DISORD 0.24309 C14_LAVES 0.62166 CR3MN5 0.13525
Al 01 Cr 15 Mn 31 Mo 33 Ti 20 noHEA  BCC_B2#1 DISORD 0.27595 C14_LAVES 0.55695 CR3MN5 0.16710
Al 01 Cr 15 Mn 31 Mo 35 Ti 18 noHEA  BCC_B2#1 DISORD 0.30854 C14_LAVES 0.49251 CR3MN5 0.19895
Al 01 Cr 15 Mn 31 Mo 37 Ti 16 noHEA  BCC_B2#1 DISORD 0.34074 C14_LAVES 0.42852 CR3MN5 0.23075
Al 01 Cr 15 Mn 31 Mo 39 Ti 14 noHEA  BCC_B2#1 DISORD 0.37234 C14_LAVES 0.36529 CR3MN5 0.26237
Al 01 Cr 15 Mn 31 Mo 41 Ti 12 noHEA  BCC_B2#1 DISORD 0.40298 C14_LAVES 0.30343 CR3MN5 0.29359
Al 01 Cr 15 Mn 31 Mo 43 Ti 10 noHEA  BCC_B2#1 DISORD 0.43202 C14_LAVES 0.24409 CR3MN5 0.32389
Al 01 Cr 15 Mn 31 Mo 45 Ti 08 noHEA  BCC_B2#1 DISORD 0.45836 C14_LAVES 0.18953 CR3MN5 0.35211
Al 01 Cr 15 Mn 31 Mo 47 Ti 06 noHEA  BCC_B2#1 DISORD 0.43851 C14_LAVES 0.13442 CR3MN5 0.33189 SIGMA ORD 0.09518
Al 01 Cr 15 Mn 31 Mo 49 Ti 04 noHEA  BCC_B2#1 DISORD 0.40651 C14_LAVES 0.07764 CR3MN5 0.29840 SIGMA ORD 0.21745
Al 01 Cr 15 Mn 33 Mo 03 Ti 48 noHEA  C14_LAVES 0.78846 HCP_A3 0.21154
Al 01 Cr 15 Mn 33 Mo 05 Ti 46 noHEA  C14_LAVES 0.82190 HCP_A3 0.17810
Al 01 Cr 15 Mn 33 Mo 07 Ti 44 noHEA  C14_LAVES 0.85575 HCP_A3 0.14425
Al 01 Cr 15 Mn 33 Mo 09 Ti 42 noHEA  C14_LAVES 0.89006 HCP_A3 0.10994
Al 01 Cr 15 Mn 33 Mo 11 Ti 40 noHEA  C14_LAVES 0.92489 HCP_A3 0.07511
Al 01 Cr 15 Mn 33 Mo 13 Ti 38 noHEA  C14_LAVES 0.96042 HCP_A3 0.03957
Al 01 Cr 15 Mn 33 Mo 15 Ti 36 noHEA  BCC_B2#1 DISORD 0.00478 C14_LAVES 0.99522
Al 01 Cr 15 Mn 33 Mo 17 Ti 34 noHEA  C14_LAVES 1.00000
Al 01 Cr 15 Mn 33 Mo 19 Ti 32 noHEA  BCC_B2#1 DISORD 0.04949 C14_LAVES 0.95052
Al 01 Cr 15 Mn 33 Mo 21 Ti 30 noHEA  BCC_B2#1 DISORD 0.08764 C14_LAVES 0.88535 CR3MN5 0.02701
Al 01 Cr 15 Mn 33 Mo 23 Ti 28 noHEA  BCC_B2#1 DISORD 0.12097 C14_LAVES 0.82029 CR3MN5 0.05874
Al 01 Cr 15 Mn 33 Mo 25 Ti 26 noHEA  BCC_B2#1 DISORD 0.15422 C14_LAVES 0.75530 CR3MN5 0.09049
Al 01 Cr 15 Mn 33 Mo 27 Ti 24 noHEA  BCC_B2#1 DISORD 0.18734 C14_LAVES 0.69041 CR3MN5 0.12225
Al 01 Cr 15 Mn 33 Mo 29 Ti 22 noHEA  BCC_B2#1 DISORD 0.22031 C14_LAVES 0.62569 CR3MN5 0.15401
Al 01 Cr 15 Mn 33 Mo 31 Ti 20 noHEA  BCC_B2#1 DISORD 0.25306 C14_LAVES 0.56120 CR3MN5 0.18574
Al 01 Cr 15 Mn 33 Mo 33 Ti 18 noHEA  BCC_B2#1 DISORD 0.28550 C14_LAVES 0.49709 CR3MN5 0.21741
Al 01 Cr 15 Mn 33 Mo 35 Ti 16 noHEA  BCC_B2#1 DISORD 0.31749 C14_LAVES 0.43360 CR3MN5 0.24891
Al 01 Cr 15 Mn 33 Mo 37 Ti 14 noHEA  BCC_B2#1 DISORD 0.34880 C14_LAVES 0.37114 CR3MN5 0.28006
Al 01 Cr 15 Mn 33 Mo 39 Ti 12 noHEA  BCC_B2#1 DISORD 0.37900 C14_LAVES 0.31049 CR3MN5 0.31051
Al 01 Cr 15 Mn 33 Mo 41 Ti 10 noHEA  BCC_B2#1 DISORD 0.40744 C14_LAVES 0.25308 CR3MN5 0.33949
Al 01 Cr 15 Mn 33 Mo 43 Ti 08 noHEA  BCC_B2#1 DISORD 0.40452 C14_LAVES 0.19800 CR3MN5 0.33632 SIGMA ORD 0.06116
Al 01 Cr 15 Mn 33 Mo 45 Ti 06 noHEA  BCC_B2#1 DISORD 0.37184 C14_LAVES 0.14119 CR3MN5 0.30233 SIGMA ORD 0.18464
Al 01 Cr 15 Mn 33 Mo 47 Ti 04 noHEA  BCC_B2#1 DISORD 0.34184 C14_LAVES 0.08427 CR3MN5 0.27047 SIGMA ORD 0.30342
Al 01 Cr 15 Mn 33 Mo 49 Ti 02 noHEA  BCC_B2#1 DISORD 0.29832 C14_LAVES 0.02822 CR3MN5 0.23615 CR3SI_A15 0.01065 SIGMA ORD 0.42666
Al 01 Cr 15 Mn 35 Mo 01 Ti 48 noHEA  C14_LAVES 0.78759 HCP_A3 0.21241
Al 01 Cr 15 Mn 35 Mo 03 Ti 46 noHEA  C14_LAVES 0.82081 HCP_A3 0.17919
Al 01 Cr 15 Mn 35 Mo 05 Ti 44 noHEA  C14_LAVES 0.85446 HCP_A3 0.14554
Al 01 Cr 15 Mn 35 Mo 07 Ti 42 noHEA  C14_LAVES 0.88859 HCP_A3 0.11141
Al 01 Cr 15 Mn 35 Mo 09 Ti 40 noHEA  C14_LAVES 0.92327 HCP_A3 0.07673
Al 01 Cr 15 Mn 35 Mo 11 Ti 38 noHEA  C14_LAVES 0.95868 HCP_A3 0.04132
Al 01 Cr 15 Mn 35 Mo 13 Ti 36 noHEA  C14_LAVES 0.99515 HCP_A3 0.00485
Al 01 Cr 15 Mn 35 Mo 15 Ti 34 noHEA  C14_LAVES 1.00000
Al 01 Cr 15 Mn 35 Mo 17 Ti 32 noHEA  BCC_B2#1 DISORD 0.03194 C14_LAVES 0.95396 CR3MN5 0.01410
Al 01 Cr 15 Mn 35 Mo 19 Ti 30 noHEA  BCC_B2#1 DISORD 0.06533 C14_LAVES 0.88890 CR3MN5 0.04577
Al 01 Cr 15 Mn 35 Mo 21 Ti 28 noHEA  BCC_B2#1 DISORD 0.09864 C14_LAVES 0.82390 CR3MN5 0.07746
Al 01 Cr 15 Mn 35 Mo 23 Ti 26 noHEA  BCC_B2#1 DISORD 0.13185 C14_LAVES 0.75900 CR3MN5 0.10915
Al 01 Cr 15 Mn 35 Mo 25 Ti 24 noHEA  BCC_B2#1 DISORD 0.16494 C14_LAVES 0.69424 CR3MN5 0.14082
Al 01 Cr 15 Mn 35 Mo 27 Ti 22 noHEA  BCC_B2#1 DISORD 0.19785 C14_LAVES 0.62969 CR3MN5 0.17246
Al 01 Cr 15 Mn 35 Mo 29 Ti 20 noHEA  BCC_B2#1 DISORD 0.23052 C14_LAVES 0.56545 CR3MN5 0.20403
Al 01 Cr 15 Mn 35 Mo 31 Ti 18 noHEA  BCC_B2#1 DISORD 0.26286 C14_LAVES 0.50171 CR3MN5 0.23544
Al 01 Cr 15 Mn 35 Mo 33 Ti 16 noHEA  BCC_B2#1 DISORD 0.29469 C14_LAVES 0.43876 CR3MN5 0.26655
Al 01 Cr 15 Mn 35 Mo 35 Ti 14 noHEA  BCC_B2#1 DISORD 0.32577 C14_LAVES 0.37713 CR3MN5 0.29710
Al 01 Cr 15 Mn 35 Mo 37 Ti 12 noHEA  BCC_B2#1 DISORD 0.35566 C14_LAVES 0.31778 CR3MN5 0.32656
Al 01 Cr 15 Mn 35 Mo 39 Ti 10 noHEA  BCC_B2#1 DISORD 0.37051 C14_LAVES 0.26163 CR3MN5 0.34071 SIGMA ORD 0.02715
Al 01 Cr 15 Mn 35 Mo 41 Ti 08 noHEA  BCC_B2#1 DISORD 0.33732 C14_LAVES 0.20481 CR3MN5 0.30633 SIGMA ORD 0.15155
Al 01 Cr 15 Mn 35 Mo 43 Ti 06 noHEA  BCC_B2#1 DISORD 0.30621 C14_LAVES 0.14786 CR3MN5 0.27364 SIGMA ORD 0.27228
Al 01 Cr 15 Mn 35 Mo 45 Ti 04 noHEA  BCC_B2#1 DISORD 0.27185 C14_LAVES 0.09119 CR3MN5 0.24165 CR3SI_A15 0.00424 SIGMA ORD 0.39108
Al 01 Cr 15 Mn 35 Mo 47 Ti 02 noHEA  BCC_B2#1 DISORD 0.22703 C14_LAVES 0.03521 CR3MN5 0.20698 CR3SI_A15 0.01577 SIGMA ORD 0.51500
Al 01 Cr 15 Mn 37 Mo 01 Ti 46 noHEA  C14_LAVES 0.81988 HCP_A3 0.18012
Al 01 Cr 15 Mn 37 Mo 03 Ti 44 noHEA  C14_LAVES 0.85333 HCP_A3 0.14667
Al 01 Cr 15 Mn 37 Mo 05 Ti 42 noHEA  C14_LAVES 0.88726 HCP_A3 0.11274
Al 01 Cr 15 Mn 37 Mo 07 Ti 40 noHEA  C14_LAVES 0.92176 HCP_A3 0.07824
Al 01 Cr 15 Mn 37 Mo 09 Ti 38 noHEA  C14_LAVES 0.95700 HCP_A3 0.04300
Al 01 Cr 15 Mn 37 Mo 11 Ti 36 noHEA  C14_LAVES 0.99329 HCP_A3 0.00671
Al 01 Cr 15 Mn 37 Mo 13 Ti 34 noHEA  C14_LAVES 1.00000
Al 01 Cr 15 Mn 37 Mo 15 Ti 32 noHEA  BCC_B2#1 DISORD 0.00988 C14_LAVES 0.95739 CR3MN5 0.03272
Al 01 Cr 15 Mn 37 Mo 17 Ti 30 noHEA  BCC_B2#1 DISORD 0.04327 C14_LAVES 0.89238 CR3MN5 0.06435
Al 01 Cr 15 Mn 37 Mo 19 Ti 28 noHEA  BCC_B2#1 DISORD 0.07658 C14_LAVES 0.82745 CR3MN5 0.09598
Al 01 Cr 15 Mn 37 Mo 21 Ti 26 noHEA  BCC_B2#1 DISORD 0.10978 C14_LAVES 0.76264 CR3MN5 0.12758
Al 01 Cr 15 Mn 37 Mo 23 Ti 24 noHEA  BCC_B2#1 DISORD 0.14285 C14_LAVES 0.69800 CR3MN5 0.15914
Al 01 Cr 15 Mn 37 Mo 25 Ti 22 noHEA  BCC_B2#1 DISORD 0.17574 C14_LAVES 0.63363 CR3MN5 0.19063
Al 01 Cr 15 Mn 37 Mo 27 Ti 20 noHEA  BCC_B2#1 DISORD 0.20838 C14_LAVES 0.56966 CR3MN5 0.22197
Al 01 Cr 15 Mn 37 Mo 29 Ti 18 noHEA  BCC_B2#1 DISORD 0.24065 C14_LAVES 0.50630 CR3MN5 0.25305
Al 01 Cr 15 Mn 37 Mo 31 Ti 16 noHEA  BCC_B2#1 DISORD 0.27240 C14_LAVES 0.44393 CR3MN5 0.28367
Al 01 Cr 15 Mn 37 Mo 33 Ti 14 noHEA  BCC_B2#1 DISORD 0.30334 C14_LAVES 0.38320 CR3MN5 0.31346
Al 01 Cr 15 Mn 37 Mo 35 Ti 12 noHEA  BCC_B2#1 DISORD 0.33307 C14_LAVES 0.32524 CR3MN5 0.34169
Al 01 Cr 15 Mn 37 Mo 37 Ti 10 noHEA  BCC_B2#1 DISORD 0.30289 C14_LAVES 0.26846 CR3MN5 0.31037 SIGMA ORD 0.11828
Al 01 Cr 15 Mn 37 Mo 39 Ti 08 noHEA  BCC_B2#1 DISORD 0.27098 C14_LAVES 0.21152 CR3MN5 0.27706 SIGMA ORD 0.24045
Al 01 Cr 15 Mn 37 Mo 41 Ti 06 noHEA  BCC_B2#1 DISORD 0.24192 C14_LAVES 0.15440 CR3MN5 0.24606 SIGMA ORD 0.35761
Al 01 Cr 15 Mn 37 Mo 43 Ti 04 noHEA  BCC_B2#1 DISORD 0.20056 C14_LAVES 0.09818 CR3MN5 0.21248 CR3SI_A15 0.00936 SIGMA ORD 0.47942
Al 01 Cr 15 Mn 37 Mo 45 Ti 02 noHEA  BCC_B2#1 DISORD 0.15574 C14_LAVES 0.04221 CR3MN5 0.17782 CR3SI_A15 0.02089 SIGMA ORD 0.60334
Al 01 Cr 15 Mn 39 Mo 01 Ti 44 noHEA  C14_LAVES 0.85233 HCP_A3 0.14767
Al 01 Cr 15 Mn 39 Mo 03 Ti 42 noHEA  C14_LAVES 0.88606 HCP_A3 0.11394
Al 01 Cr 15 Mn 39 Mo 05 Ti 40 noHEA  C14_LAVES 0.92036 HCP_A3 0.07964
Al 01 Cr 15 Mn 39 Mo 07 Ti 38 noHEA  C14_LAVES 0.95540 HCP_A3 0.04460
Al 01 Cr 15 Mn 39 Mo 09 Ti 36 noHEA  C14_LAVES 0.99145 HCP_A3 0.00855
Al 01 Cr 15 Mn 39 Mo 11 Ti 34 noHEA  C14_LAVES 1.00000
Al 01 Cr 15 Mn 39 Mo 13 Ti 32 noHEA  C14_LAVES 0.95888 CR3MN5 0.04112
Al 01 Cr 15 Mn 39 Mo 15 Ti 30 noHEA  BCC_B2#1 DISORD 0.02148 C14_LAVES 0.89576 CR3MN5 0.08276
Al 01 Cr 15 Mn 39 Mo 17 Ti 28 noHEA  BCC_B2#1 DISORD 0.05480 C14_LAVES 0.83089 CR3MN5 0.11430
Al 01 Cr 15 Mn 39 Mo 19 Ti 26 noHEA  BCC_B2#1 DISORD 0.08803 C14_LAVES 0.76617 CR3MN5 0.14580
Al 01 Cr 15 Mn 39 Mo 21 Ti 24 noHEA  BCC_B2#1 DISORD 0.12111 C14_LAVES 0.70167 CR3MN5 0.17722
Al 01 Cr 15 Mn 39 Mo 23 Ti 22 noHEA  BCC_B2#1 DISORD 0.15401 C14_LAVES 0.63749 CR3MN5 0.20850
Al 01 Cr 15 Mn 39 Mo 25 Ti 20 noHEA  BCC_B2#1 DISORD 0.18666 C14_LAVES 0.57378 CR3MN5 0.23956
Al 01 Cr 15 Mn 39 Mo 27 Ti 18 noHEA  BCC_B2#1 DISORD 0.21893 C14_LAVES 0.51083 CR3MN5 0.27024
Al 01 Cr 15 Mn 39 Mo 29 Ti 16 noHEA  BCC_B2#1 DISORD 0.25067 C14_LAVES 0.44908 CR3MN5 0.30025
Al 01 Cr 15 Mn 39 Mo 31 Ti 14 noHEA  BCC_B2#1 DISORD 0.28160 C14_LAVES 0.38931 CR3MN5 0.32908
Al 01 Cr 15 Mn 39 Mo 33 Ti 12 noHEA  BCC_B2#1 DISORD 0.26851 C14_LAVES 0.33214 CR3MN5 0.31443 SIGMA ORD 0.08492
Al 01 Cr 15 Mn 39 Mo 35 Ti 10 noHEA  BCC_B2#1 DISORD 0.23598 C14_LAVES 0.27521 CR3MN5 0.28064 SIGMA#2 ORD 0.20817
Al 01 Cr 15 Mn 39 Mo 37 Ti 08 noHEA  BCC_B2#1 DISORD 0.20569 C14_LAVES 0.21812 CR3MN5 0.24868 SIGMA ORD 0.32750
Al 01 Cr 15 Mn 39 Mo 39 Ti 06 noHEA  BCC_B2#1 DISORD 0.17408 C14_LAVES 0.16116 CR3MN5 0.21798 CR3SI_A15 0.00294 SIGMA ORD 0.44384
Al 01 Cr 15 Mn 39 Mo 41 Ti 04 noHEA  BCC_B2#1 DISORD 0.12926 C14_LAVES 0.10518 CR3MN5 0.18332 CR3SI_A15 0.01448 SIGMA ORD 0.56776
Al 01 Cr 15 Mn 39 Mo 43 Ti 02 noHEA  BCC_B2#1 DISORD 0.08445 C14_LAVES 0.04921 CR3MN5 0.14866 CR3SI_A15 0.02601 SIGMA ORD 0.69168
Al 01 Cr 15 Mn 41 Mo 01 Ti 42 noHEA  C14_LAVES 0.88498 HCP_A3 0.11502
Al 01 Cr 15 Mn 41 Mo 03 Ti 40 noHEA  C14_LAVES 0.91907 HCP_A3 0.08093
Al 01 Cr 15 Mn 41 Mo 05 Ti 38 noHEA  C14_LAVES 0.95388 HCP_A3 0.04612
Al 01 Cr 15 Mn 41 Mo 07 Ti 36 noHEA  C14_LAVES 0.98967 HCP_A3 0.01033
Al 01 Cr 15 Mn 41 Mo 09 Ti 34 noHEA  C14_LAVES 1.00000
Al 01 Cr 15 Mn 41 Mo 11 Ti 32 noHEA  C14_LAVES 0.95885 CR3MN5 0.04115
Al 01 Cr 15 Mn 41 Mo 13 Ti 30 noHEA  C14_LAVES 0.89903 CR3MN5 0.10097
Al 01 Cr 15 Mn 41 Mo 15 Ti 28 noHEA  BCC_B2#1 DISORD 0.03334 C14_LAVES 0.83423 CR3MN5 0.13243
Al 01 Cr 15 Mn 41 Mo 17 Ti 26 noHEA  BCC_B2#1 DISORD 0.06660 C14_LAVES 0.76960 CR3MN5 0.16380
Al 01 Cr 15 Mn 41 Mo 19 Ti 24 noHEA  BCC_B2#1 DISORD 0.09974 C14_LAVES 0.70522 CR3MN5 0.19504
Al 01 Cr 15 Mn 41 Mo 21 Ti 22 noHEA  BCC_B2#1 DISORD 0.13270 C14_LAVES 0.64122 CR3MN5 0.22608
Al 01 Cr 15 Mn 41 Mo 23 Ti 20 noHEA  BCC_B2#1 DISORD 0.16540 C14_LAVES 0.57780 CR3MN5 0.25680
Al 01 Cr 15 Mn 41 Mo 25 Ti 18 noHEA  BCC_B2#1 DISORD 0.19775 C14_LAVES 0.51527 CR3MN5 0.28698
Al 01 Cr 15 Mn 41 Mo 27 Ti 16 noHEA  BCC_B2#1 DISORD 0.22959 C14_LAVES 0.45418 CR3MN5 0.31624
Al 01 Cr 15 Mn 41 Mo 29 Ti 14 noHEA  BCC_B2#1 DISORD 0.23416 C14_LAVES 0.39585 CR3MN5 0.31850 SIGMA ORD 0.05149
Al 01 Cr 15 Mn 41 Mo 31 Ti 12 noHEA  BCC_B2#1 DISORD 0.20115 C14_LAVES 0.33893 CR3MN5 0.28432 SIGMA ORD 0.17560
Al 01 Cr 15 Mn 41 Mo 33 Ti 10 noHEA  BCC_B2#1 DISORD 0.16994 C14_LAVES 0.28187 CR3MN5 0.25164 SIGMA ORD 0.29654
Al 01 Cr 15 Mn 41 Mo 35 Ti 08 noHEA  BCC_B2#1 DISORD 0.14172 C14_LAVES 0.22459 CR3MN5 0.22142 SIGMA ORD 0.41227
Al 01 Cr 15 Mn 41 Mo 37 Ti 06 noHEA  BCC_B2#1 DISORD 0.10279 C14_LAVES 0.16816 CR3MN5 0.18882 CR3SI_A15 0.00806 SIGMA ORD 0.53218
Al 01 Cr 15 Mn 41 Mo 39 Ti 04 noHEA  BCC_B2#1 DISORD 0.05797 C14_LAVES 0.11218 CR3MN5 0.15416 CR3SI_A15 0.01959 SIGMA ORD 0.65610
Al 01 Cr 15 Mn 41 Mo 41 Ti 02 noHEA  BCC_B2#1 DISORD 0.01315 C14_LAVES 0.05621 CR3MN5 0.11949 CR3SI_A15 0.03112 SIGMA ORD 0.78002
Al 01 Cr 15 Mn 43 Mo 01 Ti 40 noHEA  C14_LAVES 0.91787 HCP_A3 0.08213
Al 01 Cr 15 Mn 43 Mo 03 Ti 38 noHEA  C14_LAVES 0.95245 HCP_A3 0.04755
Al 01 Cr 15 Mn 43 Mo 05 Ti 36 noHEA  C14_LAVES 0.98795 HCP_A3 0.01205
Al 01 Cr 15 Mn 43 Mo 07 Ti 34 noHEA  C14_LAVES 1.00000
Al 01 Cr 15 Mn 43 Mo 09 Ti 32 noHEA  C14_LAVES 0.95885 CR3MN5 0.04115
Al 01 Cr 15 Mn 43 Mo 11 Ti 30 noHEA  C14_LAVES 0.89902 CR3MN5 0.10098
Al 01 Cr 15 Mn 43 Mo 13 Ti 28 noHEA  BCC_B2#1 DISORD 0.01219 C14_LAVES 0.83743 CR3MN5 0.15038
Al 01 Cr 15 Mn 43 Mo 15 Ti 26 noHEA  BCC_B2#1 DISORD 0.04554 C14_LAVES 0.77288 CR3MN5 0.18158
Al 01 Cr 15 Mn 43 Mo 17 Ti 24 noHEA  BCC_B2#1 DISORD 0.07877 C14_LAVES 0.70862 CR3MN5 0.21261
Al 01 Cr 15 Mn 43 Mo 19 Ti 22 noHEA  BCC_B2#1 DISORD 0.11183 C14_LAVES 0.64481 CR3MN5 0.24336
Al 01 Cr 15 Mn 43 Mo 21 Ti 20 noHEA  BCC_B2#1 DISORD 0.14467 C14_LAVES 0.58167 CR3MN5 0.27366
Al 01 Cr 15 Mn 43 Mo 23 Ti 18 noHEA  BCC_B2#1 DISORD 0.17718 C14_LAVES 0.51959 CR3MN5 0.30323
Al 01 Cr 15 Mn 43 Mo 25 Ti 16 noHEA  BCC_B2#1 DISORD 0.19983 C14_LAVES 0.45957 CR3MN5 0.32258 SIGMA ORD 0.01802
Al 01 Cr 15 Mn 43 Mo 27 Ti 14 noHEA  BCC_B2#1 DISORD 0.16642 C14_LAVES 0.40267 CR3MN5 0.28807 SIGMA ORD 0.14284
Al 01 Cr 15 Mn 43 Mo 29 Ti 12 noHEA  BCC_B2#1 DISORD 0.13451 C14_LAVES 0.34564 CR3MN5 0.25482 SIGMA ORD 0.26502
Al 01 Cr 15 Mn 43 Mo 31 Ti 10 noHEA  BCC_B2#1 DISORD 0.10496 C14_LAVES 0.28842 CR3MN5 0.22354 SIGMA ORD 0.38307
Al 01 Cr 15 Mn 43 Mo 33 Ti 08 noHEA  BCC_B2#1 DISORD 0.07631 C14_LAVES 0.23113 CR3MN5 0.19432 CR3SI_A15 0.00165 SIGMA ORD 0.49660
Al 01 Cr 15 Mn 43 Mo 35 Ti 06 noHEA  BCC_B2#1 DISORD 0.03150 C14_LAVES 0.17515 CR3MN5 0.15965 CR3SI_A15 0.01318 SIGMA ORD 0.62052
Al 01 Cr 15 Mn 43 Mo 37 Ti 04 noHEA  C14_LAVES 0.11796 CR3MN5 0.13479 CR3SI_A15 0.02349 SIGMA ORD 0.72376
Al 01 Cr 15 Mn 43 Mo 39 Ti 02 noHEA  C14_LAVES 0.05783 CR3MN5 0.13268 CR3SI_A15 0.03145 SIGMA ORD 0.77803
Al 01 Cr 15 Mn 45 Mo 01 Ti 38 noHEA  C14_LAVES 0.95109 HCP_A3 0.04891
Al 01 Cr 15 Mn 45 Mo 03 Ti 36 noHEA  C14_LAVES 0.98629 HCP_A3 0.01371
Al 01 Cr 15 Mn 45 Mo 05 Ti 34 noHEA  C14_LAVES 1.00000
Al 01 Cr 15 Mn 45 Mo 07 Ti 32 noHEA  C14_LAVES 0.95887 CR3MN5 0.04113
Al 01 Cr 15 Mn 45 Mo 09 Ti 30 noHEA  C14_LAVES 0.89903 CR3MN5 0.10097
Al 01 Cr 15 Mn 45 Mo 11 Ti 28 noHEA  C14_LAVES 0.83923 CR3MN5 0.16077
Al 01 Cr 15 Mn 45 Mo 13 Ti 26 noHEA  BCC_B2#1 DISORD 0.02486 C14_LAVES 0.77599 CR3MN5 0.19915
Al 01 Cr 15 Mn 45 Mo 15 Ti 24 noHEA  BCC_B2#1 DISORD 0.05822 C14_LAVES 0.71185 CR3MN5 0.22993
Al 01 Cr 15 Mn 45 Mo 17 Ti 22 noHEA  BCC_B2#1 DISORD 0.09146 C14_LAVES 0.64822 CR3MN5 0.26032
Al 01 Cr 15 Mn 45 Mo 19 Ti 20 noHEA  BCC_B2#1 DISORD 0.12451 C14_LAVES 0.58537 CR3MN5 0.29012
Al 01 Cr 15 Mn 45 Mo 21 Ti 18 noHEA  BCC_B2#1 DISORD 0.15731 C14_LAVES 0.52377 CR3MN5 0.31891
Al 01 Cr 15 Mn 45 Mo 23 Ti 16 noHEA  BCC_B2#1 DISORD 0.13177 C14_LAVES 0.46642 CR3MN5 0.29188 SIGMA ORD 0.10993
Al 01 Cr 15 Mn 45 Mo 25 Ti 14 noHEA  BCC_B2#1 DISORD 0.09930 C14_LAVES 0.40942 CR3MN5 0.25817 SIGMA#2 ORD 0.23311
Al 01 Cr 15 Mn 45 Mo 27 Ti 12 noHEA  BCC_B2#1 DISORD 0.06875 C14_LAVES 0.35226 CR3MN5 0.22608 SIGMA ORD 0.35292
Al 01 Cr 15 Mn 45 Mo 29 Ti 10 noHEA  BCC_B2#1 DISORD 0.04129 C14_LAVES 0.29482 CR3MN5 0.19655 SIGMA ORD 0.46733
Al 01 Cr 15 Mn 45 Mo 31 Ti 08 noHEA  BCC_B2#1 DISORD 0.00502 C14_LAVES 0.23813 CR3MN5 0.16515 CR3SI_A15 0.00676 SIGMA ORD 0.58494
Al 01 Cr 15 Mn 45 Mo 33 Ti 06 noHEA  C14_LAVES 0.17855 CR3MN5 0.15939 CR3SI_A15 0.01423 SIGMA ORD 0.64783
Al 01 Cr 15 Mn 45 Mo 35 Ti 04 noHEA  C14_LAVES 0.11847 CR3MN5 0.15668 CR3SI_A15 0.02190 SIGMA ORD 0.70296
Al 01 Cr 15 Mn 45 Mo 37 Ti 02 noHEA  C14_LAVES 0.05828 CR3MN5 0.15337 CR3SI_A15 0.03053 SIGMA ORD 0.75783
Al 01 Cr 15 Mn 47 Mo 01 Ti 36 noHEA  C14_LAVES 0.98471 HCP_A3 0.01528
Al 01 Cr 15 Mn 47 Mo 03 Ti 34 noHEA  C14_LAVES 1.00000
Al 01 Cr 15 Mn 47 Mo 05 Ti 32 noHEA  C14_LAVES 0.95891 CR3MN5 0.04109
Al 01 Cr 15 Mn 47 Mo 07 Ti 30 noHEA  C14_LAVES 0.89907 CR3MN5 0.10093
Al 01 Cr 15 Mn 47 Mo 09 Ti 28 noHEA  C14_LAVES 0.83927 CR3MN5 0.16073
Al 01 Cr 15 Mn 47 Mo 11 Ti 26 noHEA  BCC_B2#1 DISORD 0.00459 C14_LAVES 0.77891 CR3MN5 0.21649
Al 01 Cr 15 Mn 47 Mo 13 Ti 24 noHEA  BCC_B2#1 DISORD 0.03816 C14_LAVES 0.71488 CR3MN5 0.24696
Al 01 Cr 15 Mn 47 Mo 15 Ti 22 noHEA  BCC_B2#1 DISORD 0.07163 C14_LAVES 0.65144 CR3MN5 0.27693
Al 01 Cr 15 Mn 47 Mo 17 Ti 20 noHEA  BCC_B2#1 DISORD 0.10500 C14_LAVES 0.58890 CR3MN5 0.30610
Al 01 Cr 15 Mn 47 Mo 19 Ti 18 noHEA  BCC_B2#1 DISORD 0.09717 C14_LAVES 0.53018 CR3MN5 0.29573 SIGMA ORD 0.07692
Al 01 Cr 15 Mn 47 Mo 21 Ti 16 noHEA  BCC_B2#1 DISORD 0.06424 C14_LAVES 0.47321 CR3MN5 0.26164 SIGMA ORD 0.20091
Al 01 Cr 15 Mn 47 Mo 23 Ti 14 noHEA  BCC_B2#1 DISORD 0.03291 C14_LAVES 0.41609 CR3MN5 0.22890 SIGMA ORD 0.32209
Al 01 Cr 15 Mn 47 Mo 25 Ti 12 noHEA  BCC_B2#1 DISORD 0.00405 C14_LAVES 0.35875 CR3MN5 0.19823 SIGMA ORD 0.43897
Al 01 Cr 15 Mn 47 Mo 27 Ti 10 noHEA  C14_LAVES 0.29917 CR3MN5 0.18794 SIGMA ORD 0.51289
Al 01 Cr 15 Mn 47 Mo 29 Ti 08 noHEA  C14_LAVES 0.23922 CR3MN5 0.18349 CR3SI_A15 0.00432 SIGMA ORD 0.57297
Al 01 Cr 15 Mn 47 Mo 31 Ti 06 noHEA  C14_LAVES 0.17920 CR3MN5 0.18011 CR3SI_A15 0.01163 SIGMA ORD 0.62905
Al 01 Cr 15 Mn 47 Mo 33 Ti 04 noHEA  C14_LAVES 0.11902 CR3MN5 0.17074 CR3SI_A15 0.02003 SIGMA#1 ORD 0.68306 SIGMA#2 ORD 0.00714
Al 01 Cr 15 Mn 47 Mo 35 Ti 02 noHEA  C14_LAVES 0.05809 CR3MN5 0.10182 CR3SI_A15 0.03025 SIGMA#1 ORD 0.71683 SIGMA#2 ORD 0.09301
Al 01 Cr 15 Mn 49 Mo 01 Ti 34 noHEA  C14_LAVES 1.00000
Al 01 Cr 15 Mn 49 Mo 03 Ti 32 noHEA  C14_LAVES 0.95898 CR3MN5 0.04102
Al 01 Cr 15 Mn 49 Mo 05 Ti 30 noHEA  C14_LAVES 0.89914 CR3MN5 0.10086
Al 01 Cr 15 Mn 49 Mo 07 Ti 28 noHEA  C14_LAVES 0.83935 CR3MN5 0.16065
Al 01 Cr 15 Mn 49 Mo 09 Ti 26 noHEA  C14_LAVES 0.77963 CR3MN5 0.22037
Al 01 Cr 15 Mn 49 Mo 11 Ti 24 noHEA  BCC_B2#1 DISORD 0.01860 C14_LAVES 0.71770 CR3MN5 0.26370
Al 01 Cr 15 Mn 49 Mo 13 Ti 22 noHEA  BCC_B2#1 DISORD 0.05242 C14_LAVES 0.65444 CR3MN5 0.29314
Al 01 Cr 15 Mn 49 Mo 15 Ti 20 noHEA  BCC_B2#1 DISORD 0.06261 C14_LAVES 0.59395 CR3MN5 0.29960 SIGMA ORD 0.04384
Al 01 Cr 15 Mn 49 Mo 17 Ti 18 noHEA  BCC_B2#1 DISORD 0.02930 C14_LAVES 0.53700 CR3MN5 0.26520 SIGMA ORD 0.16850
Al 01 Cr 15 Mn 49 Mo 19 Ti 16 noHEA  C14_LAVES 0.47969 CR3MN5 0.23418 SIGMA ORD 0.28613
Al 01 Cr 15 Mn 49 Mo 21 Ti 14 noHEA  C14_LAVES 0.41974 CR3MN5 0.22751 SIGMA ORD 0.35276
Al 01 Cr 15 Mn 49 Mo 23 Ti 12 noHEA  C14_LAVES 0.35982 CR3MN5 0.22000 SIGMA ORD 0.42018
Al 01 Cr 15 Mn 49 Mo 25 Ti 10 noHEA  C14_LAVES 0.29993 CR3MN5 0.21168 SIGMA ORD 0.48840
Al 01 Cr 15 Mn 49 Mo 27 Ti 08 noHEA  C14_LAVES 0.24007 CR3MN5 0.20294 CR3SI_A15 0.00057 SIGMA ORD 0.55641
Al 01 Cr 15 Mn 49 Mo 29 Ti 06 noHEA  C14_LAVES 0.17945 CR3MN5 0.15494 CR3SI_A15 0.00990 SIGMA#1 ORD 0.59772 SIGMA#2 ORD 0.05799
Al 01 Cr 15 Mn 49 Mo 31 Ti 04 noHEA  C14_LAVES 0.11852 CR3MN5 0.08603 CR3SI_A15 0.02012 SIGMA#1 ORD 0.63148 SIGMA#2 ORD 0.14385
Al 01 Cr 15 Mn 49 Mo 33 Ti 02 noHEA  C14_LAVES 0.05759 CR3MN5 0.01711 CR3SI_A15 0.03033 SIGMA#1 ORD 0.66525 SIGMA#2 ORD 0.22972
Al 01 Cr 17 Mn 01 Mo 33 Ti 48 noHEA  BCC_B2#1 DISORD 0.58235 C14_LAVES 0.32292 C15_LAVES 0.09473
Al 01 Cr 17 Mn 01 Mo 35 Ti 46 noHEA  BCC_B2#1 DISORD 0.57107 C14_LAVES 0.34653 C15_LAVES 0.08240
Al 01 Cr 17 Mn 01 Mo 37 Ti 44 noHEA  BCC_B2#1 DISORD 0.56204 C14_LAVES 0.37559 C15_LAVES 0.06237
Al 01 Cr 17 Mn 01 Mo 39 Ti 42 noHEA  BCC_B2#1 DISORD 0.55581 C14_LAVES 0.41211 C15_LAVES 0.03209
Al 01 Cr 17 Mn 01 Mo 41 Ti 40 noHEA  BCC_B2#1 DISORD 0.55147 C14_LAVES 0.44853
Al 01 Cr 17 Mn 01 Mo 43 Ti 38 noHEA  BCC_B2#1 DISORD 0.54573 C14_LAVES 0.45427
Al 01 Cr 17 Mn 01 Mo 45 Ti 36 noHEA  BCC_B2#1 DISORD 0.54359 C14_LAVES 0.45641
Al 01 Cr 17 Mn 01 Mo 47 Ti 34 noHEA  BCC_B2#1 DISORD 0.54561 C14_LAVES 0.45439
Al 01 Cr 17 Mn 01 Mo 49 Ti 32 noHEA  BCC_B2#1 DISORD 0.55204 C14_LAVES 0.44796
Al 01 Cr 17 Mn 03 Mo 31 Ti 48 noHEA  BCC_B2#1 DISORD 0.54306 C14_LAVES 0.45694
Al 01 Cr 17 Mn 03 Mo 33 Ti 46 noHEA  BCC_B2#1 DISORD 0.52680 C14_LAVES 0.47320
Al 01 Cr 17 Mn 03 Mo 35 Ti 44 noHEA  BCC_B2#1 DISORD 0.51169 C14_LAVES 0.48831
Al 01 Cr 17 Mn 03 Mo 37 Ti 42 noHEA  BCC_B2#1 DISORD 0.49835 C14_LAVES 0.50165
Al 01 Cr 17 Mn 03 Mo 39 Ti 40 noHEA  BCC_B2#1 DISORD 0.48769 C14_LAVES 0.51231
Al 01 Cr 17 Mn 03 Mo 41 Ti 38 noHEA  BCC_B2#1 DISORD 0.48073 C14_LAVES 0.51927
Al 01 Cr 17 Mn 03 Mo 43 Ti 36 noHEA  BCC_B2#1 DISORD 0.47851 C14_LAVES 0.52149
Al 01 Cr 17 Mn 03 Mo 45 Ti 34 noHEA  BCC_B2#1 DISORD 0.48177 C14_LAVES 0.51823
Al 01 Cr 17 Mn 03 Mo 47 Ti 32 noHEA  BCC_B2#1 DISORD 0.49065 C14_LAVES 0.50935
Al 01 Cr 17 Mn 03 Mo 49 Ti 30 noHEA  BCC_B2#1 DISORD 0.50471 C14_LAVES 0.49529
Al 01 Cr 17 Mn 05 Mo 29 Ti 48 noHEA  BCC_B2#1 DISORD 0.49394 C14_LAVES 0.50606
Al 01 Cr 17 Mn 05 Mo 31 Ti 46 noHEA  BCC_B2#1 DISORD 0.47447 C14_LAVES 0.52553
Al 01 Cr 17 Mn 05 Mo 33 Ti 44 noHEA  BCC_B2#1 DISORD 0.45610 C14_LAVES 0.54390
Al 01 Cr 17 Mn 05 Mo 35 Ti 42 noHEA  BCC_B2#1 DISORD 0.43959 C14_LAVES 0.56041
Al 01 Cr 17 Mn 05 Mo 37 Ti 40 noHEA  BCC_B2#1 DISORD 0.42613 C14_LAVES 0.57387
Al 01 Cr 17 Mn 05 Mo 39 Ti 38 noHEA  BCC_B2#1 DISORD 0.41725 C14_LAVES 0.58275
Al 01 Cr 17 Mn 05 Mo 41 Ti 36 noHEA  BCC_B2#1 DISORD 0.41453 C14_LAVES 0.58547
Al 01 Cr 17 Mn 05 Mo 43 Ti 34 noHEA  BCC_B2#1 DISORD 0.41906 C14_LAVES 0.58094
Al 01 Cr 17 Mn 05 Mo 45 Ti 32 noHEA  BCC_B2#1 DISORD 0.43082 C14_LAVES 0.56918
Al 01 Cr 17 Mn 05 Mo 47 Ti 30 noHEA  BCC_B2#1 DISORD 0.44875 C14_LAVES 0.55125
Al 01 Cr 17 Mn 05 Mo 49 Ti 28 noHEA  BCC_B2#1 DISORD 0.47135 C14_LAVES 0.52865
Al 01 Cr 17 Mn 07 Mo 27 Ti 48 noHEA  BCC_B2#1 DISORD 0.44978 C14_LAVES 0.55022
Al 01 Cr 17 Mn 07 Mo 29 Ti 46 noHEA  BCC_B2#1 DISORD 0.42689 C14_LAVES 0.57311
Al 01 Cr 17 Mn 07 Mo 31 Ti 44 noHEA  BCC_B2#1 DISORD 0.40487 C14_LAVES 0.59513
Al 01 Cr 17 Mn 07 Mo 33 Ti 42 noHEA  BCC_B2#1 DISORD 0.38456 C14_LAVES 0.61544
Al 01 Cr 17 Mn 07 Mo 35 Ti 40 noHEA  BCC_B2#1 DISORD 0.36742 C14_LAVES 0.63258
Al 01 Cr 17 Mn 07 Mo 37 Ti 38 noHEA  BCC_B2#1 DISORD 0.35565 C14_LAVES 0.64435
Al 01 Cr 17 Mn 07 Mo 39 Ti 36 noHEA  BCC_B2#1 DISORD 0.35182 C14_LAVES 0.64818
Al 01 Cr 17 Mn 07 Mo 41 Ti 34 noHEA  BCC_B2#1 DISORD 0.35771 C14_LAVES 0.64229
Al 01 Cr 17 Mn 07 Mo 43 Ti 32 noHEA  BCC_B2#1 DISORD 0.37306 C14_LAVES 0.62694
Al 01 Cr 17 Mn 07 Mo 45 Ti 30 noHEA  BCC_B2#1 DISORD 0.39570 C14_LAVES 0.60430
Al 01 Cr 17 Mn 07 Mo 47 Ti 28 noHEA  BCC_B2#1 DISORD 0.42307 C14_LAVES 0.57693
Al 01 Cr 17 Mn 07 Mo 49 Ti 26 noHEA  BCC_B2#1 DISORD 0.45327 C14_LAVES 0.54673
Al 01 Cr 17 Mn 09 Mo 25 Ti 48 noHEA  BCC_B2#1 DISORD 0.41105 C14_LAVES 0.58895
Al 01 Cr 17 Mn 09 Mo 27 Ti 46 noHEA  BCC_B2#1 DISORD 0.38470 C14_LAVES 0.61530
Al 01 Cr 17 Mn 09 Mo 29 Ti 44 noHEA  BCC_B2#1 DISORD 0.35884 C14_LAVES 0.64116
Al 01 Cr 17 Mn 09 Mo 31 Ti 42 noHEA  BCC_B2#1 DISORD 0.33424 C14_LAVES 0.66576
Al 01 Cr 17 Mn 09 Mo 33 Ti 40 noHEA  BCC_B2#1 DISORD 0.31251 C14_LAVES 0.68749
Al 01 Cr 17 Mn 09 Mo 35 Ti 38 noHEA  BCC_B2#1 DISORD 0.29656 C14_LAVES 0.70344
Al 01 Cr 17 Mn 09 Mo 37 Ti 36 noHEA  BCC_B2#1 DISORD 0.29055 C14_LAVES 0.70945
Al 01 Cr 17 Mn 09 Mo 39 Ti 34 noHEA  BCC_B2#1 DISORD 0.29787 C14_LAVES 0.70213
Al 01 Cr 17 Mn 09 Mo 41 Ti 32 noHEA  BCC_B2#1 DISORD 0.31783 C14_LAVES 0.68217
Al 01 Cr 17 Mn 09 Mo 43 Ti 30 noHEA  BCC_B2#1 DISORD 0.34622 C14_LAVES 0.65378
Al 01 Cr 17 Mn 09 Mo 45 Ti 28 noHEA  BCC_B2#1 DISORD 0.37897 C14_LAVES 0.62103
Al 01 Cr 17 Mn 09 Mo 47 Ti 26 noHEA  BCC_B2#1 DISORD 0.41368 C14_LAVES 0.58632
Al 01 Cr 17 Mn 09 Mo 49 Ti 24 noHEA  BCC_B2#1 DISORD 0.44932 C14_LAVES 0.55068
Al 01 Cr 17 Mn 11 Mo 23 Ti 48 noHEA  BCC_B2#1 DISORD 0.37810 C14_LAVES 0.62190
Al 01 Cr 17 Mn 11 Mo 25 Ti 46 noHEA  BCC_B2#1 DISORD 0.34840 C14_LAVES 0.65160
Al 01 Cr 17 Mn 11 Mo 27 Ti 44 noHEA  BCC_B2#1 DISORD 0.31878 C14_LAVES 0.68122
Al 01 Cr 17 Mn 11 Mo 29 Ti 42 noHEA  BCC_B2#1 DISORD 0.28974 C14_LAVES 0.71026
Al 01 Cr 17 Mn 11 Mo 31 Ti 40 noHEA  BCC_B2#1 DISORD 0.26273 C14_LAVES 0.73727
Al 01 Cr 17 Mn 11 Mo 33 Ti 38 noHEA  BCC_B2#1 DISORD 0.24105 C14_LAVES 0.75895
Al 01 Cr 17 Mn 11 Mo 35 Ti 36 noHEA  BCC_B2#1 DISORD 0.23102 C14_LAVES 0.76898
Al 01 Cr 17 Mn 11 Mo 37 Ti 34 noHEA  BCC_B2#1 DISORD 0.23964 C14_LAVES 0.76036
Al 01 Cr 17 Mn 11 Mo 39 Ti 32 noHEA  BCC_B2#1 DISORD 0.26574 C14_LAVES 0.73426
Al 01 Cr 17 Mn 11 Mo 41 Ti 30 noHEA  BCC_B2#1 DISORD 0.30105 C14_LAVES 0.69895
Al 01 Cr 17 Mn 11 Mo 43 Ti 28 noHEA  BCC_B2#1 DISORD 0.33954 C14_LAVES 0.66046
Al 01 Cr 17 Mn 11 Mo 45 Ti 26 noHEA  BCC_B2#1 DISORD 0.37871 C14_LAVES 0.62129
Al 01 Cr 17 Mn 11 Mo 47 Ti 24 noHEA  BCC_B2#1 DISORD 0.41788 C14_LAVES 0.58212
Al 01 Cr 17 Mn 11 Mo 49 Ti 22 noHEA  BCC_B2#1 DISORD 0.45719 C14_LAVES 0.54281
Al 01 Cr 17 Mn 13 Mo 21 Ti 48 noHEA  BCC_B2#1 DISORD 0.35107 C14_LAVES 0.64893
Al 01 Cr 17 Mn 13 Mo 23 Ti 46 noHEA  BCC_B2#1 DISORD 0.31829 C14_LAVES 0.68171
Al 01 Cr 17 Mn 13 Mo 25 Ti 44 noHEA  BCC_B2#1 DISORD 0.28520 C14_LAVES 0.71480
Al 01 Cr 17 Mn 13 Mo 27 Ti 42 noHEA  BCC_B2#1 DISORD 0.25200 C14_LAVES 0.74800
Al 01 Cr 17 Mn 13 Mo 29 Ti 40 noHEA  BCC_B2#1 DISORD 0.21957 C14_LAVES 0.78043
Al 01 Cr 17 Mn 13 Mo 31 Ti 38 noHEA  BCC_B2#1 DISORD 0.19079 C14_LAVES 0.80921
Al 01 Cr 17 Mn 13 Mo 33 Ti 36 noHEA  BCC_B2#1 DISORD 0.17380 C14_LAVES 0.82620
Al 01 Cr 17 Mn 13 Mo 35 Ti 34 noHEA  BCC_B2#1 DISORD 0.18319 C14_LAVES 0.81681
Al 01 Cr 17 Mn 13 Mo 37 Ti 32 noHEA  BCC_B2#1 DISORD 0.21770 C14_LAVES 0.78230
Al 01 Cr 17 Mn 13 Mo 39 Ti 30 noHEA  BCC_B2#1 DISORD 0.26094 C14_LAVES 0.73906
Al 01 Cr 17 Mn 13 Mo 41 Ti 28 noHEA  BCC_B2#1 DISORD 0.30511 C14_LAVES 0.69489
Al 01 Cr 17 Mn 13 Mo 43 Ti 26 noHEA  BCC_B2#1 DISORD 0.34837 C14_LAVES 0.65163
Al 01 Cr 17 Mn 13 Mo 45 Ti 24 noHEA  BCC_B2#1 DISORD 0.39072 C14_LAVES 0.60928
Al 01 Cr 17 Mn 13 Mo 47 Ti 22 noHEA  BCC_B2#1 DISORD 0.01039 BCC_B2#2 DISORD 0.43064 C14_LAVES 0.55897
Al 01 Cr 17 Mn 13 Mo 49 Ti 20 noHEA  BCC_B2#1 DISORD 0.03834 BCC_B2#2 DISORD 0.46605 C14_LAVES 0.49560
Al 01 Cr 17 Mn 15 Mo 19 Ti 48 noHEA  BCC_B2#1 DISORD 0.32989 C14_LAVES 0.67011
Al 01 Cr 17 Mn 15 Mo 21 Ti 46 noHEA  BCC_B2#1 DISORD 0.29435 C14_LAVES 0.70565
Al 01 Cr 17 Mn 15 Mo 23 Ti 44 noHEA  BCC_B2#1 DISORD 0.25827 C14_LAVES 0.74173
Al 01 Cr 17 Mn 15 Mo 25 Ti 42 noHEA  BCC_B2#1 DISORD 0.22150 C14_LAVES 0.77850
Al 01 Cr 17 Mn 15 Mo 27 Ti 40 noHEA  BCC_B2#1 DISORD 0.18428 C14_LAVES 0.81572
Al 01 Cr 17 Mn 15 Mo 29 Ti 38 noHEA  BCC_B2#1 DISORD 0.14810 C14_LAVES 0.85190
Al 01 Cr 17 Mn 15 Mo 31 Ti 36 noHEA  BCC_B2#1 DISORD 0.12026 C14_LAVES 0.87974
Al 01 Cr 17 Mn 15 Mo 33 Ti 34 noHEA  BCC_B2#1 DISORD 0.12884 C14_LAVES 0.87116
Al 01 Cr 17 Mn 15 Mo 35 Ti 32 noHEA  BCC_B2#1 DISORD 0.17502 C14_LAVES 0.82498
Al 01 Cr 17 Mn 15 Mo 37 Ti 30 noHEA  BCC_B2#1 DISORD 0.22651 C14_LAVES 0.77349
Al 01 Cr 17 Mn 15 Mo 39 Ti 28 noHEA  BCC_B2#1 DISORD 0.27575 C14_LAVES 0.72425
Al 01 Cr 17 Mn 15 Mo 41 Ti 26 noHEA  BCC_B2#1 DISORD 0.32250 C14_LAVES 0.67750
Al 01 Cr 17 Mn 15 Mo 43 Ti 24 noHEA  BCC_B2#1 DISORD 0.36759 C14_LAVES 0.63241
Al 01 Cr 17 Mn 15 Mo 45 Ti 22 noHEA  BCC_B2#1 DISORD 0.40496 BCC_B2#2 DISORD 0.02358 C14_LAVES 0.57146
Al 01 Cr 17 Mn 15 Mo 47 Ti 20 noHEA  BCC_B2#1 DISORD 0.05133 BCC_B2#2 DISORD 0.43980 C14_LAVES 0.50887
Al 01 Cr 17 Mn 15 Mo 49 Ti 18 noHEA  BCC_B2#1 DISORD 0.07868 BCC_B2#2 DISORD 0.47325 C14_LAVES 0.44807
Al 01 Cr 17 Mn 17 Mo 17 Ti 48 noHEA  BCC_B2#1 DISORD 0.31419 C14_LAVES 0.68581
Al 01 Cr 17 Mn 17 Mo 19 Ti 46 noHEA  BCC_B2#1 DISORD 0.27630 C14_LAVES 0.72370
Al 01 Cr 17 Mn 17 Mo 21 Ti 44 noHEA  BCC_B2#1 DISORD 0.23774 C14_LAVES 0.76226
Al 01 Cr 17 Mn 17 Mo 23 Ti 42 noHEA  BCC_B2#1 DISORD 0.19815 C14_LAVES 0.80185
Al 01 Cr 17 Mn 17 Mo 25 Ti 40 noHEA  BCC_B2#1 DISORD 0.15724 C14_LAVES 0.84276
Al 01 Cr 17 Mn 17 Mo 27 Ti 38 noHEA  BCC_B2#1 DISORD 0.11502 C14_LAVES 0.88498
Al 01 Cr 17 Mn 17 Mo 29 Ti 36 noHEA  BCC_B2#1 DISORD 0.07390 C14_LAVES 0.92610
Al 01 Cr 17 Mn 17 Mo 31 Ti 34 noHEA  BCC_B2#1 DISORD 0.07750 C14_LAVES 0.92250
Al 01 Cr 17 Mn 17 Mo 33 Ti 32 noHEA  BCC_B2#1 DISORD 0.13923 C14_LAVES 0.86077
Al 01 Cr 17 Mn 17 Mo 35 Ti 30 noHEA  BCC_B2#1 DISORD 0.19802 C14_LAVES 0.80198
Al 01 Cr 17 Mn 17 Mo 37 Ti 28 noHEA  BCC_B2#1 DISORD 0.25126 C14_LAVES 0.74874
Al 01 Cr 17 Mn 17 Mo 39 Ti 26 noHEA  BCC_B2#1 DISORD 0.30076 C14_LAVES 0.69924
Al 01 Cr 17 Mn 17 Mo 41 Ti 24 noHEA  BCC_B2#1 DISORD 0.34470 BCC_B2#2 DISORD 0.00911 C14_LAVES 0.64618
Al 01 Cr 17 Mn 17 Mo 43 Ti 22 noHEA  BCC_B2#1 DISORD 0.03710 BCC_B2#2 DISORD 0.38029 C14_LAVES 0.58261
Al 01 Cr 17 Mn 17 Mo 45 Ti 20 noHEA  BCC_B2#1 DISORD 0.06475 BCC_B2#2 DISORD 0.41466 C14_LAVES 0.52059
Al 01 Cr 17 Mn 17 Mo 47 Ti 18 noHEA  BCC_B2#1 DISORD 0.09208 BCC_B2#2 DISORD 0.44769 C14_LAVES 0.46023
Al 01 Cr 17 Mn 17 Mo 49 Ti 16 noHEA  BCC_B2#1 DISORD 0.47925 BCC_B2#2 DISORD 0.11920 C14_LAVES 0.40155
Al 01 Cr 17 Mn 19 Mo 15 Ti 48 noHEA  BCC_B2#1 DISORD 0.30329 C14_LAVES 0.69671
Al 01 Cr 17 Mn 19 Mo 17 Ti 46 noHEA  BCC_B2#1 DISORD 0.26351 C14_LAVES 0.73649
Al 01 Cr 17 Mn 19 Mo 19 Ti 44 noHEA  BCC_B2#1 DISORD 0.22299 C14_LAVES 0.77701
Al 01 Cr 17 Mn 19 Mo 21 Ti 42 noHEA  BCC_B2#1 DISORD 0.18132 C14_LAVES 0.81868
Al 01 Cr 17 Mn 19 Mo 23 Ti 40 noHEA  BCC_B2#1 DISORD 0.13791 C14_LAVES 0.86209
Al 01 Cr 17 Mn 19 Mo 25 Ti 38 noHEA  BCC_B2#1 DISORD 0.09188 C14_LAVES 0.90812
Al 01 Cr 17 Mn 19 Mo 27 Ti 36 noHEA  BCC_B2#1 DISORD 0.04073 C14_LAVES 0.95927
Al 01 Cr 17 Mn 19 Mo 29 Ti 34 noHEA  BCC_B2#1 DISORD 0.03238 C14_LAVES 0.96762
Al 01 Cr 17 Mn 19 Mo 31 Ti 32 noHEA  BCC_B2#1 DISORD 0.11127 C14_LAVES 0.88873
Al 01 Cr 17 Mn 19 Mo 33 Ti 30 noHEA  BCC_B2#1 DISORD 0.17517 C14_LAVES 0.82483
Al 01 Cr 17 Mn 19 Mo 35 Ti 28 noHEA  BCC_B2#1 DISORD 0.23116 C14_LAVES 0.76884
Al 01 Cr 17 Mn 19 Mo 37 Ti 26 noHEA  BCC_B2#1 DISORD 0.28270 C14_LAVES 0.71730
Al 01 Cr 17 Mn 19 Mo 39 Ti 24 noHEA  BCC_B2#1 DISORD 0.02307 BCC_B2#2 DISORD 0.32133 C14_LAVES 0.65559
Al 01 Cr 17 Mn 19 Mo 41 Ti 22 noHEA  BCC_B2#1 DISORD 0.05096 BCC_B2#2 DISORD 0.35651 C14_LAVES 0.59253
Al 01 Cr 17 Mn 19 Mo 43 Ti 20 noHEA  BCC_B2#1 DISORD 0.07858 BCC_B2#2 DISORD 0.39050 C14_LAVES 0.53092
Al 01 Cr 17 Mn 19 Mo 45 Ti 18 noHEA  BCC_B2#1 DISORD 0.42318 BCC_B2#2 DISORD 0.10599 C14_LAVES 0.47083
Al 01 Cr 17 Mn 19 Mo 47 Ti 16 noHEA  BCC_B2#1 DISORD 0.45676 BCC_B2#2 DISORD 0.10007 C14_LAVES 0.40575 CR3MN5 0.03742
Al 01 Cr 17 Mn 19 Mo 49 Ti 14 noHEA  BCC_B2#1 DISORD 0.49038 BCC_B2#2 DISORD 0.09332 C14_LAVES 0.34050 CR3MN5 0.07580
Al 01 Cr 17 Mn 21 Mo 13 Ti 48 noHEA  BCC_B2#1 DISORD 0.09037 C14_LAVES 0.76441 HCP_A3 0.14522
Al 01 Cr 17 Mn 21 Mo 15 Ti 46 noHEA  BCC_B2#1 DISORD 0.25505 C14_LAVES 0.74495
Al 01 Cr 17 Mn 21 Mo 17 Ti 44 noHEA  BCC_B2#1 DISORD 0.21310 C14_LAVES 0.78690
Al 01 Cr 17 Mn 21 Mo 19 Ti 42 noHEA  BCC_B2#1 DISORD 0.16999 C14_LAVES 0.83001
Al 01 Cr 17 Mn 21 Mo 21 Ti 40 noHEA  BCC_B2#1 DISORD 0.12507 C14_LAVES 0.87493
Al 01 Cr 17 Mn 21 Mo 23 Ti 38 noHEA  BCC_B2#1 DISORD 0.07717 C14_LAVES 0.92283
Al 01 Cr 17 Mn 21 Mo 25 Ti 36 noHEA  BCC_B2#1 DISORD 0.02262 C14_LAVES 0.97738
Al 01 Cr 17 Mn 21 Mo 27 Ti 34 noHEA  BCC_B2#1 DISORD 0.00134 C14_LAVES 0.99866
Al 01 Cr 17 Mn 21 Mo 29 Ti 32 noHEA  BCC_B2#1 DISORD 0.09076 C14_LAVES 0.90924
Al 01 Cr 17 Mn 21 Mo 31 Ti 30 noHEA  BCC_B2#1 DISORD 0.15723 C14_LAVES 0.84277
Al 01 Cr 17 Mn 21 Mo 33 Ti 28 noHEA  BCC_B2#1 DISORD 0.21485 C14_LAVES 0.78515
Al 01 Cr 17 Mn 21 Mo 35 Ti 26 noHEA  BCC_B2#1 DISORD 0.26283 BCC_B2#2 DISORD 0.00919 C14_LAVES 0.72798
Al 01 Cr 17 Mn 21 Mo 37 Ti 24 noHEA  BCC_B2#1 DISORD 0.03729 BCC_B2#2 DISORD 0.29870 C14_LAVES 0.66401
Al 01 Cr 17 Mn 21 Mo 39 Ti 22 noHEA  BCC_B2#1 DISORD 0.06514 BCC_B2#2 DISORD 0.33352 C14_LAVES 0.60133
Al 01 Cr 17 Mn 21 Mo 41 Ti 20 noHEA  BCC_B2#1 DISORD 0.36718 BCC_B2#2 DISORD 0.09261 C14_LAVES 0.53999 CR3MN5 0.00022
Al 01 Cr 17 Mn 21 Mo 43 Ti 18 noHEA  BCC_B2#1 DISORD 0.40080 BCC_B2#2 DISORD 0.08593 C14_LAVES 0.47478 CR3MN5 0.03849
Al 01 Cr 17 Mn 21 Mo 45 Ti 16 noHEA  BCC_B2#1 DISORD 0.43442 BCC_B2#2 DISORD 0.07920 C14_LAVES 0.40956 CR3MN5 0.07682
Al 01 Cr 17 Mn 21 Mo 47 Ti 14 noHEA  BCC_B2#1 DISORD 0.46805 BCC_B2#2 DISORD 0.07243 C14_LAVES 0.34431 CR3MN5 0.11521
Al 01 Cr 17 Mn 21 Mo 49 Ti 12 noHEA  BCC_B2#1 DISORD 0.50169 BCC_B2#2 DISORD 0.06560 C14_LAVES 0.27903 CR3MN5 0.15368
Al 01 Cr 17 Mn 23 Mo 11 Ti 48 noHEA  C14_LAVES 0.79084 HCP_A3 0.20916
Al 01 Cr 17 Mn 23 Mo 13 Ti 46 noHEA  BCC_B2#1 DISORD 0.02441 C14_LAVES 0.81725 HCP_A3 0.15834
Al 01 Cr 17 Mn 23 Mo 15 Ti 44 noHEA  BCC_B2#1 DISORD 0.20694 C14_LAVES 0.79306
Al 01 Cr 17 Mn 23 Mo 17 Ti 42 noHEA  BCC_B2#1 DISORD 0.16291 C14_LAVES 0.83709
Al 01 Cr 17 Mn 23 Mo 19 Ti 40 noHEA  BCC_B2#1 DISORD 0.11719 C14_LAVES 0.88281
Al 01 Cr 17 Mn 23 Mo 21 Ti 38 noHEA  BCC_B2#1 DISORD 0.06865 C14_LAVES 0.93135
Al 01 Cr 17 Mn 23 Mo 23 Ti 36 noHEA  BCC_B2#1 DISORD 0.01437 C14_LAVES 0.98563
Al 01 Cr 17 Mn 23 Mo 25 Ti 34 noHEA  C14_LAVES 1.00000
Al 01 Cr 17 Mn 23 Mo 27 Ti 32 noHEA  BCC_B2#1 DISORD 0.07622 C14_LAVES 0.92378
Al 01 Cr 17 Mn 23 Mo 29 Ti 30 noHEA  BCC_B2#1 DISORD 0.14330 C14_LAVES 0.85670
Al 01 Cr 17 Mn 23 Mo 31 Ti 28 noHEA  BCC_B2#1 DISORD 0.20170 C14_LAVES 0.79830
Al 01 Cr 17 Mn 23 Mo 33 Ti 26 noHEA  BCC_B2#1 DISORD 0.02372 BCC_B2#2 DISORD 0.24117 C14_LAVES 0.73511
Al 01 Cr 17 Mn 23 Mo 35 Ti 24 noHEA  BCC_B2#1 DISORD 0.05177 BCC_B2#2 DISORD 0.27673 C14_LAVES 0.67150
Al 01 Cr 17 Mn 23 Mo 37 Ti 22 noHEA  BCC_B2#1 DISORD 0.31122 BCC_B2#2 DISORD 0.07843 C14_LAVES 0.60900 CR3MN5 0.00135
Al 01 Cr 17 Mn 23 Mo 39 Ti 20 noHEA  BCC_B2#1 DISORD 0.34484 BCC_B2#2 DISORD 0.07177 C14_LAVES 0.54381 CR3MN5 0.03958
Al 01 Cr 17 Mn 23 Mo 41 Ti 18 noHEA  BCC_B2#1 DISORD 0.37846 BCC_B2#2 DISORD 0.06507 C14_LAVES 0.47860 CR3MN5 0.07787
Al 01 Cr 17 Mn 23 Mo 43 Ti 16 noHEA  BCC_B2#1 DISORD 0.41209 BCC_B2#2 DISORD 0.05833 C14_LAVES 0.41337 CR3MN5 0.11621
Al 01 Cr 17 Mn 23 Mo 45 Ti 14 noHEA  BCC_B2#1 DISORD 0.44573 BCC_B2#2 DISORD 0.05153 C14_LAVES 0.34812 CR3MN5 0.15462
Al 01 Cr 17 Mn 23 Mo 47 Ti 12 noHEA  BCC_B2#1 DISORD 0.47937 BCC_B2#2 DISORD 0.04468 C14_LAVES 0.28284 CR3MN5 0.19311
Al 01 Cr 17 Mn 23 Mo 49 Ti 10 noHEA  BCC_B2#1 DISORD 0.51304 BCC_B2#2 DISORD 0.03775 C14_LAVES 0.21753 CR3MN5 0.23169
Al 01 Cr 17 Mn 25 Mo 09 Ti 48 noHEA  C14_LAVES 0.78939 HCP_A3 0.21061
Al 01 Cr 17 Mn 25 Mo 11 Ti 46 noHEA  C14_LAVES 0.82316 HCP_A3 0.17684
Al 01 Cr 17 Mn 25 Mo 13 Ti 44 noHEA  C14_LAVES 0.85727 HCP_A3 0.14273
Al 01 Cr 17 Mn 25 Mo 15 Ti 42 noHEA  BCC_B2#1 DISORD 0.15884 C14_LAVES 0.84116
Al 01 Cr 17 Mn 25 Mo 17 Ti 40 noHEA  BCC_B2#1 DISORD 0.11272 C14_LAVES 0.88728
Al 01 Cr 17 Mn 25 Mo 19 Ti 38 noHEA  BCC_B2#1 DISORD 0.06414 C14_LAVES 0.93586
Al 01 Cr 17 Mn 25 Mo 21 Ti 36 noHEA  BCC_B2#1 DISORD 0.01095 C14_LAVES 0.98905
Al 01 Cr 17 Mn 25 Mo 23 Ti 34 noHEA  C14_LAVES 1.00000
Al 01 Cr 17 Mn 25 Mo 25 Ti 32 noHEA  BCC_B2#1 DISORD 0.06599 C14_LAVES 0.93402
Al 01 Cr 17 Mn 25 Mo 27 Ti 30 noHEA  BCC_B2#1 DISORD 0.13249 C14_LAVES 0.86751
Al 01 Cr 17 Mn 25 Mo 29 Ti 28 noHEA  BCC_B2#1 DISORD 0.01022 BCC_B2#2 DISORD 0.18387 C14_LAVES 0.80591
Al 01 Cr 17 Mn 25 Mo 31 Ti 26 noHEA  BCC_B2#1 DISORD 0.03845 BCC_B2#2 DISORD 0.22008 C14_LAVES 0.74147
Al 01 Cr 17 Mn 25 Mo 33 Ti 24 noHEA  BCC_B2#1 DISORD 0.25526 BCC_B2#2 DISORD 0.06424 C14_LAVES 0.67800 CR3MN5 0.00250
Al 01 Cr 17 Mn 25 Mo 35 Ti 22 noHEA  BCC_B2#1 DISORD 0.28888 BCC_B2#2 DISORD 0.05760 C14_LAVES 0.61282 CR3MN5 0.04070
Al 01 Cr 17 Mn 25 Mo 37 Ti 20 noHEA  BCC_B2#1 DISORD 0.32250 BCC_B2#2 DISORD 0.05092 C14_LAVES 0.54763 CR3MN5 0.07895
Al 01 Cr 17 Mn 25 Mo 39 Ti 18 noHEA  BCC_B2#1 DISORD 0.35613 BCC_B2#2 DISORD 0.04421 C14_LAVES 0.48242 CR3MN5 0.11724
Al 01 Cr 17 Mn 25 Mo 41 Ti 16 noHEA  BCC_B2#1 DISORD 0.38976 BCC_B2#2 DISORD 0.03744 C14_LAVES 0.41719 CR3MN5 0.15560
Al 01 Cr 17 Mn 25 Mo 43 Ti 14 noHEA  BCC_B2#1 DISORD 0.42341 BCC_B2#2 DISORD 0.03063 C14_LAVES 0.35194 CR3MN5 0.19403
Al 01 Cr 17 Mn 25 Mo 45 Ti 12 noHEA  BCC_B2#1 DISORD 0.45707 BCC_B2#2 DISORD 0.02374 C14_LAVES 0.28665 CR3MN5 0.23254
Al 01 Cr 17 Mn 25 Mo 47 Ti 10 noHEA  BCC_B2#1 DISORD 0.49074 BCC_B2#2 DISORD 0.01678 C14_LAVES 0.22133 CR3MN5 0.27115
Al 01 Cr 17 Mn 25 Mo 49 Ti 08 noHEA  BCC_B2#1 DISORD 0.52443 BCC_B2#2 DISORD 0.00970 C14_LAVES 0.15597 CR3MN5 0.30989
Al 01 Cr 17 Mn 27 Mo 07 Ti 48 noHEA  C14_LAVES 0.78815 HCP_A3 0.21185
Al 01 Cr 17 Mn 27 Mo 09 Ti 46 noHEA  C14_LAVES 0.82173 HCP_A3 0.17827
Al 01 Cr 17 Mn 27 Mo 11 Ti 44 noHEA  C14_LAVES 0.85567 HCP_A3 0.14433
Al 01 Cr 17 Mn 27 Mo 13 Ti 42 noHEA  C14_LAVES 0.88999 HCP_A3 0.11001
Al 01 Cr 17 Mn 27 Mo 15 Ti 40 noHEA  BCC_B2#1 DISORD 0.11046 C14_LAVES 0.88954
Al 01 Cr 17 Mn 27 Mo 17 Ti 38 noHEA  BCC_B2#1 DISORD 0.06201 C14_LAVES 0.93799
Al 01 Cr 17 Mn 27 Mo 19 Ti 36 noHEA  BCC_B2#1 DISORD 0.00980 C14_LAVES 0.99020
Al 01 Cr 17 Mn 27 Mo 21 Ti 34 noHEA  C14_LAVES 1.00000
Al 01 Cr 17 Mn 27 Mo 23 Ti 32 noHEA  BCC_B2#1 DISORD 0.05870 C14_LAVES 0.94130
Al 01 Cr 17 Mn 27 Mo 25 Ti 30 noHEA  BCC_B2#1 DISORD 0.12409 C14_LAVES 0.87591
Al 01 Cr 17 Mn 27 Mo 27 Ti 28 noHEA  BCC_B2#1 DISORD 0.02517 BCC_B2#2 DISORD 0.16355 C14_LAVES 0.81128
Al 01 Cr 17 Mn 27 Mo 29 Ti 26 noHEA  BCC_B2#1 DISORD 0.19930 BCC_B2#2 DISORD 0.05004 C14_LAVES 0.74698 CR3MN5 0.00368
Al 01 Cr 17 Mn 27 Mo 31 Ti 24 noHEA  BCC_B2#1 DISORD 0.23291 BCC_B2#2 DISORD 0.04342 C14_LAVES 0.68182 CR3MN5 0.04185
Al 01 Cr 17 Mn 27 Mo 33 Ti 22 noHEA  BCC_B2#1 DISORD 0.26653 BCC_B2#2 DISORD 0.03676 C14_LAVES 0.61665 CR3MN5 0.08006
Al 01 Cr 17 Mn 27 Mo 35 Ti 20 noHEA  BCC_B2#1 DISORD 0.30016 BCC_B2#2 DISORD 0.03007 C14_LAVES 0.55146 CR3MN5 0.11831
Al 01 Cr 17 Mn 27 Mo 37 Ti 18 noHEA  BCC_B2#1 DISORD 0.33380 BCC_B2#2 DISORD 0.02334 C14_LAVES 0.48625 CR3MN5 0.15662
Al 01 Cr 17 Mn 27 Mo 39 Ti 16 noHEA  BCC_B2#1 DISORD 0.36744 BCC_B2#2 DISORD 0.01655 C14_LAVES 0.42102 CR3MN5 0.19499
Al 01 Cr 17 Mn 27 Mo 41 Ti 14 noHEA  BCC_B2#1 DISORD 0.40110 BCC_B2#2 DISORD 0.00971 C14_LAVES 0.35576 CR3MN5 0.23343
Al 01 Cr 17 Mn 27 Mo 43 Ti 12 noHEA  BCC_B2#1 DISORD 0.43477 BCC_B2#2 DISORD 0.00279 C14_LAVES 0.29047 CR3MN5 0.27197
Al 01 Cr 17 Mn 27 Mo 45 Ti 10 noHEA  BCC_B2#1 DISORD 0.46767 C14_LAVES 0.22543 CR3MN5 0.30689
Al 01 Cr 17 Mn 27 Mo 47 Ti 08 noHEA  BCC_B2#1 DISORD 0.49936 C14_LAVES 0.16107 CR3MN5 0.33957
Al 01 Cr 17 Mn 27 Mo 49 Ti 06 noHEA  BCC_B2#1 DISORD 0.52932 C14_LAVES 0.09824 CR3MN5 0.37245
Al 01 Cr 17 Mn 29 Mo 05 Ti 48 noHEA  C14_LAVES 0.78711 HCP_A3 0.21289
Al 01 Cr 17 Mn 29 Mo 07 Ti 46 noHEA  C14_LAVES 0.82049 HCP_A3 0.17951
Al 01 Cr 17 Mn 29 Mo 09 Ti 44 noHEA  C14_LAVES 0.85425 HCP_A3 0.14575
Al 01 Cr 17 Mn 29 Mo 11 Ti 42 noHEA  C14_LAVES 0.88844 HCP_A3 0.11156
Al 01 Cr 17 Mn 29 Mo 13 Ti 40 noHEA  C14_LAVES 0.92312 HCP_A3 0.07688
Al 01 Cr 17 Mn 29 Mo 15 Ti 38 noHEA  BCC_B2#1 DISORD 0.06130 C14_LAVES 0.93870
Al 01 Cr 17 Mn 29 Mo 17 Ti 36 noHEA  BCC_B2#1 DISORD 0.00981 C14_LAVES 0.99019
Al 01 Cr 17 Mn 29 Mo 19 Ti 34 noHEA  C14_LAVES 1.00000
Al 01 Cr 17 Mn 29 Mo 21 Ti 32 noHEA  BCC_B2#1 DISORD 0.05341 C14_LAVES 0.94659
Al 01 Cr 17 Mn 29 Mo 23 Ti 30 noHEA  BCC_B2#1 DISORD 0.01193 BCC_B2#2 DISORD 0.10713 C14_LAVES 0.88094
Al 01 Cr 17 Mn 29 Mo 25 Ti 28 noHEA  BCC_B2#1 DISORD 0.03583 BCC_B2#2 DISORD 0.14333 C14_LAVES 0.81596 CR3MN5 0.00488
Al 01 Cr 17 Mn 29 Mo 27 Ti 26 noHEA  BCC_B2#1 DISORD 0.17695 BCC_B2#2 DISORD 0.02922 C14_LAVES 0.75081 CR3MN5 0.04302
Al 01 Cr 17 Mn 29 Mo 29 Ti 24 noHEA  BCC_B2#1 DISORD 0.21057 BCC_B2#2 DISORD 0.02259 C14_LAVES 0.68565 CR3MN5 0.08119
Al 01 Cr 17 Mn 29 Mo 31 Ti 22 noHEA  BCC_B2#1 DISORD 0.24420 BCC_B2#2 DISORD 0.01592 C14_LAVES 0.62048 CR3MN5 0.11941
Al 01 Cr 17 Mn 29 Mo 33 Ti 20 noHEA  BCC_B2#1 DISORD 0.27783 BCC_B2#2 DISORD 0.00921 C14_LAVES 0.55529 CR3MN5 0.15767
Al 01 Cr 17 Mn 29 Mo 35 Ti 18 noHEA  BCC_B2#1 DISORD 0.31147 BCC_B2#2 DISORD 0.00246 C14_LAVES 0.49008 CR3MN5 0.19599
Al 01 Cr 17 Mn 29 Mo 37 Ti 16 noHEA  BCC_B2#1 DISORD 0.34473 C14_LAVES 0.42494 CR3MN5 0.23033
Al 01 Cr 17 Mn 29 Mo 39 Ti 14 noHEA  BCC_B2#1 DISORD 0.37755 C14_LAVES 0.35998 CR3MN5 0.26247
Al 01 Cr 17 Mn 29 Mo 41 Ti 12 noHEA  BCC_B2#1 DISORD 0.40997 C14_LAVES 0.29531 CR3MN5 0.29472
Al 01 Cr 17 Mn 29 Mo 43 Ti 10 noHEA  BCC_B2#1 DISORD 0.44169 C14_LAVES 0.23123 CR3MN5 0.32708
Al 01 Cr 17 Mn 29 Mo 45 Ti 08 noHEA  BCC_B2#1 DISORD 0.47210 C14_LAVES 0.16851 CR3MN5 0.35939
Al 01 Cr 17 Mn 29 Mo 47 Ti 06 noHEA  BCC_B2#1 DISORD 0.49975 C14_LAVES 0.10923 CR3MN5 0.39102
Al 01 Cr 17 Mn 29 Mo 49 Ti 04 noHEA  BCC_B2#1 DISORD 0.52128 C14_LAVES 0.05909 CR3MN5 0.41963
Al 01 Cr 17 Mn 31 Mo 03 Ti 48 noHEA  C14_LAVES 0.78625 HCP_A3 0.21375
Al 01 Cr 17 Mn 31 Mo 05 Ti 46 noHEA  C14_LAVES 0.81942 HCP_A3 0.18058
Al 01 Cr 17 Mn 31 Mo 07 Ti 44 noHEA  C14_LAVES 0.85301 HCP_A3 0.14699
Al 01 Cr 17 Mn 31 Mo 09 Ti 42 noHEA  C14_LAVES 0.88704 HCP_A3 0.11296
Al 01 Cr 17 Mn 31 Mo 11 Ti 40 noHEA  C14_LAVES 0.92161 HCP_A3 0.07840
Al 01 Cr 17 Mn 31 Mo 13 Ti 38 noHEA  C14_LAVES 0.95689 HCP_A3 0.04311
Al 01 Cr 17 Mn 31 Mo 15 Ti 36 noHEA  BCC_B2#1 DISORD 0.01052 C14_LAVES 0.98948
Al 01 Cr 17 Mn 31 Mo 17 Ti 34 noHEA  C14_LAVES 1.00000
Al 01 Cr 17 Mn 31 Mo 19 Ti 32 noHEA  BCC_B2#1 DISORD 0.04951 C14_LAVES 0.95049
Al 01 Cr 17 Mn 31 Mo 21 Ti 30 noHEA  BCC_B2#1 DISORD 0.02161 BCC_B2#2 DISORD 0.08736 C14_LAVES 0.88493 CR3MN5 0.00609
Al 01 Cr 17 Mn 31 Mo 23 Ti 28 noHEA  BCC_B2#1 DISORD 0.01502 BCC_B2#2 DISORD 0.12098 C14_LAVES 0.81980 CR3MN5 0.04420
Al 01 Cr 17 Mn 31 Mo 25 Ti 26 noHEA  BCC_B2#1 DISORD 0.00840 BCC_B2#2 DISORD 0.15460 C14_LAVES 0.75465 CR3MN5 0.08235
Al 01 Cr 17 Mn 31 Mo 27 Ti 24 noHEA  BCC_B2#1 DISORD 0.18823 BCC_B2#2 DISORD 0.00175 C14_LAVES 0.68949 CR3MN5 0.12053
Al 01 Cr 17 Mn 31 Mo 29 Ti 22 noHEA  BCC_B2#1 DISORD 0.22163 C14_LAVES 0.62432 CR3MN5 0.15404
Al 01 Cr 17 Mn 31 Mo 31 Ti 20 noHEA  BCC_B2#1 DISORD 0.25485 C14_LAVES 0.55921 CR3MN5 0.18594
Al 01 Cr 17 Mn 31 Mo 33 Ti 18 noHEA  BCC_B2#1 DISORD 0.28791 C14_LAVES 0.49419 CR3MN5 0.21790
Al 01 Cr 17 Mn 31 Mo 35 Ti 16 noHEA  BCC_B2#1 DISORD 0.32074 C14_LAVES 0.42934 CR3MN5 0.24992
Al 01 Cr 17 Mn 31 Mo 37 Ti 14 noHEA  BCC_B2#1 DISORD 0.35321 C14_LAVES 0.36479 CR3MN5 0.28200
Al 01 Cr 17 Mn 31 Mo 39 Ti 12 noHEA  BCC_B2#1 DISORD 0.38513 C14_LAVES 0.30078 CR3MN5 0.31409
Al 01 Cr 17 Mn 31 Mo 41 Ti 10 noHEA  BCC_B2#1 DISORD 0.41609 C14_LAVES 0.23787 CR3MN5 0.34605
Al 01 Cr 17 Mn 31 Mo 43 Ti 08 noHEA  BCC_B2#1 DISORD 0.44524 C14_LAVES 0.17733 CR3MN5 0.37743
Al 01 Cr 17 Mn 31 Mo 45 Ti 06 noHEA  BCC_B2#1 DISORD 0.47083 C14_LAVES 0.12222 CR3MN5 0.40695
Al 01 Cr 17 Mn 31 Mo 47 Ti 04 noHEA  BCC_B2#1 DISORD 0.46989 C14_LAVES 0.07145 CR3MN5 0.40869 SIGMA ORD 0.04997
Al 01 Cr 17 Mn 31 Mo 49 Ti 02 noHEA  BCC_B2#1 DISORD 0.43708 C14_LAVES 0.01487 CR3MN5 0.37496 CR3SI_A15 0.00066 SIGMA ORD 0.17243
Al 01 Cr 17 Mn 33 Mo 01 Ti 48 noHEA  C14_LAVES 0.78555 HCP_A3 0.21445
Al 01 Cr 17 Mn 33 Mo 03 Ti 46 noHEA  C14_LAVES 0.81853 HCP_A3 0.18147
Al 01 Cr 17 Mn 33 Mo 05 Ti 44 noHEA  C14_LAVES 0.85192 HCP_A3 0.14808
Al 01 Cr 17 Mn 33 Mo 07 Ti 42 noHEA  C14_LAVES 0.88578 HCP_A3 0.11422
Al 01 Cr 17 Mn 33 Mo 09 Ti 40 noHEA  C14_LAVES 0.92020 HCP_A3 0.07980
Al 01 Cr 17 Mn 33 Mo 11 Ti 38 noHEA  C14_LAVES 0.95536 HCP_A3 0.04464
Al 01 Cr 17 Mn 33 Mo 13 Ti 36 noHEA  C14_LAVES 0.99160 HCP_A3 0.00840
Al 01 Cr 17 Mn 33 Mo 15 Ti 34 noHEA  C14_LAVES 1.00000
Al 01 Cr 17 Mn 33 Mo 17 Ti 32 noHEA  BCC_B2#1 DISORD 0.00739 BCC_B2#2 DISORD 0.03140 C14_LAVES 0.95389 CR3MN5 0.00733
Al 01 Cr 17 Mn 33 Mo 19 Ti 30 noHEA  BCC_B2#1 DISORD 0.00081 BCC_B2#2 DISORD 0.06501 C14_LAVES 0.88877 CR3MN5 0.04541
Al 01 Cr 17 Mn 33 Mo 21 Ti 28 noHEA  BCC_B2#1 DISORD 0.09851 C14_LAVES 0.82358 CR3MN5 0.07791
Al 01 Cr 17 Mn 33 Mo 23 Ti 26 noHEA  BCC_B2#1 DISORD 0.13193 C14_LAVES 0.75840 CR3MN5 0.10966
Al 01 Cr 17 Mn 33 Mo 25 Ti 24 noHEA  BCC_B2#1 DISORD 0.16527 C14_LAVES 0.69327 CR3MN5 0.14146
Al 01 Cr 17 Mn 33 Mo 27 Ti 22 noHEA  BCC_B2#1 DISORD 0.19851 C14_LAVES 0.62821 CR3MN5 0.17329
Al 01 Cr 17 Mn 33 Mo 29 Ti 20 noHEA  BCC_B2#1 DISORD 0.23160 C14_LAVES 0.56324 CR3MN5 0.20516
Al 01 Cr 17 Mn 33 Mo 31 Ti 18 noHEA  BCC_B2#1 DISORD 0.26449 C14_LAVES 0.49844 CR3MN5 0.23707
Al 01 Cr 17 Mn 33 Mo 33 Ti 16 noHEA  BCC_B2#1 DISORD 0.29710 C14_LAVES 0.43391 CR3MN5 0.26899
Al 01 Cr 17 Mn 33 Mo 35 Ti 14 noHEA  BCC_B2#1 DISORD 0.32926 C14_LAVES 0.36986 CR3MN5 0.30088
Al 01 Cr 17 Mn 33 Mo 37 Ti 12 noHEA  BCC_B2#1 DISORD 0.36072 C14_LAVES 0.30667 CR3MN5 0.33261
Al 01 Cr 17 Mn 33 Mo 39 Ti 10 noHEA  BCC_B2#1 DISORD 0.39095 C14_LAVES 0.24519 CR3MN5 0.36386
Al 01 Cr 17 Mn 33 Mo 41 Ti 08 noHEA  BCC_B2#1 DISORD 0.41897 C14_LAVES 0.18717 CR3MN5 0.39385
Al 01 Cr 17 Mn 33 Mo 43 Ti 06 noHEA  BCC_B2#1 DISORD 0.43628 C14_LAVES 0.13494 CR3MN5 0.41347 SIGMA ORD 0.01531
Al 01 Cr 17 Mn 33 Mo 45 Ti 04 noHEA  BCC_B2#1 DISORD 0.40353 C14_LAVES 0.07823 CR3MN5 0.37937 SIGMA ORD 0.13888
Al 01 Cr 17 Mn 33 Mo 47 Ti 02 noHEA  BCC_B2#1 DISORD 0.36579 C14_LAVES 0.02186 CR3MN5 0.34580 CR3SI_A15 0.00577 SIGMA ORD 0.26077
Al 01 Cr 17 Mn 35 Mo 01 Ti 46 noHEA  C14_LAVES 0.81777 HCP_A3 0.18223
Al 01 Cr 17 Mn 35 Mo 03 Ti 44 noHEA  C14_LAVES 0.85098 HCP_A3 0.14902
Al 01 Cr 17 Mn 35 Mo 05 Ti 42 noHEA  C14_LAVES 0.88466 HCP_A3 0.11534
Al 01 Cr 17 Mn 35 Mo 07 Ti 40 noHEA  C14_LAVES 0.91890 HCP_A3 0.08110
Al 01 Cr 17 Mn 35 Mo 09 Ti 38 noHEA  C14_LAVES 0.95389 HCP_A3 0.04611
Al 01 Cr 17 Mn 35 Mo 11 Ti 36 noHEA  C14_LAVES 0.98994 HCP_A3 0.01006
Al 01 Cr 17 Mn 35 Mo 13 Ti 34 noHEA  C14_LAVES 1.00000
Al 01 Cr 17 Mn 35 Mo 15 Ti 32 noHEA  BCC_B2#1 DISORD 0.00893 C14_LAVES 0.95753 CR3MN5 0.03354
Al 01 Cr 17 Mn 35 Mo 17 Ti 30 noHEA  BCC_B2#1 DISORD 0.04243 C14_LAVES 0.89235 CR3MN5 0.06522
Al 01 Cr 17 Mn 35 Mo 19 Ti 28 noHEA  BCC_B2#1 DISORD 0.07587 C14_LAVES 0.82719 CR3MN5 0.09693
Al 01 Cr 17 Mn 35 Mo 21 Ti 26 noHEA  BCC_B2#1 DISORD 0.10924 C14_LAVES 0.76208 CR3MN5 0.12867
Al 01 Cr 17 Mn 35 Mo 23 Ti 24 noHEA  BCC_B2#1 DISORD 0.14252 C14_LAVES 0.69703 CR3MN5 0.16044
Al 01 Cr 17 Mn 35 Mo 25 Ti 22 noHEA  BCC_B2#1 DISORD 0.17568 C14_LAVES 0.63208 CR3MN5 0.19223
Al 01 Cr 17 Mn 35 Mo 27 Ti 20 noHEA  BCC_B2#1 DISORD 0.20868 C14_LAVES 0.56729 CR3MN5 0.22404
Al 01 Cr 17 Mn 35 Mo 29 Ti 18 noHEA  BCC_B2#1 DISORD 0.24144 C14_LAVES 0.50273 CR3MN5 0.25583
Al 01 Cr 17 Mn 35 Mo 31 Ti 16 noHEA  BCC_B2#1 DISORD 0.27385 C14_LAVES 0.43858 CR3MN5 0.28757
Al 01 Cr 17 Mn 35 Mo 33 Ti 14 noHEA  BCC_B2#1 DISORD 0.30575 C14_LAVES 0.37512 CR3MN5 0.31914
Al 01 Cr 17 Mn 35 Mo 35 Ti 12 noHEA  BCC_B2#1 DISORD 0.33679 C14_LAVES 0.31289 CR3MN5 0.35032
Al 01 Cr 17 Mn 35 Mo 37 Ti 10 noHEA  BCC_B2#1 DISORD 0.36640 C14_LAVES 0.25302 CR3MN5 0.38058
Al 01 Cr 17 Mn 35 Mo 39 Ti 08 noHEA  BCC_B2#1 DISORD 0.39355 C14_LAVES 0.19767 CR3MN5 0.40878
Al 01 Cr 17 Mn 35 Mo 41 Ti 06 noHEA  BCC_B2#1 DISORD 0.36931 C14_LAVES 0.14174 CR3MN5 0.38367 SIGMA ORD 0.10529
Al 01 Cr 17 Mn 35 Mo 43 Ti 04 noHEA  BCC_B2#1 DISORD 0.33843 C14_LAVES 0.08489 CR3MN5 0.35110 SIGMA ORD 0.22558
Al 01 Cr 17 Mn 35 Mo 45 Ti 02 noHEA  BCC_B2#1 DISORD 0.29450 C14_LAVES 0.02886 CR3MN5 0.31664 CR3SI_A15 0.01089 SIGMA ORD 0.34911
Al 01 Cr 17 Mn 37 Mo 01 Ti 44 noHEA  C14_LAVES 0.85015 HCP_A3 0.14985
Al 01 Cr 17 Mn 37 Mo 03 Ti 42 noHEA  C14_LAVES 0.88364 HCP_A3 0.11636
Al 01 Cr 17 Mn 37 Mo 05 Ti 40 noHEA  C14_LAVES 0.91770 HCP_A3 0.08230
Al 01 Cr 17 Mn 37 Mo 07 Ti 38 noHEA  C14_LAVES 0.95249 HCP_A3 0.04751
Al 01 Cr 17 Mn 37 Mo 09 Ti 36 noHEA  C14_LAVES 0.98831 HCP_A3 0.01169
Al 01 Cr 17 Mn 37 Mo 11 Ti 34 noHEA  C14_LAVES 1.00000
Al 01 Cr 17 Mn 37 Mo 13 Ti 32 noHEA  C14_LAVES 0.95887 CR3MN5 0.04113
Al 01 Cr 17 Mn 37 Mo 15 Ti 30 noHEA  BCC_B2#1 DISORD 0.02007 C14_LAVES 0.89586 CR3MN5 0.08407
Al 01 Cr 17 Mn 37 Mo 17 Ti 28 noHEA  BCC_B2#1 DISORD 0.05349 C14_LAVES 0.83075 CR3MN5 0.11576
Al 01 Cr 17 Mn 37 Mo 19 Ti 26 noHEA  BCC_B2#1 DISORD 0.08683 C14_LAVES 0.76571 CR3MN5 0.14746
Al 01 Cr 17 Mn 37 Mo 21 Ti 24 noHEA  BCC_B2#1 DISORD 0.12007 C14_LAVES 0.70075 CR3MN5 0.17918
Al 01 Cr 17 Mn 37 Mo 23 Ti 22 noHEA  BCC_B2#1 DISORD 0.15318 C14_LAVES 0.63593 CR3MN5 0.21089
Al 01 Cr 17 Mn 37 Mo 25 Ti 20 noHEA  BCC_B2#1 DISORD 0.18610 C14_LAVES 0.57132 CR3MN5 0.24258
Al 01 Cr 17 Mn 37 Mo 27 Ti 18 noHEA  BCC_B2#1 DISORD 0.21876 C14_LAVES 0.50704 CR3MN5 0.27420
Al 01 Cr 17 Mn 37 Mo 29 Ti 16 noHEA  BCC_B2#1 DISORD 0.25104 C14_LAVES 0.44331 CR3MN5 0.30566
Al 01 Cr 17 Mn 37 Mo 31 Ti 14 noHEA  BCC_B2#1 DISORD 0.28272 C14_LAVES 0.38050 CR3MN5 0.33679
Al 01 Cr 17 Mn 37 Mo 33 Ti 12 noHEA  BCC_B2#1 DISORD 0.31344 C14_LAVES 0.31934 CR3MN5 0.36722
Al 01 Cr 17 Mn 37 Mo 35 Ti 10 noHEA  BCC_B2#1 DISORD 0.34259 C14_LAVES 0.26120 CR3MN5 0.39621
Al 01 Cr 17 Mn 37 Mo 37 Ti 08 noHEA  BCC_B2#1 DISORD 0.33515 C14_LAVES 0.20531 CR3MN5 0.38796 SIGMA ORD 0.07157
Al 01 Cr 17 Mn 37 Mo 39 Ti 06 noHEA  BCC_B2#1 DISORD 0.30334 C14_LAVES 0.14844 CR3MN5 0.35470 SIGMA#2 ORD 0.19352
Al 01 Cr 17 Mn 37 Mo 41 Ti 04 noHEA  BCC_B2#1 DISORD 0.26802 C14_LAVES 0.09184 CR3MN5 0.32213 CR3SI_A15 0.00448 SIGMA ORD 0.31353
Al 01 Cr 17 Mn 37 Mo 43 Ti 02 noHEA  BCC_B2#1 DISORD 0.22321 C14_LAVES 0.03586 CR3MN5 0.28747 CR3SI_A15 0.01601 SIGMA ORD 0.43745
Al 01 Cr 17 Mn 39 Mo 01 Ti 42 noHEA  C14_LAVES 0.88274 HCP_A3 0.11726
Al 01 Cr 17 Mn 39 Mo 03 Ti 40 noHEA  C14_LAVES 0.91660 HCP_A3 0.08340
Al 01 Cr 17 Mn 39 Mo 05 Ti 38 noHEA  C14_LAVES 0.95117 HCP_A3 0.04883
Al 01 Cr 17 Mn 39 Mo 07 Ti 36 noHEA  C14_LAVES 0.98672 HCP_A3 0.01328
Al 01 Cr 17 Mn 39 Mo 09 Ti 34 noHEA  C14_LAVES 1.00000
Al 01 Cr 17 Mn 39 Mo 11 Ti 32 noHEA  C14_LAVES 0.95881 CR3MN5 0.04119
Al 01 Cr 17 Mn 39 Mo 13 Ti 30 noHEA  C14_LAVES 0.89897 CR3MN5 0.10103
Al 01 Cr 17 Mn 39 Mo 15 Ti 28 noHEA  BCC_B2#1 DISORD 0.03138 C14_LAVES 0.83424 CR3MN5 0.13439
Al 01 Cr 17 Mn 39 Mo 17 Ti 26 noHEA  BCC_B2#1 DISORD 0.06471 C14_LAVES 0.76925 CR3MN5 0.16604
Al 01 Cr 17 Mn 39 Mo 19 Ti 24 noHEA  BCC_B2#1 DISORD 0.09794 C14_LAVES 0.70439 CR3MN5 0.19767
Al 01 Cr 17 Mn 39 Mo 21 Ti 22 noHEA  BCC_B2#1 DISORD 0.13102 C14_LAVES 0.63971 CR3MN5 0.22927
Al 01 Cr 17 Mn 39 Mo 23 Ti 20 noHEA  BCC_B2#1 DISORD 0.16391 C14_LAVES 0.57529 CR3MN5 0.26080
Al 01 Cr 17 Mn 39 Mo 25 Ti 18 noHEA  BCC_B2#1 DISORD 0.19651 C14_LAVES 0.51131 CR3MN5 0.29218
Al 01 Cr 17 Mn 39 Mo 27 Ti 16 noHEA  BCC_B2#1 DISORD 0.22870 C14_LAVES 0.44803 CR3MN5 0.32327
Al 01 Cr 17 Mn 39 Mo 29 Ti 14 noHEA  BCC_B2#1 DISORD 0.26024 C14_LAVES 0.38594 CR3MN5 0.35382
Al 01 Cr 17 Mn 39 Mo 31 Ti 12 noHEA  BCC_B2#1 DISORD 0.29077 C14_LAVES 0.32593 CR3MN5 0.38331
Al 01 Cr 17 Mn 39 Mo 33 Ti 10 noHEA  BCC_B2#1 DISORD 0.30102 C14_LAVES 0.26894 CR3MN5 0.39224 SIGMA ORD 0.03779
Al 01 Cr 17 Mn 39 Mo 35 Ti 08 noHEA  BCC_B2#1 DISORD 0.26853 C14_LAVES 0.21205 CR3MN5 0.35846 SIGMA ORD 0.16096
Al 01 Cr 17 Mn 39 Mo 37 Ti 06 noHEA  BCC_B2#1 DISORD 0.23865 C14_LAVES 0.15501 CR3MN5 0.32681 SIGMA ORD 0.27953
Al 01 Cr 17 Mn 39 Mo 39 Ti 04 noHEA  BCC_B2#1 DISORD 0.19673 C14_LAVES 0.09883 CR3MN5 0.29297 CR3SI_A15 0.00960 SIGMA ORD 0.40187
Al 01 Cr 17 Mn 39 Mo 41 Ti 02 noHEA  BCC_B2#1 DISORD 0.15191 C14_LAVES 0.04286 CR3MN5 0.25831 CR3SI_A15 0.02113 SIGMA ORD 0.52579
Al 01 Cr 17 Mn 41 Mo 01 Ti 40 noHEA  C14_LAVES 0.91558 HCP_A3 0.08442
Al 01 Cr 17 Mn 41 Mo 03 Ti 38 noHEA  C14_LAVES 0.94992 HCP_A3 0.05008
Al 01 Cr 17 Mn 41 Mo 05 Ti 36 noHEA  C14_LAVES 0.98519 HCP_A3 0.01481
Al 01 Cr 17 Mn 41 Mo 07 Ti 34 noHEA  C14_LAVES 1.00000
Al 01 Cr 17 Mn 41 Mo 09 Ti 32 noHEA  C14_LAVES 0.95878 CR3MN5 0.04122
Al 01 Cr 17 Mn 41 Mo 11 Ti 30 noHEA  C14_LAVES 0.89892 CR3MN5 0.10108
Al 01 Cr 17 Mn 41 Mo 13 Ti 28 noHEA  BCC_B2#1 DISORD 0.00954 C14_LAVES 0.83762 CR3MN5 0.15283
Al 01 Cr 17 Mn 41 Mo 15 Ti 26 noHEA  BCC_B2#1 DISORD 0.04289 C14_LAVES 0.77270 CR3MN5 0.18440
Al 01 Cr 17 Mn 41 Mo 17 Ti 24 noHEA  BCC_B2#1 DISORD 0.07613 C14_LAVES 0.70794 CR3MN5 0.21593
Al 01 Cr 17 Mn 41 Mo 19 Ti 22 noHEA  BCC_B2#1 DISORD 0.10923 C14_LAVES 0.64339 CR3MN5 0.24738
Al 01 Cr 17 Mn 41 Mo 21 Ti 20 noHEA  BCC_B2#1 DISORD 0.14212 C14_LAVES 0.57918 CR3MN5 0.27870
Al 01 Cr 17 Mn 41 Mo 23 Ti 18 noHEA  BCC_B2#1 DISORD 0.17473 C14_LAVES 0.51550 CR3MN5 0.30977
Al 01 Cr 17 Mn 41 Mo 25 Ti 16 noHEA  BCC_B2#1 DISORD 0.20690 C14_LAVES 0.45270 CR3MN5 0.34040
Al 01 Cr 17 Mn 41 Mo 27 Ti 14 noHEA  BCC_B2#1 DISORD 0.23841 C14_LAVES 0.39137 CR3MN5 0.37021
Al 01 Cr 17 Mn 41 Mo 29 Ti 12 noHEA  BCC_B2#1 DISORD 0.26689 C14_LAVES 0.33261 CR3MN5 0.39650 SIGMA ORD 0.00400
Al 01 Cr 17 Mn 41 Mo 31 Ti 10 noHEA  BCC_B2#1 DISORD 0.23387 C14_LAVES 0.27572 CR3MN5 0.36232 SIGMA ORD 0.12809
Al 01 Cr 17 Mn 41 Mo 33 Ti 08 noHEA  BCC_B2#1 DISORD 0.20292 C14_LAVES 0.21869 CR3MN5 0.32983 SIGMA ORD 0.24856
Al 01 Cr 17 Mn 41 Mo 35 Ti 06 noHEA  BCC_B2#1 DISORD 0.17026 C14_LAVES 0.16181 CR3MN5 0.29847 CR3SI_A15 0.00318 SIGMA ORD 0.36629
Al 01 Cr 17 Mn 41 Mo 37 Ti 04 noHEA  BCC_B2#1 DISORD 0.12544 C14_LAVES 0.10583 CR3MN5 0.26381 CR3SI_A15 0.01471 SIGMA ORD 0.49021
Al 01 Cr 17 Mn 41 Mo 39 Ti 02 noHEA  BCC_B2#1 DISORD 0.08062 C14_LAVES 0.04986 CR3MN5 0.22915 CR3SI_A15 0.02625 SIGMA ORD 0.61413
Al 01 Cr 17 Mn 43 Mo 01 Ti 38 noHEA  C14_LAVES 0.94874 HCP_A3 0.05126
Al 01 Cr 17 Mn 43 Mo 03 Ti 36 noHEA  C14_LAVES 0.98372 HCP_A3 0.01628
Al 01 Cr 17 Mn 43 Mo 05 Ti 34 noHEA  C14_LAVES 1.00000
Al 01 Cr 17 Mn 43 Mo 07 Ti 32 noHEA  C14_LAVES 0.95877 CR3MN5 0.04123
Al 01 Cr 17 Mn 43 Mo 09 Ti 30 noHEA  C14_LAVES 0.89890 CR3MN5 0.10110
Al 01 Cr 17 Mn 43 Mo 11 Ti 28 noHEA  C14_LAVES 0.83906 CR3MN5 0.16094
Al 01 Cr 17 Mn 43 Mo 13 Ti 26 noHEA  BCC_B2#1 DISORD 0.02140 C14_LAVES 0.77603 CR3MN5 0.20257
Al 01 Cr 17 Mn 43 Mo 15 Ti 24 noHEA  BCC_B2#1 DISORD 0.05469 C14_LAVES 0.71135 CR3MN5 0.23396
Al 01 Cr 17 Mn 43 Mo 17 Ti 22 noHEA  BCC_B2#1 DISORD 0.08783 C14_LAVES 0.64694 CR3MN5 0.26523
Al 01 Cr 17 Mn 43 Mo 19 Ti 20 noHEA  BCC_B2#1 DISORD 0.12079 C14_LAVES 0.58293 CR3MN5 0.29628
Al 01 Cr 17 Mn 43 Mo 21 Ti 18 noHEA  BCC_B2#1 DISORD 0.15346 C14_LAVES 0.51958 CR3MN5 0.32697
Al 01 Cr 17 Mn 43 Mo 23 Ti 16 noHEA  BCC_B2#1 DISORD 0.18571 C14_LAVES 0.45728 CR3MN5 0.35701
Al 01 Cr 17 Mn 43 Mo 25 Ti 14 noHEA  BCC_B2#1 DISORD 0.21734 C14_LAVES 0.39677 CR3MN5 0.38589
Al 01 Cr 17 Mn 43 Mo 27 Ti 12 noHEA  BCC_B2#1 DISORD 0.19932 C14_LAVES 0.33941 CR3MN5 0.36623 SIGMA ORD 0.09504
Al 01 Cr 17 Mn 43 Mo 29 Ti 10 noHEA  BCC_B2#1 DISORD 0.16757 C14_LAVES 0.28240 CR3MN5 0.33310 SIGMA ORD 0.21693
Al 01 Cr 17 Mn 43 Mo 31 Ti 08 noHEA  BCC_B2#1 DISORD 0.13858 C14_LAVES 0.22518 CR3MN5 0.30227 SIGMA ORD 0.33396
Al 01 Cr 17 Mn 43 Mo 33 Ti 06 noHEA  BCC_B2#1 DISORD 0.09896 C14_LAVES 0.16880 CR3MN5 0.26931 CR3SI_A15 0.00830 SIGMA ORD 0.45463
Al 01 Cr 17 Mn 43 Mo 35 Ti 04 noHEA  BCC_B2#1 DISORD 0.05415 C14_LAVES 0.11283 CR3MN5 0.23464 CR3SI_A15 0.01983 SIGMA ORD 0.57855
Al 01 Cr 17 Mn 43 Mo 37 Ti 02 noHEA  BCC_B2#1 DISORD 0.00933 C14_LAVES 0.05686 CR3MN5 0.19998 CR3SI_A15 0.03136 SIGMA ORD 0.70247
Al 01 Cr 17 Mn 45 Mo 01 Ti 36 noHEA  C14_LAVES 0.98232 HCP_A3 0.01768
Al 01 Cr 17 Mn 45 Mo 03 Ti 34 noHEA  C14_LAVES 1.00000
Al 01 Cr 17 Mn 45 Mo 05 Ti 32 noHEA  C14_LAVES 0.95878 CR3MN5 0.04122
Al 01 Cr 17 Mn 45 Mo 07 Ti 30 noHEA  C14_LAVES 0.89890 CR3MN5 0.10110
Al 01 Cr 17 Mn 45 Mo 09 Ti 28 noHEA  C14_LAVES 0.83905 CR3MN5 0.16095
Al 01 Cr 17 Mn 45 Mo 11 Ti 26 noHEA  BCC_B2#1 DISORD 0.00025 C14_LAVES 0.77921 CR3MN5 0.22054
Al 01 Cr 17 Mn 45 Mo 13 Ti 24 noHEA  BCC_B2#1 DISORD 0.03363 C14_LAVES 0.71461 CR3MN5 0.25176
Al 01 Cr 17 Mn 45 Mo 15 Ti 22 noHEA  BCC_B2#1 DISORD 0.06688 C14_LAVES 0.65032 CR3MN5 0.28280
Al 01 Cr 17 Mn 45 Mo 17 Ti 20 noHEA  BCC_B2#1 DISORD 0.09995 C14_LAVES 0.58652 CR3MN5 0.31353
Al 01 Cr 17 Mn 45 Mo 19 Ti 18 noHEA  BCC_B2#1 DISORD 0.13277 C14_LAVES 0.52349 CR3MN5 0.34374
Al 01 Cr 17 Mn 45 Mo 21 Ti 16 noHEA  BCC_B2#1 DISORD 0.16522 C14_LAVES 0.46173 CR3MN5 0.37305
Al 01 Cr 17 Mn 45 Mo 23 Ti 14 noHEA  BCC_B2#1 DISORD 0.16484 C14_LAVES 0.40313 CR3MN5 0.37018 SIGMA ORD 0.06186
Al 01 Cr 17 Mn 45 Mo 25 Ti 12 noHEA  BCC_B2#1 DISORD 0.13246 C14_LAVES 0.34614 CR3MN5 0.33655 SIGMA ORD 0.18485
Al 01 Cr 17 Mn 45 Mo 27 Ti 10 noHEA  BCC_B2#1 DISORD 0.10228 C14_LAVES 0.28897 CR3MN5 0.30476 SIGMA ORD 0.30398
Al 01 Cr 17 Mn 45 Mo 29 Ti 08 noHEA  BCC_B2#1 DISORD 0.07249 C14_LAVES 0.23178 CR3MN5 0.27480 CR3SI_A15 0.00188 SIGMA ORD 0.41905
Al 01 Cr 17 Mn 45 Mo 31 Ti 06 noHEA  BCC_B2#1 DISORD 0.02767 C14_LAVES 0.17580 CR3MN5 0.24014 CR3SI_A15 0.01342 SIGMA ORD 0.54297
Al 01 Cr 17 Mn 45 Mo 33 Ti 04 noHEA  C14_LAVES 0.11826 CR3MN5 0.21806 CR3SI_A15 0.02334 SIGMA ORD 0.64034
Al 01 Cr 17 Mn 45 Mo 35 Ti 02 noHEA  C14_LAVES 0.05814 CR3MN5 0.21580 CR3SI_A15 0.03130 SIGMA ORD 0.69477
Al 01 Cr 17 Mn 47 Mo 01 Ti 34 noHEA  C14_LAVES 1.00000
Al 01 Cr 17 Mn 47 Mo 03 Ti 32 noHEA  C14_LAVES 0.95881 CR3MN5 0.04120
Al 01 Cr 17 Mn 47 Mo 05 Ti 30 noHEA  C14_LAVES 0.89893 CR3MN5 0.10107
Al 01 Cr 17 Mn 47 Mo 07 Ti 28 noHEA  C14_LAVES 0.83907 CR3MN5 0.16093
Al 01 Cr 17 Mn 47 Mo 09 Ti 26 noHEA  C14_LAVES 0.77926 CR3MN5 0.22074
Al 01 Cr 17 Mn 47 Mo 11 Ti 24 noHEA  BCC_B2#1 DISORD 0.01298 C14_LAVES 0.71768 CR3MN5 0.26933
Al 01 Cr 17 Mn 47 Mo 13 Ti 22 noHEA  BCC_B2#1 DISORD 0.04639 C14_LAVES 0.65352 CR3MN5 0.30009
Al 01 Cr 17 Mn 47 Mo 15 Ti 20 noHEA  BCC_B2#1 DISORD 0.07966 C14_LAVES 0.58992 CR3MN5 0.33043
Al 01 Cr 17 Mn 47 Mo 17 Ti 18 noHEA  BCC_B2#1 DISORD 0.11273 C14_LAVES 0.52723 CR3MN5 0.36004
Al 01 Cr 17 Mn 47 Mo 19 Ti 16 noHEA  BCC_B2#1 DISORD 0.13039 C14_LAVES 0.46686 CR3MN5 0.37415 SIGMA ORD 0.02860
Al 01 Cr 17 Mn 47 Mo 21 Ti 14 noHEA  BCC_B2#1 DISORD 0.09752 C14_LAVES 0.40990 CR3MN5 0.34012 SIGMA ORD 0.15247
Al 01 Cr 17 Mn 47 Mo 23 Ti 12 noHEA  BCC_B2#1 DISORD 0.06644 C14_LAVES 0.35278 CR3MN5 0.30760 SIGMA ORD 0.27318
Al 01 Cr 17 Mn 47 Mo 25 Ti 10 noHEA  BCC_B2#1 DISORD 0.03827 C14_LAVES 0.29540 CR3MN5 0.27750 SIGMA ORD 0.38882
Al 01 Cr 17 Mn 47 Mo 27 Ti 08 noHEA  BCC_B2#1 DISORD 0.00120 C14_LAVES 0.23877 CR3MN5 0.24564 CR3SI_A15 0.00700 SIGMA ORD 0.50739
Al 01 Cr 17 Mn 47 Mo 29 Ti 06 noHEA  C14_LAVES 0.17887 CR3MN5 0.24253 CR3SI_A15 0.01392 SIGMA ORD 0.56468
Al 01 Cr 17 Mn 47 Mo 31 Ti 04 noHEA  C14_LAVES 0.11880 CR3MN5 0.23958 CR3SI_A15 0.02153 SIGMA ORD 0.62009
Al 01 Cr 17 Mn 47 Mo 33 Ti 02 noHEA  C14_LAVES 0.05861 CR3MN5 0.23597 CR3SI_A15 0.03023 SIGMA ORD 0.67519
Al 01 Cr 17 Mn 49 Mo 01 Ti 32 noHEA  C14_LAVES 0.95886 CR3MN5 0.04114
Al 01 Cr 17 Mn 49 Mo 03 Ti 30 noHEA  C14_LAVES 0.89898 CR3MN5 0.10102
Al 01 Cr 17 Mn 49 Mo 05 Ti 28 noHEA  C14_LAVES 0.83912 CR3MN5 0.16088
Al 01 Cr 17 Mn 49 Mo 07 Ti 26 noHEA  C14_LAVES 0.77931 CR3MN5 0.22069
Al 01 Cr 17 Mn 49 Mo 09 Ti 24 noHEA  C14_LAVES 0.71957 CR3MN5 0.28043
Al 01 Cr 17 Mn 49 Mo 11 Ti 22 noHEA  BCC_B2#1 DISORD 0.02643 C14_LAVES 0.65649 CR3MN5 0.31708
Al 01 Cr 17 Mn 49 Mo 13 Ti 20 noHEA  BCC_B2#1 DISORD 0.05998 C14_LAVES 0.59309 CR3MN5 0.34693
Al 01 Cr 17 Mn 49 Mo 15 Ti 18 noHEA  BCC_B2#1 DISORD 0.09344 C14_LAVES 0.53078 CR3MN5 0.37578
Al 01 Cr 17 Mn 49 Mo 17 Ti 16 noHEA  BCC_B2#1 DISORD 0.06269 C14_LAVES 0.47366 CR3MN5 0.34377 SIGMA ORD 0.11987
Al 01 Cr 17 Mn 49 Mo 19 Ti 14 noHEA  BCC_B2#1 DISORD 0.03092 C14_LAVES 0.41659 CR3MN5 0.31067 SIGMA ORD 0.24183
Al 01 Cr 17 Mn 49 Mo 21 Ti 12 noHEA  BCC_B2#1 DISORD 0.00146 C14_LAVES 0.35929 CR3MN5 0.27952 SIGMA ORD 0.35972
Al 01 Cr 17 Mn 49 Mo 23 Ti 10 noHEA  C14_LAVES 0.29950 CR3MN5 0.27140 SIGMA ORD 0.42910
Al 01 Cr 17 Mn 49 Mo 25 Ti 08 noHEA  C14_LAVES 0.23958 CR3MN5 0.26643 CR3SI_A15 0.00375 SIGMA ORD 0.49024
Al 01 Cr 17 Mn 49 Mo 27 Ti 06 noHEA  C14_LAVES 0.17959 CR3MN5 0.26273 CR3SI_A15 0.01094 SIGMA ORD 0.54674
Al 01 Cr 17 Mn 49 Mo 29 Ti 04 noHEA  C14_LAVES 0.11910 CR3MN5 0.22667 CR3SI_A15 0.02002 SIGMA#1 ORD 0.59195 SIGMA#2 ORD 0.04225
Al 01 Cr 17 Mn 49 Mo 31 Ti 02 noHEA  C14_LAVES 0.05817 CR3MN5 0.15776 CR3SI_A15 0.03024 SIGMA#1 ORD 0.62572 SIGMA#2 ORD 0.12812
Al 01 Cr 19 Mn 01 Mo 31 Ti 48 noHEA  BCC_B2#1 DISORD 0.52964 C14_LAVES 0.31632 C15_LAVES 0.15404
Al 01 Cr 19 Mn 01 Mo 33 Ti 46 noHEA  BCC_B2#1 DISORD 0.51518 C14_LAVES 0.33957 C15_LAVES 0.14525
Al 01 Cr 19 Mn 01 Mo 35 Ti 44 noHEA  BCC_B2#1 DISORD 0.50314 C14_LAVES 0.36867 C15_LAVES 0.12819
Al 01 Cr 19 Mn 01 Mo 37 Ti 42 noHEA  BCC_B2#1 DISORD 0.49431 C14_LAVES 0.40601 C15_LAVES 0.09968
Al 01 Cr 19 Mn 01 Mo 39 Ti 40 noHEA  BCC_B2#1 DISORD 0.48948 C14_LAVES 0.45485 C15_LAVES 0.05568
Al 01 Cr 19 Mn 01 Mo 41 Ti 38 noHEA  BCC_B2#1 DISORD 0.48830 C14_LAVES 0.51170
Al 01 Cr 19 Mn 01 Mo 43 Ti 36 noHEA  BCC_B2#1 DISORD 0.48477 C14_LAVES 0.51523
Al 01 Cr 19 Mn 01 Mo 45 Ti 34 noHEA  BCC_B2#1 DISORD 0.48657 C14_LAVES 0.51343
Al 01 Cr 19 Mn 01 Mo 47 Ti 32 noHEA  BCC_B2#1 DISORD 0.49407 C14_LAVES 0.50593
Al 01 Cr 19 Mn 01 Mo 49 Ti 30 noHEA  BCC_B2#1 DISORD 0.50705 C14_LAVES 0.49295
Al 01 Cr 19 Mn 03 Mo 29 Ti 48 noHEA  BCC_B2#1 DISORD 0.50326 C14_LAVES 0.49674
Al 01 Cr 19 Mn 03 Mo 31 Ti 46 noHEA  BCC_B2#1 DISORD 0.48417 C14_LAVES 0.51583
Al 01 Cr 19 Mn 03 Mo 33 Ti 44 noHEA  BCC_B2#1 DISORD 0.46593 C14_LAVES 0.53407
Al 01 Cr 19 Mn 03 Mo 35 Ti 42 noHEA  BCC_B2#1 DISORD 0.44925 C14_LAVES 0.55075
Al 01 Cr 19 Mn 03 Mo 37 Ti 40 noHEA  BCC_B2#1 DISORD 0.43524 C14_LAVES 0.56476
Al 01 Cr 19 Mn 03 Mo 39 Ti 38 noHEA  BCC_B2#1 DISORD 0.42540 C14_LAVES 0.57460
Al 01 Cr 19 Mn 03 Mo 41 Ti 36 noHEA  BCC_B2#1 DISORD 0.42139 C14_LAVES 0.57861
Al 01 Cr 19 Mn 03 Mo 43 Ti 34 noHEA  BCC_B2#1 DISORD 0.42450 C14_LAVES 0.57550
Al 01 Cr 19 Mn 03 Mo 45 Ti 32 noHEA  BCC_B2#1 DISORD 0.43500 C14_LAVES 0.56500
Al 01 Cr 19 Mn 03 Mo 47 Ti 30 noHEA  BCC_B2#1 DISORD 0.45208 C14_LAVES 0.54792
Al 01 Cr 19 Mn 03 Mo 49 Ti 28 noHEA  BCC_B2#1 DISORD 0.47431 C14_LAVES 0.52569
Al 01 Cr 19 Mn 05 Mo 27 Ti 48 noHEA  BCC_B2#1 DISORD 0.45888 C14_LAVES 0.54112
Al 01 Cr 19 Mn 05 Mo 29 Ti 46 noHEA  BCC_B2#1 DISORD 0.43649 C14_LAVES 0.56351
Al 01 Cr 19 Mn 05 Mo 31 Ti 44 noHEA  BCC_B2#1 DISORD 0.41475 C14_LAVES 0.58525
Al 01 Cr 19 Mn 05 Mo 33 Ti 42 noHEA  BCC_B2#1 DISORD 0.39442 C14_LAVES 0.60558
Al 01 Cr 19 Mn 05 Mo 35 Ti 40 noHEA  BCC_B2#1 DISORD 0.37686 C14_LAVES 0.62314
Al 01 Cr 19 Mn 05 Mo 37 Ti 38 noHEA  BCC_B2#1 DISORD 0.36418 C14_LAVES 0.63582
Al 01 Cr 19 Mn 05 Mo 39 Ti 36 noHEA  BCC_B2#1 DISORD 0.35898 C14_LAVES 0.64102
Al 01 Cr 19 Mn 05 Mo 41 Ti 34 noHEA  BCC_B2#1 DISORD 0.36332 C14_LAVES 0.63668
Al 01 Cr 19 Mn 05 Mo 43 Ti 32 noHEA  BCC_B2#1 DISORD 0.37736 C14_LAVES 0.62264
Al 01 Cr 19 Mn 05 Mo 45 Ti 30 noHEA  BCC_B2#1 DISORD 0.39921 C14_LAVES 0.60079
Al 01 Cr 19 Mn 05 Mo 47 Ti 28 noHEA  BCC_B2#1 DISORD 0.42634 C14_LAVES 0.57366
Al 01 Cr 19 Mn 05 Mo 49 Ti 26 noHEA  BCC_B2#1 DISORD 0.45676 C14_LAVES 0.54324
Al 01 Cr 19 Mn 07 Mo 25 Ti 48 noHEA  BCC_B2#1 DISORD 0.41978 C14_LAVES 0.58022
Al 01 Cr 19 Mn 07 Mo 27 Ti 46 noHEA  BCC_B2#1 DISORD 0.39404 C14_LAVES 0.60596
Al 01 Cr 19 Mn 07 Mo 29 Ti 44 noHEA  BCC_B2#1 DISORD 0.36860 C14_LAVES 0.63140
Al 01 Cr 19 Mn 07 Mo 31 Ti 42 noHEA  BCC_B2#1 DISORD 0.34414 C14_LAVES 0.65586
Al 01 Cr 19 Mn 07 Mo 33 Ti 40 noHEA  BCC_B2#1 DISORD 0.32216 C14_LAVES 0.67784
Al 01 Cr 19 Mn 07 Mo 35 Ti 38 noHEA  BCC_B2#1 DISORD 0.30537 C14_LAVES 0.69463
Al 01 Cr 19 Mn 07 Mo 37 Ti 36 noHEA  BCC_B2#1 DISORD 0.29787 C14_LAVES 0.70213
Al 01 Cr 19 Mn 07 Mo 39 Ti 34 noHEA  BCC_B2#1 DISORD 0.30335 C14_LAVES 0.69665
Al 01 Cr 19 Mn 07 Mo 41 Ti 32 noHEA  BCC_B2#1 DISORD 0.32184 C14_LAVES 0.67816
Al 01 Cr 19 Mn 07 Mo 43 Ti 30 noHEA  BCC_B2#1 DISORD 0.34947 C14_LAVES 0.65053
Al 01 Cr 19 Mn 07 Mo 45 Ti 28 noHEA  BCC_B2#1 DISORD 0.38205 C14_LAVES 0.61795
Al 01 Cr 19 Mn 07 Mo 47 Ti 26 noHEA  BCC_B2#1 DISORD 0.41702 C14_LAVES 0.58298
Al 01 Cr 19 Mn 07 Mo 49 Ti 24 noHEA  BCC_B2#1 DISORD 0.45325 C14_LAVES 0.54675
Al 01 Cr 19 Mn 09 Mo 23 Ti 48 noHEA  BCC_B2#1 DISORD 0.38629 C14_LAVES 0.61371
Al 01 Cr 19 Mn 09 Mo 25 Ti 46 noHEA  BCC_B2#1 DISORD 0.35732 C14_LAVES 0.64268
Al 01 Cr 19 Mn 09 Mo 27 Ti 44 noHEA  BCC_B2#1 DISORD 0.32824 C14_LAVES 0.67176
Al 01 Cr 19 Mn 09 Mo 29 Ti 42 noHEA  BCC_B2#1 DISORD 0.29950 C14_LAVES 0.70050
Al 01 Cr 19 Mn 09 Mo 31 Ti 40 noHEA  BCC_B2#1 DISORD 0.27243 C14_LAVES 0.72757
Al 01 Cr 19 Mn 09 Mo 33 Ti 38 noHEA  BCC_B2#1 DISORD 0.25008 C14_LAVES 0.74992
Al 01 Cr 19 Mn 09 Mo 35 Ti 36 noHEA  BCC_B2#1 DISORD 0.23846 C14_LAVES 0.76154
Al 01 Cr 19 Mn 09 Mo 37 Ti 34 noHEA  BCC_B2#1 DISORD 0.24481 C14_LAVES 0.75519
Al 01 Cr 19 Mn 09 Mo 39 Ti 32 noHEA  BCC_B2#1 DISORD 0.26920 C14_LAVES 0.73080
Al 01 Cr 19 Mn 09 Mo 41 Ti 30 noHEA  BCC_B2#1 DISORD 0.30380 C14_LAVES 0.69620
Al 01 Cr 19 Mn 09 Mo 43 Ti 28 noHEA  BCC_B2#1 DISORD 0.34222 C14_LAVES 0.65778
Al 01 Cr 19 Mn 09 Mo 45 Ti 26 noHEA  BCC_B2#1 DISORD 0.38170 C14_LAVES 0.61830
Al 01 Cr 19 Mn 09 Mo 47 Ti 24 noHEA  BCC_B2#1 DISORD 0.42144 C14_LAVES 0.57856
Al 01 Cr 19 Mn 09 Mo 49 Ti 22 noHEA  BCC_B2#1 DISORD 0.00532 BCC_B2#2 DISORD 0.46121 C14_LAVES 0.53347
Al 01 Cr 19 Mn 11 Mo 21 Ti 48 noHEA  BCC_B2#1 DISORD 0.35858 C14_LAVES 0.64142
Al 01 Cr 19 Mn 11 Mo 23 Ti 46 noHEA  BCC_B2#1 DISORD 0.32663 C14_LAVES 0.67337
Al 01 Cr 19 Mn 11 Mo 25 Ti 44 noHEA  BCC_B2#1 DISORD 0.29419 C14_LAVES 0.70581
Al 01 Cr 19 Mn 11 Mo 27 Ti 42 noHEA  BCC_B2#1 DISORD 0.26143 C14_LAVES 0.73857
Al 01 Cr 19 Mn 11 Mo 29 Ti 40 noHEA  BCC_B2#1 DISORD 0.22915 C14_LAVES 0.77085
Al 01 Cr 19 Mn 11 Mo 31 Ti 38 noHEA  BCC_B2#1 DISORD 0.20000 C14_LAVES 0.80000
Al 01 Cr 19 Mn 11 Mo 33 Ti 36 noHEA  BCC_B2#1 DISORD 0.18147 C14_LAVES 0.81853
Al 01 Cr 19 Mn 11 Mo 35 Ti 34 noHEA  BCC_B2#1 DISORD 0.18788 C14_LAVES 0.81212
Al 01 Cr 19 Mn 11 Mo 37 Ti 32 noHEA  BCC_B2#1 DISORD 0.22041 C14_LAVES 0.77959
Al 01 Cr 19 Mn 11 Mo 39 Ti 30 noHEA  BCC_B2#1 DISORD 0.26310 C14_LAVES 0.73690
Al 01 Cr 19 Mn 11 Mo 41 Ti 28 noHEA  BCC_B2#1 DISORD 0.30734 C14_LAVES 0.69266
Al 01 Cr 19 Mn 11 Mo 43 Ti 26 noHEA  BCC_B2#1 DISORD 0.35096 C14_LAVES 0.64904
Al 01 Cr 19 Mn 11 Mo 45 Ti 24 noHEA  BCC_B2#1 DISORD 0.39388 C14_LAVES 0.60612
Al 01 Cr 19 Mn 11 Mo 47 Ti 22 noHEA  BCC_B2#1 DISORD 0.43346 BCC_B2#2 DISORD 0.01820 C14_LAVES 0.54834
Al 01 Cr 19 Mn 11 Mo 49 Ti 20 noHEA  BCC_B2#1 DISORD 0.04680 BCC_B2#2 DISORD 0.47021 C14_LAVES 0.48299
Al 01 Cr 19 Mn 13 Mo 19 Ti 48 noHEA  BCC_B2#1 DISORD 0.33657 C14_LAVES 0.66343
Al 01 Cr 19 Mn 13 Mo 21 Ti 46 noHEA  BCC_B2#1 DISORD 0.30196 C14_LAVES 0.69804
Al 01 Cr 19 Mn 13 Mo 23 Ti 44 noHEA  BCC_B2#1 DISORD 0.26662 C14_LAVES 0.73338
Al 01 Cr 19 Mn 13 Mo 25 Ti 42 noHEA  BCC_B2#1 DISORD 0.23040 C14_LAVES 0.76960
Al 01 Cr 19 Mn 13 Mo 27 Ti 40 noHEA  BCC_B2#1 DISORD 0.19349 C14_LAVES 0.80651
Al 01 Cr 19 Mn 13 Mo 29 Ti 38 noHEA  BCC_B2#1 DISORD 0.15730 C14_LAVES 0.84270
Al 01 Cr 19 Mn 13 Mo 31 Ti 36 noHEA  BCC_B2#1 DISORD 0.12838 C14_LAVES 0.87162
Al 01 Cr 19 Mn 13 Mo 33 Ti 34 noHEA  BCC_B2#1 DISORD 0.13281 C14_LAVES 0.86719
Al 01 Cr 19 Mn 13 Mo 35 Ti 32 noHEA  BCC_B2#1 DISORD 0.17686 C14_LAVES 0.82314
Al 01 Cr 19 Mn 13 Mo 37 Ti 30 noHEA  BCC_B2#1 DISORD 0.22811 C14_LAVES 0.77189
Al 01 Cr 19 Mn 13 Mo 39 Ti 28 noHEA  BCC_B2#1 DISORD 0.27756 C14_LAVES 0.72244
Al 01 Cr 19 Mn 13 Mo 41 Ti 26 noHEA  BCC_B2#1 DISORD 0.32472 C14_LAVES 0.67528
Al 01 Cr 19 Mn 13 Mo 43 Ti 24 noHEA  BCC_B2#1 DISORD 0.00263 BCC_B2#2 DISORD 0.36969 C14_LAVES 0.62768
Al 01 Cr 19 Mn 13 Mo 45 Ti 22 noHEA  BCC_B2#1 DISORD 0.40685 BCC_B2#2 DISORD 0.03134 C14_LAVES 0.56180
Al 01 Cr 19 Mn 13 Mo 47 Ti 20 noHEA  BCC_B2#1 DISORD 0.05964 BCC_B2#2 DISORD 0.44284 C14_LAVES 0.49752
Al 01 Cr 19 Mn 13 Mo 49 Ti 18 noHEA  BCC_B2#1 DISORD 0.08749 BCC_B2#2 DISORD 0.47747 C14_LAVES 0.43504
Al 01 Cr 19 Mn 15 Mo 17 Ti 48 noHEA  BCC_B2#1 DISORD 0.31996 C14_LAVES 0.68004
Al 01 Cr 19 Mn 15 Mo 19 Ti 46 noHEA  BCC_B2#1 DISORD 0.28305 C14_LAVES 0.71695
Al 01 Cr 19 Mn 15 Mo 21 Ti 44 noHEA  BCC_B2#1 DISORD 0.24531 C14_LAVES 0.75469
Al 01 Cr 19 Mn 15 Mo 23 Ti 42 noHEA  BCC_B2#1 DISORD 0.20636 C14_LAVES 0.79364
Al 01 Cr 19 Mn 15 Mo 25 Ti 40 noHEA  BCC_B2#1 DISORD 0.16589 C14_LAVES 0.83411
Al 01 Cr 19 Mn 15 Mo 27 Ti 38 noHEA  BCC_B2#1 DISORD 0.12390 C14_LAVES 0.87610
Al 01 Cr 19 Mn 15 Mo 29 Ti 36 noHEA  BCC_B2#1 DISORD 0.08263 C14_LAVES 0.91737
Al 01 Cr 19 Mn 15 Mo 31 Ti 34 noHEA  BCC_B2#1 DISORD 0.08024 C14_LAVES 0.91976
Al 01 Cr 19 Mn 15 Mo 33 Ti 32 noHEA  BCC_B2#1 DISORD 0.14021 C14_LAVES 0.85979
Al 01 Cr 19 Mn 15 Mo 35 Ti 30 noHEA  BCC_B2#1 DISORD 0.19914 C14_LAVES 0.80086
Al 01 Cr 19 Mn 15 Mo 37 Ti 28 noHEA  BCC_B2#1 DISORD 0.25271 C14_LAVES 0.74729
Al 01 Cr 19 Mn 15 Mo 39 Ti 26 noHEA  BCC_B2#1 DISORD 0.30265 C14_LAVES 0.69735
Al 01 Cr 19 Mn 15 Mo 41 Ti 24 noHEA  BCC_B2#1 DISORD 0.34475 BCC_B2#2 DISORD 0.01632 C14_LAVES 0.63893
Al 01 Cr 19 Mn 15 Mo 43 Ti 22 noHEA  BCC_B2#1 DISORD 0.04479 BCC_B2#2 DISORD 0.38130 C14_LAVES 0.57391
Al 01 Cr 19 Mn 15 Mo 45 Ti 20 noHEA  BCC_B2#1 DISORD 0.07288 BCC_B2#2 DISORD 0.41669 C14_LAVES 0.51043
Al 01 Cr 19 Mn 15 Mo 47 Ti 18 noHEA  BCC_B2#1 DISORD 0.10059 BCC_B2#2 DISORD 0.45074 C14_LAVES 0.44867
Al 01 Cr 19 Mn 15 Mo 49 Ti 16 noHEA  BCC_B2#1 DISORD 0.48330 BCC_B2#2 DISORD 0.12795 C14_LAVES 0.38875
Al 01 Cr 19 Mn 17 Mo 15 Ti 48 noHEA  BCC_B2#1 DISORD 0.30813 C14_LAVES 0.69187
Al 01 Cr 19 Mn 17 Mo 17 Ti 46 noHEA  BCC_B2#1 DISORD 0.26935 C14_LAVES 0.73065
Al 01 Cr 19 Mn 17 Mo 19 Ti 44 noHEA  BCC_B2#1 DISORD 0.22970 C14_LAVES 0.77030
Al 01 Cr 19 Mn 17 Mo 21 Ti 42 noHEA  BCC_B2#1 DISORD 0.18873 C14_LAVES 0.81127
Al 01 Cr 19 Mn 17 Mo 23 Ti 40 noHEA  BCC_B2#1 DISORD 0.14584 C14_LAVES 0.85416
Al 01 Cr 19 Mn 17 Mo 25 Ti 38 noHEA  BCC_B2#1 DISORD 0.10015 C14_LAVES 0.89985
Al 01 Cr 19 Mn 17 Mo 27 Ti 36 noHEA  BCC_B2#1 DISORD 0.04956 C14_LAVES 0.95044
Al 01 Cr 19 Mn 17 Mo 29 Ti 34 noHEA  BCC_B2#1 DISORD 0.03277 C14_LAVES 0.96723
Al 01 Cr 19 Mn 17 Mo 31 Ti 32 noHEA  BCC_B2#1 DISORD 0.11161 C14_LAVES 0.88839
Al 01 Cr 19 Mn 17 Mo 33 Ti 30 noHEA  BCC_B2#1 DISORD 0.17595 C14_LAVES 0.82405
Al 01 Cr 19 Mn 17 Mo 35 Ti 28 noHEA  BCC_B2#1 DISORD 0.23234 C14_LAVES 0.76766
Al 01 Cr 19 Mn 17 Mo 37 Ti 26 noHEA  BCC_B2#1 DISORD 0.28359 BCC_B2#2 DISORD 0.00162 C14_LAVES 0.71478
Al 01 Cr 19 Mn 17 Mo 39 Ti 24 noHEA  BCC_B2#1 DISORD 0.32066 BCC_B2#2 DISORD 0.03025 C14_LAVES 0.64909
Al 01 Cr 19 Mn 17 Mo 41 Ti 22 noHEA  BCC_B2#1 DISORD 0.05855 BCC_B2#2 DISORD 0.35671 C14_LAVES 0.58474
Al 01 Cr 19 Mn 17 Mo 43 Ti 20 noHEA  BCC_B2#1 DISORD 0.08652 BCC_B2#2 DISORD 0.39161 C14_LAVES 0.52187
Al 01 Cr 19 Mn 17 Mo 45 Ti 18 noHEA  BCC_B2#1 DISORD 0.42521 BCC_B2#2 DISORD 0.11419 C14_LAVES 0.46061
Al 01 Cr 19 Mn 17 Mo 47 Ti 16 noHEA  BCC_B2#1 DISORD 0.45737 BCC_B2#2 DISORD 0.14163 C14_LAVES 0.40100
Al 01 Cr 19 Mn 17 Mo 49 Ti 14 noHEA  BCC_B2#1 DISORD 0.48947 BCC_B2#2 DISORD 0.15438 C14_LAVES 0.33972 CR3MN5 0.01643
Al 01 Cr 19 Mn 19 Mo 13 Ti 48 noHEA  BCC_B2#1 DISORD 0.06761 C14_LAVES 0.76829 HCP_A3 0.16410
Al 01 Cr 19 Mn 19 Mo 15 Ti 46 noHEA  BCC_B2#1 DISORD 0.26003 C14_LAVES 0.73997
Al 01 Cr 19 Mn 19 Mo 17 Ti 44 noHEA  BCC_B2#1 DISORD 0.21895 C14_LAVES 0.78105
Al 01 Cr 19 Mn 19 Mo 19 Ti 42 noHEA  BCC_B2#1 DISORD 0.17658 C14_LAVES 0.82342
Al 01 Cr 19 Mn 19 Mo 21 Ti 40 noHEA  BCC_B2#1 DISORD 0.13222 C14_LAVES 0.86778
Al 01 Cr 19 Mn 19 Mo 23 Ti 38 noHEA  BCC_B2#1 DISORD 0.08471 C14_LAVES 0.91529
Al 01 Cr 19 Mn 19 Mo 25 Ti 36 noHEA  BCC_B2#1 DISORD 0.03070 C14_LAVES 0.96930
Al 01 Cr 19 Mn 19 Mo 27 Ti 34 noHEA  C14_LAVES 1.00000
Al 01 Cr 19 Mn 19 Mo 29 Ti 32 noHEA  BCC_B2#1 DISORD 0.09075 C14_LAVES 0.90925
Al 01 Cr 19 Mn 19 Mo 31 Ti 30 noHEA  BCC_B2#1 DISORD 0.15779 C14_LAVES 0.84221
Al 01 Cr 19 Mn 19 Mo 33 Ti 28 noHEA  BCC_B2#1 DISORD 0.21582 C14_LAVES 0.78418
Al 01 Cr 19 Mn 19 Mo 35 Ti 26 noHEA  BCC_B2#1 DISORD 0.26072 BCC_B2#2 DISORD 0.01595 C14_LAVES 0.72333
Al 01 Cr 19 Mn 19 Mo 37 Ti 24 noHEA  BCC_B2#1 DISORD 0.04443 BCC_B2#2 DISORD 0.29736 C14_LAVES 0.65821
Al 01 Cr 19 Mn 19 Mo 39 Ti 22 noHEA  BCC_B2#1 DISORD 0.07262 BCC_B2#2 DISORD 0.33299 C14_LAVES 0.59439
Al 01 Cr 19 Mn 19 Mo 41 Ti 20 noHEA  BCC_B2#1 DISORD 0.10055 BCC_B2#2 DISORD 0.36748 C14_LAVES 0.53198
Al 01 Cr 19 Mn 19 Mo 43 Ti 18 noHEA  BCC_B2#1 DISORD 0.40069 BCC_B2#2 DISORD 0.12827 C14_LAVES 0.47104
Al 01 Cr 19 Mn 19 Mo 45 Ti 16 noHEA  BCC_B2#1 DISORD 0.43351 BCC_B2#2 DISORD 0.14024 C14_LAVES 0.40877 CR3MN5 0.01747
Al 01 Cr 19 Mn 19 Mo 47 Ti 14 noHEA  BCC_B2#1 DISORD 0.46712 BCC_B2#2 DISORD 0.13352 C14_LAVES 0.34353 CR3MN5 0.05582
Al 01 Cr 19 Mn 19 Mo 49 Ti 12 noHEA  BCC_B2#1 DISORD 0.50073 BCC_B2#2 DISORD 0.12676 C14_LAVES 0.27826 CR3MN5 0.09425
Al 01 Cr 19 Mn 21 Mo 11 Ti 48 noHEA  C14_LAVES 0.78809 HCP_A3 0.21191
Al 01 Cr 19 Mn 21 Mo 13 Ti 46 noHEA  BCC_B2#1 DISORD 0.00898 C14_LAVES 0.81896 HCP_A3 0.17206
Al 01 Cr 19 Mn 21 Mo 15 Ti 44 noHEA  BCC_B2#1 DISORD 0.21202 C14_LAVES 0.78798
Al 01 Cr 19 Mn 21 Mo 17 Ti 42 noHEA  BCC_B2#1 DISORD 0.16873 C14_LAVES 0.83127
Al 01 Cr 19 Mn 21 Mo 19 Ti 40 noHEA  BCC_B2#1 DISORD 0.12359 C14_LAVES 0.87641
Al 01 Cr 19 Mn 21 Mo 21 Ti 38 noHEA  BCC_B2#1 DISORD 0.07547 C14_LAVES 0.92453
Al 01 Cr 19 Mn 21 Mo 23 Ti 36 noHEA  BCC_B2#1 DISORD 0.02153 C14_LAVES 0.97847
Al 01 Cr 19 Mn 21 Mo 25 Ti 34 noHEA  C14_LAVES 1.00000
Al 01 Cr 19 Mn 21 Mo 27 Ti 32 noHEA  BCC_B2#1 DISORD 0.07610 C14_LAVES 0.92390
Al 01 Cr 19 Mn 21 Mo 29 Ti 30 noHEA  BCC_B2#1 DISORD 0.14372 C14_LAVES 0.85628
Al 01 Cr 19 Mn 21 Mo 31 Ti 28 noHEA  BCC_B2#1 DISORD 0.20134 BCC_B2#2 DISORD 0.00184 C14_LAVES 0.79682
Al 01 Cr 19 Mn 21 Mo 33 Ti 26 noHEA  BCC_B2#1 DISORD 0.03047 BCC_B2#2 DISORD 0.23851 C14_LAVES 0.73102
Al 01 Cr 19 Mn 21 Mo 35 Ti 24 noHEA  BCC_B2#1 DISORD 0.05886 BCC_B2#2 DISORD 0.27478 C14_LAVES 0.66637
Al 01 Cr 19 Mn 21 Mo 37 Ti 22 noHEA  BCC_B2#1 DISORD 0.08700 BCC_B2#2 DISORD 0.31003 C14_LAVES 0.60296
Al 01 Cr 19 Mn 21 Mo 39 Ti 20 noHEA  BCC_B2#1 DISORD 0.34416 BCC_B2#2 DISORD 0.11496 C14_LAVES 0.54088
Al 01 Cr 19 Mn 21 Mo 41 Ti 18 noHEA  BCC_B2#1 DISORD 0.37756 BCC_B2#2 DISORD 0.12608 C14_LAVES 0.47781 CR3MN5 0.01854
Al 01 Cr 19 Mn 21 Mo 43 Ti 16 noHEA  BCC_B2#1 DISORD 0.41117 BCC_B2#2 DISORD 0.11939 C14_LAVES 0.41259 CR3MN5 0.05685
Al 01 Cr 19 Mn 21 Mo 45 Ti 14 noHEA  BCC_B2#1 DISORD 0.44478 BCC_B2#2 DISORD 0.11266 C14_LAVES 0.34734 CR3MN5 0.09522
Al 01 Cr 19 Mn 21 Mo 47 Ti 12 noHEA  BCC_B2#1 DISORD 0.47840 BCC_B2#2 DISORD 0.10587 C14_LAVES 0.28207 CR3MN5 0.13366
Al 01 Cr 19 Mn 21 Mo 49 Ti 10 noHEA  BCC_B2#1 DISORD 0.51203 BCC_B2#2 DISORD 0.09902 C14_LAVES 0.21676 CR3MN5 0.17219
Al 01 Cr 19 Mn 23 Mo 09 Ti 48 noHEA  C14_LAVES 0.78685 HCP_A3 0.21315
Al 01 Cr 19 Mn 23 Mo 11 Ti 46 noHEA  C14_LAVES 0.82035 HCP_A3 0.17965
Al 01 Cr 19 Mn 23 Mo 13 Ti 44 noHEA  C14_LAVES 0.85417 HCP_A3 0.14583
Al 01 Cr 19 Mn 23 Mo 15 Ti 42 noHEA  BCC_B2#1 DISORD 0.16400 C14_LAVES 0.83600
Al 01 Cr 19 Mn 23 Mo 17 Ti 40 noHEA  BCC_B2#1 DISORD 0.11849 C14_LAVES 0.88151
Al 01 Cr 19 Mn 23 Mo 19 Ti 38 noHEA  BCC_B2#1 DISORD 0.07035 C14_LAVES 0.92965
Al 01 Cr 19 Mn 23 Mo 21 Ti 36 noHEA  BCC_B2#1 DISORD 0.01743 C14_LAVES 0.98257
Al 01 Cr 19 Mn 23 Mo 23 Ti 34 noHEA  C14_LAVES 1.00000
Al 01 Cr 19 Mn 23 Mo 25 Ti 32 noHEA  BCC_B2#1 DISORD 0.06586 C14_LAVES 0.93414
Al 01 Cr 19 Mn 23 Mo 27 Ti 30 noHEA  BCC_B2#1 DISORD 0.13284 C14_LAVES 0.86716
Al 01 Cr 19 Mn 23 Mo 29 Ti 28 noHEA  BCC_B2#1 DISORD 0.01665 BCC_B2#2 DISORD 0.18005 C14_LAVES 0.80329
Al 01 Cr 19 Mn 23 Mo 31 Ti 26 noHEA  BCC_B2#1 DISORD 0.04520 BCC_B2#2 DISORD 0.21689 C14_LAVES 0.73791
Al 01 Cr 19 Mn 23 Mo 33 Ti 24 noHEA  BCC_B2#1 DISORD 0.07353 BCC_B2#2 DISORD 0.25283 C14_LAVES 0.67364
Al 01 Cr 19 Mn 23 Mo 35 Ti 22 noHEA  BCC_B2#1 DISORD 0.28776 BCC_B2#2 DISORD 0.10169 C14_LAVES 0.61056
Al 01 Cr 19 Mn 23 Mo 37 Ti 20 noHEA  BCC_B2#1 DISORD 0.32161 BCC_B2#2 DISORD 0.11191 C14_LAVES 0.54683 CR3MN5 0.01965
Al 01 Cr 19 Mn 23 Mo 39 Ti 18 noHEA  BCC_B2#1 DISORD 0.35522 BCC_B2#2 DISORD 0.10524 C14_LAVES 0.48163 CR3MN5 0.05791
Al 01 Cr 19 Mn 23 Mo 41 Ti 16 noHEA  BCC_B2#1 DISORD 0.38883 BCC_B2#2 DISORD 0.09853 C14_LAVES 0.41641 CR3MN5 0.09623
Al 01 Cr 19 Mn 23 Mo 43 Ti 14 noHEA  BCC_B2#1 DISORD 0.42245 BCC_B2#2 DISORD 0.09178 C14_LAVES 0.35116 CR3MN5 0.13462
Al 01 Cr 19 Mn 23 Mo 45 Ti 12 noHEA  BCC_B2#1 DISORD 0.45608 BCC_B2#2 DISORD 0.08497 C14_LAVES 0.28588 CR3MN5 0.17307
Al 01 Cr 19 Mn 23 Mo 47 Ti 10 noHEA  BCC_B2#1 DISORD 0.48971 BCC_B2#2 DISORD 0.07809 C14_LAVES 0.22057 CR3MN5 0.21163
Al 01 Cr 19 Mn 23 Mo 49 Ti 08 noHEA  BCC_B2#1 DISORD 0.52336 BCC_B2#2 DISORD 0.07112 C14_LAVES 0.15522 CR3MN5 0.25029
Al 01 Cr 19 Mn 25 Mo 07 Ti 48 noHEA  C14_LAVES 0.78582 HCP_A3 0.21418
Al 01 Cr 19 Mn 25 Mo 09 Ti 46 noHEA  C14_LAVES 0.81912 HCP_A3 0.18088
Al 01 Cr 19 Mn 25 Mo 11 Ti 44 noHEA  C14_LAVES 0.85279 HCP_A3 0.14721
Al 01 Cr 19 Mn 25 Mo 13 Ti 42 noHEA  C14_LAVES 0.88685 HCP_A3 0.11315
Al 01 Cr 19 Mn 25 Mo 15 Ti 40 noHEA  BCC_B2#1 DISORD 0.11570 C14_LAVES 0.88430
Al 01 Cr 19 Mn 25 Mo 17 Ti 38 noHEA  BCC_B2#1 DISORD 0.06774 C14_LAVES 0.93227
Al 01 Cr 19 Mn 25 Mo 19 Ti 36 noHEA  BCC_B2#1 DISORD 0.01580 C14_LAVES 0.98420
Al 01 Cr 19 Mn 25 Mo 21 Ti 34 noHEA  C14_LAVES 1.00000
Al 01 Cr 19 Mn 25 Mo 23 Ti 32 noHEA  BCC_B2#1 DISORD 0.05860 C14_LAVES 0.94140
Al 01 Cr 19 Mn 25 Mo 25 Ti 30 noHEA  BCC_B2#1 DISORD 0.00295 BCC_B2#2 DISORD 0.12192 C14_LAVES 0.87513
Al 01 Cr 19 Mn 25 Mo 27 Ti 28 noHEA  BCC_B2#1 DISORD 0.03163 BCC_B2#2 DISORD 0.15928 C14_LAVES 0.80909
Al 01 Cr 19 Mn 25 Mo 29 Ti 26 noHEA  BCC_B2#1 DISORD 0.06013 BCC_B2#2 DISORD 0.19582 C14_LAVES 0.74405
Al 01 Cr 19 Mn 25 Mo 31 Ti 24 noHEA  BCC_B2#1 DISORD 0.23145 BCC_B2#2 DISORD 0.08845 C14_LAVES 0.68010
Al 01 Cr 19 Mn 25 Mo 33 Ti 22 noHEA  BCC_B2#1 DISORD 0.26565 BCC_B2#2 DISORD 0.09773 C14_LAVES 0.61585 CR3MN5 0.02078
Al 01 Cr 19 Mn 25 Mo 35 Ti 20 noHEA  BCC_B2#1 DISORD 0.29926 BCC_B2#2 DISORD 0.09108 C14_LAVES 0.55066 CR3MN5 0.05900
Al 01 Cr 19 Mn 25 Mo 37 Ti 18 noHEA  BCC_B2#1 DISORD 0.33287 BCC_B2#2 DISORD 0.08439 C14_LAVES 0.48545 CR3MN5 0.09728
Al 01 Cr 19 Mn 25 Mo 39 Ti 16 noHEA  BCC_B2#1 DISORD 0.36649 BCC_B2#2 DISORD 0.07767 C14_LAVES 0.42023 CR3MN5 0.13561
Al 01 Cr 19 Mn 25 Mo 41 Ti 14 noHEA  BCC_B2#1 DISORD 0.40012 BCC_B2#2 DISORD 0.07089 C14_LAVES 0.35498 CR3MN5 0.17401
Al 01 Cr 19 Mn 25 Mo 43 Ti 12 noHEA  BCC_B2#1 DISORD 0.43376 BCC_B2#2 DISORD 0.06406 C14_LAVES 0.28970 CR3MN5 0.21249
Al 01 Cr 19 Mn 25 Mo 45 Ti 10 noHEA  BCC_B2#1 DISORD 0.46741 BCC_B2#2 DISORD 0.05715 C14_LAVES 0.22438 CR3MN5 0.25107
Al 01 Cr 19 Mn 25 Mo 47 Ti 08 noHEA  BCC_B2#1 DISORD 0.50107 BCC_B2#2 DISORD 0.05014 C14_LAVES 0.15903 CR3MN5 0.28977
Al 01 Cr 19 Mn 25 Mo 49 Ti 06 noHEA  BCC_B2#1 DISORD 0.53475 BCC_B2#2 DISORD 0.04301 C14_LAVES 0.09362 CR3MN5 0.32862
Al 01 Cr 19 Mn 27 Mo 05 Ti 48 noHEA  C14_LAVES 0.78496 HCP_A3 0.21504
Al 01 Cr 19 Mn 27 Mo 07 Ti 46 noHEA  C14_LAVES 0.81808 HCP_A3 0.18192
Al 01 Cr 19 Mn 27 Mo 09 Ti 44 noHEA  C14_LAVES 0.85159 HCP_A3 0.14841
Al 01 Cr 19 Mn 27 Mo 11 Ti 42 noHEA  C14_LAVES 0.88551 HCP_A3 0.11449
Al 01 Cr 19 Mn 27 Mo 13 Ti 40 noHEA  C14_LAVES 0.91994 HCP_A3 0.08006
Al 01 Cr 19 Mn 27 Mo 15 Ti 38 noHEA  BCC_B2#1 DISORD 0.06661 C14_LAVES 0.93339
Al 01 Cr 19 Mn 27 Mo 17 Ti 36 noHEA  BCC_B2#1 DISORD 0.01543 C14_LAVES 0.98457
Al 01 Cr 19 Mn 27 Mo 19 Ti 34 noHEA  C14_LAVES 1.00000
Al 01 Cr 19 Mn 27 Mo 21 Ti 32 noHEA  BCC_B2#1 DISORD 0.05337 C14_LAVES 0.94663
Al 01 Cr 19 Mn 27 Mo 23 Ti 30 noHEA  BCC_B2#1 DISORD 0.01814 BCC_B2#2 DISORD 0.10189 C14_LAVES 0.87997
Al 01 Cr 19 Mn 27 Mo 25 Ti 28 noHEA  BCC_B2#1 DISORD 0.04677 BCC_B2#2 DISORD 0.13897 C14_LAVES 0.81426
Al 01 Cr 19 Mn 27 Mo 27 Ti 26 noHEA  BCC_B2#1 DISORD 0.17523 BCC_B2#2 DISORD 0.07525 C14_LAVES 0.74952
Al 01 Cr 19 Mn 27 Mo 29 Ti 24 noHEA  BCC_B2#1 DISORD 0.20969 BCC_B2#2 DISORD 0.08353 C14_LAVES 0.68485 CR3MN5 0.02193
Al 01 Cr 19 Mn 27 Mo 31 Ti 22 noHEA  BCC_B2#1 DISORD 0.24330 BCC_B2#2 DISORD 0.07690 C14_LAVES 0.61968 CR3MN5 0.06012
Al 01 Cr 19 Mn 27 Mo 33 Ti 20 noHEA  BCC_B2#1 DISORD 0.27692 BCC_B2#2 DISORD 0.07024 C14_LAVES 0.55449 CR3MN5 0.09835
Al 01 Cr 19 Mn 27 Mo 35 Ti 18 noHEA  BCC_B2#1 DISORD 0.31054 BCC_B2#2 DISORD 0.06354 C14_LAVES 0.48928 CR3MN5 0.13664
Al 01 Cr 19 Mn 27 Mo 37 Ti 16 noHEA  BCC_B2#1 DISORD 0.34416 BCC_B2#2 DISORD 0.05680 C14_LAVES 0.42405 CR3MN5 0.17498
Al 01 Cr 19 Mn 27 Mo 39 Ti 14 noHEA  BCC_B2#1 DISORD 0.37780 BCC_B2#2 DISORD 0.05000 C14_LAVES 0.35880 CR3MN5 0.21340
Al 01 Cr 19 Mn 27 Mo 41 Ti 12 noHEA  BCC_B2#1 DISORD 0.41145 BCC_B2#2 DISORD 0.04313 C14_LAVES 0.29352 CR3MN5 0.25190
Al 01 Cr 19 Mn 27 Mo 43 Ti 10 noHEA  BCC_B2#1 DISORD 0.44511 BCC_B2#2 DISORD 0.03619 C14_LAVES 0.22820 CR3MN5 0.29051
Al 01 Cr 19 Mn 27 Mo 45 Ti 08 noHEA  BCC_B2#1 DISORD 0.47879 BCC_B2#2 DISORD 0.02913 C14_LAVES 0.16283 CR3MN5 0.32925
Al 01 Cr 19 Mn 27 Mo 47 Ti 06 noHEA  BCC_B2#1 DISORD 0.51249 BCC_B2#2 DISORD 0.02194 C14_LAVES 0.09742 CR3MN5 0.36815
Al 01 Cr 19 Mn 27 Mo 49 Ti 04 noHEA  BCC_B2#1 DISORD 0.54623 BCC_B2#2 DISORD 0.01455 C14_LAVES 0.03194 CR3MN5 0.40728
Al 01 Cr 19 Mn 29 Mo 03 Ti 48 noHEA  C14_LAVES 0.78427 HCP_A3 0.21573
Al 01 Cr 19 Mn 29 Mo 05 Ti 46 noHEA  C14_LAVES 0.81720 HCP_A3 0.18280
Al 01 Cr 19 Mn 29 Mo 07 Ti 44 noHEA  C14_LAVES 0.85054 HCP_A3 0.14946
Al 01 Cr 19 Mn 29 Mo 09 Ti 42 noHEA  C14_LAVES 0.88431 HCP_A3 0.11569
Al 01 Cr 19 Mn 29 Mo 11 Ti 40 noHEA  C14_LAVES 0.91863 HCP_A3 0.08137
Al 01 Cr 19 Mn 29 Mo 13 Ti 38 noHEA  C14_LAVES 0.95367 HCP_A3 0.04633
Al 01 Cr 19 Mn 29 Mo 15 Ti 36 noHEA  BCC_B2#1 DISORD 0.01579 C14_LAVES 0.98421
Al 01 Cr 19 Mn 29 Mo 17 Ti 34 noHEA  C14_LAVES 1.00000
Al 01 Cr 19 Mn 29 Mo 19 Ti 32 noHEA  BCC_B2#1 DISORD 0.00471 BCC_B2#2 DISORD 0.04469 C14_LAVES 0.95060
Al 01 Cr 19 Mn 29 Mo 21 Ti 30 noHEA  BCC_B2#1 DISORD 0.03347 BCC_B2#2 DISORD 0.08226 C14_LAVES 0.88427
Al 01 Cr 19 Mn 29 Mo 23 Ti 28 noHEA  BCC_B2#1 DISORD 0.06208 BCC_B2#2 DISORD 0.11908 C14_LAVES 0.81884
Al 01 Cr 19 Mn 29 Mo 25 Ti 26 noHEA  BCC_B2#1 DISORD 0.06933 BCC_B2#2 DISORD 0.15373 C14_LAVES 0.75384 CR3MN5 0.02310
Al 01 Cr 19 Mn 29 Mo 27 Ti 24 noHEA  BCC_B2#1 DISORD 0.18734 BCC_B2#2 DISORD 0.06272 C14_LAVES 0.68868 CR3MN5 0.06126
Al 01 Cr 19 Mn 29 Mo 29 Ti 22 noHEA  BCC_B2#1 DISORD 0.22096 BCC_B2#2 DISORD 0.05608 C14_LAVES 0.62351 CR3MN5 0.09946
Al 01 Cr 19 Mn 29 Mo 31 Ti 20 noHEA  BCC_B2#1 DISORD 0.25458 BCC_B2#2 DISORD 0.04940 C14_LAVES 0.55832 CR3MN5 0.13770
Al 01 Cr 19 Mn 29 Mo 33 Ti 18 noHEA  BCC_B2#1 DISORD 0.28821 BCC_B2#2 DISORD 0.04269 C14_LAVES 0.49311 CR3MN5 0.17600
Al 01 Cr 19 Mn 29 Mo 35 Ti 16 noHEA  BCC_B2#1 DISORD 0.32184 BCC_B2#2 DISORD 0.03592 C14_LAVES 0.42788 CR3MN5 0.21436
Al 01 Cr 19 Mn 29 Mo 37 Ti 14 noHEA  BCC_B2#1 DISORD 0.35549 BCC_B2#2 DISORD 0.02910 C14_LAVES 0.36263 CR3MN5 0.25279
Al 01 Cr 19 Mn 29 Mo 39 Ti 12 noHEA  BCC_B2#1 DISORD 0.38914 BCC_B2#2 DISORD 0.02220 C14_LAVES 0.29734 CR3MN5 0.29132
Al 01 Cr 19 Mn 29 Mo 41 Ti 10 noHEA  BCC_B2#1 DISORD 0.42282 BCC_B2#2 DISORD 0.01521 C14_LAVES 0.23202 CR3MN5 0.32996
Al 01 Cr 19 Mn 29 Mo 43 Ti 08 noHEA  BCC_B2#1 DISORD 0.45651 BCC_B2#2 DISORD 0.00810 C14_LAVES 0.16665 CR3MN5 0.36874
Al 01 Cr 19 Mn 29 Mo 45 Ti 06 noHEA  BCC_B2#1 DISORD 0.49024 BCC_B2#2 DISORD 0.00083 C14_LAVES 0.10123 CR3MN5 0.40770
Al 01 Cr 19 Mn 29 Mo 47 Ti 04 noHEA  BCC_B2#1 DISORD 0.52066 C14_LAVES 0.03749 CR3MN5 0.44185
Al 01 Cr 19 Mn 29 Mo 49 Ti 02 noHEA  BCC_B2#1 DISORD 0.53651 CR3MN5 0.46349
Al 01 Cr 19 Mn 31 Mo 01 Ti 48 noHEA  C14_LAVES 0.78373 HCP_A3 0.21627
Al 01 Cr 19 Mn 31 Mo 03 Ti 46 noHEA  C14_LAVES 0.81648 HCP_A3 0.18352
Al 01 Cr 19 Mn 31 Mo 05 Ti 44 noHEA  C14_LAVES 0.84963 HCP_A3 0.15037
Al 01 Cr 19 Mn 31 Mo 07 Ti 42 noHEA  C14_LAVES 0.88325 HCP_A3 0.11675
Al 01 Cr 19 Mn 31 Mo 09 Ti 40 noHEA  C14_LAVES 0.91742 HCP_A3 0.08258
Al 01 Cr 19 Mn 31 Mo 11 Ti 38 noHEA  C14_LAVES 0.95233 HCP_A3 0.04767
Al 01 Cr 19 Mn 31 Mo 13 Ti 36 noHEA  C14_LAVES 0.98837 HCP_A3 0.01163
Al 01 Cr 19 Mn 31 Mo 15 Ti 34 noHEA  C14_LAVES 1.00000
Al 01 Cr 19 Mn 31 Mo 17 Ti 32 noHEA  BCC_B2#1 DISORD 0.02020 BCC_B2#2 DISORD 0.02567 C14_LAVES 0.95413
Al 01 Cr 19 Mn 31 Mo 19 Ti 30 noHEA  BCC_B2#1 DISORD 0.04893 BCC_B2#2 DISORD 0.06300 C14_LAVES 0.88807
Al 01 Cr 19 Mn 31 Mo 21 Ti 28 noHEA  BCC_B2#1 DISORD 0.05511 BCC_B2#2 DISORD 0.09777 C14_LAVES 0.82282 CR3MN5 0.02430
Al 01 Cr 19 Mn 31 Mo 23 Ti 26 noHEA  BCC_B2#1 DISORD 0.04852 BCC_B2#2 DISORD 0.13138 C14_LAVES 0.75767 CR3MN5 0.06243
Al 01 Cr 19 Mn 31 Mo 25 Ti 24 noHEA  BCC_B2#1 DISORD 0.16500 BCC_B2#2 DISORD 0.04190 C14_LAVES 0.69252 CR3MN5 0.10059
Al 01 Cr 19 Mn 31 Mo 27 Ti 22 noHEA  BCC_B2#1 DISORD 0.19862 BCC_B2#2 DISORD 0.03524 C14_LAVES 0.62734 CR3MN5 0.13879
Al 01 Cr 19 Mn 31 Mo 29 Ti 20 noHEA  BCC_B2#1 DISORD 0.23224 BCC_B2#2 DISORD 0.02855 C14_LAVES 0.56216 CR3MN5 0.17705
Al 01 Cr 19 Mn 31 Mo 31 Ti 18 noHEA  BCC_B2#1 DISORD 0.26588 BCC_B2#2 DISORD 0.02182 C14_LAVES 0.49695 CR3MN5 0.21535
Al 01 Cr 19 Mn 31 Mo 33 Ti 16 noHEA  BCC_B2#1 DISORD 0.29952 BCC_B2#2 DISORD 0.01503 C14_LAVES 0.43172 CR3MN5 0.25373
Al 01 Cr 19 Mn 31 Mo 35 Ti 14 noHEA  BCC_B2#1 DISORD 0.33318 BCC_B2#2 DISORD 0.00818 C14_LAVES 0.36646 CR3MN5 0.29218
Al 01 Cr 19 Mn 31 Mo 37 Ti 12 noHEA  BCC_B2#1 DISORD 0.36685 BCC_B2#2 DISORD 0.00125 C14_LAVES 0.30117 CR3MN5 0.33073
Al 01 Cr 19 Mn 31 Mo 39 Ti 10 noHEA  BCC_B2#1 DISORD 0.39960 C14_LAVES 0.23619 CR3MN5 0.36421
Al 01 Cr 19 Mn 31 Mo 41 Ti 08 noHEA  BCC_B2#1 DISORD 0.43144 C14_LAVES 0.17179 CR3MN5 0.39677
Al 01 Cr 19 Mn 31 Mo 43 Ti 06 noHEA  BCC_B2#1 DISORD 0.46164 C14_LAVES 0.10890 CR3MN5 0.42946
Al 01 Cr 19 Mn 31 Mo 45 Ti 04 noHEA  BCC_B2#1 DISORD 0.48750 C14_LAVES 0.05117 CR3MN5 0.46134
Al 01 Cr 19 Mn 31 Mo 47 Ti 02 noHEA  BCC_B2#1 DISORD 0.50030 C14_LAVES 0.00867 CR3MN5 0.48463 SIGMA ORD 0.00640
Al 01 Cr 19 Mn 33 Mo 01 Ti 46 noHEA  C14_LAVES 0.81588 HCP_A3 0.18412
Al 01 Cr 19 Mn 33 Mo 03 Ti 44 noHEA  C14_LAVES 0.84885 HCP_A3 0.15115
Al 01 Cr 19 Mn 33 Mo 05 Ti 42 noHEA  C14_LAVES 0.88230 HCP_A3 0.11770
Al 01 Cr 19 Mn 33 Mo 07 Ti 40 noHEA  C14_LAVES 0.91631 HCP_A3 0.08369
Al 01 Cr 19 Mn 33 Mo 09 Ti 38 noHEA  C14_LAVES 0.95106 HCP_A3 0.04895
Al 01 Cr 19 Mn 33 Mo 11 Ti 36 noHEA  C14_LAVES 0.98689 HCP_A3 0.01311
Al 01 Cr 19 Mn 33 Mo 13 Ti 34 noHEA  C14_LAVES 1.00000
Al 01 Cr 19 Mn 33 Mo 15 Ti 32 noHEA  BCC_B2#1 DISORD 0.03580 BCC_B2#2 DISORD 0.00697 C14_LAVES 0.95723
Al 01 Cr 19 Mn 33 Mo 17 Ti 30 noHEA  BCC_B2#1 DISORD 0.04089 BCC_B2#2 DISORD 0.04181 C14_LAVES 0.89179 CR3MN5 0.02551
Al 01 Cr 19 Mn 33 Mo 19 Ti 28 noHEA  BCC_B2#1 DISORD 0.03431 BCC_B2#2 DISORD 0.07542 C14_LAVES 0.82666 CR3MN5 0.06361
Al 01 Cr 19 Mn 33 Mo 21 Ti 26 noHEA  BCC_B2#1 DISORD 0.02771 BCC_B2#2 DISORD 0.10904 C14_LAVES 0.76151 CR3MN5 0.10174
Al 01 Cr 19 Mn 33 Mo 23 Ti 24 noHEA  BCC_B2#1 DISORD 0.02107 BCC_B2#2 DISORD 0.14266 C14_LAVES 0.69636 CR3MN5 0.13991
Al 01 Cr 19 Mn 33 Mo 25 Ti 22 noHEA  BCC_B2#1 DISORD 0.17628 BCC_B2#2 DISORD 0.01441 C14_LAVES 0.63119 CR3MN5 0.17812
Al 01 Cr 19 Mn 33 Mo 27 Ti 20 noHEA  BCC_B2#1 DISORD 0.20992 BCC_B2#2 DISORD 0.00770 C14_LAVES 0.56600 CR3MN5 0.21639
Al 01 Cr 19 Mn 33 Mo 29 Ti 18 noHEA  BCC_B2#1 DISORD 0.24356 BCC_B2#2 DISORD 0.00095 C14_LAVES 0.50079 CR3MN5 0.25471
Al 01 Cr 19 Mn 33 Mo 31 Ti 16 noHEA  BCC_B2#1 DISORD 0.27677 C14_LAVES 0.43565 CR3MN5 0.28758
Al 01 Cr 19 Mn 33 Mo 33 Ti 14 noHEA  BCC_B2#1 DISORD 0.30969 C14_LAVES 0.37065 CR3MN5 0.31965
Al 01 Cr 19 Mn 33 Mo 35 Ti 12 noHEA  BCC_B2#1 DISORD 0.34225 C14_LAVES 0.30592 CR3MN5 0.35183
Al 01 Cr 19 Mn 33 Mo 37 Ti 10 noHEA  BCC_B2#1 DISORD 0.37417 C14_LAVES 0.24174 CR3MN5 0.38408
Al 01 Cr 19 Mn 33 Mo 39 Ti 08 noHEA  BCC_B2#1 DISORD 0.40490 C14_LAVES 0.17884 CR3MN5 0.41626
Al 01 Cr 19 Mn 33 Mo 41 Ti 06 noHEA  BCC_B2#1 DISORD 0.43306 C14_LAVES 0.11922 CR3MN5 0.44772
Al 01 Cr 19 Mn 33 Mo 43 Ti 04 noHEA  BCC_B2#1 DISORD 0.45546 C14_LAVES 0.06842 CR3MN5 0.47612
Al 01 Cr 19 Mn 33 Mo 45 Ti 02 noHEA  BCC_B2#1 DISORD 0.43326 C14_LAVES 0.01552 CR3MN5 0.45545 CR3SI_A15 0.00089 SIGMA ORD 0.09488
Al 01 Cr 19 Mn 35 Mo 01 Ti 44 noHEA  C14_LAVES 0.84819 HCP_A3 0.15181
Al 01 Cr 19 Mn 35 Mo 03 Ti 42 noHEA  C14_LAVES 0.88146 HCP_A3 0.11854
Al 01 Cr 19 Mn 35 Mo 05 Ti 40 noHEA  C14_LAVES 0.91529 HCP_A3 0.08471
Al 01 Cr 19 Mn 35 Mo 07 Ti 38 noHEA  C14_LAVES 0.94984 HCP_A3 0.05016
Al 01 Cr 19 Mn 35 Mo 09 Ti 36 noHEA  C14_LAVES 0.98544 HCP_A3 0.01456
Al 01 Cr 19 Mn 35 Mo 11 Ti 34 noHEA  C14_LAVES 1.00000
Al 01 Cr 19 Mn 35 Mo 13 Ti 32 noHEA  BCC_B2#1 DISORD 0.02572 C14_LAVES 0.95847 CR3MN5 0.01581
Al 01 Cr 19 Mn 35 Mo 15 Ti 30 noHEA  BCC_B2#1 DISORD 0.02009 BCC_B2#2 DISORD 0.01946 C14_LAVES 0.89563 CR3MN5 0.06482
Al 01 Cr 19 Mn 35 Mo 17 Ti 28 noHEA  BCC_B2#1 DISORD 0.01351 BCC_B2#2 DISORD 0.05307 C14_LAVES 0.83050 CR3MN5 0.10292
Al 01 Cr 19 Mn 35 Mo 19 Ti 26 noHEA  BCC_B2#1 DISORD 0.00689 BCC_B2#2 DISORD 0.08669 C14_LAVES 0.76536 CR3MN5 0.14106
Al 01 Cr 19 Mn 35 Mo 21 Ti 24 noHEA  BCC_B2#1 DISORD 0.00025 BCC_B2#2 DISORD 0.12032 C14_LAVES 0.70020 CR3MN5 0.17923
Al 01 Cr 19 Mn 35 Mo 23 Ti 22 noHEA  BCC_B2#1 DISORD 0.15373 C14_LAVES 0.63501 CR3MN5 0.21126
Al 01 Cr 19 Mn 35 Mo 25 Ti 20 noHEA  BCC_B2#1 DISORD 0.18702 C14_LAVES 0.56987 CR3MN5 0.24311
Al 01 Cr 19 Mn 35 Mo 27 Ti 18 noHEA  BCC_B2#1 DISORD 0.22018 C14_LAVES 0.50481 CR3MN5 0.27501
Al 01 Cr 19 Mn 35 Mo 29 Ti 16 noHEA  BCC_B2#1 DISORD 0.25313 C14_LAVES 0.43990 CR3MN5 0.30698
Al 01 Cr 19 Mn 35 Mo 31 Ti 14 noHEA  BCC_B2#1 DISORD 0.28577 C14_LAVES 0.37525 CR3MN5 0.33898
Al 01 Cr 19 Mn 35 Mo 33 Ti 12 noHEA  BCC_B2#1 DISORD 0.31791 C14_LAVES 0.31110 CR3MN5 0.37099
Al 01 Cr 19 Mn 35 Mo 35 Ti 10 noHEA  BCC_B2#1 DISORD 0.34919 C14_LAVES 0.24796 CR3MN5 0.40285
Al 01 Cr 19 Mn 35 Mo 37 Ti 08 noHEA  BCC_B2#1 DISORD 0.37884 C14_LAVES 0.18702 CR3MN5 0.43414
Al 01 Cr 19 Mn 35 Mo 39 Ti 06 noHEA  BCC_B2#1 DISORD 0.40521 C14_LAVES 0.13122 CR3MN5 0.46357
Al 01 Cr 19 Mn 35 Mo 41 Ti 04 noHEA  BCC_B2#1 DISORD 0.40051 C14_LAVES 0.07881 CR3MN5 0.46031 SIGMA ORD 0.06037
Al 01 Cr 19 Mn 35 Mo 43 Ti 02 noHEA  BCC_B2#1 DISORD 0.36197 C14_LAVES 0.02251 CR3MN5 0.42629 CR3SI_A15 0.00601 SIGMA ORD 0.18322
Al 01 Cr 19 Mn 37 Mo 01 Ti 42 noHEA  C14_LAVES 0.88071 HCP_A3 0.11929
Al 01 Cr 19 Mn 37 Mo 03 Ti 40 noHEA  C14_LAVES 0.91435 HCP_A3 0.08565
Al 01 Cr 19 Mn 37 Mo 05 Ti 38 noHEA  C14_LAVES 0.94870 HCP_A3 0.05130
Al 01 Cr 19 Mn 37 Mo 07 Ti 36 noHEA  C14_LAVES 0.98403 HCP_A3 0.01597
Al 01 Cr 19 Mn 37 Mo 09 Ti 34 noHEA  C14_LAVES 1.00000
Al 01 Cr 19 Mn 37 Mo 11 Ti 32 noHEA  BCC_B2#1 DISORD 0.00367 C14_LAVES 0.95876 CR3MN5 0.03757
Al 01 Cr 19 Mn 37 Mo 13 Ti 30 noHEA  C14_LAVES 0.89900 CR3MN5 0.10100
Al 01 Cr 19 Mn 37 Mo 15 Ti 28 noHEA  BCC_B2#1 DISORD 0.03064 C14_LAVES 0.83425 CR3MN5 0.13511
Al 01 Cr 19 Mn 37 Mo 17 Ti 26 noHEA  BCC_B2#1 DISORD 0.06412 C14_LAVES 0.76905 CR3MN5 0.16683
Al 01 Cr 19 Mn 37 Mo 19 Ti 24 noHEA  BCC_B2#1 DISORD 0.09753 C14_LAVES 0.70389 CR3MN5 0.19858
Al 01 Cr 19 Mn 37 Mo 21 Ti 22 noHEA  BCC_B2#1 DISORD 0.13086 C14_LAVES 0.63878 CR3MN5 0.23036
Al 01 Cr 19 Mn 37 Mo 23 Ti 20 noHEA  BCC_B2#1 DISORD 0.16406 C14_LAVES 0.57376 CR3MN5 0.26218
Al 01 Cr 19 Mn 37 Mo 25 Ti 18 noHEA  BCC_B2#1 DISORD 0.19709 C14_LAVES 0.50888 CR3MN5 0.29404
Al 01 Cr 19 Mn 37 Mo 27 Ti 16 noHEA  BCC_B2#1 DISORD 0.22987 C14_LAVES 0.44424 CR3MN5 0.32590
Al 01 Cr 19 Mn 37 Mo 29 Ti 14 noHEA  BCC_B2#1 DISORD 0.26226 C14_LAVES 0.38002 CR3MN5 0.35772
Al 01 Cr 19 Mn 37 Mo 31 Ti 12 noHEA  BCC_B2#1 DISORD 0.29404 C14_LAVES 0.31658 CR3MN5 0.38938
Al 01 Cr 19 Mn 37 Mo 33 Ti 10 noHEA  BCC_B2#1 DISORD 0.32473 C14_LAVES 0.25469 CR3MN5 0.42058
Al 01 Cr 19 Mn 37 Mo 35 Ti 08 noHEA  BCC_B2#1 DISORD 0.35344 C14_LAVES 0.19603 CR3MN5 0.45053
Al 01 Cr 19 Mn 37 Mo 37 Ti 06 noHEA  BCC_B2#1 DISORD 0.36675 C14_LAVES 0.14228 CR3MN5 0.46499 SIGMA ORD 0.02598
Al 01 Cr 19 Mn 37 Mo 39 Ti 04 noHEA  BCC_B2#1 DISORD 0.33498 C14_LAVES 0.08551 CR3MN5 0.43169 SIGMA ORD 0.14781
Al 01 Cr 19 Mn 37 Mo 41 Ti 02 noHEA  BCC_B2#1 DISORD 0.29067 C14_LAVES 0.02951 CR3MN5 0.39713 CR3SI_A15 0.01113 SIGMA ORD 0.27156
Al 01 Cr 19 Mn 39 Mo 01 Ti 40 noHEA  C14_LAVES 0.91349 HCP_A3 0.08651
Al 01 Cr 19 Mn 39 Mo 03 Ti 38 noHEA  C14_LAVES 0.94762 HCP_A3 0.05238
Al 01 Cr 19 Mn 39 Mo 05 Ti 36 noHEA  C14_LAVES 0.98268 HCP_A3 0.01732
Al 01 Cr 19 Mn 39 Mo 07 Ti 34 noHEA  C14_LAVES 1.00000
Al 01 Cr 19 Mn 39 Mo 09 Ti 32 noHEA  C14_LAVES 0.95877 CR3MN5 0.04122
Al 01 Cr 19 Mn 39 Mo 11 Ti 30 noHEA  C14_LAVES 0.89891 CR3MN5 0.10109
Al 01 Cr 19 Mn 39 Mo 13 Ti 28 noHEA  BCC_B2#1 DISORD 0.00821 C14_LAVES 0.83777 CR3MN5 0.15402
Al 01 Cr 19 Mn 39 Mo 15 Ti 26 noHEA  BCC_B2#1 DISORD 0.04166 C14_LAVES 0.77262 CR3MN5 0.18572
Al 01 Cr 19 Mn 39 Mo 17 Ti 24 noHEA  BCC_B2#1 DISORD 0.07503 C14_LAVES 0.70752 CR3MN5 0.21744
Al 01 Cr 19 Mn 39 Mo 19 Ti 22 noHEA  BCC_B2#1 DISORD 0.10831 C14_LAVES 0.64251 CR3MN5 0.24919
Al 01 Cr 19 Mn 39 Mo 21 Ti 20 noHEA  BCC_B2#1 DISORD 0.14144 C14_LAVES 0.57762 CR3MN5 0.28094
Al 01 Cr 19 Mn 39 Mo 23 Ti 18 noHEA  BCC_B2#1 DISORD 0.17438 C14_LAVES 0.51294 CR3MN5 0.31268
Al 01 Cr 19 Mn 39 Mo 25 Ti 16 noHEA  BCC_B2#1 DISORD 0.20703 C14_LAVES 0.44861 CR3MN5 0.34437
Al 01 Cr 19 Mn 39 Mo 27 Ti 14 noHEA  BCC_B2#1 DISORD 0.23923 C14_LAVES 0.38488 CR3MN5 0.37589
Al 01 Cr 19 Mn 39 Mo 29 Ti 12 noHEA  BCC_B2#1 DISORD 0.27070 C14_LAVES 0.32227 CR3MN5 0.40703
Al 01 Cr 19 Mn 39 Mo 31 Ti 10 noHEA  BCC_B2#1 DISORD 0.30092 C14_LAVES 0.26179 CR3MN5 0.43729
Al 01 Cr 19 Mn 39 Mo 33 Ti 08 noHEA  BCC_B2#1 DISORD 0.32895 C14_LAVES 0.20555 CR3MN5 0.46549
Al 01 Cr 19 Mn 39 Mo 35 Ti 06 noHEA  BCC_B2#1 DISORD 0.30044 C14_LAVES 0.14901 CR3MN5 0.43574 SIGMA ORD 0.11481
Al 01 Cr 19 Mn 39 Mo 37 Ti 04 noHEA  BCC_B2#1 DISORD 0.26420 C14_LAVES 0.09248 CR3MN5 0.40262 CR3SI_A15 0.00472 SIGMA ORD 0.23598
Al 01 Cr 19 Mn 39 Mo 39 Ti 02 noHEA  BCC_B2#1 DISORD 0.21938 C14_LAVES 0.03651 CR3MN5 0.36796 CR3SI_A15 0.01625 SIGMA ORD 0.35990
Al 01 Cr 19 Mn 41 Mo 01 Ti 38 noHEA  C14_LAVES 0.94660 HCP_A3 0.05340
Al 01 Cr 19 Mn 41 Mo 03 Ti 36 noHEA  C14_LAVES 0.98138 HCP_A3 0.01862
Al 01 Cr 19 Mn 41 Mo 05 Ti 34 noHEA  C14_LAVES 1.00000
Al 01 Cr 19 Mn 41 Mo 07 Ti 32 noHEA  C14_LAVES 0.95874 CR3MN5 0.04126
Al 01 Cr 19 Mn 41 Mo 09 Ti 30 noHEA  C14_LAVES 0.89886 CR3MN5 0.10114
Al 01 Cr 19 Mn 41 Mo 11 Ti 28 noHEA  C14_LAVES 0.83901 CR3MN5 0.16099
Al 01 Cr 19 Mn 41 Mo 13 Ti 26 noHEA  BCC_B2#1 DISORD 0.01948 C14_LAVES 0.77611 CR3MN5 0.20441
Al 01 Cr 19 Mn 41 Mo 15 Ti 24 noHEA  BCC_B2#1 DISORD 0.05284 C14_LAVES 0.71108 CR3MN5 0.23608
Al 01 Cr 19 Mn 41 Mo 17 Ti 22 noHEA  BCC_B2#1 DISORD 0.08609 C14_LAVES 0.64616 CR3MN5 0.26775
Al 01 Cr 19 Mn 41 Mo 19 Ti 20 noHEA  BCC_B2#1 DISORD 0.11919 C14_LAVES 0.58142 CR3MN5 0.29939
Al 01 Cr 19 Mn 41 Mo 21 Ti 18 noHEA  BCC_B2#1 DISORD 0.15208 C14_LAVES 0.51695 CR3MN5 0.33097
Al 01 Cr 19 Mn 41 Mo 23 Ti 16 noHEA  BCC_B2#1 DISORD 0.18465 C14_LAVES 0.45296 CR3MN5 0.36239
Al 01 Cr 19 Mn 41 Mo 25 Ti 14 noHEA  BCC_B2#1 DISORD 0.21672 C14_LAVES 0.38978 CR3MN5 0.39350
Al 01 Cr 19 Mn 41 Mo 27 Ti 12 noHEA  BCC_B2#1 DISORD 0.24799 C14_LAVES 0.32807 CR3MN5 0.42394
Al 01 Cr 19 Mn 41 Mo 29 Ti 10 noHEA  BCC_B2#1 DISORD 0.27792 C14_LAVES 0.26912 CR3MN5 0.45296
Al 01 Cr 19 Mn 41 Mo 31 Ti 08 noHEA  BCC_B2#1 DISORD 0.26606 C14_LAVES 0.21259 CR3MN5 0.43985 SIGMA ORD 0.08150
Al 01 Cr 19 Mn 41 Mo 33 Ti 06 noHEA  BCC_B2#1 DISORD 0.23534 C14_LAVES 0.15562 CR3MN5 0.40753 SIGMA ORD 0.20151
Al 01 Cr 19 Mn 41 Mo 35 Ti 04 noHEA  BCC_B2#1 DISORD 0.19291 C14_LAVES 0.09948 CR3MN5 0.37346 CR3SI_A15 0.00983 SIGMA ORD 0.32432
Al 01 Cr 19 Mn 41 Mo 37 Ti 02 noHEA  BCC_B2#1 DISORD 0.14809 C14_LAVES 0.04351 CR3MN5 0.33880 CR3SI_A15 0.02137 SIGMA ORD 0.44824
Al 01 Cr 19 Mn 43 Mo 01 Ti 36 noHEA  C14_LAVES 0.98013 HCP_A3 0.01987
Al 01 Cr 19 Mn 43 Mo 03 Ti 34 noHEA  C14_LAVES 1.00000
Al 01 Cr 19 Mn 43 Mo 05 Ti 32 noHEA  C14_LAVES 0.95873 CR3MN5 0.04127
Al 01 Cr 19 Mn 43 Mo 07 Ti 30 noHEA  C14_LAVES 0.89883 CR3MN5 0.10117
Al 01 Cr 19 Mn 43 Mo 09 Ti 28 noHEA  C14_LAVES 0.83896 CR3MN5 0.16104
Al 01 Cr 19 Mn 43 Mo 11 Ti 26 noHEA  C14_LAVES 0.77913 CR3MN5 0.22087
Al 01 Cr 19 Mn 43 Mo 13 Ti 24 noHEA  BCC_B2#1 DISORD 0.03097 C14_LAVES 0.71453 CR3MN5 0.25450
Al 01 Cr 19 Mn 43 Mo 15 Ti 22 noHEA  BCC_B2#1 DISORD 0.06423 C14_LAVES 0.64971 CR3MN5 0.28606
Al 01 Cr 19 Mn 43 Mo 17 Ti 20 noHEA  BCC_B2#1 DISORD 0.09734 C14_LAVES 0.58511 CR3MN5 0.31755
Al 01 Cr 19 Mn 43 Mo 19 Ti 18 noHEA  BCC_B2#1 DISORD 0.13022 C14_LAVES 0.52087 CR3MN5 0.34890
Al 01 Cr 19 Mn 43 Mo 21 Ti 16 noHEA  BCC_B2#1 DISORD 0.16278 C14_LAVES 0.45724 CR3MN5 0.37999
Al 01 Cr 19 Mn 43 Mo 23 Ti 14 noHEA  BCC_B2#1 DISORD 0.19482 C14_LAVES 0.39464 CR3MN5 0.41055
Al 01 Cr 19 Mn 43 Mo 25 Ti 12 noHEA  BCC_B2#1 DISORD 0.22603 C14_LAVES 0.33390 CR3MN5 0.44007
Al 01 Cr 19 Mn 43 Mo 27 Ti 10 noHEA  BCC_B2#1 DISORD 0.23176 C14_LAVES 0.27622 CR3MN5 0.44399 SIGMA ORD 0.04803
Al 01 Cr 19 Mn 43 Mo 29 Ti 08 noHEA  BCC_B2#1 DISORD 0.20012 C14_LAVES 0.21925 CR3MN5 0.41095 SIGMA#2 ORD 0.16967
Al 01 Cr 19 Mn 43 Mo 31 Ti 06 noHEA  BCC_B2#1 DISORD 0.16643 C14_LAVES 0.16246 CR3MN5 0.37896 CR3SI_A15 0.00342 SIGMA ORD 0.28874
Al 01 Cr 19 Mn 43 Mo 33 Ti 04 noHEA  BCC_B2#1 DISORD 0.12161 C14_LAVES 0.10648 CR3MN5 0.34430 CR3SI_A15 0.01495 SIGMA ORD 0.41266
Al 01 Cr 19 Mn 43 Mo 35 Ti 02 noHEA  BCC_B2#1 DISORD 0.07680 C14_LAVES 0.05051 CR3MN5 0.30964 CR3SI_A15 0.02648 SIGMA ORD 0.53658
Al 01 Cr 19 Mn 45 Mo 01 Ti 34 noHEA  C14_LAVES 1.00000
Al 01 Cr 19 Mn 45 Mo 03 Ti 32 noHEA  C14_LAVES 0.95873 CR3MN5 0.04127
Al 01 Cr 19 Mn 45 Mo 05 Ti 30 noHEA  C14_LAVES 0.89883 CR3MN5 0.10117
Al 01 Cr 19 Mn 45 Mo 07 Ti 28 noHEA  C14_LAVES 0.83895 CR3MN5 0.16105
Al 01 Cr 19 Mn 45 Mo 09 Ti 26 noHEA  C14_LAVES 0.77909 CR3MN5 0.22091
Al 01 Cr 19 Mn 45 Mo 11 Ti 24 noHEA  BCC_B2#1 DISORD 0.00945 C14_LAVES 0.71785 CR3MN5 0.27270
Al 01 Cr 19 Mn 45 Mo 13 Ti 22 noHEA  BCC_B2#1 DISORD 0.04276 C14_LAVES 0.65312 CR3MN5 0.30413
Al 01 Cr 19 Mn 45 Mo 15 Ti 20 noHEA  BCC_B2#1 DISORD 0.07592 C14_LAVES 0.58866 CR3MN5 0.33542
Al 01 Cr 19 Mn 45 Mo 17 Ti 18 noHEA  BCC_B2#1 DISORD 0.10887 C14_LAVES 0.52465 CR3MN5 0.36649
Al 01 Cr 19 Mn 45 Mo 19 Ti 16 noHEA  BCC_B2#1 DISORD 0.14149 C14_LAVES 0.46138 CR3MN5 0.39713
Al 01 Cr 19 Mn 45 Mo 21 Ti 14 noHEA  BCC_B2#1 DISORD 0.17361 C14_LAVES 0.39940 CR3MN5 0.42699
Al 01 Cr 19 Mn 45 Mo 23 Ti 12 noHEA  BCC_B2#1 DISORD 0.19749 C14_LAVES 0.33989 CR3MN5 0.44813 SIGMA ORD 0.01448
Al 01 Cr 19 Mn 45 Mo 25 Ti 10 noHEA  BCC_B2#1 DISORD 0.16517 C14_LAVES 0.28293 CR3MN5 0.41455 SIGMA ORD 0.13734
Al 01 Cr 19 Mn 45 Mo 27 Ti 08 noHEA  BCC_B2#1 DISORD 0.13541 C14_LAVES 0.22578 CR3MN5 0.38310 SIGMA ORD 0.25571
Al 01 Cr 19 Mn 45 Mo 29 Ti 06 noHEA  BCC_B2#1 DISORD 0.09514 C14_LAVES 0.16945 CR3MN5 0.34979 CR3SI_A15 0.00854 SIGMA ORD 0.37708
Al 01 Cr 19 Mn 45 Mo 31 Ti 04 noHEA  BCC_B2#1 DISORD 0.05032 C14_LAVES 0.11348 CR3MN5 0.31513 CR3SI_A15 0.02007 SIGMA ORD 0.50100
Al 01 Cr 19 Mn 45 Mo 33 Ti 02 noHEA  BCC_B2#1 DISORD 0.00550 C14_LAVES 0.05751 CR3MN5 0.28047 CR3SI_A15 0.03160 SIGMA ORD 0.62492
Al 01 Cr 19 Mn 47 Mo 01 Ti 32 noHEA  C14_LAVES 0.95875 CR3MN5 0.04125
Al 01 Cr 19 Mn 47 Mo 03 Ti 30 noHEA  C14_LAVES 0.89884 CR3MN5 0.10116
Al 01 Cr 19 Mn 47 Mo 05 Ti 28 noHEA  C14_LAVES 0.83896 CR3MN5 0.16104
Al 01 Cr 19 Mn 47 Mo 07 Ti 26 noHEA  C14_LAVES 0.77909 CR3MN5 0.22091
Al 01 Cr 19 Mn 47 Mo 09 Ti 24 noHEA  C14_LAVES 0.71927 CR3MN5 0.28073
Al 01 Cr 19 Mn 47 Mo 11 Ti 22 noHEA  BCC_B2#1 DISORD 0.02170 C14_LAVES 0.65635 CR3MN5 0.32195
Al 01 Cr 19 Mn 47 Mo 13 Ti 20 noHEA  BCC_B2#1 DISORD 0.05498 C14_LAVES 0.59203 CR3MN5 0.35300
Al 01 Cr 19 Mn 47 Mo 15 Ti 18 noHEA  BCC_B2#1 DISORD 0.08806 C14_LAVES 0.52824 CR3MN5 0.38370
Al 01 Cr 19 Mn 47 Mo 17 Ti 16 noHEA  BCC_B2#1 DISORD 0.12085 C14_LAVES 0.46536 CR3MN5 0.41379
Al 01 Cr 19 Mn 47 Mo 19 Ti 14 noHEA  BCC_B2#1 DISORD 0.15322 C14_LAVES 0.40405 CR3MN5 0.44273
Al 01 Cr 19 Mn 47 Mo 21 Ti 12 noHEA  BCC_B2#1 DISORD 0.13040 C14_LAVES 0.34664 CR3MN5 0.41827 SIGMA ORD 0.10470
Al 01 Cr 19 Mn 47 Mo 23 Ti 10 noHEA  BCC_B2#1 DISORD 0.09958 C14_LAVES 0.28953 CR3MN5 0.38597 SIGMA ORD 0.22492
Al 01 Cr 19 Mn 47 Mo 25 Ti 08 noHEA  BCC_B2#1 DISORD 0.06866 C14_LAVES 0.23243 CR3MN5 0.35529 CR3SI_A15 0.00212 SIGMA ORD 0.34150
Al 01 Cr 19 Mn 47 Mo 27 Ti 06 noHEA  BCC_B2#1 DISORD 0.02385 C14_LAVES 0.17645 CR3MN5 0.32063 CR3SI_A15 0.01366 SIGMA ORD 0.46542
Al 01 Cr 19 Mn 47 Mo 29 Ti 04 noHEA  C14_LAVES 0.11857 CR3MN5 0.30130 CR3SI_A15 0.02317 SIGMA ORD 0.55696
Al 01 Cr 19 Mn 47 Mo 31 Ti 02 noHEA  C14_LAVES 0.05845 CR3MN5 0.29885 CR3SI_A15 0.03110 SIGMA ORD 0.61160
Al 01 Cr 19 Mn 49 Mo 01 Ti 30 noHEA  C14_LAVES 0.89888 CR3MN5 0.10112
Al 01 Cr 19 Mn 49 Mo 03 Ti 28 noHEA  C14_LAVES 0.83899 CR3MN5 0.16101
Al 01 Cr 19 Mn 49 Mo 05 Ti 26 noHEA  C14_LAVES 0.77912 CR3MN5 0.22088
Al 01 Cr 19 Mn 49 Mo 07 Ti 24 noHEA  C14_LAVES 0.71930 CR3MN5 0.28070
Al 01 Cr 19 Mn 49 Mo 09 Ti 22 noHEA  BCC_B2#1 DISORD 0.00111 C14_LAVES 0.65938 CR3MN5 0.33952
Al 01 Cr 19 Mn 49 Mo 11 Ti 20 noHEA  BCC_B2#1 DISORD 0.03456 C14_LAVES 0.59518 CR3MN5 0.37026
Al 01 Cr 19 Mn 49 Mo 13 Ti 18 noHEA  BCC_B2#1 DISORD 0.06787 C14_LAVES 0.53162 CR3MN5 0.40052
Al 01 Cr 19 Mn 49 Mo 15 Ti 16 noHEA  BCC_B2#1 DISORD 0.10098 C14_LAVES 0.46914 CR3MN5 0.42988
Al 01 Cr 19 Mn 49 Mo 17 Ti 14 noHEA  BCC_B2#1 DISORD 0.09573 C14_LAVES 0.41037 CR3MN5 0.42206 SIGMA ORD 0.07184
Al 01 Cr 19 Mn 49 Mo 19 Ti 12 noHEA  BCC_B2#1 DISORD 0.06412 C14_LAVES 0.35330 CR3MN5 0.38910 SIGMA#2 ORD 0.19348
Al 01 Cr 19 Mn 49 Mo 21 Ti 10 noHEA  BCC_B2#1 DISORD 0.03522 C14_LAVES 0.29599 CR3MN5 0.35843 SIGMA ORD 0.31037
Al 01 Cr 19 Mn 49 Mo 23 Ti 08 noHEA  C14_LAVES 0.23919 CR3MN5 0.32805 CR3SI_A15 0.00693 SIGMA ORD 0.42584
Al 01 Cr 19 Mn 49 Mo 25 Ti 06 noHEA  C14_LAVES 0.17920 CR3MN5 0.32562 CR3SI_A15 0.01353 SIGMA ORD 0.48165
Al 01 Cr 19 Mn 49 Mo 27 Ti 04 noHEA  C14_LAVES 0.11915 CR3MN5 0.32237 CR3SI_A15 0.02106 SIGMA ORD 0.53741
Al 01 Cr 19 Mn 49 Mo 29 Ti 02 noHEA  C14_LAVES 0.05875 CR3MN5 0.29841 CR3SI_A15 0.03014 SIGMA#1 ORD 0.58619 SIGMA#2 ORD 0.02652
Al 01 Cr 21 Mn 01 Mo 29 Ti 48 noHEA  BCC_B2#1 DISORD 0.48161 C14_LAVES 0.30996 C15_LAVES 0.20842
Al 01 Cr 21 Mn 01 Mo 31 Ti 46 noHEA  BCC_B2#1 DISORD 0.46358 C14_LAVES 0.33265 C15_LAVES 0.20377
Al 01 Cr 21 Mn 01 Mo 33 Ti 44 noHEA  BCC_B2#1 DISORD 0.44797 C14_LAVES 0.36154 C15_LAVES 0.19049
Al 01 Cr 21 Mn 01 Mo 35 Ti 42 noHEA  BCC_B2#1 DISORD 0.43585 C14_LAVES 0.39951 C15_LAVES 0.16465
Al 01 Cr 21 Mn 01 Mo 37 Ti 40 noHEA  BCC_B2#1 DISORD 0.42836 C14_LAVES 0.45058 C15_LAVES 0.12106
Al 01 Cr 21 Mn 01 Mo 39 Ti 38 noHEA  BCC_B2#1 DISORD 0.42651 C14_LAVES 0.52024 C15_LAVES 0.05324
Al 01 Cr 21 Mn 01 Mo 41 Ti 36 noHEA  BCC_B2#1 DISORD 0.42669 C14_LAVES 0.57331
Al 01 Cr 21 Mn 01 Mo 43 Ti 34 noHEA  BCC_B2#1 DISORD 0.42802 C14_LAVES 0.57198
Al 01 Cr 21 Mn 01 Mo 45 Ti 32 noHEA  BCC_B2#1 DISORD 0.43681 C14_LAVES 0.56319
Al 01 Cr 21 Mn 01 Mo 47 Ti 30 noHEA  BCC_B2#1 DISORD 0.45253 C14_LAVES 0.54747
Al 01 Cr 21 Mn 01 Mo 49 Ti 28 noHEA  BCC_B2#1 DISORD 0.47392 C14_LAVES 0.52608
Al 01 Cr 21 Mn 03 Mo 27 Ti 48 noHEA  BCC_B2#1 DISORD 0.46711 C14_LAVES 0.53289
Al 01 Cr 21 Mn 03 Mo 29 Ti 46 noHEA  BCC_B2#1 DISORD 0.44519 C14_LAVES 0.55481
Al 01 Cr 21 Mn 03 Mo 31 Ti 44 noHEA  BCC_B2#1 DISORD 0.42368 C14_LAVES 0.57632
Al 01 Cr 21 Mn 03 Mo 33 Ti 42 noHEA  BCC_B2#1 DISORD 0.40330 C14_LAVES 0.59670
Al 01 Cr 21 Mn 03 Mo 35 Ti 40 noHEA  BCC_B2#1 DISORD 0.38530 C14_LAVES 0.61470
Al 01 Cr 21 Mn 03 Mo 37 Ti 38 noHEA  BCC_B2#1 DISORD 0.37167 C14_LAVES 0.62833
Al 01 Cr 21 Mn 03 Mo 39 Ti 36 noHEA  BCC_B2#1 DISORD 0.36501 C14_LAVES 0.63499
Al 01 Cr 21 Mn 03 Mo 41 Ti 34 noHEA  BCC_B2#1 DISORD 0.36761 C14_LAVES 0.63239
Al 01 Cr 21 Mn 03 Mo 43 Ti 32 noHEA  BCC_B2#1 DISORD 0.38007 C14_LAVES 0.61993
Al 01 Cr 21 Mn 03 Mo 45 Ti 30 noHEA  BCC_B2#1 DISORD 0.40089 C14_LAVES 0.59911
Al 01 Cr 21 Mn 03 Mo 47 Ti 28 noHEA  BCC_B2#1 DISORD 0.42760 C14_LAVES 0.57240
Al 01 Cr 21 Mn 03 Mo 49 Ti 26 noHEA  BCC_B2#1 DISORD 0.45814 C14_LAVES 0.54186
Al 01 Cr 21 Mn 05 Mo 25 Ti 48 noHEA  BCC_B2#1 DISORD 0.42770 C14_LAVES 0.57230
Al 01 Cr 21 Mn 05 Mo 27 Ti 46 noHEA  BCC_B2#1 DISORD 0.40255 C14_LAVES 0.59745
Al 01 Cr 21 Mn 05 Mo 29 Ti 44 noHEA  BCC_B2#1 DISORD 0.37750 C14_LAVES 0.62250
Al 01 Cr 21 Mn 05 Mo 31 Ti 42 noHEA  BCC_B2#1 DISORD 0.35318 C14_LAVES 0.64682
Al 01 Cr 21 Mn 05 Mo 33 Ti 40 noHEA  BCC_B2#1 DISORD 0.33095 C14_LAVES 0.66905
Al 01 Cr 21 Mn 05 Mo 35 Ti 38 noHEA  BCC_B2#1 DISORD 0.31336 C14_LAVES 0.68664
Al 01 Cr 21 Mn 05 Mo 37 Ti 36 noHEA  BCC_B2#1 DISORD 0.30437 C14_LAVES 0.69563
Al 01 Cr 21 Mn 05 Mo 39 Ti 34 noHEA  BCC_B2#1 DISORD 0.30797 C14_LAVES 0.69203
Al 01 Cr 21 Mn 05 Mo 41 Ti 32 noHEA  BCC_B2#1 DISORD 0.32483 C14_LAVES 0.67517
Al 01 Cr 21 Mn 05 Mo 43 Ti 30 noHEA  BCC_B2#1 DISORD 0.35157 C14_LAVES 0.64843
Al 01 Cr 21 Mn 05 Mo 45 Ti 28 noHEA  BCC_B2#1 DISORD 0.38394 C14_LAVES 0.61606
Al 01 Cr 21 Mn 05 Mo 47 Ti 26 noHEA  BCC_B2#1 DISORD 0.41920 C14_LAVES 0.58080
Al 01 Cr 21 Mn 05 Mo 49 Ti 24 noHEA  BCC_B2#1 DISORD 0.45611 C14_LAVES 0.54389
Al 01 Cr 21 Mn 07 Mo 23 Ti 48 noHEA  BCC_B2#1 DISORD 0.39375 C14_LAVES 0.60625
Al 01 Cr 21 Mn 07 Mo 25 Ti 46 noHEA  BCC_B2#1 DISORD 0.36547 C14_LAVES 0.63453
Al 01 Cr 21 Mn 07 Mo 27 Ti 44 noHEA  BCC_B2#1 DISORD 0.33691 C14_LAVES 0.66309
Al 01 Cr 21 Mn 07 Mo 29 Ti 42 noHEA  BCC_B2#1 DISORD 0.30847 C14_LAVES 0.69153
Al 01 Cr 21 Mn 07 Mo 31 Ti 40 noHEA  BCC_B2#1 DISORD 0.28137 C14_LAVES 0.71863
Al 01 Cr 21 Mn 07 Mo 33 Ti 38 noHEA  BCC_B2#1 DISORD 0.25843 C14_LAVES 0.74157
Al 01 Cr 21 Mn 07 Mo 35 Ti 36 noHEA  BCC_B2#1 DISORD 0.24532 C14_LAVES 0.75468
Al 01 Cr 21 Mn 07 Mo 37 Ti 34 noHEA  BCC_B2#1 DISORD 0.24943 C14_LAVES 0.75057
Al 01 Cr 21 Mn 07 Mo 39 Ti 32 noHEA  BCC_B2#1 DISORD 0.27200 C14_LAVES 0.72800
Al 01 Cr 21 Mn 07 Mo 41 Ti 30 noHEA  BCC_B2#1 DISORD 0.30582 C14_LAVES 0.69418
Al 01 Cr 21 Mn 07 Mo 43 Ti 28 noHEA  BCC_B2#1 DISORD 0.34419 C14_LAVES 0.65581
Al 01 Cr 21 Mn 07 Mo 45 Ti 26 noHEA  BCC_B2#1 DISORD 0.38403 C14_LAVES 0.61597
Al 01 Cr 21 Mn 07 Mo 47 Ti 24 noHEA  BCC_B2#1 DISORD 0.42446 C14_LAVES 0.57554
Al 01 Cr 21 Mn 07 Mo 49 Ti 22 noHEA  BCC_B2#1 DISORD 0.01236 BCC_B2#2 DISORD 0.46514 C14_LAVES 0.52250
Al 01 Cr 21 Mn 09 Mo 21 Ti 48 noHEA  BCC_B2#1 DISORD 0.36541 C14_LAVES 0.63459
Al 01 Cr 21 Mn 09 Mo 23 Ti 46 noHEA  BCC_B2#1 DISORD 0.33425 C14_LAVES 0.66575
Al 01 Cr 21 Mn 09 Mo 25 Ti 44 noHEA  BCC_B2#1 DISORD 0.30245 C14_LAVES 0.69755
Al 01 Cr 21 Mn 09 Mo 27 Ti 42 noHEA  BCC_B2#1 DISORD 0.27011 C14_LAVES 0.72989
Al 01 Cr 21 Mn 09 Mo 29 Ti 40 noHEA  BCC_B2#1 DISORD 0.23800 C14_LAVES 0.76200
Al 01 Cr 21 Mn 09 Mo 31 Ti 38 noHEA  BCC_B2#1 DISORD 0.20856 C14_LAVES 0.79144
Al 01 Cr 21 Mn 09 Mo 33 Ti 36 noHEA  BCC_B2#1 DISORD 0.18868 C14_LAVES 0.81132
Al 01 Cr 21 Mn 09 Mo 35 Ti 34 noHEA  BCC_B2#1 DISORD 0.19227 C14_LAVES 0.80773
Al 01 Cr 21 Mn 09 Mo 37 Ti 32 noHEA  BCC_B2#1 DISORD 0.22270 C14_LAVES 0.77730
Al 01 Cr 21 Mn 09 Mo 39 Ti 30 noHEA  BCC_B2#1 DISORD 0.26480 C14_LAVES 0.73520
Al 01 Cr 21 Mn 09 Mo 41 Ti 28 noHEA  BCC_B2#1 DISORD 0.30913 C14_LAVES 0.69087
Al 01 Cr 21 Mn 09 Mo 43 Ti 26 noHEA  BCC_B2#1 DISORD 0.35318 C14_LAVES 0.64682
Al 01 Cr 21 Mn 09 Mo 45 Ti 24 noHEA  BCC_B2#1 DISORD 0.39677 C14_LAVES 0.60323
Al 01 Cr 21 Mn 09 Mo 47 Ti 22 noHEA  BCC_B2#1 DISORD 0.43669 BCC_B2#2 DISORD 0.02544 C14_LAVES 0.53787
Al 01 Cr 21 Mn 09 Mo 49 Ti 20 noHEA  BCC_B2#1 DISORD 0.05477 BCC_B2#2 DISORD 0.47502 C14_LAVES 0.47021
Al 01 Cr 21 Mn 11 Mo 19 Ti 48 noHEA  BCC_B2#1 DISORD 0.34266 C14_LAVES 0.65734
Al 01 Cr 21 Mn 11 Mo 21 Ti 46 noHEA  BCC_B2#1 DISORD 0.30892 C14_LAVES 0.69108
Al 01 Cr 21 Mn 11 Mo 23 Ti 44 noHEA  BCC_B2#1 DISORD 0.27430 C14_LAVES 0.72570
Al 01 Cr 21 Mn 11 Mo 25 Ti 42 noHEA  BCC_B2#1 DISORD 0.23862 C14_LAVES 0.76138
Al 01 Cr 21 Mn 11 Mo 27 Ti 40 noHEA  BCC_B2#1 DISORD 0.20204 C14_LAVES 0.79796
Al 01 Cr 21 Mn 11 Mo 29 Ti 38 noHEA  BCC_B2#1 DISORD 0.16587 C14_LAVES 0.83413
Al 01 Cr 21 Mn 11 Mo 31 Ti 36 noHEA  BCC_B2#1 DISORD 0.13607 C14_LAVES 0.86393
Al 01 Cr 21 Mn 11 Mo 33 Ti 34 noHEA  BCC_B2#1 DISORD 0.13671 C14_LAVES 0.86329
Al 01 Cr 21 Mn 11 Mo 35 Ti 32 noHEA  BCC_B2#1 DISORD 0.17843 C14_LAVES 0.82157
Al 01 Cr 21 Mn 11 Mo 37 Ti 30 noHEA  BCC_B2#1 DISORD 0.22939 C14_LAVES 0.77061
Al 01 Cr 21 Mn 11 Mo 39 Ti 28 noHEA  BCC_B2#1 DISORD 0.27910 C14_LAVES 0.72090
Al 01 Cr 21 Mn 11 Mo 41 Ti 26 noHEA  BCC_B2#1 DISORD 0.32672 C14_LAVES 0.67328
Al 01 Cr 21 Mn 11 Mo 43 Ti 24 noHEA  BCC_B2#1 DISORD 0.37082 BCC_B2#2 DISORD 0.00933 C14_LAVES 0.61985
Al 01 Cr 21 Mn 11 Mo 45 Ti 22 noHEA  BCC_B2#1 DISORD 0.03865 BCC_B2#2 DISORD 0.40924 C14_LAVES 0.55211
Al 01 Cr 21 Mn 11 Mo 47 Ti 20 noHEA  BCC_B2#1 DISORD 0.06757 BCC_B2#2 DISORD 0.44656 C14_LAVES 0.48587
Al 01 Cr 21 Mn 11 Mo 49 Ti 18 noHEA  BCC_B2#1 DISORD 0.48258 BCC_B2#2 DISORD 0.09605 C14_LAVES 0.42137
Al 01 Cr 21 Mn 13 Mo 17 Ti 48 noHEA  BCC_B2#1 DISORD 0.32519 C14_LAVES 0.67481
Al 01 Cr 21 Mn 13 Mo 19 Ti 46 noHEA  BCC_B2#1 DISORD 0.28923 C14_LAVES 0.71077
Al 01 Cr 21 Mn 13 Mo 21 Ti 44 noHEA  BCC_B2#1 DISORD 0.25228 C14_LAVES 0.74772
Al 01 Cr 21 Mn 13 Mo 23 Ti 42 noHEA  BCC_B2#1 DISORD 0.21395 C14_LAVES 0.78605
Al 01 Cr 21 Mn 13 Mo 25 Ti 40 noHEA  BCC_B2#1 DISORD 0.17391 C14_LAVES 0.82609
Al 01 Cr 21 Mn 13 Mo 27 Ti 38 noHEA  BCC_B2#1 DISORD 0.13216 C14_LAVES 0.86784
Al 01 Cr 21 Mn 13 Mo 29 Ti 36 noHEA  BCC_B2#1 DISORD 0.09083 C14_LAVES 0.90917
Al 01 Cr 21 Mn 13 Mo 31 Ti 34 noHEA  BCC_B2#1 DISORD 0.08319 C14_LAVES 0.91681
Al 01 Cr 21 Mn 13 Mo 33 Ti 32 noHEA  BCC_B2#1 DISORD 0.14100 C14_LAVES 0.85900
Al 01 Cr 21 Mn 13 Mo 35 Ti 30 noHEA  BCC_B2#1 DISORD 0.20006 C14_LAVES 0.79994
Al 01 Cr 21 Mn 13 Mo 37 Ti 28 noHEA  BCC_B2#1 DISORD 0.25400 C14_LAVES 0.74600
Al 01 Cr 21 Mn 13 Mo 39 Ti 26 noHEA  BCC_B2#1 DISORD 0.30443 C14_LAVES 0.69557
Al 01 Cr 21 Mn 13 Mo 41 Ti 24 noHEA  BCC_B2#1 DISORD 0.34518 BCC_B2#2 DISORD 0.02308 C14_LAVES 0.63174
Al 01 Cr 21 Mn 13 Mo 43 Ti 22 noHEA  BCC_B2#1 DISORD 0.05208 BCC_B2#2 DISORD 0.38283 C14_LAVES 0.56509
Al 01 Cr 21 Mn 13 Mo 45 Ti 20 noHEA  BCC_B2#1 DISORD 0.08070 BCC_B2#2 DISORD 0.41937 C14_LAVES 0.49993
Al 01 Cr 21 Mn 13 Mo 47 Ti 18 noHEA  BCC_B2#1 DISORD 0.45462 BCC_B2#2 DISORD 0.10891 C14_LAVES 0.43648
Al 01 Cr 21 Mn 13 Mo 49 Ti 16 noHEA  BCC_B2#1 DISORD 0.48838 BCC_B2#2 DISORD 0.13668 C14_LAVES 0.37495
Al 01 Cr 21 Mn 15 Mo 15 Ti 48 noHEA  BCC_B2#1 DISORD 0.31250 C14_LAVES 0.68750
Al 01 Cr 21 Mn 15 Mo 17 Ti 46 noHEA  BCC_B2#1 DISORD 0.27468 C14_LAVES 0.72532
Al 01 Cr 21 Mn 15 Mo 19 Ti 44 noHEA  BCC_B2#1 DISORD 0.23587 C14_LAVES 0.76413
Al 01 Cr 21 Mn 15 Mo 21 Ti 42 noHEA  BCC_B2#1 DISORD 0.19558 C14_LAVES 0.80442
Al 01 Cr 21 Mn 15 Mo 23 Ti 40 noHEA  BCC_B2#1 DISORD 0.15319 C14_LAVES 0.84681
Al 01 Cr 21 Mn 15 Mo 25 Ti 38 noHEA  BCC_B2#1 DISORD 0.10785 C14_LAVES 0.89215
Al 01 Cr 21 Mn 15 Mo 27 Ti 36 noHEA  BCC_B2#1 DISORD 0.05775 C14_LAVES 0.94225
Al 01 Cr 21 Mn 15 Mo 29 Ti 34 noHEA  BCC_B2#1 DISORD 0.03354 C14_LAVES 0.96646
Al 01 Cr 21 Mn 15 Mo 31 Ti 32 noHEA  BCC_B2#1 DISORD 0.11180 C14_LAVES 0.88820
Al 01 Cr 21 Mn 15 Mo 33 Ti 30 noHEA  BCC_B2#1 DISORD 0.17659 C14_LAVES 0.82341
Al 01 Cr 21 Mn 15 Mo 35 Ti 28 noHEA  BCC_B2#1 DISORD 0.23341 C14_LAVES 0.76659
Al 01 Cr 21 Mn 15 Mo 37 Ti 26 noHEA  BCC_B2#1 DISORD 0.28241 BCC_B2#2 DISORD 0.00793 C14_LAVES 0.70966
Al 01 Cr 21 Mn 15 Mo 39 Ti 24 noHEA  BCC_B2#1 DISORD 0.03702 BCC_B2#2 DISORD 0.32040 C14_LAVES 0.64258
Al 01 Cr 21 Mn 15 Mo 41 Ti 22 noHEA  BCC_B2#1 DISORD 0.06578 BCC_B2#2 DISORD 0.35742 C14_LAVES 0.57679
Al 01 Cr 21 Mn 15 Mo 43 Ti 20 noHEA  BCC_B2#1 DISORD 0.09419 BCC_B2#2 DISORD 0.39334 C14_LAVES 0.51247
Al 01 Cr 21 Mn 15 Mo 45 Ti 18 noHEA  BCC_B2#1 DISORD 0.42798 BCC_B2#2 DISORD 0.12224 C14_LAVES 0.44979
Al 01 Cr 21 Mn 15 Mo 47 Ti 16 noHEA  BCC_B2#1 DISORD 0.46118 BCC_B2#2 DISORD 0.14994 C14_LAVES 0.38888
Al 01 Cr 21 Mn 15 Mo 49 Ti 14 noHEA  BCC_B2#1 DISORD 0.49279 BCC_B2#2 DISORD 0.17737 C14_LAVES 0.32984
Al 01 Cr 21 Mn 17 Mo 13 Ti 48 noHEA  BCC_B2#1 DISORD 0.05147 C14_LAVES 0.77052 HCP_A3 0.17801
Al 01 Cr 21 Mn 17 Mo 15 Ti 46 noHEA  BCC_B2#1 DISORD 0.26455 C14_LAVES 0.73545
Al 01 Cr 21 Mn 17 Mo 17 Ti 44 noHEA  BCC_B2#1 DISORD 0.22432 C14_LAVES 0.77568
Al 01 Cr 21 Mn 17 Mo 19 Ti 42 noHEA  BCC_B2#1 DISORD 0.18265 C14_LAVES 0.81735
Al 01 Cr 21 Mn 17 Mo 21 Ti 40 noHEA  BCC_B2#1 DISORD 0.13884 C14_LAVES 0.86116
Al 01 Cr 21 Mn 17 Mo 23 Ti 38 noHEA  BCC_B2#1 DISORD 0.09170 C14_LAVES 0.90829
Al 01 Cr 21 Mn 17 Mo 25 Ti 36 noHEA  BCC_B2#1 DISORD 0.03817 C14_LAVES 0.96183
Al 01 Cr 21 Mn 17 Mo 27 Ti 34 noHEA  C14_LAVES 1.00000
Al 01 Cr 21 Mn 17 Mo 29 Ti 32 noHEA  BCC_B2#1 DISORD 0.09064 C14_LAVES 0.90936
Al 01 Cr 21 Mn 17 Mo 31 Ti 30 noHEA  BCC_B2#1 DISORD 0.15825 C14_LAVES 0.84175
Al 01 Cr 21 Mn 17 Mo 33 Ti 28 noHEA  BCC_B2#1 DISORD 0.21673 C14_LAVES 0.78327
Al 01 Cr 21 Mn 17 Mo 35 Ti 26 noHEA  BCC_B2#1 DISORD 0.25896 BCC_B2#2 DISORD 0.02229 C14_LAVES 0.71875
Al 01 Cr 21 Mn 17 Mo 37 Ti 24 noHEA  BCC_B2#1 DISORD 0.05118 BCC_B2#2 DISORD 0.29643 C14_LAVES 0.65238
Al 01 Cr 21 Mn 17 Mo 39 Ti 22 noHEA  BCC_B2#1 DISORD 0.07977 BCC_B2#2 DISORD 0.33294 C14_LAVES 0.58729
Al 01 Cr 21 Mn 17 Mo 41 Ti 20 noHEA  BCC_B2#1 DISORD 0.10805 BCC_B2#2 DISORD 0.36834 C14_LAVES 0.52361
Al 01 Cr 21 Mn 17 Mo 43 Ti 18 noHEA  BCC_B2#1 DISORD 0.40249 BCC_B2#2 DISORD 0.13603 C14_LAVES 0.46148
Al 01 Cr 21 Mn 17 Mo 45 Ti 16 noHEA  BCC_B2#1 DISORD 0.43525 BCC_B2#2 DISORD 0.16378 C14_LAVES 0.40096
Al 01 Cr 21 Mn 17 Mo 47 Ti 14 noHEA  BCC_B2#1 DISORD 0.46651 BCC_B2#2 DISORD 0.19141 C14_LAVES 0.34209
Al 01 Cr 21 Mn 17 Mo 49 Ti 12 noHEA  BCC_B2#1 DISORD 0.49980 BCC_B2#2 DISORD 0.18787 C14_LAVES 0.27749 CR3MN5 0.03484
Al 01 Cr 21 Mn 19 Mo 11 Ti 48 noHEA  C14_LAVES 0.78563 HCP_A3 0.21437
Al 01 Cr 21 Mn 19 Mo 13 Ti 46 noHEA  C14_LAVES 0.81904 HCP_A3 0.18096
Al 01 Cr 21 Mn 19 Mo 15 Ti 44 noHEA  BCC_B2#1 DISORD 0.21665 C14_LAVES 0.78335
Al 01 Cr 21 Mn 19 Mo 17 Ti 42 noHEA  BCC_B2#1 DISORD 0.17408 C14_LAVES 0.82592
Al 01 Cr 21 Mn 19 Mo 19 Ti 40 noHEA  BCC_B2#1 DISORD 0.12951 C14_LAVES 0.87049
Al 01 Cr 21 Mn 19 Mo 21 Ti 38 noHEA  BCC_B2#1 DISORD 0.08179 C14_LAVES 0.91821
Al 01 Cr 21 Mn 19 Mo 23 Ti 36 noHEA  BCC_B2#1 DISORD 0.02815 C14_LAVES 0.97185
Al 01 Cr 21 Mn 19 Mo 25 Ti 34 noHEA  C14_LAVES 1.00000
Al 01 Cr 21 Mn 19 Mo 27 Ti 32 noHEA  BCC_B2#1 DISORD 0.07589 C14_LAVES 0.92411
Al 01 Cr 21 Mn 19 Mo 29 Ti 30 noHEA  BCC_B2#1 DISORD 0.14408 C14_LAVES 0.85592
Al 01 Cr 21 Mn 19 Mo 31 Ti 28 noHEA  BCC_B2#1 DISORD 0.19829 BCC_B2#2 DISORD 0.00782 C14_LAVES 0.79389
Al 01 Cr 21 Mn 19 Mo 33 Ti 26 noHEA  BCC_B2#1 DISORD 0.03683 BCC_B2#2 DISORD 0.23618 C14_LAVES 0.72699
Al 01 Cr 21 Mn 19 Mo 35 Ti 24 noHEA  BCC_B2#1 DISORD 0.06558 BCC_B2#2 DISORD 0.27322 C14_LAVES 0.66120
Al 01 Cr 21 Mn 19 Mo 37 Ti 22 noHEA  BCC_B2#1 DISORD 0.09405 BCC_B2#2 DISORD 0.30928 C14_LAVES 0.59666
Al 01 Cr 21 Mn 19 Mo 39 Ti 20 noHEA  BCC_B2#1 DISORD 0.34425 BCC_B2#2 DISORD 0.12227 C14_LAVES 0.53347
Al 01 Cr 21 Mn 19 Mo 41 Ti 18 noHEA  BCC_B2#1 DISORD 0.37800 BCC_B2#2 DISORD 0.15028 C14_LAVES 0.47172
Al 01 Cr 21 Mn 19 Mo 43 Ti 16 noHEA  BCC_B2#1 DISORD 0.41039 BCC_B2#2 DISORD 0.17817 C14_LAVES 0.41143
Al 01 Cr 21 Mn 19 Mo 45 Ti 14 noHEA  BCC_B2#1 DISORD 0.44386 BCC_B2#2 DISORD 0.17373 C14_LAVES 0.34656 CR3MN5 0.03585
Al 01 Cr 21 Mn 19 Mo 47 Ti 12 noHEA  BCC_B2#1 DISORD 0.47745 BCC_B2#2 DISORD 0.16700 C14_LAVES 0.28130 CR3MN5 0.07424
Al 01 Cr 21 Mn 19 Mo 49 Ti 10 noHEA  BCC_B2#1 DISORD 0.51105 BCC_B2#2 DISORD 0.16023 C14_LAVES 0.21600 CR3MN5 0.11272
Al 01 Cr 21 Mn 21 Mo 09 Ti 48 noHEA  C14_LAVES 0.78459 HCP_A3 0.21541
Al 01 Cr 21 Mn 21 Mo 11 Ti 46 noHEA  C14_LAVES 0.81783 HCP_A3 0.18217
Al 01 Cr 21 Mn 21 Mo 13 Ti 44 noHEA  C14_LAVES 0.85139 HCP_A3 0.14861
Al 01 Cr 21 Mn 21 Mo 15 Ti 42 noHEA  BCC_B2#1 DISORD 0.16872 C14_LAVES 0.83128
Al 01 Cr 21 Mn 21 Mo 17 Ti 40 noHEA  BCC_B2#1 DISORD 0.12380 C14_LAVES 0.87620
Al 01 Cr 21 Mn 21 Mo 19 Ti 38 noHEA  BCC_B2#1 DISORD 0.07609 C14_LAVES 0.92391
Al 01 Cr 21 Mn 21 Mo 21 Ti 36 noHEA  BCC_B2#1 DISORD 0.02342 C14_LAVES 0.97658
Al 01 Cr 21 Mn 21 Mo 23 Ti 34 noHEA  C14_LAVES 1.00000
Al 01 Cr 21 Mn 21 Mo 25 Ti 32 noHEA  BCC_B2#1 DISORD 0.06567 C14_LAVES 0.93433
Al 01 Cr 21 Mn 21 Mo 27 Ti 30 noHEA  BCC_B2#1 DISORD 0.13314 C14_LAVES 0.86686
Al 01 Cr 21 Mn 21 Mo 29 Ti 28 noHEA  BCC_B2#1 DISORD 0.02268 BCC_B2#2 DISORD 0.17652 C14_LAVES 0.80080
Al 01 Cr 21 Mn 21 Mo 31 Ti 26 noHEA  BCC_B2#1 DISORD 0.05156 BCC_B2#2 DISORD 0.21404 C14_LAVES 0.73440
Al 01 Cr 21 Mn 21 Mo 33 Ti 24 noHEA  BCC_B2#1 DISORD 0.08021 BCC_B2#2 DISORD 0.25069 C14_LAVES 0.66910
Al 01 Cr 21 Mn 21 Mo 35 Ti 22 noHEA  BCC_B2#1 DISORD 0.10863 BCC_B2#2 DISORD 0.28637 C14_LAVES 0.60500
Al 01 Cr 21 Mn 21 Mo 37 Ti 20 noHEA  BCC_B2#1 DISORD 0.32096 BCC_B2#2 DISORD 0.13686 C14_LAVES 0.54218
Al 01 Cr 21 Mn 21 Mo 39 Ti 18 noHEA  BCC_B2#1 DISORD 0.35435 BCC_B2#2 DISORD 0.16497 C14_LAVES 0.48068
Al 01 Cr 21 Mn 21 Mo 41 Ti 16 noHEA  BCC_B2#1 DISORD 0.38792 BCC_B2#2 DISORD 0.15958 C14_LAVES 0.41562 CR3MN5 0.03689
Al 01 Cr 21 Mn 21 Mo 43 Ti 14 noHEA  BCC_B2#1 DISORD 0.42151 BCC_B2#2 DISORD 0.15288 C14_LAVES 0.35038 CR3MN5 0.07523
Al 01 Cr 21 Mn 21 Mo 45 Ti 12 noHEA  BCC_B2#1 DISORD 0.45511 BCC_B2#2 DISORD 0.14614 C14_LAVES 0.28511 CR3MN5 0.11364
Al 01 Cr 21 Mn 21 Mo 47 Ti 10 noHEA  BCC_B2#1 DISORD 0.48872 BCC_B2#2 DISORD 0.13934 C14_LAVES 0.21981 CR3MN5 0.15214
Al 01 Cr 21 Mn 21 Mo 49 Ti 08 noHEA  BCC_B2#1 DISORD 0.52233 BCC_B2#2 DISORD 0.13246 C14_LAVES 0.15447 CR3MN5 0.19073
Al 01 Cr 21 Mn 23 Mo 07 Ti 48 noHEA  C14_LAVES 0.78373 HCP_A3 0.21627
Al 01 Cr 21 Mn 23 Mo 09 Ti 46 noHEA  C14_LAVES 0.81679 HCP_A3 0.18321
Al 01 Cr 21 Mn 23 Mo 11 Ti 44 noHEA  C14_LAVES 0.85021 HCP_A3 0.14979
Al 01 Cr 21 Mn 23 Mo 13 Ti 42 noHEA  C14_LAVES 0.88401 HCP_A3 0.11599
Al 01 Cr 21 Mn 23 Mo 15 Ti 40 noHEA  BCC_B2#1 DISORD 0.12050 C14_LAVES 0.87950
Al 01 Cr 21 Mn 23 Mo 17 Ti 38 noHEA  BCC_B2#1 DISORD 0.07300 C14_LAVES 0.92700
Al 01 Cr 21 Mn 23 Mo 19 Ti 36 noHEA  BCC_B2#1 DISORD 0.02134 C14_LAVES 0.97866
Al 01 Cr 21 Mn 23 Mo 21 Ti 34 noHEA  C14_LAVES 1.00000
Al 01 Cr 21 Mn 23 Mo 23 Ti 32 noHEA  BCC_B2#1 DISORD 0.05847 C14_LAVES 0.94153
Al 01 Cr 21 Mn 23 Mo 25 Ti 30 noHEA  BCC_B2#1 DISORD 0.00868 BCC_B2#2 DISORD 0.11733 C14_LAVES 0.87398
Al 01 Cr 21 Mn 23 Mo 27 Ti 28 noHEA  BCC_B2#1 DISORD 0.03769 BCC_B2#2 DISORD 0.15529 C14_LAVES 0.80702
Al 01 Cr 21 Mn 23 Mo 29 Ti 26 noHEA  BCC_B2#1 DISORD 0.06648 BCC_B2#2 DISORD 0.19247 C14_LAVES 0.74105
Al 01 Cr 21 Mn 23 Mo 31 Ti 24 noHEA  BCC_B2#1 DISORD 0.09507 BCC_B2#2 DISORD 0.22878 C14_LAVES 0.67615
Al 01 Cr 21 Mn 23 Mo 33 Ti 22 noHEA  BCC_B2#1 DISORD 0.26412 BCC_B2#2 DISORD 0.12349 C14_LAVES 0.61239
Al 01 Cr 21 Mn 23 Mo 35 Ti 20 noHEA  BCC_B2#1 DISORD 0.29837 BCC_B2#2 DISORD 0.15179 C14_LAVES 0.54984
Al 01 Cr 21 Mn 23 Mo 37 Ti 18 noHEA  BCC_B2#1 DISORD 0.33197 BCC_B2#2 DISORD 0.14542 C14_LAVES 0.48466 CR3MN5 0.03796
Al 01 Cr 21 Mn 23 Mo 39 Ti 16 noHEA  BCC_B2#1 DISORD 0.36557 BCC_B2#2 DISORD 0.13874 C14_LAVES 0.41944 CR3MN5 0.07625
Al 01 Cr 21 Mn 23 Mo 41 Ti 14 noHEA  BCC_B2#1 DISORD 0.39917 BCC_B2#2 DISORD 0.13203 C14_LAVES 0.35419 CR3MN5 0.11461
Al 01 Cr 21 Mn 23 Mo 43 Ti 12 noHEA  BCC_B2#1 DISORD 0.43278 BCC_B2#2 DISORD 0.12526 C14_LAVES 0.28892 CR3MN5 0.15304
Al 01 Cr 21 Mn 23 Mo 45 Ti 10 noHEA  BCC_B2#1 DISORD 0.46639 BCC_B2#2 DISORD 0.11843 C14_LAVES 0.22362 CR3MN5 0.19156
Al 01 Cr 21 Mn 23 Mo 47 Ti 08 noHEA  BCC_B2#1 DISORD 0.50001 BCC_B2#2 DISORD 0.11153 C14_LAVES 0.15827 CR3MN5 0.23019
Al 01 Cr 21 Mn 23 Mo 49 Ti 06 noHEA  BCC_B2#1 DISORD 0.53365 BCC_B2#2 DISORD 0.10453 C14_LAVES 0.09288 CR3MN5 0.26894
Al 01 Cr 21 Mn 25 Mo 05 Ti 48 noHEA  C14_LAVES 0.78304 HCP_A3 0.21696
Al 01 Cr 21 Mn 25 Mo 07 Ti 46 noHEA  C14_LAVES 0.81592 HCP_A3 0.18408
Al 01 Cr 21 Mn 25 Mo 09 Ti 44 noHEA  C14_LAVES 0.84919 HCP_A3 0.15081
Al 01 Cr 21 Mn 25 Mo 11 Ti 42 noHEA  C14_LAVES 0.88287 HCP_A3 0.11713
Al 01 Cr 21 Mn 25 Mo 13 Ti 40 noHEA  C14_LAVES 0.91705 HCP_A3 0.08295
Al 01 Cr 21 Mn 25 Mo 15 Ti 38 noHEA  BCC_B2#1 DISORD 0.07148 C14_LAVES 0.92852
Al 01 Cr 21 Mn 25 Mo 17 Ti 36 noHEA  BCC_B2#1 DISORD 0.02061 C14_LAVES 0.97939
Al 01 Cr 21 Mn 25 Mo 19 Ti 34 noHEA  C14_LAVES 1.00000
Al 01 Cr 21 Mn 25 Mo 21 Ti 32 noHEA  BCC_B2#1 DISORD 0.05328 C14_LAVES 0.94672
Al 01 Cr 21 Mn 25 Mo 23 Ti 30 noHEA  BCC_B2#1 DISORD 0.02393 BCC_B2#2 DISORD 0.09690 C14_LAVES 0.87917
Al 01 Cr 21 Mn 25 Mo 25 Ti 28 noHEA  BCC_B2#1 DISORD 0.05285 BCC_B2#2 DISORD 0.13456 C14_LAVES 0.81259
Al 01 Cr 21 Mn 25 Mo 27 Ti 26 noHEA  BCC_B2#1 DISORD 0.08159 BCC_B2#2 DISORD 0.17143 C14_LAVES 0.74698
Al 01 Cr 21 Mn 25 Mo 29 Ti 24 noHEA  BCC_B2#1 DISORD 0.20743 BCC_B2#2 DISORD 0.11017 C14_LAVES 0.68240
Al 01 Cr 21 Mn 25 Mo 31 Ti 22 noHEA  BCC_B2#1 DISORD 0.24242 BCC_B2#2 DISORD 0.13786 C14_LAVES 0.61887 CR3MN5 0.00085
Al 01 Cr 21 Mn 25 Mo 33 Ti 20 noHEA  BCC_B2#1 DISORD 0.27602 BCC_B2#2 DISORD 0.13124 C14_LAVES 0.55369 CR3MN5 0.03905
Al 01 Cr 21 Mn 25 Mo 35 Ti 18 noHEA  BCC_B2#1 DISORD 0.30962 BCC_B2#2 DISORD 0.12459 C14_LAVES 0.48848 CR3MN5 0.07731
Al 01 Cr 21 Mn 25 Mo 37 Ti 16 noHEA  BCC_B2#1 DISORD 0.34322 BCC_B2#2 DISORD 0.11790 C14_LAVES 0.42326 CR3MN5 0.11562
Al 01 Cr 21 Mn 25 Mo 39 Ti 14 noHEA  BCC_B2#1 DISORD 0.37683 BCC_B2#2 DISORD 0.11116 C14_LAVES 0.35801 CR3MN5 0.15399
Al 01 Cr 21 Mn 25 Mo 41 Ti 12 noHEA  BCC_B2#1 DISORD 0.41045 BCC_B2#2 DISORD 0.10437 C14_LAVES 0.29274 CR3MN5 0.19244
Al 01 Cr 21 Mn 25 Mo 43 Ti 10 noHEA  BCC_B2#1 DISORD 0.44407 BCC_B2#2 DISORD 0.09752 C14_LAVES 0.22743 CR3MN5 0.23098
Al 01 Cr 21 Mn 25 Mo 45 Ti 08 noHEA  BCC_B2#1 DISORD 0.47771 BCC_B2#2 DISORD 0.09058 C14_LAVES 0.16208 CR3MN5 0.26964
Al 01 Cr 21 Mn 25 Mo 47 Ti 06 noHEA  BCC_B2#1 DISORD 0.51135 BCC_B2#2 DISORD 0.08353 C14_LAVES 0.09668 CR3MN5 0.30844
Al 01 Cr 21 Mn 25 Mo 49 Ti 04 noHEA  BCC_B2#1 DISORD 0.54503 BCC_B2#2 DISORD 0.07633 C14_LAVES 0.03122 CR3MN5 0.34743
Al 01 Cr 21 Mn 27 Mo 03 Ti 48 noHEA  C14_LAVES 0.78250 HCP_A3 0.21750
Al 01 Cr 21 Mn 27 Mo 05 Ti 46 noHEA  C14_LAVES 0.81521 HCP_A3 0.18479
Al 01 Cr 21 Mn 27 Mo 07 Ti 44 noHEA  C14_LAVES 0.84831 HCP_A3 0.15169
Al 01 Cr 21 Mn 27 Mo 09 Ti 42 noHEA  C14_LAVES 0.88185 HCP_A3 0.11815
Al 01 Cr 21 Mn 27 Mo 11 Ti 40 noHEA  C14_LAVES 0.91593 HCP_A3 0.08407
Al 01 Cr 21 Mn 27 Mo 13 Ti 38 noHEA  C14_LAVES 0.95074 HCP_A3 0.04926
Al 01 Cr 21 Mn 27 Mo 15 Ti 36 noHEA  BCC_B2#1 DISORD 0.02065 C14_LAVES 0.97935
Al 01 Cr 21 Mn 27 Mo 17 Ti 34 noHEA  C14_LAVES 1.00000
Al 01 Cr 21 Mn 27 Mo 19 Ti 32 noHEA  BCC_B2#1 DISORD 0.01027 BCC_B2#2 DISORD 0.03881 C14_LAVES 0.95091
Al 01 Cr 21 Mn 27 Mo 21 Ti 30 noHEA  BCC_B2#1 DISORD 0.03931 BCC_B2#2 DISORD 0.07690 C14_LAVES 0.88379
Al 01 Cr 21 Mn 27 Mo 23 Ti 28 noHEA  BCC_B2#1 DISORD 0.06817 BCC_B2#2 DISORD 0.11428 C14_LAVES 0.81755
Al 01 Cr 21 Mn 27 Mo 25 Ti 26 noHEA  BCC_B2#1 DISORD 0.09689 BCC_B2#2 DISORD 0.15086 C14_LAVES 0.75225
Al 01 Cr 21 Mn 27 Mo 27 Ti 24 noHEA  BCC_B2#1 DISORD 0.18647 BCC_B2#2 DISORD 0.12365 C14_LAVES 0.68787 CR3MN5 0.00201
Al 01 Cr 21 Mn 27 Mo 29 Ti 22 noHEA  BCC_B2#1 DISORD 0.22007 BCC_B2#2 DISORD 0.11705 C14_LAVES 0.62270 CR3MN5 0.04018
Al 01 Cr 21 Mn 27 Mo 31 Ti 20 noHEA  BCC_B2#1 DISORD 0.25367 BCC_B2#2 DISORD 0.11042 C14_LAVES 0.55752 CR3MN5 0.07840
Al 01 Cr 21 Mn 27 Mo 33 Ti 18 noHEA  BCC_B2#1 DISORD 0.28728 BCC_B2#2 DISORD 0.10375 C14_LAVES 0.49231 CR3MN5 0.11666
Al 01 Cr 21 Mn 27 Mo 35 Ti 16 noHEA  BCC_B2#1 DISORD 0.32088 BCC_B2#2 DISORD 0.09705 C14_LAVES 0.42709 CR3MN5 0.15498
Al 01 Cr 21 Mn 27 Mo 37 Ti 14 noHEA  BCC_B2#1 DISORD 0.35450 BCC_B2#2 DISORD 0.09029 C14_LAVES 0.36184 CR3MN5 0.19337
Al 01 Cr 21 Mn 27 Mo 39 Ti 12 noHEA  BCC_B2#1 DISORD 0.38812 BCC_B2#2 DISORD 0.08348 C14_LAVES 0.29656 CR3MN5 0.23184
Al 01 Cr 21 Mn 27 Mo 41 Ti 10 noHEA  BCC_B2#1 DISORD 0.42176 BCC_B2#2 DISORD 0.07659 C14_LAVES 0.23125 CR3MN5 0.27041
Al 01 Cr 21 Mn 27 Mo 43 Ti 08 noHEA  BCC_B2#1 DISORD 0.45541 BCC_B2#2 DISORD 0.06961 C14_LAVES 0.16589 CR3MN5 0.30910
Al 01 Cr 21 Mn 27 Mo 45 Ti 06 noHEA  BCC_B2#1 DISORD 0.48907 BCC_B2#2 DISORD 0.06250 C14_LAVES 0.10048 CR3MN5 0.34794
Al 01 Cr 21 Mn 27 Mo 47 Ti 04 noHEA  BCC_B2#1 DISORD 0.52276 BCC_B2#2 DISORD 0.05523 C14_LAVES 0.03501 CR3MN5 0.38700
Al 01 Cr 21 Mn 27 Mo 49 Ti 02 noHEA  BCC_B2#1 DISORD 0.54100 BCC_B2#2 DISORD 0.05056 CR3MN5 0.40844
Al 01 Cr 21 Mn 29 Mo 01 Ti 48 noHEA  C14_LAVES 0.78210 HCP_A3 0.21790
Al 01 Cr 21 Mn 29 Mo 03 Ti 46 noHEA  C14_LAVES 0.81463 HCP_A3 0.18537
Al 01 Cr 21 Mn 29 Mo 05 Ti 44 noHEA  C14_LAVES 0.84757 HCP_A3 0.15243
Al 01 Cr 21 Mn 29 Mo 07 Ti 42 noHEA  C14_LAVES 0.88095 HCP_A3 0.11905
Al 01 Cr 21 Mn 29 Mo 09 Ti 40 noHEA  C14_LAVES 0.91489 HCP_A3 0.08511
Al 01 Cr 21 Mn 29 Mo 11 Ti 38 noHEA  C14_LAVES 0.94958 HCP_A3 0.05042
Al 01 Cr 21 Mn 29 Mo 13 Ti 36 noHEA  C14_LAVES 0.98541 HCP_A3 0.01459
Al 01 Cr 21 Mn 29 Mo 15 Ti 34 noHEA  C14_LAVES 1.00000
Al 01 Cr 21 Mn 29 Mo 17 Ti 32 noHEA  BCC_B2#1 DISORD 0.02583 BCC_B2#2 DISORD 0.01946 C14_LAVES 0.95471
Al 01 Cr 21 Mn 29 Mo 19 Ti 30 noHEA  BCC_B2#1 DISORD 0.05481 BCC_B2#2 DISORD 0.05729 C14_LAVES 0.88790
Al 01 Cr 21 Mn 29 Mo 21 Ti 28 noHEA  BCC_B2#1 DISORD 0.08365 BCC_B2#2 DISORD 0.09441 C14_LAVES 0.82194
Al 01 Cr 21 Mn 29 Mo 23 Ti 26 noHEA  BCC_B2#1 DISORD 0.10943 BCC_B2#2 DISORD 0.13052 C14_LAVES 0.75686 CR3MN5 0.00319
Al 01 Cr 21 Mn 29 Mo 25 Ti 24 noHEA  BCC_B2#1 DISORD 0.16412 BCC_B2#2 DISORD 0.10285 C14_LAVES 0.69171 CR3MN5 0.04133
Al 01 Cr 21 Mn 29 Mo 27 Ti 22 noHEA  BCC_B2#1 DISORD 0.19772 BCC_B2#2 DISORD 0.09624 C14_LAVES 0.62654 CR3MN5 0.07951
Al 01 Cr 21 Mn 29 Mo 29 Ti 20 noHEA  BCC_B2#1 DISORD 0.23132 BCC_B2#2 DISORD 0.08959 C14_LAVES 0.56135 CR3MN5 0.11773
Al 01 Cr 21 Mn 29 Mo 31 Ti 18 noHEA  BCC_B2#1 DISORD 0.26493 BCC_B2#2 DISORD 0.08291 C14_LAVES 0.49615 CR3MN5 0.15601
Al 01 Cr 21 Mn 29 Mo 33 Ti 16 noHEA  BCC_B2#1 DISORD 0.29855 BCC_B2#2 DISORD 0.07619 C14_LAVES 0.43092 CR3MN5 0.19434
Al 01 Cr 21 Mn 29 Mo 35 Ti 14 noHEA  BCC_B2#1 DISORD 0.33218 BCC_B2#2 DISORD 0.06941 C14_LAVES 0.36567 CR3MN5 0.23274
Al 01 Cr 21 Mn 29 Mo 37 Ti 12 noHEA  BCC_B2#1 DISORD 0.36581 BCC_B2#2 DISORD 0.06257 C14_LAVES 0.30039 CR3MN5 0.27123
Al 01 Cr 21 Mn 29 Mo 39 Ti 10 noHEA  BCC_B2#1 DISORD 0.39945 BCC_B2#2 DISORD 0.05565 C14_LAVES 0.23507 CR3MN5 0.30983
Al 01 Cr 21 Mn 29 Mo 41 Ti 08 noHEA  BCC_B2#1 DISORD 0.43312 BCC_B2#2 DISORD 0.04862 C14_LAVES 0.16971 CR3MN5 0.34856
Al 01 Cr 21 Mn 29 Mo 43 Ti 06 noHEA  BCC_B2#1 DISORD 0.46680 BCC_B2#2 DISORD 0.04145 C14_LAVES 0.10429 CR3MN5 0.38746
Al 01 Cr 21 Mn 29 Mo 45 Ti 04 noHEA  BCC_B2#1 DISORD 0.50052 BCC_B2#2 DISORD 0.03409 C14_LAVES 0.03880 CR3MN5 0.42659
Al 01 Cr 21 Mn 29 Mo 47 Ti 02 noHEA  BCC_B2#1 DISORD 0.52066 BCC_B2#2 DISORD 0.02912 CR3MN5 0.45022
Al 01 Cr 21 Mn 31 Mo 01 Ti 46 noHEA  C14_LAVES 0.81417 HCP_A3 0.18583
Al 01 Cr 21 Mn 31 Mo 03 Ti 44 noHEA  C14_LAVES 0.84694 HCP_A3 0.15306
Al 01 Cr 21 Mn 31 Mo 05 Ti 42 noHEA  C14_LAVES 0.88017 HCP_A3 0.11983
Al 01 Cr 21 Mn 31 Mo 07 Ti 40 noHEA  C14_LAVES 0.91395 HCP_A3 0.08605
Al 01 Cr 21 Mn 31 Mo 09 Ti 38 noHEA  C14_LAVES 0.94848 HCP_A3 0.05152
Al 01 Cr 21 Mn 31 Mo 11 Ti 36 noHEA  C14_LAVES 0.98410 HCP_A3 0.01590
Al 01 Cr 21 Mn 31 Mo 13 Ti 34 noHEA  C14_LAVES 1.00000
Al 01 Cr 21 Mn 31 Mo 15 Ti 32 noHEA  BCC_B2#1 DISORD 0.04149 BCC_B2#2 DISORD 0.00045 C14_LAVES 0.95806
Al 01 Cr 21 Mn 31 Mo 17 Ti 30 noHEA  BCC_B2#1 DISORD 0.07044 BCC_B2#2 DISORD 0.03804 C14_LAVES 0.89152
Al 01 Cr 21 Mn 31 Mo 19 Ti 28 noHEA  BCC_B2#1 DISORD 0.09521 BCC_B2#2 DISORD 0.07456 C14_LAVES 0.82584 CR3MN5 0.00439
Al 01 Cr 21 Mn 31 Mo 21 Ti 26 noHEA  BCC_B2#1 DISORD 0.08864 BCC_B2#2 DISORD 0.10816 C14_LAVES 0.76070 CR3MN5 0.04250
Al 01 Cr 21 Mn 31 Mo 23 Ti 24 noHEA  BCC_B2#1 DISORD 0.08204 BCC_B2#2 DISORD 0.14176 C14_LAVES 0.69554 CR3MN5 0.08065
Al 01 Cr 21 Mn 31 Mo 25 Ti 22 noHEA  BCC_B2#1 DISORD 0.17537 BCC_B2#2 DISORD 0.07542 C14_LAVES 0.63037 CR3MN5 0.11883
Al 01 Cr 21 Mn 31 Mo 27 Ti 20 noHEA  BCC_B2#1 DISORD 0.20898 BCC_B2#2 DISORD 0.06876 C14_LAVES 0.56519 CR3MN5 0.15706
Al 01 Cr 21 Mn 31 Mo 29 Ti 18 noHEA  BCC_B2#1 DISORD 0.24260 BCC_B2#2 DISORD 0.06207 C14_LAVES 0.49999 CR3MN5 0.19535
Al 01 Cr 21 Mn 31 Mo 31 Ti 16 noHEA  BCC_B2#1 DISORD 0.27622 BCC_B2#2 DISORD 0.05532 C14_LAVES 0.43476 CR3MN5 0.23369
Al 01 Cr 21 Mn 31 Mo 33 Ti 14 noHEA  BCC_B2#1 DISORD 0.30986 BCC_B2#2 DISORD 0.04852 C14_LAVES 0.36951 CR3MN5 0.27212
Al 01 Cr 21 Mn 31 Mo 35 Ti 12 noHEA  BCC_B2#1 DISORD 0.34350 BCC_B2#2 DISORD 0.04165 C14_LAVES 0.30422 CR3MN5 0.31063
Al 01 Cr 21 Mn 31 Mo 37 Ti 10 noHEA  BCC_B2#1 DISORD 0.37716 BCC_B2#2 DISORD 0.03468 C14_LAVES 0.23890 CR3MN5 0.34925
Al 01 Cr 21 Mn 31 Mo 39 Ti 08 noHEA  BCC_B2#1 DISORD 0.41084 BCC_B2#2 DISORD 0.02760 C14_LAVES 0.17353 CR3MN5 0.38802
Al 01 Cr 21 Mn 31 Mo 41 Ti 06 noHEA  BCC_B2#1 DISORD 0.44455 BCC_B2#2 DISORD 0.02036 C14_LAVES 0.10811 CR3MN5 0.42698
Al 01 Cr 21 Mn 31 Mo 43 Ti 04 noHEA  BCC_B2#1 DISORD 0.47830 BCC_B2#2 DISORD 0.01289 C14_LAVES 0.04261 CR3MN5 0.46620
Al 01 Cr 21 Mn 31 Mo 45 Ti 02 noHEA  BCC_B2#1 DISORD 0.50037 BCC_B2#2 DISORD 0.00756 CR3MN5 0.49207
Al 01 Cr 21 Mn 33 Mo 01 Ti 44 noHEA  C14_LAVES 0.84642 HCP_A3 0.15358
Al 01 Cr 21 Mn 33 Mo 03 Ti 42 noHEA  C14_LAVES 0.87948 HCP_A3 0.12052
Al 01 Cr 21 Mn 33 Mo 05 Ti 40 noHEA  C14_LAVES 0.91309 HCP_A3 0.08691
Al 01 Cr 21 Mn 33 Mo 07 Ti 38 noHEA  C14_LAVES 0.94743 HCP_A3 0.05257
Al 01 Cr 21 Mn 33 Mo 09 Ti 36 noHEA  C14_LAVES 0.98282 HCP_A3 0.01718
Al 01 Cr 21 Mn 33 Mo 11 Ti 34 noHEA  C14_LAVES 1.00000
Al 01 Cr 21 Mn 33 Mo 13 Ti 32 noHEA  BCC_B2#1 DISORD 0.04194 C14_LAVES 0.95806
Al 01 Cr 21 Mn 33 Mo 15 Ti 30 noHEA  BCC_B2#1 DISORD 0.08097 BCC_B2#2 DISORD 0.01860 C14_LAVES 0.89481 CR3MN5 0.00561
Al 01 Cr 21 Mn 33 Mo 17 Ti 28 noHEA  BCC_B2#1 DISORD 0.07442 BCC_B2#2 DISORD 0.05221 C14_LAVES 0.82968 CR3MN5 0.04370
Al 01 Cr 21 Mn 33 Mo 19 Ti 26 noHEA  BCC_B2#1 DISORD 0.06784 BCC_B2#2 DISORD 0.08581 C14_LAVES 0.76454 CR3MN5 0.08181
Al 01 Cr 21 Mn 33 Mo 21 Ti 24 noHEA  BCC_B2#1 DISORD 0.06123 BCC_B2#2 DISORD 0.11942 C14_LAVES 0.69939 CR3MN5 0.11996
Al 01 Cr 21 Mn 33 Mo 23 Ti 22 noHEA  BCC_B2#1 DISORD 0.15303 BCC_B2#2 DISORD 0.05460 C14_LAVES 0.63422 CR3MN5 0.15815
Al 01 Cr 21 Mn 33 Mo 25 Ti 20 noHEA  BCC_B2#1 DISORD 0.18665 BCC_B2#2 DISORD 0.04793 C14_LAVES 0.56903 CR3MN5 0.19639
Al 01 Cr 21 Mn 33 Mo 27 Ti 18 noHEA  BCC_B2#1 DISORD 0.22027 BCC_B2#2 DISORD 0.04122 C14_LAVES 0.50383 CR3MN5 0.23469
Al 01 Cr 21 Mn 33 Mo 29 Ti 16 noHEA  BCC_B2#1 DISORD 0.25390 BCC_B2#2 DISORD 0.03445 C14_LAVES 0.43860 CR3MN5 0.27305
Al 01 Cr 21 Mn 33 Mo 31 Ti 14 noHEA  BCC_B2#1 DISORD 0.28755 BCC_B2#2 DISORD 0.02762 C14_LAVES 0.37335 CR3MN5 0.31148
Al 01 Cr 21 Mn 33 Mo 33 Ti 12 noHEA  BCC_B2#1 DISORD 0.32120 BCC_B2#2 DISORD 0.02071 C14_LAVES 0.30806 CR3MN5 0.35002
Al 01 Cr 21 Mn 33 Mo 35 Ti 10 noHEA  BCC_B2#1 DISORD 0.35488 BCC_B2#2 DISORD 0.01370 C14_LAVES 0.24274 CR3MN5 0.38868
Al 01 Cr 21 Mn 33 Mo 37 Ti 08 noHEA  BCC_B2#1 DISORD 0.38858 BCC_B2#2 DISORD 0.00656 C14_LAVES 0.17736 CR3MN5 0.42750
Al 01 Cr 21 Mn 33 Mo 39 Ti 06 noHEA  BCC_B2#1 DISORD 0.42210 C14_LAVES 0.11202 CR3MN5 0.46588
Al 01 Cr 21 Mn 33 Mo 41 Ti 04 noHEA  BCC_B2#1 DISORD 0.45235 C14_LAVES 0.04850 CR3MN5 0.49915
Al 01 Cr 21 Mn 33 Mo 43 Ti 02 noHEA  BCC_B2#1 DISORD 0.47250 CR3MN5 0.52750
Al 01 Cr 21 Mn 35 Mo 01 Ti 42 noHEA  C14_LAVES 0.87887 HCP_A3 0.12113
Al 01 Cr 21 Mn 35 Mo 03 Ti 40 noHEA  C14_LAVES 0.91231 HCP_A3 0.08769
Al 01 Cr 21 Mn 35 Mo 05 Ti 38 noHEA  C14_LAVES 0.94645 HCP_A3 0.05355
Al 01 Cr 21 Mn 35 Mo 07 Ti 36 noHEA  C14_LAVES 0.98158 HCP_A3 0.01842
Al 01 Cr 21 Mn 35 Mo 09 Ti 34 noHEA  C14_LAVES 1.00000
Al 01 Cr 21 Mn 35 Mo 11 Ti 32 noHEA  BCC_B2#1 DISORD 0.04197 C14_LAVES 0.95803
Al 01 Cr 21 Mn 35 Mo 13 Ti 30 noHEA  BCC_B2#1 DISORD 0.05990 C14_LAVES 0.89804 CR3MN5 0.04205
Al 01 Cr 21 Mn 35 Mo 15 Ti 28 noHEA  BCC_B2#1 DISORD 0.05363 BCC_B2#2 DISORD 0.02985 C14_LAVES 0.83353 CR3MN5 0.08300
Al 01 Cr 21 Mn 35 Mo 17 Ti 26 noHEA  BCC_B2#1 DISORD 0.04704 BCC_B2#2 DISORD 0.06346 C14_LAVES 0.76839 CR3MN5 0.12112
Al 01 Cr 21 Mn 35 Mo 19 Ti 24 noHEA  BCC_B2#1 DISORD 0.04042 BCC_B2#2 DISORD 0.09707 C14_LAVES 0.70323 CR3MN5 0.15927
Al 01 Cr 21 Mn 35 Mo 21 Ti 22 noHEA  BCC_B2#1 DISORD 0.03377 BCC_B2#2 DISORD 0.13069 C14_LAVES 0.63807 CR3MN5 0.19747
Al 01 Cr 21 Mn 35 Mo 23 Ti 20 noHEA  BCC_B2#1 DISORD 0.16432 BCC_B2#2 DISORD 0.02709 C14_LAVES 0.57288 CR3MN5 0.23571
Al 01 Cr 21 Mn 35 Mo 25 Ti 18 noHEA  BCC_B2#1 DISORD 0.19795 BCC_B2#2 DISORD 0.02036 C14_LAVES 0.50768 CR3MN5 0.27402
Al 01 Cr 21 Mn 35 Mo 27 Ti 16 noHEA  BCC_B2#1 DISORD 0.23159 BCC_B2#2 DISORD 0.01357 C14_LAVES 0.44245 CR3MN5 0.31239
Al 01 Cr 21 Mn 35 Mo 29 Ti 14 noHEA  BCC_B2#1 DISORD 0.26524 BCC_B2#2 DISORD 0.00671 C14_LAVES 0.37720 CR3MN5 0.35085
Al 01 Cr 21 Mn 35 Mo 31 Ti 12 noHEA  BCC_B2#1 DISORD 0.29889 C14_LAVES 0.31192 CR3MN5 0.38920
Al 01 Cr 21 Mn 35 Mo 33 Ti 10 noHEA  BCC_B2#1 DISORD 0.33160 C14_LAVES 0.24694 CR3MN5 0.42146
Al 01 Cr 21 Mn 35 Mo 35 Ti 08 noHEA  BCC_B2#1 DISORD 0.36362 C14_LAVES 0.18248 CR3MN5 0.45390
Al 01 Cr 21 Mn 35 Mo 37 Ti 06 noHEA  BCC_B2#1 DISORD 0.39411 C14_LAVES 0.11947 CR3MN5 0.48641
Al 01 Cr 21 Mn 35 Mo 39 Ti 04 noHEA  BCC_B2#1 DISORD 0.42055 C14_LAVES 0.06146 CR3MN5 0.51799
Al 01 Cr 21 Mn 35 Mo 41 Ti 02 noHEA  BCC_B2#1 DISORD 0.42943 C14_LAVES 0.01616 CR3MN5 0.53594 CR3SI_A15 0.00113 SIGMA ORD 0.01733
Al 01 Cr 21 Mn 37 Mo 01 Ti 40 noHEA  C14_LAVES 0.91159 HCP_A3 0.08841
Al 01 Cr 21 Mn 37 Mo 03 Ti 38 noHEA  C14_LAVES 0.94552 HCP_A3 0.05448
Al 01 Cr 21 Mn 37 Mo 05 Ti 36 noHEA  C14_LAVES 0.98038 HCP_A3 0.01962
Al 01 Cr 21 Mn 37 Mo 07 Ti 34 noHEA  C14_LAVES 1.00000
Al 01 Cr 21 Mn 37 Mo 09 Ti 32 noHEA  BCC_B2#1 DISORD 0.04198 C14_LAVES 0.95802
Al 01 Cr 21 Mn 37 Mo 11 Ti 30 noHEA  BCC_B2#1 DISORD 0.03761 C14_LAVES 0.89829 CR3MN5 0.06410
Al 01 Cr 21 Mn 37 Mo 13 Ti 28 noHEA  BCC_B2#1 DISORD 0.03283 BCC_B2#2 DISORD 0.00750 C14_LAVES 0.83737 CR3MN5 0.12229
Al 01 Cr 21 Mn 37 Mo 15 Ti 26 noHEA  BCC_B2#1 DISORD 0.02623 BCC_B2#2 DISORD 0.04111 C14_LAVES 0.77224 CR3MN5 0.16041
Al 01 Cr 21 Mn 37 Mo 17 Ti 24 noHEA  BCC_B2#1 DISORD 0.01961 BCC_B2#2 DISORD 0.07473 C14_LAVES 0.70709 CR3MN5 0.19857
Al 01 Cr 21 Mn 37 Mo 19 Ti 22 noHEA  BCC_B2#1 DISORD 0.01294 BCC_B2#2 DISORD 0.10836 C14_LAVES 0.64192 CR3MN5 0.23678
Al 01 Cr 21 Mn 37 Mo 21 Ti 20 noHEA  BCC_B2#1 DISORD 0.14199 BCC_B2#2 DISORD 0.00624 C14_LAVES 0.57674 CR3MN5 0.27503
Al 01 Cr 21 Mn 37 Mo 23 Ti 18 noHEA  BCC_B2#1 DISORD 0.17561 C14_LAVES 0.51153 CR3MN5 0.31286
Al 01 Cr 21 Mn 37 Mo 25 Ti 16 noHEA  BCC_B2#1 DISORD 0.20885 C14_LAVES 0.44637 CR3MN5 0.34478
Al 01 Cr 21 Mn 37 Mo 27 Ti 14 noHEA  BCC_B2#1 DISORD 0.24188 C14_LAVES 0.38133 CR3MN5 0.37679
Al 01 Cr 21 Mn 37 Mo 29 Ti 12 noHEA  BCC_B2#1 DISORD 0.27459 C14_LAVES 0.31652 CR3MN5 0.40889
Al 01 Cr 21 Mn 37 Mo 31 Ti 10 noHEA  BCC_B2#1 DISORD 0.30674 C14_LAVES 0.25222 CR3MN5 0.44104
Al 01 Cr 21 Mn 37 Mo 33 Ti 08 noHEA  BCC_B2#1 DISORD 0.33781 C14_LAVES 0.18909 CR3MN5 0.47309
Al 01 Cr 21 Mn 37 Mo 35 Ti 06 noHEA  BCC_B2#1 DISORD 0.36655 C14_LAVES 0.12903 CR3MN5 0.50441
Al 01 Cr 21 Mn 37 Mo 37 Ti 04 noHEA  BCC_B2#1 DISORD 0.38993 C14_LAVES 0.07742 CR3MN5 0.53265
Al 01 Cr 21 Mn 37 Mo 39 Ti 02 noHEA  BCC_B2#1 DISORD 0.35814 C14_LAVES 0.02316 CR3MN5 0.50678 CR3SI_A15 0.00625 SIGMA ORD 0.10567
Al 01 Cr 21 Mn 39 Mo 01 Ti 38 noHEA  C14_LAVES 0.94465 HCP_A3 0.05535
Al 01 Cr 21 Mn 39 Mo 03 Ti 36 noHEA  C14_LAVES 0.97923 HCP_A3 0.02077
Al 01 Cr 21 Mn 39 Mo 05 Ti 34 noHEA  C14_LAVES 1.00000
Al 01 Cr 21 Mn 39 Mo 07 Ti 32 noHEA  BCC_B2#1 DISORD 0.02050 C14_LAVES 0.95836 CR3MN5 0.02115
Al 01 Cr 21 Mn 39 Mo 09 Ti 30 noHEA  BCC_B2#1 DISORD 0.01560 C14_LAVES 0.89859 CR3MN5 0.08581
Al 01 Cr 21 Mn 39 Mo 11 Ti 28 noHEA  BCC_B2#1 DISORD 0.01102 C14_LAVES 0.83884 CR3MN5 0.15014
Al 01 Cr 21 Mn 39 Mo 13 Ti 26 noHEA  BCC_B2#1 DISORD 0.00543 BCC_B2#2 DISORD 0.01878 C14_LAVES 0.77609 CR3MN5 0.19971
Al 01 Cr 21 Mn 39 Mo 15 Ti 24 noHEA  BCC_B2#1 DISORD 0.05238 C14_LAVES 0.71093 CR3MN5 0.23669
Al 01 Cr 21 Mn 39 Mo 17 Ti 22 noHEA  BCC_B2#1 DISORD 0.08584 C14_LAVES 0.64571 CR3MN5 0.26845
Al 01 Cr 21 Mn 39 Mo 19 Ti 20 noHEA  BCC_B2#1 DISORD 0.11922 C14_LAVES 0.58054 CR3MN5 0.30024
Al 01 Cr 21 Mn 39 Mo 21 Ti 18 noHEA  BCC_B2#1 DISORD 0.15248 C14_LAVES 0.51543 CR3MN5 0.33209
Al 01 Cr 21 Mn 39 Mo 23 Ti 16 noHEA  BCC_B2#1 DISORD 0.18556 C14_LAVES 0.45045 CR3MN5 0.36399
Al 01 Cr 21 Mn 39 Mo 25 Ti 14 noHEA  BCC_B2#1 DISORD 0.21837 C14_LAVES 0.38570 CR3MN5 0.39593
Al 01 Cr 21 Mn 39 Mo 27 Ti 12 noHEA  BCC_B2#1 DISORD 0.25076 C14_LAVES 0.32139 CR3MN5 0.42785
Al 01 Cr 21 Mn 39 Mo 29 Ti 10 noHEA  BCC_B2#1 DISORD 0.28239 C14_LAVES 0.25798 CR3MN5 0.45963
Al 01 Cr 21 Mn 39 Mo 31 Ti 08 noHEA  BCC_B2#1 DISORD 0.31257 C14_LAVES 0.19658 CR3MN5 0.49084
Al 01 Cr 21 Mn 39 Mo 33 Ti 06 noHEA  BCC_B2#1 DISORD 0.33980 C14_LAVES 0.13998 CR3MN5 0.52022
Al 01 Cr 21 Mn 39 Mo 35 Ti 04 noHEA  BCC_B2#1 DISORD 0.33147 C14_LAVES 0.08615 CR3MN5 0.51225 SIGMA ORD 0.07013
Al 01 Cr 21 Mn 39 Mo 37 Ti 02 noHEA  BCC_B2#1 DISORD 0.28685 C14_LAVES 0.03016 CR3MN5 0.47761 CR3SI_A15 0.01137 SIGMA ORD 0.19401
Al 01 Cr 21 Mn 41 Mo 01 Ti 36 noHEA  C14_LAVES 0.97814 HCP_A3 0.02186
Al 01 Cr 21 Mn 41 Mo 03 Ti 34 noHEA  C14_LAVES 1.00000
Al 01 Cr 21 Mn 41 Mo 05 Ti 32 noHEA  C14_LAVES 0.95874 CR3MN5 0.04127
Al 01 Cr 21 Mn 41 Mo 07 Ti 30 noHEA  C14_LAVES 0.89884 CR3MN5 0.10116
Al 01 Cr 21 Mn 41 Mo 09 Ti 28 noHEA  C14_LAVES 0.83896 CR3MN5 0.16104
Al 01 Cr 21 Mn 41 Mo 11 Ti 26 noHEA  C14_LAVES 0.77912 CR3MN5 0.22088
Al 01 Cr 21 Mn 41 Mo 13 Ti 24 noHEA  BCC_B2#1 DISORD 0.02982 C14_LAVES 0.71451 CR3MN5 0.25567
Al 01 Cr 21 Mn 41 Mo 15 Ti 22 noHEA  BCC_B2#1 DISORD 0.06324 C14_LAVES 0.64936 CR3MN5 0.28740
Al 01 Cr 21 Mn 41 Mo 17 Ti 20 noHEA  BCC_B2#1 DISORD 0.09655 C14_LAVES 0.58428 CR3MN5 0.31917
Al 01 Cr 21 Mn 41 Mo 19 Ti 18 noHEA  BCC_B2#1 DISORD 0.12972 C14_LAVES 0.51931 CR3MN5 0.35097
Al 01 Cr 21 Mn 41 Mo 21 Ti 16 noHEA  BCC_B2#1 DISORD 0.16268 C14_LAVES 0.45455 CR3MN5 0.38277
Al 01 Cr 21 Mn 41 Mo 23 Ti 14 noHEA  BCC_B2#1 DISORD 0.19532 C14_LAVES 0.39015 CR3MN5 0.41453
Al 01 Cr 21 Mn 41 Mo 25 Ti 12 noHEA  BCC_B2#1 DISORD 0.22743 C14_LAVES 0.32643 CR3MN5 0.44613
Al 01 Cr 21 Mn 41 Mo 27 Ti 10 noHEA  BCC_B2#1 DISORD 0.25862 C14_LAVES 0.26409 CR3MN5 0.47729
Al 01 Cr 21 Mn 41 Mo 29 Ti 08 noHEA  BCC_B2#1 DISORD 0.28808 C14_LAVES 0.20468 CR3MN5 0.50724
Al 01 Cr 21 Mn 41 Mo 31 Ti 06 noHEA  BCC_B2#1 DISORD 0.29750 C14_LAVES 0.14959 CR3MN5 0.51676 SIGMA ORD 0.03615
Al 01 Cr 21 Mn 41 Mo 33 Ti 04 noHEA  BCC_B2#1 DISORD 0.26037 C14_LAVES 0.09313 CR3MN5 0.48311 CR3SI_A15 0.00495 SIGMA ORD 0.15843
Al 01 Cr 21 Mn 41 Mo 35 Ti 02 noHEA  BCC_B2#1 DISORD 0.21556 C14_LAVES 0.03716 CR3MN5 0.44845 CR3SI_A15 0.01649 SIGMA ORD 0.28235
Al 01 Cr 21 Mn 43 Mo 01 Ti 34 noHEA  C14_LAVES 1.00000
Al 01 Cr 21 Mn 43 Mo 03 Ti 32 noHEA  C14_LAVES 0.95872 CR3MN5 0.04128
Al 01 Cr 21 Mn 43 Mo 05 Ti 30 noHEA  C14_LAVES 0.89881 CR3MN5 0.10119
Al 01 Cr 21 Mn 43 Mo 07 Ti 28 noHEA  C14_LAVES 0.83892 CR3MN5 0.16108
Al 01 Cr 21 Mn 43 Mo 09 Ti 26 noHEA  C14_LAVES 0.77905 CR3MN5 0.22095
Al 01 Cr 21 Mn 43 Mo 11 Ti 24 noHEA  BCC_B2#1 DISORD 0.00756 C14_LAVES 0.71802 CR3MN5 0.27442
Al 01 Cr 21 Mn 43 Mo 13 Ti 22 noHEA  BCC_B2#1 DISORD 0.04096 C14_LAVES 0.65293 CR3MN5 0.30611
Al 01 Cr 21 Mn 43 Mo 15 Ti 20 noHEA  BCC_B2#1 DISORD 0.07424 C14_LAVES 0.58794 CR3MN5 0.33782
Al 01 Cr 21 Mn 43 Mo 17 Ti 18 noHEA  BCC_B2#1 DISORD 0.10736 C14_LAVES 0.52313 CR3MN5 0.36951
Al 01 Cr 21 Mn 43 Mo 19 Ti 16 noHEA  BCC_B2#1 DISORD 0.14025 C14_LAVES 0.45861 CR3MN5 0.40114
Al 01 Cr 21 Mn 43 Mo 21 Ti 14 noHEA  BCC_B2#1 DISORD 0.17278 C14_LAVES 0.39460 CR3MN5 0.43262
Al 01 Cr 21 Mn 43 Mo 23 Ti 12 noHEA  BCC_B2#1 DISORD 0.20470 C14_LAVES 0.33155 CR3MN5 0.46374
Al 01 Cr 21 Mn 43 Mo 25 Ti 10 noHEA  BCC_B2#1 DISORD 0.23558 C14_LAVES 0.27041 CR3MN5 0.49401
Al 01 Cr 21 Mn 43 Mo 27 Ti 08 noHEA  BCC_B2#1 DISORD 0.26357 C14_LAVES 0.21313 CR3MN5 0.52123 SIGMA ORD 0.00208
Al 01 Cr 21 Mn 43 Mo 29 Ti 06 noHEA  BCC_B2#1 DISORD 0.23199 C14_LAVES 0.15623 CR3MN5 0.48821 SIGMA ORD 0.12356
Al 01 Cr 21 Mn 43 Mo 31 Ti 04 noHEA  BCC_B2#1 DISORD 0.18908 C14_LAVES 0.10013 CR3MN5 0.45395 CR3SI_A15 0.01007 SIGMA ORD 0.24677
Al 01 Cr 21 Mn 43 Mo 33 Ti 02 noHEA  BCC_B2#1 DISORD 0.14426 C14_LAVES 0.04416 CR3MN5 0.41929 CR3SI_A15 0.02160 SIGMA ORD 0.37069
Al 01 Cr 21 Mn 45 Mo 01 Ti 32 noHEA  C14_LAVES 0.95871 CR3MN5 0.04129
Al 01 Cr 21 Mn 45 Mo 03 Ti 30 noHEA  C14_LAVES 0.89880 CR3MN5 0.10120
Al 01 Cr 21 Mn 45 Mo 05 Ti 28 noHEA  C14_LAVES 0.83890 CR3MN5 0.16110
Al 01 Cr 21 Mn 45 Mo 07 Ti 26 noHEA  C14_LAVES 0.77901 CR3MN5 0.22099
Al 01 Cr 21 Mn 45 Mo 09 Ti 24 noHEA  C14_LAVES 0.71916 CR3MN5 0.28084
Al 01 Cr 21 Mn 45 Mo 11 Ti 22 noHEA  BCC_B2#1 DISORD 0.01903 C14_LAVES 0.65638 CR3MN5 0.32459
Al 01 Cr 21 Mn 45 Mo 13 Ti 20 noHEA  BCC_B2#1 DISORD 0.05232 C14_LAVES 0.59150 CR3MN5 0.35619
Al 01 Cr 21 Mn 45 Mo 15 Ti 18 noHEA  BCC_B2#1 DISORD 0.08544 C14_LAVES 0.52684 CR3MN5 0.38772
Al 01 Cr 21 Mn 45 Mo 17 Ti 16 noHEA  BCC_B2#1 DISORD 0.11831 C14_LAVES 0.46257 CR3MN5 0.41912
Al 01 Cr 21 Mn 45 Mo 19 Ti 14 noHEA  BCC_B2#1 DISORD 0.15080 C14_LAVES 0.39898 CR3MN5 0.45022
Al 01 Cr 21 Mn 45 Mo 21 Ti 12 noHEA  BCC_B2#1 DISORD 0.18266 C14_LAVES 0.33667 CR3MN5 0.48068
Al 01 Cr 21 Mn 45 Mo 23 Ti 10 noHEA  BCC_B2#1 DISORD 0.21342 C14_LAVES 0.27683 CR3MN5 0.50975
Al 01 Cr 21 Mn 45 Mo 25 Ti 08 noHEA  BCC_B2#1 DISORD 0.19729 C14_LAVES 0.21982 CR3MN5 0.49206 SIGMA ORD 0.09083
Al 01 Cr 21 Mn 45 Mo 27 Ti 06 noHEA  BCC_B2#1 DISORD 0.16261 C14_LAVES 0.16310 CR3MN5 0.45945 CR3SI_A15 0.00366 SIGMA ORD 0.21119
Al 01 Cr 21 Mn 45 Mo 29 Ti 04 noHEA  BCC_B2#1 DISORD 0.11779 C14_LAVES 0.10713 CR3MN5 0.42479 CR3SI_A15 0.01519 SIGMA ORD 0.33511
Al 01 Cr 21 Mn 45 Mo 31 Ti 02 noHEA  BCC_B2#1 DISORD 0.07297 C14_LAVES 0.05116 CR3MN5 0.39012 CR3SI_A15 0.02672 SIGMA ORD 0.45903
Al 01 Cr 21 Mn 47 Mo 01 Ti 30 noHEA  C14_LAVES 0.89881 CR3MN5 0.10119
Al 01 Cr 21 Mn 47 Mo 03 Ti 28 noHEA  C14_LAVES 0.83890 CR3MN5 0.16110
Al 01 Cr 21 Mn 47 Mo 05 Ti 26 noHEA  C14_LAVES 0.77900 CR3MN5 0.22100
Al 01 Cr 21 Mn 47 Mo 07 Ti 24 noHEA  C14_LAVES 0.71914 CR3MN5 0.28086
Al 01 Cr 21 Mn 47 Mo 09 Ti 22 noHEA  C14_LAVES 0.65931 CR3MN5 0.34069
Al 01 Cr 21 Mn 47 Mo 11 Ti 20 noHEA  BCC_B2#1 DISORD 0.03081 C14_LAVES 0.59490 CR3MN5 0.37429
Al 01 Cr 21 Mn 47 Mo 13 Ti 18 noHEA  BCC_B2#1 DISORD 0.06399 C14_LAVES 0.53039 CR3MN5 0.40562
Al 01 Cr 21 Mn 47 Mo 15 Ti 16 noHEA  BCC_B2#1 DISORD 0.09693 C14_LAVES 0.46637 CR3MN5 0.43670
Al 01 Cr 21 Mn 47 Mo 17 Ti 14 noHEA  BCC_B2#1 DISORD 0.12949 C14_LAVES 0.40323 CR3MN5 0.46729
Al 01 Cr 21 Mn 47 Mo 19 Ti 12 noHEA  BCC_B2#1 DISORD 0.16143 C14_LAVES 0.34170 CR3MN5 0.49687
Al 01 Cr 21 Mn 47 Mo 21 Ti 10 noHEA  BCC_B2#1 DISORD 0.16276 C14_LAVES 0.28346 CR3MN5 0.49599 SIGMA ORD 0.05779
Al 01 Cr 21 Mn 47 Mo 23 Ti 08 noHEA  BCC_B2#1 DISORD 0.13220 C14_LAVES 0.22638 CR3MN5 0.46390 SIGMA ORD 0.17753
Al 01 Cr 21 Mn 47 Mo 25 Ti 06 noHEA  BCC_B2#1 DISORD 0.09131 C14_LAVES 0.17010 CR3MN5 0.43028 CR3SI_A15 0.00877 SIGMA ORD 0.29953
Al 01 Cr 21 Mn 47 Mo 27 Ti 04 noHEA  BCC_B2#1 DISORD 0.04650 C14_LAVES 0.11413 CR3MN5 0.39562 CR3SI_A15 0.02031 SIGMA ORD 0.42345
Al 01 Cr 21 Mn 47 Mo 29 Ti 02 noHEA  BCC_B2#1 DISORD 0.00168 C14_LAVES 0.05815 CR3MN5 0.36096 CR3SI_A15 0.03184 SIGMA ORD 0.54737
Al 01 Cr 21 Mn 49 Mo 01 Ti 28 noHEA  C14_LAVES 0.83892 CR3MN5 0.16108
Al 01 Cr 21 Mn 49 Mo 03 Ti 26 noHEA  C14_LAVES 0.77902 CR3MN5 0.22098
Al 01 Cr 21 Mn 49 Mo 05 Ti 24 noHEA  C14_LAVES 0.71914 CR3MN5 0.28086
Al 01 Cr 21 Mn 49 Mo 07 Ti 22 noHEA  C14_LAVES 0.65930 CR3MN5 0.34070
Al 01 Cr 21 Mn 49 Mo 09 Ti 20 noHEA  BCC_B2#1 DISORD 0.00976 C14_LAVES 0.59810 CR3MN5 0.39213
Al 01 Cr 21 Mn 49 Mo 11 Ti 18 noHEA  BCC_B2#1 DISORD 0.04307 C14_LAVES 0.53373 CR3MN5 0.42320
Al 01 Cr 21 Mn 49 Mo 13 Ti 16 noHEA  BCC_B2#1 DISORD 0.07616 C14_LAVES 0.46997 CR3MN5 0.45387
Al 01 Cr 21 Mn 49 Mo 15 Ti 14 noHEA  BCC_B2#1 DISORD 0.10893 C14_LAVES 0.40728 CR3MN5 0.48379
Al 01 Cr 21 Mn 49 Mo 17 Ti 12 noHEA  BCC_B2#1 DISORD 0.12832 C14_LAVES 0.34714 CR3MN5 0.49997 SIGMA ORD 0.02456
Al 01 Cr 21 Mn 49 Mo 19 Ti 10 noHEA  BCC_B2#1 DISORD 0.09685 C14_LAVES 0.29009 CR3MN5 0.46715 SIGMA#2 ORD 0.14591
Al 01 Cr 21 Mn 49 Mo 21 Ti 08 noHEA  BCC_B2#1 DISORD 0.06484 C14_LAVES 0.23307 CR3MN5 0.43578 CR3SI_A15 0.00236 SIGMA ORD 0.26394
Al 01 Cr 21 Mn 49 Mo 23 Ti 06 noHEA  BCC_B2#1 DISORD 0.02002 C14_LAVES 0.17710 CR3MN5 0.40112 CR3SI_A15 0.01389 SIGMA ORD 0.38786
Al 01 Cr 21 Mn 49 Mo 25 Ti 04 noHEA  C14_LAVES 0.11888 CR3MN5 0.38452 CR3SI_A15 0.02295 SIGMA ORD 0.47366
Al 01 Cr 21 Mn 49 Mo 27 Ti 02 noHEA  C14_LAVES 0.05876 CR3MN5 0.38182 CR3SI_A15 0.03086 SIGMA ORD 0.52856
Al 01 Cr 23 Mn 01 Mo 27 Ti 48 noHEA  BCC_B2#1 DISORD 0.43896 C14_LAVES 0.30409 C15_LAVES 0.25694
Al 01 Cr 23 Mn 01 Mo 29 Ti 46 noHEA  BCC_B2#1 DISORD 0.41717 C14_LAVES 0.32601 C15_LAVES 0.25682
Al 01 Cr 23 Mn 01 Mo 31 Ti 44 noHEA  BCC_B2#1 DISORD 0.39755 C14_LAVES 0.35440 C15_LAVES 0.24804
Al 01 Cr 23 Mn 01 Mo 33 Ti 42 noHEA  BCC_B2#1 DISORD 0.38145 C14_LAVES 0.39272 C15_LAVES 0.22583
Al 01 Cr 23 Mn 01 Mo 35 Ti 40 noHEA  BCC_B2#1 DISORD 0.37047 C14_LAVES 0.44595 C15_LAVES 0.18358
Al 01 Cr 23 Mn 01 Mo 37 Ti 38 noHEA  BCC_B2#1 DISORD 0.36614 C14_LAVES 0.52112 C15_LAVES 0.11274
Al 01 Cr 23 Mn 01 Mo 39 Ti 36 noHEA  BCC_B2#1 DISORD 0.36947 C14_LAVES 0.62771 C15_LAVES 0.00283
Al 01 Cr 23 Mn 01 Mo 41 Ti 34 noHEA  BCC_B2#1 DISORD 0.37017 C14_LAVES 0.62983
Al 01 Cr 23 Mn 01 Mo 43 Ti 32 noHEA  BCC_B2#1 DISORD 0.38050 C14_LAVES 0.61950
Al 01 Cr 23 Mn 01 Mo 45 Ti 30 noHEA  BCC_B2#1 DISORD 0.39965 C14_LAVES 0.60035
Al 01 Cr 23 Mn 01 Mo 47 Ti 28 noHEA  BCC_B2#1 DISORD 0.42535 C14_LAVES 0.57465
Al 01 Cr 23 Mn 01 Mo 49 Ti 26 noHEA  BCC_B2#1 DISORD 0.45551 C14_LAVES 0.54449
Al 01 Cr 23 Mn 03 Mo 25 Ti 48 noHEA  BCC_B2#1 DISORD 0.43490 C14_LAVES 0.56510
Al 01 Cr 23 Mn 03 Mo 27 Ti 46 noHEA  BCC_B2#1 DISORD 0.41030 C14_LAVES 0.58970
Al 01 Cr 23 Mn 03 Mo 29 Ti 44 noHEA  BCC_B2#1 DISORD 0.38561 C14_LAVES 0.61439
Al 01 Cr 23 Mn 03 Mo 31 Ti 42 noHEA  BCC_B2#1 DISORD 0.36139 C14_LAVES 0.63861
Al 01 Cr 23 Mn 03 Mo 33 Ti 40 noHEA  BCC_B2#1 DISORD 0.33888 C14_LAVES 0.66112
Al 01 Cr 23 Mn 03 Mo 35 Ti 38 noHEA  BCC_B2#1 DISORD 0.32046 C14_LAVES 0.67954
Al 01 Cr 23 Mn 03 Mo 37 Ti 36 noHEA  BCC_B2#1 DISORD 0.30989 C14_LAVES 0.69011
Al 01 Cr 23 Mn 03 Mo 39 Ti 34 noHEA  BCC_B2#1 DISORD 0.31134 C14_LAVES 0.68866
Al 01 Cr 23 Mn 03 Mo 41 Ti 32 noHEA  BCC_B2#1 DISORD 0.32623 C14_LAVES 0.67377
Al 01 Cr 23 Mn 03 Mo 43 Ti 30 noHEA  BCC_B2#1 DISORD 0.35171 C14_LAVES 0.64829
Al 01 Cr 23 Mn 03 Mo 45 Ti 28 noHEA  BCC_B2#1 DISORD 0.38363 C14_LAVES 0.61637
Al 01 Cr 23 Mn 03 Mo 47 Ti 26 noHEA  BCC_B2#1 DISORD 0.41904 C14_LAVES 0.58096
Al 01 Cr 23 Mn 03 Mo 49 Ti 24 noHEA  BCC_B2#1 DISORD 0.45658 C14_LAVES 0.54342
Al 01 Cr 23 Mn 05 Mo 23 Ti 48 noHEA  BCC_B2#1 DISORD 0.40054 C14_LAVES 0.59946
Al 01 Cr 23 Mn 05 Mo 25 Ti 46 noHEA  BCC_B2#1 DISORD 0.37293 C14_LAVES 0.62707
Al 01 Cr 23 Mn 05 Mo 27 Ti 44 noHEA  BCC_B2#1 DISORD 0.34485 C14_LAVES 0.65515
Al 01 Cr 23 Mn 05 Mo 29 Ti 42 noHEA  BCC_B2#1 DISORD 0.31670 C14_LAVES 0.68330
Al 01 Cr 23 Mn 05 Mo 31 Ti 40 noHEA  BCC_B2#1 DISORD 0.28956 C14_LAVES 0.71044
Al 01 Cr 23 Mn 05 Mo 33 Ti 38 noHEA  BCC_B2#1 DISORD 0.26604 C14_LAVES 0.73396
Al 01 Cr 23 Mn 05 Mo 35 Ti 36 noHEA  BCC_B2#1 DISORD 0.25146 C14_LAVES 0.74854
Al 01 Cr 23 Mn 05 Mo 37 Ti 34 noHEA  BCC_B2#1 DISORD 0.25323 C14_LAVES 0.74677
Al 01 Cr 23 Mn 05 Mo 39 Ti 32 noHEA  BCC_B2#1 DISORD 0.27374 C14_LAVES 0.72626
Al 01 Cr 23 Mn 05 Mo 41 Ti 30 noHEA  BCC_B2#1 DISORD 0.30658 C14_LAVES 0.69342
Al 01 Cr 23 Mn 05 Mo 43 Ti 28 noHEA  BCC_B2#1 DISORD 0.34480 C14_LAVES 0.65520
Al 01 Cr 23 Mn 05 Mo 45 Ti 26 noHEA  BCC_B2#1 DISORD 0.38503 C14_LAVES 0.61497
Al 01 Cr 23 Mn 05 Mo 47 Ti 24 noHEA  BCC_B2#1 DISORD 0.42621 C14_LAVES 0.57379
Al 01 Cr 23 Mn 05 Mo 49 Ti 22 noHEA  BCC_B2#1 DISORD 0.01827 BCC_B2#2 DISORD 0.46845 C14_LAVES 0.51328
Al 01 Cr 23 Mn 07 Mo 21 Ti 48 noHEA  BCC_B2#1 DISORD 0.37165 C14_LAVES 0.62835
Al 01 Cr 23 Mn 07 Mo 23 Ti 46 noHEA  BCC_B2#1 DISORD 0.34125 C14_LAVES 0.65875
Al 01 Cr 23 Mn 07 Mo 25 Ti 44 noHEA  BCC_B2#1 DISORD 0.31004 C14_LAVES 0.68996
Al 01 Cr 23 Mn 07 Mo 27 Ti 42 noHEA  BCC_B2#1 DISORD 0.27813 C14_LAVES 0.72187
Al 01 Cr 23 Mn 07 Mo 29 Ti 40 noHEA  BCC_B2#1 DISORD 0.24619 C14_LAVES 0.75381
Al 01 Cr 23 Mn 07 Mo 31 Ti 38 noHEA  BCC_B2#1 DISORD 0.21648 C14_LAVES 0.78352
Al 01 Cr 23 Mn 07 Mo 33 Ti 36 noHEA  BCC_B2#1 DISORD 0.19536 C14_LAVES 0.80464
Al 01 Cr 23 Mn 07 Mo 35 Ti 34 noHEA  BCC_B2#1 DISORD 0.19615 C14_LAVES 0.80385
Al 01 Cr 23 Mn 07 Mo 37 Ti 32 noHEA  BCC_B2#1 DISORD 0.22428 C14_LAVES 0.77572
Al 01 Cr 23 Mn 07 Mo 39 Ti 30 noHEA  BCC_B2#1 DISORD 0.26566 C14_LAVES 0.73434
Al 01 Cr 23 Mn 07 Mo 41 Ti 28 noHEA  BCC_B2#1 DISORD 0.31008 C14_LAVES 0.68992
Al 01 Cr 23 Mn 07 Mo 43 Ti 26 noHEA  BCC_B2#1 DISORD 0.35462 C14_LAVES 0.64538
Al 01 Cr 23 Mn 07 Mo 45 Ti 24 noHEA  BCC_B2#1 DISORD 0.00152 BCC_B2#2 DISORD 0.39884 C14_LAVES 0.59964
Al 01 Cr 23 Mn 07 Mo 47 Ti 22 noHEA  BCC_B2#1 DISORD 0.43992 BCC_B2#2 DISORD 0.03192 C14_LAVES 0.52816
Al 01 Cr 23 Mn 07 Mo 49 Ti 20 noHEA  BCC_B2#1 DISORD 0.06203 BCC_B2#2 DISORD 0.48012 C14_LAVES 0.45785
Al 01 Cr 23 Mn 09 Mo 19 Ti 48 noHEA  BCC_B2#1 DISORD 0.34820 C14_LAVES 0.65180
Al 01 Cr 23 Mn 09 Mo 21 Ti 46 noHEA  BCC_B2#1 DISORD 0.31531 C14_LAVES 0.68469
Al 01 Cr 23 Mn 09 Mo 23 Ti 44 noHEA  BCC_B2#1 DISORD 0.28137 C14_LAVES 0.71863
Al 01 Cr 23 Mn 09 Mo 25 Ti 42 noHEA  BCC_B2#1 DISORD 0.24621 C14_LAVES 0.75379
Al 01 Cr 23 Mn 09 Mo 27 Ti 40 noHEA  BCC_B2#1 DISORD 0.20996 C14_LAVES 0.79004
Al 01 Cr 23 Mn 09 Mo 29 Ti 38 noHEA  BCC_B2#1 DISORD 0.17384 C14_LAVES 0.82616
Al 01 Cr 23 Mn 09 Mo 31 Ti 36 noHEA  BCC_B2#1 DISORD 0.14329 C14_LAVES 0.85671
Al 01 Cr 23 Mn 09 Mo 33 Ti 34 noHEA  BCC_B2#1 DISORD 0.14039 C14_LAVES 0.85961
Al 01 Cr 23 Mn 09 Mo 35 Ti 32 noHEA  BCC_B2#1 DISORD 0.17951 C14_LAVES 0.82049
Al 01 Cr 23 Mn 09 Mo 37 Ti 30 noHEA  BCC_B2#1 DISORD 0.23012 C14_LAVES 0.76988
Al 01 Cr 23 Mn 09 Mo 39 Ti 28 noHEA  BCC_B2#1 DISORD 0.28011 C14_LAVES 0.71989
Al 01 Cr 23 Mn 09 Mo 41 Ti 26 noHEA  BCC_B2#1 DISORD 0.32828 C14_LAVES 0.67172
Al 01 Cr 23 Mn 09 Mo 43 Ti 24 noHEA  BCC_B2#1 DISORD 0.37205 BCC_B2#2 DISORD 0.01542 C14_LAVES 0.61253
Al 01 Cr 23 Mn 09 Mo 45 Ti 22 noHEA  BCC_B2#1 DISORD 0.04537 BCC_B2#2 DISORD 0.41191 C14_LAVES 0.54272
Al 01 Cr 23 Mn 09 Mo 47 Ti 20 noHEA  BCC_B2#1 DISORD 0.07499 BCC_B2#2 DISORD 0.45079 C14_LAVES 0.47421
Al 01 Cr 23 Mn 09 Mo 49 Ti 18 noHEA  BCC_B2#1 DISORD 0.48849 BCC_B2#2 DISORD 0.10421 C14_LAVES 0.40730
Al 01 Cr 23 Mn 11 Mo 17 Ti 48 noHEA  BCC_B2#1 DISORD 0.32995 C14_LAVES 0.67005
Al 01 Cr 23 Mn 11 Mo 19 Ti 46 noHEA  BCC_B2#1 DISORD 0.29489 C14_LAVES 0.70511
Al 01 Cr 23 Mn 11 Mo 21 Ti 44 noHEA  BCC_B2#1 DISORD 0.25870 C14_LAVES 0.74130
Al 01 Cr 23 Mn 11 Mo 23 Ti 42 noHEA  BCC_B2#1 DISORD 0.22097 C14_LAVES 0.77903
Al 01 Cr 23 Mn 11 Mo 25 Ti 40 noHEA  BCC_B2#1 DISORD 0.18135 C14_LAVES 0.81865
Al 01 Cr 23 Mn 11 Mo 27 Ti 38 noHEA  BCC_B2#1 DISORD 0.13986 C14_LAVES 0.86014
Al 01 Cr 23 Mn 11 Mo 29 Ti 36 noHEA  BCC_B2#1 DISORD 0.09851 C14_LAVES 0.90149
Al 01 Cr 23 Mn 11 Mo 31 Ti 34 noHEA  BCC_B2#1 DISORD 0.08623 C14_LAVES 0.91377
Al 01 Cr 23 Mn 11 Mo 33 Ti 32 noHEA  BCC_B2#1 DISORD 0.14145 C14_LAVES 0.85855
Al 01 Cr 23 Mn 11 Mo 35 Ti 30 noHEA  BCC_B2#1 DISORD 0.20060 C14_LAVES 0.79940
Al 01 Cr 23 Mn 11 Mo 37 Ti 28 noHEA  BCC_B2#1 DISORD 0.25495 C14_LAVES 0.74505
Al 01 Cr 23 Mn 11 Mo 39 Ti 26 noHEA  BCC_B2#1 DISORD 0.30595 C14_LAVES 0.69405
Al 01 Cr 23 Mn 11 Mo 41 Ti 24 noHEA  BCC_B2#1 DISORD 0.34588 BCC_B2#2 DISORD 0.02933 C14_LAVES 0.62480
Al 01 Cr 23 Mn 11 Mo 43 Ti 22 noHEA  BCC_B2#1 DISORD 0.05890 BCC_B2#2 DISORD 0.38477 C14_LAVES 0.55633
Al 01 Cr 23 Mn 11 Mo 45 Ti 20 noHEA  BCC_B2#1 DISORD 0.08813 BCC_B2#2 DISORD 0.42264 C14_LAVES 0.48924
Al 01 Cr 23 Mn 11 Mo 47 Ti 18 noHEA  BCC_B2#1 DISORD 0.45929 BCC_B2#2 DISORD 0.11695 C14_LAVES 0.42377
Al 01 Cr 23 Mn 11 Mo 49 Ti 16 noHEA  BCC_B2#1 DISORD 0.49450 BCC_B2#2 DISORD 0.14530 C14_LAVES 0.36020
Al 01 Cr 23 Mn 13 Mo 15 Ti 48 noHEA  BCC_B2#1 DISORD 0.29688 C14_LAVES 0.68924 HCP_A3 0.01388
Al 01 Cr 23 Mn 13 Mo 17 Ti 46 noHEA  BCC_B2#1 DISORD 0.27956 C14_LAVES 0.72044
Al 01 Cr 23 Mn 13 Mo 19 Ti 44 noHEA  BCC_B2#1 DISORD 0.24156 C14_LAVES 0.75844
Al 01 Cr 23 Mn 13 Mo 21 Ti 42 noHEA  BCC_B2#1 DISORD 0.20193 C14_LAVES 0.79807
Al 01 Cr 23 Mn 13 Mo 23 Ti 40 noHEA  BCC_B2#1 DISORD 0.16002 C14_LAVES 0.83998
Al 01 Cr 23 Mn 13 Mo 25 Ti 38 noHEA  BCC_B2#1 DISORD 0.11501 C14_LAVES 0.88499
Al 01 Cr 23 Mn 13 Mo 27 Ti 36 noHEA  BCC_B2#1 DISORD 0.06537 C14_LAVES 0.93463
Al 01 Cr 23 Mn 13 Mo 29 Ti 34 noHEA  BCC_B2#1 DISORD 0.03476 C14_LAVES 0.96524
Al 01 Cr 23 Mn 13 Mo 31 Ti 32 noHEA  BCC_B2#1 DISORD 0.11173 C14_LAVES 0.88827
Al 01 Cr 23 Mn 13 Mo 33 Ti 30 noHEA  BCC_B2#1 DISORD 0.17697 C14_LAVES 0.82303
Al 01 Cr 23 Mn 13 Mo 35 Ti 28 noHEA  BCC_B2#1 DISORD 0.23428 C14_LAVES 0.76572
Al 01 Cr 23 Mn 13 Mo 37 Ti 26 noHEA  BCC_B2#1 DISORD 0.28146 BCC_B2#2 DISORD 0.01376 C14_LAVES 0.70477
Al 01 Cr 23 Mn 13 Mo 39 Ti 24 noHEA  BCC_B2#1 DISORD 0.04334 BCC_B2#2 DISORD 0.32047 C14_LAVES 0.63618
Al 01 Cr 23 Mn 13 Mo 41 Ti 22 noHEA  BCC_B2#1 DISORD 0.07262 BCC_B2#2 DISORD 0.35858 C14_LAVES 0.56880
Al 01 Cr 23 Mn 13 Mo 43 Ti 20 noHEA  BCC_B2#1 DISORD 0.39565 BCC_B2#2 DISORD 0.10154 C14_LAVES 0.50281
Al 01 Cr 23 Mn 13 Mo 45 Ti 18 noHEA  BCC_B2#1 DISORD 0.43149 BCC_B2#2 DISORD 0.13008 C14_LAVES 0.43843
Al 01 Cr 23 Mn 13 Mo 47 Ti 16 noHEA  BCC_B2#1 DISORD 0.46592 BCC_B2#2 DISORD 0.15821 C14_LAVES 0.37587
Al 01 Cr 23 Mn 13 Mo 49 Ti 14 noHEA  BCC_B2#1 DISORD 0.49874 BCC_B2#2 DISORD 0.18593 C14_LAVES 0.31534
Al 01 Cr 23 Mn 15 Mo 13 Ti 48 noHEA  BCC_B2#1 DISORD 0.03991 C14_LAVES 0.77167 HCP_A3 0.18842
Al 01 Cr 23 Mn 15 Mo 15 Ti 46 noHEA  BCC_B2#1 DISORD 0.26865 C14_LAVES 0.73135
Al 01 Cr 23 Mn 15 Mo 17 Ti 44 noHEA  BCC_B2#1 DISORD 0.22925 C14_LAVES 0.77075
Al 01 Cr 23 Mn 15 Mo 19 Ti 42 noHEA  BCC_B2#1 DISORD 0.18827 C14_LAVES 0.81173
Al 01 Cr 23 Mn 15 Mo 21 Ti 40 noHEA  BCC_B2#1 DISORD 0.14499 C14_LAVES 0.85501
Al 01 Cr 23 Mn 15 Mo 23 Ti 38 noHEA  BCC_B2#1 DISORD 0.09822 C14_LAVES 0.90178
Al 01 Cr 23 Mn 15 Mo 25 Ti 36 noHEA  BCC_B2#1 DISORD 0.04510 C14_LAVES 0.95489
Al 01 Cr 23 Mn 15 Mo 27 Ti 34 noHEA  C14_LAVES 1.00000
Al 01 Cr 23 Mn 15 Mo 29 Ti 32 noHEA  BCC_B2#1 DISORD 0.09031 C14_LAVES 0.90969
Al 01 Cr 23 Mn 15 Mo 31 Ti 30 noHEA  BCC_B2#1 DISORD 0.15854 C14_LAVES 0.84146
Al 01 Cr 23 Mn 15 Mo 33 Ti 28 noHEA  BCC_B2#1 DISORD 0.21751 C14_LAVES 0.78249
Al 01 Cr 23 Mn 15 Mo 35 Ti 26 noHEA  BCC_B2#1 DISORD 0.25747 BCC_B2#2 DISORD 0.02820 C14_LAVES 0.71433
Al 01 Cr 23 Mn 15 Mo 37 Ti 24 noHEA  BCC_B2#1 DISORD 0.05754 BCC_B2#2 DISORD 0.29586 C14_LAVES 0.64660
Al 01 Cr 23 Mn 15 Mo 39 Ti 22 noHEA  BCC_B2#1 DISORD 0.08657 BCC_B2#2 DISORD 0.33334 C14_LAVES 0.58009
Al 01 Cr 23 Mn 15 Mo 41 Ti 20 noHEA  BCC_B2#1 DISORD 0.36976 BCC_B2#2 DISORD 0.11528 C14_LAVES 0.51497
Al 01 Cr 23 Mn 15 Mo 43 Ti 18 noHEA  BCC_B2#1 DISORD 0.40496 BCC_B2#2 DISORD 0.14364 C14_LAVES 0.45139
Al 01 Cr 23 Mn 15 Mo 45 Ti 16 noHEA  BCC_B2#1 DISORD 0.43879 BCC_B2#2 DISORD 0.17167 C14_LAVES 0.38954
Al 01 Cr 23 Mn 15 Mo 47 Ti 14 noHEA  BCC_B2#1 DISORD 0.47108 BCC_B2#2 DISORD 0.19943 C14_LAVES 0.32950
Al 01 Cr 23 Mn 15 Mo 49 Ti 12 noHEA  BCC_B2#1 DISORD 0.50169 BCC_B2#2 DISORD 0.22702 C14_LAVES 0.27129
Al 01 Cr 23 Mn 17 Mo 11 Ti 48 noHEA  C14_LAVES 0.78343 HCP_A3 0.21657
Al 01 Cr 23 Mn 17 Mo 13 Ti 46 noHEA  C14_LAVES 0.81659 HCP_A3 0.18341
Al 01 Cr 23 Mn 17 Mo 15 Ti 44 noHEA  BCC_B2#1 DISORD 0.22087 C14_LAVES 0.77913
Al 01 Cr 23 Mn 17 Mo 17 Ti 42 noHEA  BCC_B2#1 DISORD 0.17900 C14_LAVES 0.82100
[truncated: 86,064,799 more chars]
