# Supplementary material for: Brute Force Composition Scanning with a CALPHAD Database to Find Low Temperature Body Centered Cubic High Entropy Alloys
Source: Entropy (Basel). 2018 Nov 29;20(12):911. doi: 10.3390/e20120911 (PMC7512495; doi:10.3390/e20120911)
Supplement: Supplementary file 1 [file entropy-20-00911-s001.zip › supplementary_material/data-AlCrMnNbTiV]

Al 47 Cr 01 Mn 01 Nb 01 Ti 01 V 49 noHEA  AL2TI 0.01168 AL8V5 0.20617 BCC_B2#1 DISORD 0.74802 BCT_D022 0.03413
Al 47 Cr 01 Mn 01 Nb 01 Ti 05 V 45 noHEA  AL2TI 0.13180 AL8V5 0.06056 BCC_B2#1 DISORD 0.77649 BCT_D022 0.03114
Al 43 Cr 01 Mn 01 Nb 01 Ti 05 V 49 noHEA  AL2TI 0.09717 ALTI_L10 0.02613 BCC_B2#1 DISORD 0.87670
Al 47 Cr 01 Mn 01 Nb 01 Ti 09 V 41 noHEA  AL2TI 0.25440 BCC_B2#1 DISORD 0.74560
Al 43 Cr 01 Mn 01 Nb 01 Ti 09 V 45 noHEA  ALTI_L10 0.19644 BCC_B2#1 DISORD 0.80356
Al 39 Cr 01 Mn 01 Nb 01 Ti 09 V 49 noHEA  ALTI_L10 0.17594 BCC_B2#1 DISORD 0.82406
Al 47 Cr 01 Mn 01 Nb 01 Ti 13 V 37 noHEA  AL2TI 0.14548 ALTI_L10 0.18054 BCC_B2#1 DISORD 0.67398
Al 43 Cr 01 Mn 01 Nb 01 Ti 13 V 41 noHEA  ALTI_L10 0.28163 BCC_B2#1 DISORD 0.71837
Al 39 Cr 01 Mn 01 Nb 01 Ti 13 V 45 noHEA  ALTI_L10 0.25551 BCC_B2#1 DISORD 0.74449
Al 35 Cr 01 Mn 01 Nb 01 Ti 13 V 49 noHEA  ALTI_L10 0.22468 BCC_B2#1 DISORD 0.77532
Al 47 Cr 01 Mn 01 Nb 01 Ti 17 V 33 noHEA  AL2TI 0.01218 ALTI_L10 0.38144 BCC_B2#1 DISORD 0.60638
Al 43 Cr 01 Mn 01 Nb 01 Ti 17 V 37 noHEA  ALTI_L10 0.36241 BCC_B2#1 DISORD 0.63759
Al 39 Cr 01 Mn 01 Nb 01 Ti 17 V 41 noHEA  ALTI_L10 0.33095 BCC_B2#1 DISORD 0.66905
Al 35 Cr 01 Mn 01 Nb 01 Ti 17 V 45 noHEA  ALTI_L10 0.29360 BCC_B2#1 DISORD 0.70640
Al 31 Cr 01 Mn 01 Nb 01 Ti 17 V 49 noHEA  ALTI_L10#2 0.24100 BCC_B2#1 DISORD 0.75900
Al 47 Cr 01 Mn 01 Nb 01 Ti 21 V 29 noHEA  ALTI_L10 0.47374 BCC_B2#1 DISORD 0.52626
Al 43 Cr 01 Mn 01 Nb 01 Ti 21 V 33 noHEA  ALTI_L10 0.43899 BCC_B2#1 DISORD 0.56101
Al 39 Cr 01 Mn 01 Nb 01 Ti 21 V 37 noHEA  ALTI_L10 0.40235 BCC_B2#1 DISORD 0.59765
Al 35 Cr 01 Mn 01 Nb 01 Ti 21 V 41 noHEA  ALTI_L10#2 0.35772 BCC_B2#1 DISORD 0.64228
Al 31 Cr 01 Mn 01 Nb 01 Ti 21 V 45 noHEA  ALTI3_D019 0.06767 ALTI_L10#2 0.22996 BCC_B2#1 DISORD 0.70237
Al 27 Cr 01 Mn 01 Nb 01 Ti 21 V 49 noHEA  ALTI3_D019 0.23565 ALTI_L10#2 0.00344 BCC_B2#1 DISORD 0.76091
Al 47 Cr 01 Mn 01 Nb 01 Ti 25 V 25 noHEA  ALTI_L10 0.55097 BCC_B2#1 DISORD 0.44903
Al 43 Cr 01 Mn 01 Nb 01 Ti 25 V 29 noHEA  ALTI_L10 0.51161 BCC_B2#1 DISORD 0.48839
Al 39 Cr 01 Mn 01 Nb 01 Ti 25 V 33 noHEA  ALTI_L10#2 0.47008 BCC_B2#1 DISORD 0.52992
Al 35 Cr 01 Mn 01 Nb 01 Ti 25 V 37 noHEA  ALTI_L10#2 0.41463 BCC_B2#1 DISORD 0.58537
Al 31 Cr 01 Mn 01 Nb 01 Ti 25 V 41 noHEA  ALTI3_D019 0.16210 ALTI_L10#2 0.19354 BCC_B2#1 DISORD 0.64437
Al 27 Cr 01 Mn 01 Nb 01 Ti 25 V 45 noHEA  ALTI3_D019 0.30108 BCC_B2#1 DISORD 0.69892
Al 23 Cr 01 Mn 01 Nb 01 Ti 25 V 49 noHEA  ALTI3_D019 0.26914 BCC_B2#1 DISORD 0.73086
Al 47 Cr 01 Mn 01 Nb 01 Ti 29 V 21 noHEA  ALTI_L10 0.62409 BCC_B2#1 DISORD 0.37591
Al 43 Cr 01 Mn 01 Nb 01 Ti 29 V 25 noHEA  ALTI_L10#2 0.58096 BCC_B2#1 DISORD 0.41904
Al 39 Cr 01 Mn 01 Nb 01 Ti 29 V 29 noHEA  ALTI_L10#2 0.53264 BCC_B2#1 DISORD 0.46736
Al 35 Cr 01 Mn 01 Nb 01 Ti 29 V 33 noHEA  ALTI3_D019 0.08810 ALTI_L10#2 0.38422 BCC_B2#1 DISORD 0.52768
Al 31 Cr 01 Mn 01 Nb 01 Ti 29 V 37 noHEA  ALTI3_D019 0.25649 ALTI_L10#2 0.15713 BCC_B2#1 DISORD 0.58638
Al 27 Cr 01 Mn 01 Nb 01 Ti 29 V 41 noHEA  ALTI3_D019 0.36275 BCC_B2#1 DISORD 0.63725
Al 23 Cr 01 Mn 01 Nb 01 Ti 29 V 45 noHEA  ALTI3_D019 0.32853 BCC_B2#1 DISORD 0.67147
Al 19 Cr 01 Mn 01 Nb 01 Ti 29 V 49 noHEA  ALTI3_D019 0.29014 BCC_B2#1 DISORD 0.70986
Al 47 Cr 01 Mn 01 Nb 01 Ti 33 V 17 noHEA  ALTI_L10#2 0.69392 BCC_B2#1 DISORD 0.30608
Al 43 Cr 01 Mn 01 Nb 01 Ti 33 V 21 noHEA  ALTI_L10#2 0.64653 BCC_B2#1 DISORD 0.35347
Al 39 Cr 01 Mn 01 Nb 01 Ti 33 V 25 noHEA  ALTI3_D019 0.01334 ALTI_L10#2 0.57591 BCC_B2#1 DISORD 0.41074
Al 35 Cr 01 Mn 01 Nb 01 Ti 33 V 29 noHEA  ALTI3_D019 0.18225 ALTI_L10#2 0.34812 BCC_B2#1 DISORD 0.46964
Al 31 Cr 01 Mn 01 Nb 01 Ti 33 V 33 noHEA  ALTI3_D019 0.35085 ALTI_L10#2 0.12074 BCC_B2#1 DISORD 0.52841
Al 27 Cr 01 Mn 01 Nb 01 Ti 33 V 37 noHEA  ALTI3_D019 0.42365 BCC_B2#1 DISORD 0.57635
Al 23 Cr 01 Mn 01 Nb 01 Ti 33 V 41 noHEA  ALTI3_D019 0.38722 BCC_B2#1 DISORD 0.61278
Al 19 Cr 01 Mn 01 Nb 01 Ti 33 V 45 noHEA  ALTI3_D019 0.34621 BCC_B2#1 DISORD 0.65379
Al 15 Cr 01 Mn 01 Nb 01 Ti 33 V 49 noHEA  ALTI3_D019 0.28984 BCC_B2#1 DISORD 0.71016
Al 47 Cr 01 Mn 01 Nb 01 Ti 37 V 13 noHEA  ALTI_L10#2 0.76031 BCC_B2#1 DISORD 0.23969
Al 43 Cr 01 Mn 01 Nb 01 Ti 37 V 17 noHEA  ALTI_L10#2 0.70793 BCC_B2#1 DISORD 0.29207
Al 39 Cr 01 Mn 01 Nb 01 Ti 37 V 21 noHEA  ALTI3_D019 0.10697 ALTI_L10#2 0.54044 BCC_B2#1 DISORD 0.35259
Al 35 Cr 01 Mn 01 Nb 01 Ti 37 V 25 noHEA  ALTI3_D019 0.27626 ALTI_L10#2 0.31213 BCC_B2#1 DISORD 0.41161
Al 31 Cr 01 Mn 01 Nb 01 Ti 37 V 29 noHEA  ALTI3_D019 0.44515 ALTI_L10#2 0.08437 BCC_B2#1 DISORD 0.47048
Al 27 Cr 01 Mn 01 Nb 01 Ti 37 V 33 noHEA  ALTI3_D019 0.48380 BCC_B2#1 DISORD 0.51620
Al 23 Cr 01 Mn 01 Nb 01 Ti 37 V 37 noHEA  ALTI3_D019 0.44520 BCC_B2#1 DISORD 0.55480
Al 19 Cr 01 Mn 01 Nb 01 Ti 37 V 41 noHEA  ALTI3_D019 0.40140 BCC_B2#1 DISORD 0.59860
Al 15 Cr 01 Mn 01 Nb 01 Ti 37 V 45 noHEA  ALTI3_D019 0.33822 BCC_B2#1 DISORD 0.66178
Al 11 Cr 01 Mn 01 Nb 01 Ti 37 V 49 noHEA  ALTI3_D019 0.23069 BCC_B2#1 DISORD 0.76931
Al 47 Cr 01 Mn 01 Nb 01 Ti 41 V 09 noHEA  ALTI_L10#2 0.82403 BCC_B2#1 DISORD 0.17597
Al 43 Cr 01 Mn 01 Nb 01 Ti 41 V 13 noHEA  ALTI3_D019 0.02950 ALTI_L10#2 0.73553 BCC_B2#1 DISORD 0.23497
Al 39 Cr 01 Mn 01 Nb 01 Ti 41 V 17 noHEA  ALTI3_D019 0.20020 ALTI_L10#2 0.50538 BCC_B2#1 DISORD 0.29442
Al 35 Cr 01 Mn 01 Nb 01 Ti 41 V 21 noHEA  ALTI3_D019 0.37007 ALTI_L10#2 0.27632 BCC_B2#1 DISORD 0.35361
Al 31 Cr 01 Mn 01 Nb 01 Ti 41 V 25 noHEA  ALTI3_D019 0.53935 ALTI_L10#2 0.04805 BCC_B2#1 DISORD 0.41260
Al 27 Cr 01 Mn 01 Nb 01 Ti 41 V 29 noHEA  ALTI3_D019 0.54320 BCC_B2#1 DISORD 0.45680
Al 23 Cr 01 Mn 01 Nb 01 Ti 41 V 33 noHEA  ALTI3_D019 0.50247 BCC_B2#1 DISORD 0.49753
Al 19 Cr 01 Mn 01 Nb 01 Ti 41 V 37 noHEA  ALTI3_D019 0.45556 BCC_B2#1 DISORD 0.54444
Al 15 Cr 01 Mn 01 Nb 01 Ti 41 V 41 noHEA  ALTI3_D019 0.38339 BCC_B2#1 DISORD 0.61661
Al 11 Cr 01 Mn 01 Nb 01 Ti 41 V 45 noHEA  ALTI3_D019 0.26045 BCC_B2#1 DISORD 0.73955
Al 07 Cr 01 Mn 01 Nb 01 Ti 41 V 49 noHEA  ALTI3_D019 0.09043 BCC_B2#1 DISORD 0.90957
Al 47 Cr 01 Mn 01 Nb 01 Ti 45 V 05 noHEA  ALTI_L10#2 0.88502 BCC_B2#1 DISORD 0.11408 SIGMA ORD 0.00091
Al 43 Cr 01 Mn 01 Nb 01 Ti 45 V 09 noHEA  ALTI3_D019 0.12058 ALTI_L10#2 0.70291 BCC_B2#1 DISORD 0.17652
Al 39 Cr 01 Mn 01 Nb 01 Ti 45 V 13 noHEA  ALTI3_D019 0.29276 ALTI_L10#2 0.47101 BCC_B2#1 DISORD 0.23623
Al 35 Cr 01 Mn 01 Nb 01 Ti 45 V 17 noHEA  ALTI3_D019 0.46354 ALTI_L10#2 0.24081 BCC_B2#1 DISORD 0.29565
Al 31 Cr 01 Mn 01 Nb 01 Ti 45 V 21 noHEA  ALTI3_D019 0.63342 ALTI_L10#2 0.01179 BCC_B2#1 DISORD 0.35480
Al 27 Cr 01 Mn 01 Nb 01 Ti 45 V 25 noHEA  ALTI3_D019 0.60185 BCC_B2#1 DISORD 0.39815
Al 23 Cr 01 Mn 01 Nb 01 Ti 45 V 29 noHEA  ALTI3_D019 0.55904 BCC_B2#1 DISORD 0.44096
Al 19 Cr 01 Mn 01 Nb 01 Ti 45 V 33 noHEA  ALTI3_D019 0.50843 BCC_B2#1 DISORD 0.49157
Al 15 Cr 01 Mn 01 Nb 01 Ti 45 V 37 noHEA  ALTI3_D019 0.42440 BCC_B2#1 DISORD 0.57560
Al 11 Cr 01 Mn 01 Nb 01 Ti 45 V 41 noHEA  ALTI3_D019 0.28624 BCC_B2#1 DISORD 0.71376
Al 07 Cr 01 Mn 01 Nb 01 Ti 45 V 45 noHEA  ALTI3_D019 0.07514 BCC_B2#1 DISORD 0.86986 HCP_A3 0.05500
Al 03 Cr 01 Mn 01 Nb 01 Ti 45 V 49   HEA  BCC_B2#1 DISORD 1.00000
Al 47 Cr 01 Mn 01 Nb 01 Ti 49 V 01 noHEA  ALTI3_D019 0.04431 ALTI_L10#2 0.90694 BCC_B2#1 DISORD 0.02765 C14_LAVES 0.01422 SIGMA ORD 0.00688
Al 43 Cr 01 Mn 01 Nb 01 Ti 49 V 05 noHEA  ALTI3_D019 0.20869 ALTI_L10#2 0.67284 BCC_B2#1 DISORD 0.11847
Al 39 Cr 01 Mn 01 Nb 01 Ti 49 V 09 noHEA  ALTI3_D019 0.38397 ALTI_L10#2 0.43795 BCC_B2#1 DISORD 0.17807
Al 35 Cr 01 Mn 01 Nb 01 Ti 49 V 13 noHEA  ALTI3_D019 0.55639 ALTI_L10#2 0.20583 BCC_B2#1 DISORD 0.23778
Al 31 Cr 01 Mn 01 Nb 01 Ti 49 V 17 noHEA  ALTI3_D019 0.70431 BCC_B2#1 DISORD 0.29569
Al 27 Cr 01 Mn 01 Nb 01 Ti 49 V 21 noHEA  ALTI3_D019 0.65975 BCC_B2#1 DISORD 0.34025
Al 23 Cr 01 Mn 01 Nb 01 Ti 49 V 25 noHEA  ALTI3_D019 0.61487 BCC_B2#1 DISORD 0.38513
Al 19 Cr 01 Mn 01 Nb 01 Ti 49 V 29 noHEA  ALTI3_D019 0.55949 BCC_B2#1 DISORD 0.44051
Al 15 Cr 01 Mn 01 Nb 01 Ti 49 V 33 noHEA  ALTI3_D019 0.46074 BCC_B2#1 DISORD 0.53926
Al 11 Cr 01 Mn 01 Nb 01 Ti 49 V 37 noHEA  ALTI3_D019 0.30931 BCC_B2#1 DISORD 0.69069
Al 07 Cr 01 Mn 01 Nb 01 Ti 49 V 41 noHEA  ALTI3_D019 0.01498 BCC_B2#1 DISORD 0.79108 HCP_A3 0.19394
Al 03 Cr 01 Mn 01 Nb 01 Ti 49 V 45 noHEA  BCC_B2#1 DISORD 0.94127 HCP_A3 0.05873
Al 47 Cr 01 Mn 01 Nb 05 Ti 01 V 45 noHEA  BCC_B2#1 DISORD 0.80298 BCT_D022 0.19702
Al 43 Cr 01 Mn 01 Nb 05 Ti 01 V 49 noHEA  BCC_B2#1 DISORD 0.89532 BCT_D022 0.10468
Al 47 Cr 01 Mn 01 Nb 05 Ti 05 V 41 noHEA  ALTI_L10 0.08544 BCC_B2#1 DISORD 0.74435 BCT_D022 0.17021
Al 43 Cr 01 Mn 01 Nb 05 Ti 05 V 45 noHEA  ALTI_L10 0.09271 BCC_B2#1 DISORD 0.83783 BCT_D022 0.06946
Al 39 Cr 01 Mn 01 Nb 05 Ti 05 V 49 noHEA  ALTI_L10 0.09052 BCC_B2#1 DISORD 0.90948
Al 47 Cr 01 Mn 01 Nb 05 Ti 09 V 37 noHEA  ALTI_L10 0.18397 BCC_B2#1 DISORD 0.68464 BCT_D022 0.13139
Al 43 Cr 01 Mn 01 Nb 05 Ti 09 V 41 noHEA  ALTI_L10 0.18834 BCC_B2#1 DISORD 0.78084 BCT_D022 0.03081
Al 39 Cr 01 Mn 01 Nb 05 Ti 09 V 45 noHEA  ALTI_L10 0.17397 BCC_B2#1 DISORD 0.82603
Al 35 Cr 01 Mn 01 Nb 05 Ti 09 V 49 noHEA  ALTI_L10 0.14785 BCC_B2#1 DISORD 0.85215
Al 47 Cr 01 Mn 01 Nb 05 Ti 13 V 33 noHEA  ALTI_L10 0.27993 BCC_B2#1 DISORD 0.62637 BCT_D022 0.09369
Al 43 Cr 01 Mn 01 Nb 05 Ti 13 V 37 noHEA  ALTI_L10 0.28024 BCC_B2#1 DISORD 0.71976
Al 39 Cr 01 Mn 01 Nb 05 Ti 13 V 41 noHEA  ALTI_L10 0.25295 BCC_B2#1 DISORD 0.74705
Al 35 Cr 01 Mn 01 Nb 05 Ti 13 V 45 noHEA  ALTI_L10 0.22034 BCC_B2#1 DISORD 0.77966
Al 31 Cr 01 Mn 01 Nb 05 Ti 13 V 49 noHEA  ALTI_L10#2 0.17563 BCC_B2#1 DISORD 0.82437
Al 47 Cr 01 Mn 01 Nb 05 Ti 17 V 29 noHEA  ALTI_L10 0.37371 BCC_B2#1 DISORD 0.56982 BCT_D022 0.05647
Al 43 Cr 01 Mn 01 Nb 05 Ti 17 V 33 noHEA  ALTI_L10 0.36052 BCC_B2#1 DISORD 0.63948
Al 39 Cr 01 Mn 01 Nb 05 Ti 17 V 37 noHEA  ALTI_L10 0.32759 BCC_B2#1 DISORD 0.67241
Al 35 Cr 01 Mn 01 Nb 05 Ti 17 V 41 noHEA  ALTI_L10#2 0.28827 BCC_B2#1 DISORD 0.71173
Al 31 Cr 01 Mn 01 Nb 05 Ti 17 V 45 noHEA  ALTI_L10#2 0.23163 BCC_B2#1 DISORD 0.76837
Al 27 Cr 01 Mn 01 Nb 05 Ti 17 V 49 noHEA  ALTI3_D019 0.13949 ALTI_L10#2 0.03137 BCC_B2#1 DISORD 0.82914
Al 47 Cr 01 Mn 01 Nb 05 Ti 21 V 25 noHEA  ALTI_L10 0.46570 BCC_B2#1 DISORD 0.51504 BCT_D022 0.01927
Al 43 Cr 01 Mn 01 Nb 05 Ti 21 V 29 noHEA  ALTI_L10 0.43644 BCC_B2#1 DISORD 0.56356
Al 39 Cr 01 Mn 01 Nb 05 Ti 21 V 33 noHEA  ALTI_L10 0.39791 BCC_B2#1 DISORD 0.60209
Al 35 Cr 01 Mn 01 Nb 05 Ti 21 V 37 noHEA  ALTI_L10#2 0.35022 BCC_B2#1 DISORD 0.64978
Al 31 Cr 01 Mn 01 Nb 05 Ti 21 V 41 noHEA  ALTI3_D019 0.06568 ALTI_L10#2 0.22158 BCC_B2#1 DISORD 0.71274
Al 27 Cr 01 Mn 01 Nb 05 Ti 21 V 45 noHEA  ALTI3_D019 0.22939 BCC_B2#1 DISORD 0.77061
Al 23 Cr 01 Mn 01 Nb 05 Ti 21 V 49 noHEA  ALTI3_D019 0.19858 BCC_B2#1 DISORD 0.80142
Al 47 Cr 01 Mn 01 Nb 05 Ti 25 V 21 noHEA  ALTI_L10 0.54911 BCC_B2#1 DISORD 0.45089
Al 43 Cr 01 Mn 01 Nb 05 Ti 25 V 25 noHEA  ALTI_L10 0.50817 BCC_B2#1 DISORD 0.49183
Al 39 Cr 01 Mn 01 Nb 05 Ti 25 V 29 noHEA  ALTI_L10#2 0.46430 BCC_B2#1 DISORD 0.53570
Al 35 Cr 01 Mn 01 Nb 05 Ti 25 V 33 noHEA  ALTI_L10#2 0.40454 BCC_B2#1 DISORD 0.59546
Al 31 Cr 01 Mn 01 Nb 05 Ti 25 V 37 noHEA  ALTI3_D019 0.15992 ALTI_L10#2 0.18521 BCC_B2#1 DISORD 0.65487
Al 27 Cr 01 Mn 01 Nb 05 Ti 25 V 41 noHEA  ALTI3_D019 0.29142 BCC_B2#1 DISORD 0.70858
Al 23 Cr 01 Mn 01 Nb 05 Ti 25 V 45 noHEA  ALTI3_D019 0.25821 BCC_B2#1 DISORD 0.74179
Al 19 Cr 01 Mn 01 Nb 05 Ti 25 V 49 noHEA  ALTI3_D019 0.22044 BCC_B2#1 DISORD 0.77956
Al 47 Cr 01 Mn 01 Nb 05 Ti 29 V 17 noHEA  ALTI_L10 0.62148 BCC_B2#1 DISORD 0.37814 SIGMA ORD 0.00038
Al 43 Cr 01 Mn 01 Nb 05 Ti 29 V 21 noHEA  ALTI_L10#2 0.57653 BCC_B2#1 DISORD 0.42347
Al 39 Cr 01 Mn 01 Nb 05 Ti 29 V 25 noHEA  ALTI_L10#2 0.52475 BCC_B2#1 DISORD 0.47525
Al 35 Cr 01 Mn 01 Nb 05 Ti 29 V 29 noHEA  ALTI3_D019 0.08520 ALTI_L10#2 0.37642 BCC_B2#1 DISORD 0.53837
Al 31 Cr 01 Mn 01 Nb 05 Ti 29 V 33 noHEA  ALTI3_D019 0.25408 ALTI_L10#2 0.14886 BCC_B2#1 DISORD 0.59706
Al 27 Cr 01 Mn 01 Nb 05 Ti 29 V 37 noHEA  ALTI3_D019 0.35264 BCC_B2#1 DISORD 0.64736
Al 23 Cr 01 Mn 01 Nb 05 Ti 29 V 41 noHEA  ALTI3_D019 0.31709 BCC_B2#1 DISORD 0.68291
Al 19 Cr 01 Mn 01 Nb 05 Ti 29 V 45 noHEA  ALTI3_D019 0.27661 BCC_B2#1 DISORD 0.72339
Al 15 Cr 01 Mn 01 Nb 05 Ti 29 V 49 noHEA  ALTI3_D019 0.22181 BCC_B2#1 DISORD 0.77819
Al 47 Cr 01 Mn 01 Nb 05 Ti 33 V 13 noHEA  ALTI_L10#2 0.69310 BCC_B2#1 DISORD 0.28386 SIGMA ORD 0.02304
Al 43 Cr 01 Mn 01 Nb 05 Ti 33 V 17 noHEA  ALTI_L10#2 0.64061 BCC_B2#1 DISORD 0.35939
Al 39 Cr 01 Mn 01 Nb 05 Ti 33 V 21 noHEA  ALTI3_D019 0.00918 ALTI_L10#2 0.56913 BCC_B2#1 DISORD 0.42169
Al 35 Cr 01 Mn 01 Nb 05 Ti 33 V 25 noHEA  ALTI3_D019 0.17890 ALTI_L10#2 0.34053 BCC_B2#1 DISORD 0.48056
Al 31 Cr 01 Mn 01 Nb 05 Ti 33 V 29 noHEA  ALTI3_D019 0.34814 ALTI_L10#2 0.11255 BCC_B2#1 DISORD 0.53931
Al 27 Cr 01 Mn 01 Nb 05 Ti 33 V 33 noHEA  ALTI3_D019 0.41305 BCC_B2#1 DISORD 0.58695
Al 23 Cr 01 Mn 01 Nb 05 Ti 33 V 37 noHEA  ALTI3_D019 0.37521 BCC_B2#1 DISORD 0.62479
Al 19 Cr 01 Mn 01 Nb 05 Ti 33 V 41 noHEA  ALTI3_D019 0.33187 BCC_B2#1 DISORD 0.66813
Al 15 Cr 01 Mn 01 Nb 05 Ti 33 V 45 noHEA  ALTI3_D019 0.27103 BCC_B2#1 DISORD 0.72897
Al 11 Cr 01 Mn 01 Nb 05 Ti 33 V 49 noHEA  ALTI3_D019 0.17109 BCC_B2#1 DISORD 0.82891
Al 47 Cr 01 Mn 01 Nb 05 Ti 37 V 09 noHEA  ALTI_L10#2 0.76142 BCC_B2#1 DISORD 0.19560 SIGMA ORD 0.04297
Al 43 Cr 01 Mn 01 Nb 05 Ti 37 V 13 noHEA  ALTI_L10#2 0.70244 BCC_B2#1 DISORD 0.28186 SIGMA ORD 0.01570
Al 39 Cr 01 Mn 01 Nb 05 Ti 37 V 17 noHEA  ALTI3_D019 0.10187 ALTI_L10#2 0.53427 BCC_B2#1 DISORD 0.36385
Al 35 Cr 01 Mn 01 Nb 05 Ti 37 V 21 noHEA  ALTI3_D019 0.27230 ALTI_L10#2 0.30486 BCC_B2#1 DISORD 0.42284
Al 31 Cr 01 Mn 01 Nb 05 Ti 37 V 25 noHEA  ALTI3_D019 0.44203 ALTI_L10#2 0.07630 BCC_B2#1 DISORD 0.48167
Al 27 Cr 01 Mn 01 Nb 05 Ti 37 V 29 noHEA  ALTI3_D019 0.47264 BCC_B2#1 DISORD 0.52736
Al 23 Cr 01 Mn 01 Nb 05 Ti 37 V 33 noHEA  ALTI3_D019 0.43255 BCC_B2#1 DISORD 0.56745
Al 19 Cr 01 Mn 01 Nb 05 Ti 37 V 37 noHEA  ALTI3_D019 0.38608 BCC_B2#1 DISORD 0.61392
Al 15 Cr 01 Mn 01 Nb 05 Ti 37 V 41 noHEA  ALTI3_D019 0.31757 BCC_B2#1 DISORD 0.68243
Al 11 Cr 01 Mn 01 Nb 05 Ti 37 V 45 noHEA  ALTI3_D019 0.20313 BCC_B2#1 DISORD 0.79687
Al 07 Cr 01 Mn 01 Nb 05 Ti 37 V 49 noHEA  ALTI3_D019 0.03993 BCC_B2#1 DISORD 0.96007
Al 47 Cr 01 Mn 01 Nb 05 Ti 41 V 05 noHEA  ALTI_L10#2 0.82853 BCC_B2#1 DISORD 0.11086 SIGMA ORD 0.06061
Al 43 Cr 01 Mn 01 Nb 05 Ti 41 V 09 noHEA  ALTI3_D019 0.03541 ALTI_L10#2 0.72669 BCC_B2#1 DISORD 0.20471 SIGMA ORD 0.03320
Al 39 Cr 01 Mn 01 Nb 05 Ti 41 V 13 noHEA  ALTI3_D019 0.19773 ALTI_L10#2 0.49851 BCC_B2#1 DISORD 0.29441 SIGMA ORD 0.00935
Al 35 Cr 01 Mn 01 Nb 05 Ti 41 V 17 noHEA  ALTI3_D019 0.36520 ALTI_L10#2 0.26954 BCC_B2#1 DISORD 0.36526
Al 31 Cr 01 Mn 01 Nb 05 Ti 41 V 21 noHEA  ALTI3_D019 0.53566 ALTI_L10#2 0.04015 BCC_B2#1 DISORD 0.42419
Al 27 Cr 01 Mn 01 Nb 05 Ti 41 V 25 noHEA  ALTI3_D019 0.53139 BCC_B2#1 DISORD 0.46861
Al 23 Cr 01 Mn 01 Nb 05 Ti 41 V 29 noHEA  ALTI3_D019 0.48909 BCC_B2#1 DISORD 0.51091
Al 19 Cr 01 Mn 01 Nb 05 Ti 41 V 33 noHEA  ALTI3_D019 0.43902 BCC_B2#1 DISORD 0.56098
Al 15 Cr 01 Mn 01 Nb 05 Ti 41 V 37 noHEA  ALTI3_D019 0.36054 BCC_B2#1 DISORD 0.63946
Al 11 Cr 01 Mn 01 Nb 05 Ti 41 V 41 noHEA  ALTI3_D019 0.23031 BCC_B2#1 DISORD 0.76969
Al 07 Cr 01 Mn 01 Nb 05 Ti 41 V 45 noHEA  ALTI3_D019 0.05314 BCC_B2#1 DISORD 0.94686
Al 03 Cr 01 Mn 01 Nb 05 Ti 41 V 49   HEA  BCC_B2#1 DISORD 1.00000
Al 47 Cr 01 Mn 01 Nb 05 Ti 45 V 01 noHEA  ALTI_L10#2 0.89846 BCC_B2#1 DISORD 0.02496 SIGMA ORD 0.07659
Al 43 Cr 01 Mn 01 Nb 05 Ti 45 V 05 noHEA  ALTI3_D019 0.13381 ALTI_L10#2 0.69389 BCC_B2#1 DISORD 0.11640 SIGMA ORD 0.05589
Al 39 Cr 01 Mn 01 Nb 05 Ti 45 V 09 noHEA  ALTI3_D019 0.29879 ALTI_L10#2 0.46165 BCC_B2#1 DISORD 0.20629 SIGMA ORD 0.03328
Al 35 Cr 01 Mn 01 Nb 05 Ti 45 V 13 noHEA  ALTI3_D019 0.46135 ALTI_L10#2 0.23315 BCC_B2#1 DISORD 0.29602 SIGMA ORD 0.00948
Al 31 Cr 01 Mn 01 Nb 05 Ti 45 V 17 noHEA  ALTI3_D019 0.62887 ALTI_L10 0.00417 BCC_B2#1 DISORD 0.36697
Al 27 Cr 01 Mn 01 Nb 05 Ti 45 V 21 noHEA  ALTI3_D019 0.58927 BCC_B2#1 DISORD 0.41073
Al 23 Cr 01 Mn 01 Nb 05 Ti 45 V 25 noHEA  ALTI3_D019 0.54478 BCC_B2#1 DISORD 0.45522
Al 19 Cr 01 Mn 01 Nb 05 Ti 45 V 29 noHEA  ALTI3_D019 0.49033 BCC_B2#1 DISORD 0.50967
Al 15 Cr 01 Mn 01 Nb 05 Ti 45 V 33 noHEA  ALTI3_D019 0.39900 BCC_B2#1 DISORD 0.60100
Al 11 Cr 01 Mn 01 Nb 05 Ti 45 V 37 noHEA  ALTI3_D019 0.25293 BCC_B2#1 DISORD 0.74707
Al 07 Cr 01 Mn 01 Nb 05 Ti 45 V 41 noHEA  ALTI3_D019 0.04379 BCC_B2#1 DISORD 0.91789 HCP_A3 0.03832
Al 03 Cr 01 Mn 01 Nb 05 Ti 45 V 45   HEA  BCC_B2#1 DISORD 1.00000
Al 43 Cr 01 Mn 01 Nb 05 Ti 49 V 01 noHEA  ALTI3_D019 0.22487 ALTI_L10#2 0.67266 BCC_B2#1 DISORD 0.02663 SIGMA ORD 0.07584
Al 39 Cr 01 Mn 01 Nb 05 Ti 49 V 05 noHEA  ALTI3_D019 0.39700 ALTI_L10#2 0.42870 BCC_B2#1 DISORD 0.11843 SIGMA ORD 0.05588
Al 35 Cr 01 Mn 01 Nb 05 Ti 49 V 09 noHEA  ALTI3_D019 0.56269 ALTI_L10#2 0.19553 BCC_B2#1 DISORD 0.20842 SIGMA ORD 0.03336
Al 31 Cr 01 Mn 01 Nb 05 Ti 49 V 13 noHEA  ALTI3_D019 0.69387 BCC_B2#1 DISORD 0.29763 SIGMA ORD 0.00851
Al 27 Cr 01 Mn 01 Nb 05 Ti 49 V 17 noHEA  ALTI3_D019 0.64623 BCC_B2#1 DISORD 0.35377
Al 23 Cr 01 Mn 01 Nb 05 Ti 49 V 21 noHEA  ALTI3_D019 0.59953 BCC_B2#1 DISORD 0.40047
Al 19 Cr 01 Mn 01 Nb 05 Ti 49 V 25 noHEA  ALTI3_D019 0.53932 BCC_B2#1 DISORD 0.46068
Al 15 Cr 01 Mn 01 Nb 05 Ti 49 V 29 noHEA  ALTI3_D019 0.43239 BCC_B2#1 DISORD 0.56761
Al 11 Cr 01 Mn 01 Nb 05 Ti 49 V 33 noHEA  ALTI3_D019 0.27176 BCC_B2#1 DISORD 0.72824
Al 07 Cr 01 Mn 01 Nb 05 Ti 49 V 37 noHEA  BCC_B2#1 DISORD 0.84242 HCP_A3 0.15758
Al 03 Cr 01 Mn 01 Nb 05 Ti 49 V 41   HEA  BCC_B2#1 DISORD 1.00000
Al 47 Cr 01 Mn 01 Nb 09 Ti 01 V 41 noHEA  BCC_B2#1 DISORD 0.76347 BCT_D022 0.23653
Al 43 Cr 01 Mn 01 Nb 09 Ti 01 V 45 noHEA  BCC_B2#1 DISORD 0.86489 BCT_D022 0.13511
Al 39 Cr 01 Mn 01 Nb 09 Ti 01 V 49 noHEA  BCC_B2#1 DISORD 0.96856 BCT_D022 0.03144
Al 47 Cr 01 Mn 01 Nb 09 Ti 05 V 37 noHEA  ALTI_L10 0.08357 BCC_B2#1 DISORD 0.71183 BCT_D022 0.20460
Al 43 Cr 01 Mn 01 Nb 09 Ti 05 V 41 noHEA  ALTI_L10 0.08766 BCC_B2#1 DISORD 0.81374 BCT_D022 0.09860
Al 39 Cr 01 Mn 01 Nb 09 Ti 05 V 45 noHEA  ALTI_L10 0.08915 BCC_B2#1 DISORD 0.91085
Al 35 Cr 01 Mn 01 Nb 09 Ti 05 V 49 noHEA  ALTI_L10 0.06840 BCC_B2#1 DISORD 0.93160
Al 47 Cr 01 Mn 01 Nb 09 Ti 09 V 33 noHEA  ALTI_L10 0.17889 BCC_B2#1 DISORD 0.65748 BCT_D022 0.16363
Al 43 Cr 01 Mn 01 Nb 09 Ti 09 V 37 noHEA  ALTI_L10 0.18177 BCC_B2#1 DISORD 0.76113 BCT_D022 0.05710
Al 39 Cr 01 Mn 01 Nb 09 Ti 09 V 41 noHEA  ALTI_L10 0.17221 BCC_B2#1 DISORD 0.82779
Al 35 Cr 01 Mn 01 Nb 09 Ti 09 V 45 noHEA  ALTI_L10 0.14478 BCC_B2#1 DISORD 0.85522
Al 31 Cr 01 Mn 01 Nb 09 Ti 09 V 49 noHEA  ALTI_L10#2 0.10718 BCC_B2#1 DISORD 0.89282
Al 47 Cr 01 Mn 01 Nb 09 Ti 13 V 29 noHEA  ALTI_L10 0.27273 BCC_B2#1 DISORD 0.60448 BCT_D022 0.12279
Al 43 Cr 01 Mn 01 Nb 09 Ti 13 V 33 noHEA  ALTI_L10 0.27485 BCC_B2#1 DISORD 0.70954 BCT_D022 0.01561
Al 39 Cr 01 Mn 01 Nb 09 Ti 13 V 37 noHEA  ALTI_L10 0.25066 BCC_B2#1 DISORD 0.74934
Al 35 Cr 01 Mn 01 Nb 09 Ti 13 V 41 noHEA  ALTI_L10 0.21636 BCC_B2#1 DISORD 0.78364
Al 31 Cr 01 Mn 01 Nb 09 Ti 13 V 45 noHEA  ALTI_L10#2 0.16899 BCC_B2#1 DISORD 0.83101
Al 27 Cr 01 Mn 01 Nb 09 Ti 13 V 49 noHEA  ALTI3_D019 0.04370 ALTI_L10#2 0.05977 BCC_B2#1 DISORD 0.89653
Al 47 Cr 01 Mn 01 Nb 09 Ti 17 V 25 noHEA  ALTI_L10 0.36533 BCC_B2#1 DISORD 0.55263 BCT_D022 0.08203
Al 43 Cr 01 Mn 01 Nb 09 Ti 17 V 29 noHEA  ALTI_L10 0.35890 BCC_B2#1 DISORD 0.64110
Al 39 Cr 01 Mn 01 Nb 09 Ti 17 V 33 noHEA  ALTI_L10 0.32459 BCC_B2#1 DISORD 0.67541
Al 35 Cr 01 Mn 01 Nb 09 Ti 17 V 37 noHEA  ALTI_L10#2 0.28315 BCC_B2#1 DISORD 0.71685
Al 31 Cr 01 Mn 01 Nb 09 Ti 17 V 41 noHEA  ALTI_L10#2 0.22304 BCC_B2#1 DISORD 0.77696
Al 27 Cr 01 Mn 01 Nb 09 Ti 17 V 45 noHEA  ALTI3_D019 0.13807 ALTI_L10#2 0.02326 BCC_B2#1 DISORD 0.83867
Al 23 Cr 01 Mn 01 Nb 09 Ti 17 V 49 noHEA  ALTI3_D019 0.12876 BCC_B2#1 DISORD 0.87124
Al 47 Cr 01 Mn 01 Nb 09 Ti 21 V 21 noHEA  ALTI_L10 0.45884 BCC_B2#1 DISORD 0.48514 BCT_D022 0.03957 SIGMA ORD 0.01645
Al 43 Cr 01 Mn 01 Nb 09 Ti 21 V 25 noHEA  ALTI_L10 0.43527 BCC_B2#1 DISORD 0.55333 SIGMA ORD 0.01140
Al 39 Cr 01 Mn 01 Nb 09 Ti 21 V 29 noHEA  ALTI_L10#2 0.39441 BCC_B2#1 DISORD 0.60559
Al 35 Cr 01 Mn 01 Nb 09 Ti 21 V 33 noHEA  ALTI_L10#2 0.34349 BCC_B2#1 DISORD 0.65651
Al 31 Cr 01 Mn 01 Nb 09 Ti 21 V 37 noHEA  ALTI3_D019 0.06389 ALTI_L10#2 0.21388 BCC_B2#1 DISORD 0.72223
Al 27 Cr 01 Mn 01 Nb 09 Ti 21 V 41 noHEA  ALTI3_D019 0.22077 BCC_B2#1 DISORD 0.77923
Al 23 Cr 01 Mn 01 Nb 09 Ti 21 V 45 noHEA  ALTI3_D019 0.18879 BCC_B2#1 DISORD 0.81121
Al 19 Cr 01 Mn 01 Nb 09 Ti 21 V 49 noHEA  ALTI3_D019 0.15195 BCC_B2#1 DISORD 0.84805
Al 47 Cr 01 Mn 01 Nb 09 Ti 25 V 17 noHEA  ALTI_L10 0.55245 BCC_B2#1 DISORD 0.39475 SIGMA ORD 0.05280
Al 43 Cr 01 Mn 01 Nb 09 Ti 25 V 21 noHEA  ALTI_L10#2 0.50917 BCC_B2#1 DISORD 0.45527 SIGMA ORD 0.03556
Al 39 Cr 01 Mn 01 Nb 09 Ti 25 V 25 noHEA  ALTI_L10#2 0.46027 BCC_B2#1 DISORD 0.53178 SIGMA ORD 0.00795
Al 35 Cr 01 Mn 01 Nb 09 Ti 25 V 29 noHEA  ALTI_L10#2 0.39567 BCC_B2#1 DISORD 0.60433
Al 31 Cr 01 Mn 01 Nb 09 Ti 25 V 33 noHEA  ALTI3_D019 0.15796 ALTI_L10#2 0.17763 BCC_B2#1 DISORD 0.66441
Al 27 Cr 01 Mn 01 Nb 09 Ti 25 V 37 noHEA  ALTI3_D019 0.28249 BCC_B2#1 DISORD 0.71751
Al 23 Cr 01 Mn 01 Nb 09 Ti 25 V 41 noHEA  ALTI3_D019 0.24805 BCC_B2#1 DISORD 0.75195
Al 19 Cr 01 Mn 01 Nb 09 Ti 25 V 45 noHEA  ALTI3_D019 0.20844 BCC_B2#1 DISORD 0.79156
Al 15 Cr 01 Mn 01 Nb 09 Ti 25 V 49 noHEA  ALTI3_D019 0.15532 BCC_B2#1 DISORD 0.84468
Al 47 Cr 01 Mn 01 Nb 09 Ti 29 V 13 noHEA  ALTI_L10 0.62698 BCC_B2#1 DISORD 0.29458 SIGMA ORD 0.07844
Al 43 Cr 01 Mn 01 Nb 09 Ti 29 V 17 noHEA  ALTI_L10#2 0.57910 BCC_B2#1 DISORD 0.36431 SIGMA ORD 0.05659
Al 39 Cr 01 Mn 01 Nb 09 Ti 29 V 21 noHEA  ALTI_L10#2 0.52131 BCC_B2#1 DISORD 0.45672 SIGMA ORD 0.02198
Al 35 Cr 01 Mn 01 Nb 09 Ti 29 V 25 noHEA  ALTI3_D019 0.08251 ALTI_L10#2 0.36972 BCC_B2#1 DISORD 0.54777
Al 31 Cr 01 Mn 01 Nb 09 Ti 29 V 29 noHEA  ALTI3_D019 0.25190 ALTI_L10#2 0.14145 BCC_B2#1 DISORD 0.60666
Al 27 Cr 01 Mn 01 Nb 09 Ti 29 V 33 noHEA  ALTI3_D019 0.34337 BCC_B2#1 DISORD 0.65663
Al 23 Cr 01 Mn 01 Nb 09 Ti 29 V 37 noHEA  ALTI3_D019 0.30654 BCC_B2#1 DISORD 0.69346
Al 19 Cr 01 Mn 01 Nb 09 Ti 29 V 41 noHEA  ALTI3_D019 0.26403 BCC_B2#1 DISORD 0.73597
Al 15 Cr 01 Mn 01 Nb 09 Ti 29 V 45 noHEA  ALTI3_D019 0.20545 BCC_B2#1 DISORD 0.79455
Al 11 Cr 01 Mn 01 Nb 09 Ti 29 V 49 noHEA  ALTI3_D019 0.11208 BCC_B2#1 DISORD 0.88792
Al 47 Cr 01 Mn 01 Nb 09 Ti 33 V 09 noHEA  ALTI_L10#2 0.69854 BCC_B2#1 DISORD 0.20121 SIGMA ORD 0.10025
Al 43 Cr 01 Mn 01 Nb 09 Ti 33 V 13 noHEA  ALTI_L10#2 0.64562 BCC_B2#1 DISORD 0.27960 SIGMA ORD 0.07478
Al 39 Cr 01 Mn 01 Nb 09 Ti 33 V 17 noHEA  ALTI3_D019 0.01990 ALTI_L10#2 0.55706 BCC_B2#1 DISORD 0.38743 SIGMA ORD 0.03561
Al 35 Cr 01 Mn 01 Nb 09 Ti 33 V 21 noHEA  ALTI3_D019 0.17986 ALTI_L10#2 0.33232 BCC_B2#1 DISORD 0.47778 SIGMA ORD 0.01005
Al 31 Cr 01 Mn 01 Nb 09 Ti 33 V 25 noHEA  ALTI3_D019 0.34565 ALTI_L10#2 0.10536 BCC_B2#1 DISORD 0.54899
Al 27 Cr 01 Mn 01 Nb 09 Ti 33 V 29 noHEA  ALTI3_D019 0.40343 BCC_B2#1 DISORD 0.59657
Al 23 Cr 01 Mn 01 Nb 09 Ti 33 V 33 noHEA  ALTI3_D019 0.36424 BCC_B2#1 DISORD 0.63576
Al 19 Cr 01 Mn 01 Nb 09 Ti 33 V 37 noHEA  ALTI3_D019 0.31861 BCC_B2#1 DISORD 0.68139
Al 15 Cr 01 Mn 01 Nb 09 Ti 33 V 41 noHEA  ALTI3_D019 0.25330 BCC_B2#1 DISORD 0.74670
Al 11 Cr 01 Mn 01 Nb 09 Ti 33 V 45 noHEA  ALTI3_D019 0.14677 BCC_B2#1 DISORD 0.85323
Al 07 Cr 01 Mn 01 Nb 09 Ti 33 V 49   HEA  BCC_B2#1 DISORD 1.00000
Al 47 Cr 01 Mn 01 Nb 09 Ti 37 V 05 noHEA  ALTI_L10#2 0.76752 BCC_B2#1 DISORD 0.11314 SIGMA ORD 0.11934
Al 43 Cr 01 Mn 01 Nb 09 Ti 37 V 09 noHEA  ALTI_L10#2 0.70863 BCC_B2#1 DISORD 0.20105 SIGMA ORD 0.09032
Al 39 Cr 01 Mn 01 Nb 09 Ti 37 V 13 noHEA  ALTI3_D019 0.12255 ALTI_L10#2 0.51819 BCC_B2#1 DISORD 0.29810 SIGMA ORD 0.06116
Al 35 Cr 01 Mn 01 Nb 09 Ti 37 V 17 noHEA  ALTI3_D019 0.28330 ALTI_L10#2 0.29222 BCC_B2#1 DISORD 0.38869 SIGMA ORD 0.03579
Al 31 Cr 01 Mn 01 Nb 09 Ti 37 V 21 noHEA  ALTI3_D019 0.44330 ALTI_L10#2 0.06744 BCC_B2#1 DISORD 0.47903 SIGMA ORD 0.01022
Al 27 Cr 01 Mn 01 Nb 09 Ti 37 V 25 noHEA  ALTI3_D019 0.46265 BCC_B2#1 DISORD 0.53735
Al 23 Cr 01 Mn 01 Nb 09 Ti 37 V 29 noHEA  ALTI3_D019 0.42113 BCC_B2#1 DISORD 0.57887
Al 19 Cr 01 Mn 01 Nb 09 Ti 37 V 33 noHEA  ALTI3_D019 0.37203 BCC_B2#1 DISORD 0.62797
Al 15 Cr 01 Mn 01 Nb 09 Ti 37 V 37 noHEA  ALTI3_D019 0.29815 BCC_B2#1 DISORD 0.70185
Al 11 Cr 01 Mn 01 Nb 09 Ti 37 V 41 noHEA  ALTI3_D019 0.17654 BCC_B2#1 DISORD 0.82346
Al 07 Cr 01 Mn 01 Nb 09 Ti 37 V 45 noHEA  ALTI3_D019 0.00664 BCC_B2#1 DISORD 0.99336
Al 03 Cr 01 Mn 01 Nb 09 Ti 37 V 49   HEA  BCC_B2#1 DISORD 1.00000
Al 47 Cr 01 Mn 01 Nb 09 Ti 41 V 01 noHEA  ALTI_L10#2 0.83936 BCC_B2#1 DISORD 0.02430 SIGMA ORD 0.13634
Al 43 Cr 01 Mn 01 Nb 09 Ti 41 V 05 noHEA  ALTI3_D019 0.05976 ALTI_L10#2 0.71253 BCC_B2#1 DISORD 0.11690 SIGMA ORD 0.11081
Al 39 Cr 01 Mn 01 Nb 09 Ti 41 V 09 noHEA  ALTI3_D019 0.22410 ALTI_L10#2 0.48087 BCC_B2#1 DISORD 0.20864 SIGMA ORD 0.08639
Al 35 Cr 01 Mn 01 Nb 09 Ti 41 V 13 noHEA  ALTI3_D019 0.38623 ALTI_L10#2 0.25276 BCC_B2#1 DISORD 0.29966 SIGMA ORD 0.06135
Al 31 Cr 01 Mn 01 Nb 09 Ti 41 V 17 noHEA  ALTI3_D019 0.54707 ALTI_L10#2 0.02670 BCC_B2#1 DISORD 0.39024 SIGMA ORD 0.03599
Al 27 Cr 01 Mn 01 Nb 09 Ti 41 V 21 noHEA  ALTI3_D019 0.52101 BCC_B2#1 DISORD 0.47899
Al 23 Cr 01 Mn 01 Nb 09 Ti 41 V 25 noHEA  ALTI3_D019 0.47719 BCC_B2#1 DISORD 0.52281
Al 19 Cr 01 Mn 01 Nb 09 Ti 41 V 29 noHEA  ALTI3_D019 0.42400 BCC_B2#1 DISORD 0.57600
Al 15 Cr 01 Mn 01 Nb 09 Ti 41 V 33 noHEA  ALTI3_D019 0.33906 BCC_B2#1 DISORD 0.66094
Al 11 Cr 01 Mn 01 Nb 09 Ti 41 V 37 noHEA  ALTI3_D019 0.20118 BCC_B2#1 DISORD 0.79882
Al 07 Cr 01 Mn 01 Nb 09 Ti 41 V 41 noHEA  ALTI3_D019 0.01715 BCC_B2#1 DISORD 0.98285
Al 03 Cr 01 Mn 01 Nb 09 Ti 41 V 45   HEA  BCC_B2#1 DISORD 1.00000
Al 43 Cr 01 Mn 01 Nb 09 Ti 45 V 01 noHEA  ALTI3_D019 0.15190 ALTI_L10#2 0.68985 BCC_B2#1 DISORD 0.02441 SIGMA ORD 0.13384
Al 39 Cr 01 Mn 01 Nb 09 Ti 45 V 05 noHEA  ALTI3_D019 0.32301 ALTI_L10#2 0.44729 BCC_B2#1 DISORD 0.11875 SIGMA ORD 0.11094
Al 35 Cr 01 Mn 01 Nb 09 Ti 45 V 09 noHEA  ALTI3_D019 0.48808 ALTI_L10#2 0.21465 BCC_B2#1 DISORD 0.21068 SIGMA ORD 0.08659
Al 31 Cr 01 Mn 01 Nb 09 Ti 45 V 13 noHEA  ALTI3_D019 0.63746 BCC_B2#1 DISORD 0.30164 SIGMA ORD 0.06090
Al 27 Cr 01 Mn 01 Nb 09 Ti 45 V 17 noHEA  ALTI3_D019 0.58255 BCC_B2#1 DISORD 0.40106 SIGMA ORD 0.01639
Al 23 Cr 01 Mn 01 Nb 09 Ti 45 V 21 noHEA  ALTI3_D019 0.53236 BCC_B2#1 DISORD 0.46764
Al 19 Cr 01 Mn 01 Nb 09 Ti 45 V 25 noHEA  ALTI3_D019 0.47404 BCC_B2#1 DISORD 0.52596
Al 15 Cr 01 Mn 01 Nb 09 Ti 45 V 29 noHEA  ALTI3_D019 0.37511 BCC_B2#1 DISORD 0.62489
Al 11 Cr 01 Mn 01 Nb 09 Ti 45 V 33 noHEA  ALTI3_D019 0.22089 BCC_B2#1 DISORD 0.77911
Al 07 Cr 01 Mn 01 Nb 09 Ti 45 V 37 noHEA  ALTI3_D019 0.01348 BCC_B2#1 DISORD 0.96468 HCP_A3 0.02185
Al 03 Cr 01 Mn 01 Nb 09 Ti 45 V 41   HEA  BCC_B2#1 DISORD 1.00000
Al 39 Cr 01 Mn 01 Nb 09 Ti 49 V 01 noHEA  ALTI3_D019 0.41250 ALTI_L10#2 0.42780 BCC_B2#1 DISORD 0.02593 SIGMA ORD 0.13377
Al 35 Cr 01 Mn 01 Nb 09 Ti 49 V 05 noHEA  ALTI3_D019 0.58703 ALTI_L10#2 0.18025 BCC_B2#1 DISORD 0.12166 SIGMA ORD 0.11106
Al 31 Cr 01 Mn 01 Nb 09 Ti 49 V 09 noHEA  ALTI3_D019 0.70209 BCC_B2#1 DISORD 0.21340 SIGMA ORD 0.08450
Al 27 Cr 01 Mn 01 Nb 09 Ti 49 V 13 noHEA  ALTI3_D019 0.64512 BCC_B2#1 DISORD 0.31505 SIGMA ORD 0.03983
Al 23 Cr 01 Mn 01 Nb 09 Ti 49 V 17 noHEA  ALTI3_D019 0.58656 BCC_B2#1 DISORD 0.41344
Al 19 Cr 01 Mn 01 Nb 09 Ti 49 V 21 noHEA  ALTI3_D019 0.52136 BCC_B2#1 DISORD 0.47864
Al 15 Cr 01 Mn 01 Nb 09 Ti 49 V 25 noHEA  ALTI3_D019 0.40572 BCC_B2#1 DISORD 0.59428
Al 11 Cr 01 Mn 01 Nb 09 Ti 49 V 29 noHEA  ALTI3_D019 0.23637 BCC_B2#1 DISORD 0.76363
Al 07 Cr 01 Mn 01 Nb 09 Ti 49 V 33 noHEA  BCC_B2#1 DISORD 0.89769 HCP_A3 0.10231
Al 03 Cr 01 Mn 01 Nb 09 Ti 49 V 37   HEA  BCC_B2#1 DISORD 1.00000
Al 47 Cr 01 Mn 01 Nb 13 Ti 01 V 37 noHEA  BCC_B2#1 DISORD 0.74176 BCT_D022 0.25824
Al 43 Cr 01 Mn 01 Nb 13 Ti 01 V 41 noHEA  BCC_B2#1 DISORD 0.84763 BCT_D022 0.15237
Al 39 Cr 01 Mn 01 Nb 13 Ti 01 V 45 noHEA  BCC_B2#1 DISORD 0.95422 BCT_D022 0.04578
Al 35 Cr 01 Mn 01 Nb 13 Ti 01 V 49   HEA  BCC_B2#1 DISORD 1.00000
Al 47 Cr 01 Mn 01 Nb 13 Ti 05 V 33 noHEA  ALTI_L10 0.08159 BCC_B2#1 DISORD 0.69482 BCT_D022 0.22359
Al 43 Cr 01 Mn 01 Nb 13 Ti 05 V 37 noHEA  ALTI_L10 0.08429 BCC_B2#1 DISORD 0.80049 BCT_D022 0.11521
Al 39 Cr 01 Mn 01 Nb 13 Ti 05 V 41 noHEA  ALTI_L10 0.08666 BCC_B2#1 DISORD 0.90671 BCT_D022 0.00663
Al 35 Cr 01 Mn 01 Nb 13 Ti 05 V 45 noHEA  ALTI_L10 0.06624 BCC_B2#1 DISORD 0.93376
Al 31 Cr 01 Mn 01 Nb 13 Ti 05 V 49 noHEA  ALTI_L10 0.03534 BCC_B2#1 DISORD 0.96466
Al 47 Cr 01 Mn 01 Nb 13 Ti 09 V 29 noHEA  ALTI_L10 0.17540 BCC_B2#1 DISORD 0.64374 BCT_D022 0.18086
Al 43 Cr 01 Mn 01 Nb 13 Ti 09 V 33 noHEA  ALTI_L10 0.17754 BCC_B2#1 DISORD 0.75025 BCT_D022 0.07220
Al 39 Cr 01 Mn 01 Nb 13 Ti 09 V 37 noHEA  ALTI_L10 0.17067 BCC_B2#1 DISORD 0.82933
Al 35 Cr 01 Mn 01 Nb 13 Ti 09 V 41 noHEA  ALTI_L10 0.14200 BCC_B2#1 DISORD 0.85800
Al 31 Cr 01 Mn 01 Nb 13 Ti 09 V 45 noHEA  ALTI_L10#2 0.10247 BCC_B2#1 DISORD 0.89753
Al 27 Cr 01 Mn 01 Nb 13 Ti 09 V 49 noHEA  ALTI_L10#2 0.04257 BCC_B2#1 DISORD 0.95743
Al 47 Cr 01 Mn 01 Nb 13 Ti 13 V 25 noHEA  ALTI_L10 0.26976 BCC_B2#1 DISORD 0.57422 BCT_D022 0.13725 SIGMA ORD 0.01878
Al 43 Cr 01 Mn 01 Nb 13 Ti 13 V 29 noHEA  ALTI_L10 0.27227 BCC_B2#1 DISORD 0.67334 BCT_D022 0.02813 SIGMA ORD 0.02626
Al 39 Cr 01 Mn 01 Nb 13 Ti 13 V 33 noHEA  ALTI_L10 0.25032 BCC_B2#1 DISORD 0.72943 SIGMA ORD 0.02025
Al 35 Cr 01 Mn 01 Nb 13 Ti 13 V 37 noHEA  ALTI_L10#2 0.21302 BCC_B2#1 DISORD 0.78698
Al 31 Cr 01 Mn 01 Nb 13 Ti 13 V 41 noHEA  ALTI_L10#2 0.16295 BCC_B2#1 DISORD 0.83705
Al 27 Cr 01 Mn 01 Nb 13 Ti 13 V 45 noHEA  ALTI3_D019 0.04268 ALTI_L10#2 0.05208 BCC_B2#1 DISORD 0.90524
Al 23 Cr 01 Mn 01 Nb 13 Ti 13 V 49 noHEA  ALTI3_D019 0.05951 BCC_B2#1 DISORD 0.94049
Al 47 Cr 01 Mn 01 Nb 13 Ti 17 V 21 noHEA  ALTI_L10 0.36542 BCC_B2#1 DISORD 0.48536 BCT_D022 0.09264 SIGMA ORD 0.05658
Al 43 Cr 01 Mn 01 Nb 13 Ti 17 V 25 noHEA  ALTI_L10 0.36242 BCC_B2#1 DISORD 0.57587 SIGMA ORD 0.06171
Al 39 Cr 01 Mn 01 Nb 13 Ti 17 V 29 noHEA  ALTI_L10 0.32609 BCC_B2#1 DISORD 0.62909 SIGMA ORD 0.04482
Al 35 Cr 01 Mn 01 Nb 13 Ti 17 V 33 noHEA  ALTI_L10#2 0.28011 BCC_B2#1 DISORD 0.70680 SIGMA ORD 0.01309
Al 31 Cr 01 Mn 01 Nb 13 Ti 17 V 37 noHEA  ALTI_L10#2 0.21534 BCC_B2#1 DISORD 0.78466
Al 27 Cr 01 Mn 01 Nb 13 Ti 17 V 41 noHEA  ALTI3_D019 0.13699 ALTI_L10#2 0.01565 BCC_B2#1 DISORD 0.84736
Al 23 Cr 01 Mn 01 Nb 13 Ti 17 V 45 noHEA  ALTI3_D019 0.12006 BCC_B2#1 DISORD 0.87994
Al 19 Cr 01 Mn 01 Nb 13 Ti 17 V 49 noHEA  ALTI3_D019 0.08443 BCC_B2#1 DISORD 0.91557
Al 47 Cr 01 Mn 01 Nb 13 Ti 21 V 17 noHEA  ALTI_L10 0.46108 BCC_B2#1 DISORD 0.39651 BCT_D022 0.04803 SIGMA ORD 0.09438
Al 43 Cr 01 Mn 01 Nb 13 Ti 21 V 21 noHEA  ALTI_L10 0.44008 BCC_B2#1 DISORD 0.47057 SIGMA ORD 0.08935
Al 39 Cr 01 Mn 01 Nb 13 Ti 21 V 25 noHEA  ALTI_L10#2 0.39777 BCC_B2#1 DISORD 0.53688 SIGMA ORD 0.06534
Al 35 Cr 01 Mn 01 Nb 13 Ti 21 V 29 noHEA  ALTI_L10#2 0.34081 BCC_B2#1 DISORD 0.63420 SIGMA ORD 0.02499
Al 31 Cr 01 Mn 01 Nb 13 Ti 21 V 33 noHEA  ALTI3_D019 0.06249 ALTI_L10#2 0.20683 BCC_B2#1 DISORD 0.73068
Al 27 Cr 01 Mn 01 Nb 13 Ti 21 V 37 noHEA  ALTI3_D019 0.21295 BCC_B2#1 DISORD 0.78705
Al 23 Cr 01 Mn 01 Nb 13 Ti 21 V 41 noHEA  ALTI3_D019 0.17985 BCC_B2#1 DISORD 0.82015
Al 19 Cr 01 Mn 01 Nb 13 Ti 21 V 45 noHEA  ALTI3_D019 0.14141 BCC_B2#1 DISORD 0.85859
Al 15 Cr 01 Mn 01 Nb 13 Ti 21 V 49 noHEA  ALTI3_D019 0.09013 BCC_B2#1 DISORD 0.90987
Al 47 Cr 01 Mn 01 Nb 13 Ti 25 V 13 noHEA  ALTI_L10 0.55676 BCC_B2#1 DISORD 0.30769 BCT_D022 0.00341 SIGMA ORD 0.13214
Al 43 Cr 01 Mn 01 Nb 13 Ti 25 V 17 noHEA  ALTI_L10#2 0.51379 BCC_B2#1 DISORD 0.37338 SIGMA ORD 0.11283
Al 39 Cr 01 Mn 01 Nb 13 Ti 25 V 21 noHEA  ALTI_L10#2 0.46453 BCC_B2#1 DISORD 0.45345 SIGMA ORD 0.08202
Al 35 Cr 01 Mn 01 Nb 13 Ti 25 V 25 noHEA  ALTI3_D019 0.00015 ALTI_L10#2 0.39255 BCC_B2#1 DISORD 0.57456 SIGMA ORD 0.03274
Al 31 Cr 01 Mn 01 Nb 13 Ti 25 V 29 noHEA  ALTI3_D019 0.15903 ALTI_L10#2 0.16945 BCC_B2#1 DISORD 0.66495 SIGMA ORD 0.00657
Al 27 Cr 01 Mn 01 Nb 13 Ti 25 V 33 noHEA  ALTI3_D019 0.27446 BCC_B2#1 DISORD 0.72554
Al 23 Cr 01 Mn 01 Nb 13 Ti 25 V 37 noHEA  ALTI3_D019 0.23888 BCC_B2#1 DISORD 0.76112
Al 19 Cr 01 Mn 01 Nb 13 Ti 25 V 41 noHEA  ALTI3_D019 0.19753 BCC_B2#1 DISORD 0.80247
Al 15 Cr 01 Mn 01 Nb 13 Ti 25 V 45 noHEA  ALTI3_D019 0.14124 BCC_B2#1 DISORD 0.85876
Al 11 Cr 01 Mn 01 Nb 13 Ti 25 V 49 noHEA  ALTI3_D019 0.05372 BCC_B2#1 DISORD 0.94628
Al 47 Cr 01 Mn 01 Nb 13 Ti 29 V 09 noHEA  ALTI_L10#2 0.63300 BCC_B2#1 DISORD 0.20947 SIGMA ORD 0.15753
Al 43 Cr 01 Mn 01 Nb 13 Ti 29 V 13 noHEA  ALTI_L10#2 0.58355 BCC_B2#1 DISORD 0.28329 SIGMA ORD 0.13316
Al 39 Cr 01 Mn 01 Nb 13 Ti 29 V 17 noHEA  ALTI_L10#2 0.52530 BCC_B2#1 DISORD 0.38026 SIGMA ORD 0.09444
Al 35 Cr 01 Mn 01 Nb 13 Ti 29 V 21 noHEA  ALTI3_D019 0.10419 ALTI_L10#2 0.35167 BCC_B2#1 DISORD 0.48502 SIGMA ORD 0.05912
Al 31 Cr 01 Mn 01 Nb 13 Ti 29 V 25 noHEA  ALTI3_D019 0.26338 ALTI_L10#2 0.12809 BCC_B2#1 DISORD 0.57562 SIGMA ORD 0.03292
Al 27 Cr 01 Mn 01 Nb 13 Ti 29 V 29 noHEA  ALTI3_D019 0.33517 BCC_B2#1 DISORD 0.66483
Al 23 Cr 01 Mn 01 Nb 13 Ti 29 V 33 noHEA  ALTI3_D019 0.29714 BCC_B2#1 DISORD 0.70286
Al 19 Cr 01 Mn 01 Nb 13 Ti 29 V 37 noHEA  ALTI3_D019 0.25271 BCC_B2#1 DISORD 0.74729
Al 15 Cr 01 Mn 01 Nb 13 Ti 29 V 41 noHEA  ALTI3_D019 0.19042 BCC_B2#1 DISORD 0.80958
Al 11 Cr 01 Mn 01 Nb 13 Ti 29 V 45 noHEA  ALTI3_D019 0.09112 BCC_B2#1 DISORD 0.90887
Al 07 Cr 01 Mn 01 Nb 13 Ti 29 V 49   HEA  BCC_B2#1 DISORD 1.00000
Al 47 Cr 01 Mn 01 Nb 13 Ti 33 V 05 noHEA  ALTI_L10#2 0.70414 BCC_B2#1 DISORD 0.11748 SIGMA ORD 0.17839
Al 43 Cr 01 Mn 01 Nb 13 Ti 33 V 09 noHEA  ALTI_L10#2 0.65043 BCC_B2#1 DISORD 0.19880 SIGMA ORD 0.15076
Al 39 Cr 01 Mn 01 Nb 13 Ti 33 V 13 noHEA  ALTI3_D019 0.04783 ALTI_L10#2 0.53630 BCC_B2#1 DISORD 0.30401 SIGMA ORD 0.11186
Al 35 Cr 01 Mn 01 Nb 13 Ti 33 V 17 noHEA  ALTI3_D019 0.20805 ALTI_L10#2 0.31101 BCC_B2#1 DISORD 0.39536 SIGMA ORD 0.08558
Al 31 Cr 01 Mn 01 Nb 13 Ti 33 V 21 noHEA  ALTI3_D019 0.36767 ALTI_L10#2 0.08673 BCC_B2#1 DISORD 0.48626 SIGMA ORD 0.05934
Al 27 Cr 01 Mn 01 Nb 13 Ti 33 V 25 noHEA  ALTI3_D019 0.39912 BCC_B2#1 DISORD 0.58262 SIGMA ORD 0.01826
Al 23 Cr 01 Mn 01 Nb 13 Ti 33 V 29 noHEA  ALTI3_D019 0.35464 BCC_B2#1 DISORD 0.64536
Al 19 Cr 01 Mn 01 Nb 13 Ti 33 V 33 noHEA  ALTI3_D019 0.30684 BCC_B2#1 DISORD 0.69316
Al 15 Cr 01 Mn 01 Nb 13 Ti 33 V 37 noHEA  ALTI3_D019 0.23711 BCC_B2#1 DISORD 0.76289
Al 11 Cr 01 Mn 01 Nb 13 Ti 33 V 41 noHEA  ALTI3_D019 0.12394 BCC_B2#1 DISORD 0.87606
Al 07 Cr 01 Mn 01 Nb 13 Ti 33 V 45   HEA  BCC_B2#1 DISORD 1.00000
Al 03 Cr 01 Mn 01 Nb 13 Ti 33 V 49   HEA  BCC_B2#1 DISORD 1.00000
Al 47 Cr 01 Mn 01 Nb 13 Ti 37 V 01 noHEA  ALTI_L10#2 0.77725 BCC_B2#1 DISORD 0.02642 SIGMA ORD 0.19634
Al 43 Cr 01 Mn 01 Nb 13 Ti 37 V 05 noHEA  ALTI_L10#2 0.71530 BCC_B2#1 DISORD 0.11832 SIGMA ORD 0.16638
Al 39 Cr 01 Mn 01 Nb 13 Ti 37 V 09 noHEA  ALTI3_D019 0.15022 ALTI_L10#2 0.49788 BCC_B2#1 DISORD 0.21341 SIGMA ORD 0.13850
Al 35 Cr 01 Mn 01 Nb 13 Ti 37 V 13 noHEA  ALTI3_D019 0.31156 ALTI_L10#2 0.27077 BCC_B2#1 DISORD 0.30552 SIGMA ORD 0.11214
Al 31 Cr 01 Mn 01 Nb 13 Ti 37 V 17 noHEA  ALTI3_D019 0.47188 ALTI_L10#2 0.04539 BCC_B2#1 DISORD 0.39688 SIGMA ORD 0.08585
Al 27 Cr 01 Mn 01 Nb 13 Ti 37 V 21 noHEA  ALTI3_D019 0.46307 BCC_B2#1 DISORD 0.49695 SIGMA ORD 0.03997
Al 23 Cr 01 Mn 01 Nb 13 Ti 37 V 25 noHEA  ALTI3_D019 0.41137 BCC_B2#1 DISORD 0.58863
Al 19 Cr 01 Mn 01 Nb 13 Ti 37 V 29 noHEA  ALTI3_D019 0.35975 BCC_B2#1 DISORD 0.64025
Al 15 Cr 01 Mn 01 Nb 13 Ti 37 V 33 noHEA  ALTI3_D019 0.28054 BCC_B2#1 DISORD 0.71946
Al 11 Cr 01 Mn 01 Nb 13 Ti 37 V 37 noHEA  ALTI3_D019 0.15164 BCC_B2#1 DISORD 0.84836
Al 07 Cr 01 Mn 01 Nb 13 Ti 37 V 41   HEA  BCC_B2#1 DISORD 1.00000
Al 03 Cr 01 Mn 01 Nb 13 Ti 37 V 45   HEA  BCC_B2#1 DISORD 1.00000
Al 43 Cr 01 Mn 01 Nb 13 Ti 41 V 01 noHEA  ALTI3_D019 0.08197 ALTI_L10#2 0.70144 BCC_B2#1 DISORD 0.02494 SIGMA ORD 0.19165
Al 39 Cr 01 Mn 01 Nb 13 Ti 41 V 05 noHEA  ALTI3_D019 0.25050 ALTI_L10#2 0.46251 BCC_B2#1 DISORD 0.12176 SIGMA ORD 0.16523
Al 35 Cr 01 Mn 01 Nb 13 Ti 41 V 09 noHEA  ALTI3_D019 0.41428 ALTI_L10#2 0.23153 BCC_B2#1 DISORD 0.21537 SIGMA ORD 0.13882
Al 31 Cr 01 Mn 01 Nb 13 Ti 41 V 13 noHEA  ALTI3_D019 0.57586 ALTI_L10 0.00417 BCC_B2#1 DISORD 0.30749 SIGMA ORD 0.11247
Al 27 Cr 01 Mn 01 Nb 13 Ti 41 V 17 noHEA  ALTI3_D019 0.52629 BCC_B2#1 DISORD 0.41186 SIGMA ORD 0.06185
Al 23 Cr 01 Mn 01 Nb 13 Ti 41 V 21 noHEA  ALTI3_D019 0.46733 BCC_B2#1 DISORD 0.53267
Al 19 Cr 01 Mn 01 Nb 13 Ti 41 V 25 noHEA  ALTI3_D019 0.41113 BCC_B2#1 DISORD 0.58887
Al 15 Cr 01 Mn 01 Nb 13 Ti 41 V 29 noHEA  ALTI3_D019 0.31977 BCC_B2#1 DISORD 0.68023
Al 11 Cr 01 Mn 01 Nb 13 Ti 41 V 33 noHEA  ALTI3_D019 0.17405 BCC_B2#1 DISORD 0.82595
Al 07 Cr 01 Mn 01 Nb 13 Ti 41 V 37   HEA  BCC_B2#1 DISORD 1.00000
Al 03 Cr 01 Mn 01 Nb 13 Ti 41 V 41   HEA  BCC_B2#1 DISORD 1.00000
Al 39 Cr 01 Mn 01 Nb 13 Ti 45 V 01 noHEA  ALTI3_D019 0.34270 ALTI_L10#2 0.43935 BCC_B2#1 DISORD 0.02627 SIGMA ORD 0.19168
Al 35 Cr 01 Mn 01 Nb 13 Ti 45 V 05 noHEA  ALTI3_D019 0.51466 ALTI_L10#2 0.19532 BCC_B2#1 DISORD 0.12449 SIGMA ORD 0.16553
Al 31 Cr 01 Mn 01 Nb 13 Ti 45 V 09 noHEA  ALTI3_D019 0.64447 BCC_B2#1 DISORD 0.21878 SIGMA ORD 0.13676
Al 27 Cr 01 Mn 01 Nb 13 Ti 45 V 13 noHEA  ALTI3_D019 0.58880 BCC_B2#1 DISORD 0.32716 SIGMA ORD 0.08404
Al 23 Cr 01 Mn 01 Nb 13 Ti 45 V 17 noHEA  ALTI3_D019 0.52575 BCC_B2#1 DISORD 0.46115 SIGMA ORD 0.01310
Al 19 Cr 01 Mn 01 Nb 13 Ti 45 V 21 noHEA  ALTI3_D019 0.46048 BCC_B2#1 DISORD 0.53952
Al 15 Cr 01 Mn 01 Nb 13 Ti 45 V 25 noHEA  ALTI3_D019 0.35391 BCC_B2#1 DISORD 0.64609
Al 11 Cr 01 Mn 01 Nb 13 Ti 45 V 29 noHEA  ALTI3_D019 0.19143 BCC_B2#1 DISORD 0.80857
Al 07 Cr 01 Mn 01 Nb 13 Ti 45 V 33   HEA  BCC_B2#1 DISORD 1.00000
Al 03 Cr 01 Mn 01 Nb 13 Ti 45 V 37   HEA  BCC_B2#1 DISORD 1.00000
Al 35 Cr 01 Mn 01 Nb 13 Ti 49 V 01 noHEA  ALTI3_D019 0.60315 ALTI_L10#2 0.17571 BCC_B2#1 DISORD 0.02966 SIGMA ORD 0.19148
Al 31 Cr 01 Mn 01 Nb 13 Ti 49 V 05 noHEA  ALTI3_D019 0.70854 BCC_B2#1 DISORD 0.12967 SIGMA ORD 0.16179
Al 27 Cr 01 Mn 01 Nb 13 Ti 49 V 09 noHEA  ALTI3_D019 0.65066 BCC_B2#1 DISORD 0.24253 SIGMA ORD 0.10681
Al 23 Cr 01 Mn 01 Nb 13 Ti 49 V 13 noHEA  ALTI3_D019 0.58507 BCC_B2#1 DISORD 0.38258 SIGMA ORD 0.03234
Al 19 Cr 01 Mn 01 Nb 13 Ti 49 V 17 noHEA  ALTI3_D019 0.50700 BCC_B2#1 DISORD 0.49300
Al 15 Cr 01 Mn 01 Nb 13 Ti 49 V 21 noHEA  ALTI3_D019 0.38253 BCC_B2#1 DISORD 0.61747
Al 11 Cr 01 Mn 01 Nb 13 Ti 49 V 25 noHEA  ALTI3_D019 0.20460 BCC_B2#1 DISORD 0.79540
Al 07 Cr 01 Mn 01 Nb 13 Ti 49 V 29 noHEA  BCC_B2#1 DISORD 0.94834 HCP_A3 0.05166
Al 03 Cr 01 Mn 01 Nb 13 Ti 49 V 33   HEA  BCC_B2#1 DISORD 1.00000
Al 47 Cr 01 Mn 01 Nb 17 Ti 01 V 33 noHEA  BCC_B2#1 DISORD 0.72916 BCT_D022 0.27084
Al 43 Cr 01 Mn 01 Nb 17 Ti 01 V 37 noHEA  BCC_B2#1 DISORD 0.83682 BCT_D022 0.16318
Al 39 Cr 01 Mn 01 Nb 17 Ti 01 V 41 noHEA  BCC_B2#1 DISORD 0.94353 BCT_D022 0.05541 SIGMA ORD 0.00107
Al 35 Cr 01 Mn 01 Nb 17 Ti 01 V 45 noHEA  BCC_B2#1 DISORD 0.99214 SIGMA ORD 0.00786
Al 31 Cr 01 Mn 01 Nb 17 Ti 01 V 49 noHEA  BCC_B2#1 DISORD 0.99763 SIGMA ORD 0.00237
Al 47 Cr 01 Mn 01 Nb 17 Ti 05 V 29 noHEA  ALTI_L10 0.08084 BCC_B2#1 DISORD 0.66379 BCT_D022 0.23467 SIGMA ORD 0.02070
Al 43 Cr 01 Mn 01 Nb 17 Ti 05 V 33 noHEA  ALTI_L10 0.08338 BCC_B2#1 DISORD 0.76337 BCT_D022 0.12547 SIGMA ORD 0.02779
Al 39 Cr 01 Mn 01 Nb 17 Ti 05 V 37 noHEA  ALTI_L10 0.08586 BCC_B2#1 DISORD 0.86337 BCT_D022 0.01630 SIGMA ORD 0.03447
Al 35 Cr 01 Mn 01 Nb 17 Ti 05 V 41 noHEA  ALTI_L10 0.06651 BCC_B2#1 DISORD 0.90574 SIGMA ORD 0.02775
Al 31 Cr 01 Mn 01 Nb 17 Ti 05 V 45 noHEA  ALTI_L10 0.03212 BCC_B2#1 DISORD 0.96638 SIGMA ORD 0.00150
Al 27 Cr 01 Mn 01 Nb 17 Ti 05 V 49   HEA  BCC_B2#1 DISORD 1.00000
Al 47 Cr 01 Mn 01 Nb 17 Ti 09 V 25 noHEA  ALTI_L10 0.17645 BCC_B2#1 DISORD 0.57467 BCT_D022 0.19005 SIGMA ORD 0.05882
Al 43 Cr 01 Mn 01 Nb 17 Ti 09 V 29 noHEA  ALTI_L10 0.17895 BCC_B2#1 DISORD 0.67401 BCT_D022 0.08088 SIGMA ORD 0.06616
Al 39 Cr 01 Mn 01 Nb 17 Ti 09 V 33 noHEA  ALTI_L10#2 0.17432 BCC_B2#1 DISORD 0.75623 SIGMA ORD 0.06945
Al 35 Cr 01 Mn 01 Nb 17 Ti 09 V 37 noHEA  ALTI_L10 0.14415 BCC_B2#1 DISORD 0.80393 SIGMA ORD 0.05192
Al 31 Cr 01 Mn 01 Nb 17 Ti 09 V 41 noHEA  ALTI_L10#2 0.10000 BCC_B2#1 DISORD 0.88376 SIGMA ORD 0.01624
Al 27 Cr 01 Mn 01 Nb 17 Ti 09 V 45 noHEA  ALTI_L10#2 0.03561 BCC_B2#1 DISORD 0.96439
Al 23 Cr 01 Mn 01 Nb 17 Ti 09 V 49   HEA  BCC_B2#1 DISORD 1.00000
Al 47 Cr 01 Mn 01 Nb 17 Ti 13 V 21 noHEA  ALTI_L10 0.27206 BCC_B2#1 DISORD 0.48551 BCT_D022 0.14543 SIGMA ORD 0.09700
Al 43 Cr 01 Mn 01 Nb 17 Ti 13 V 25 noHEA  ALTI_L10 0.27451 BCC_B2#1 DISORD 0.58456 BCT_D022 0.03629 SIGMA ORD 0.10464
Al 39 Cr 01 Mn 01 Nb 17 Ti 13 V 29 noHEA  ALTI_L10 0.25470 BCC_B2#1 DISORD 0.64727 SIGMA ORD 0.09803
Al 35 Cr 01 Mn 01 Nb 17 Ti 13 V 33 noHEA  ALTI_L10#2 0.21692 BCC_B2#1 DISORD 0.71173 SIGMA ORD 0.07135
Al 31 Cr 01 Mn 01 Nb 17 Ti 13 V 37 noHEA  ALTI_L10#2 0.16062 BCC_B2#1 DISORD 0.81315 SIGMA ORD 0.02623
Al 27 Cr 01 Mn 01 Nb 17 Ti 13 V 41 noHEA  ALTI3_D019 0.04204 ALTI_L10#2 0.04484 BCC_B2#1 DISORD 0.91312
Al 23 Cr 01 Mn 01 Nb 17 Ti 13 V 45 noHEA  ALTI3_D019 0.05182 BCC_B2#1 DISORD 0.94818
Al 19 Cr 01 Mn 01 Nb 17 Ti 13 V 49 noHEA  ALTI3_D019 0.01763 BCC_B2#1 DISORD 0.98237
Al 47 Cr 01 Mn 01 Nb 17 Ti 17 V 17 noHEA  ALTI_L10 0.36766 BCC_B2#1 DISORD 0.39631 BCT_D022 0.10080 SIGMA ORD 0.13523
Al 43 Cr 01 Mn 01 Nb 17 Ti 17 V 21 noHEA  ALTI_L10 0.36724 BCC_B2#1 DISORD 0.49115 SIGMA ORD 0.14161
Al 39 Cr 01 Mn 01 Nb 17 Ti 17 V 25 noHEA  ALTI_L10 0.33033 BCC_B2#1 DISORD 0.54780 SIGMA ORD 0.12186
Al 35 Cr 01 Mn 01 Nb 17 Ti 17 V 29 noHEA  ALTI_L10#2 0.28392 BCC_B2#1 DISORD 0.63005 SIGMA ORD 0.08603
Al 31 Cr 01 Mn 01 Nb 17 Ti 17 V 33 noHEA  ALTI_L10#2 0.21239 BCC_B2#1 DISORD 0.75575 SIGMA ORD 0.03186
Al 27 Cr 01 Mn 01 Nb 17 Ti 17 V 37 noHEA  ALTI3_D019 0.13660 ALTI_L10#2 0.00838 BCC_B2#1 DISORD 0.85435 SIGMA ORD 0.00068
Al 23 Cr 01 Mn 01 Nb 17 Ti 17 V 41 noHEA  ALTI3_D019 0.11224 BCC_B2#1 DISORD 0.88776
Al 19 Cr 01 Mn 01 Nb 17 Ti 17 V 45 noHEA  ALTI3_D019 0.07521 BCC_B2#1 DISORD 0.92479
Al 15 Cr 01 Mn 01 Nb 17 Ti 17 V 49 noHEA  ALTI3_D019 0.02592 BCC_B2#1 DISORD 0.97408
Al 47 Cr 01 Mn 01 Nb 17 Ti 21 V 13 noHEA  ALTI_L10 0.46326 BCC_B2#1 DISORD 0.30708 BCT_D022 0.05615 SIGMA ORD 0.17350
Al 43 Cr 01 Mn 01 Nb 17 Ti 21 V 17 noHEA  ALTI_L10 0.44470 BCC_B2#1 DISORD 0.38663 SIGMA ORD 0.16867
Al 39 Cr 01 Mn 01 Nb 17 Ti 21 V 21 noHEA  ALTI_L10#2 0.40179 BCC_B2#1 DISORD 0.45683 SIGMA ORD 0.14137
Al 35 Cr 01 Mn 01 Nb 17 Ti 21 V 25 noHEA  ALTI_L10#2 0.34375 BCC_B2#1 DISORD 0.56059 SIGMA ORD 0.09566
Al 31 Cr 01 Mn 01 Nb 17 Ti 21 V 29 noHEA  ALTI3_D019 0.08295 ALTI_L10#2 0.18875 BCC_B2#1 DISORD 0.67459 SIGMA ORD 0.05371
Al 27 Cr 01 Mn 01 Nb 17 Ti 21 V 33 noHEA  ALTI3_D019 0.21082 BCC_B2#1 DISORD 0.76621 SIGMA ORD 0.02296
Al 23 Cr 01 Mn 01 Nb 17 Ti 21 V 37 noHEA  ALTI3_D019 0.17191 BCC_B2#1 DISORD 0.82809
Al 19 Cr 01 Mn 01 Nb 17 Ti 21 V 41 noHEA  ALTI3_D019 0.13198 BCC_B2#1 DISORD 0.86802
Al 15 Cr 01 Mn 01 Nb 17 Ti 21 V 45 noHEA  ALTI3_D019 0.07806 BCC_B2#1 DISORD 0.92194
Al 11 Cr 01 Mn 01 Nb 17 Ti 21 V 49   HEA  BCC_B2#1 DISORD 1.00000
Al 47 Cr 01 Mn 01 Nb 17 Ti 25 V 09 noHEA  ALTI_L10 0.55888 BCC_B2#1 DISORD 0.21792 BCT_D022 0.01147 SIGMA ORD 0.21172
Al 43 Cr 01 Mn 01 Nb 17 Ti 25 V 13 noHEA  ALTI_L10#2 0.51809 BCC_B2#1 DISORD 0.29043 SIGMA ORD 0.19148
Al 39 Cr 01 Mn 01 Nb 17 Ti 25 V 17 noHEA  ALTI_L10#2 0.46819 BCC_B2#1 DISORD 0.37519 SIGMA ORD 0.15662
Al 35 Cr 01 Mn 01 Nb 17 Ti 25 V 21 noHEA  ALTI3_D019 0.02890 ALTI_L10#2 0.36980 BCC_B2#1 DISORD 0.49401 SIGMA ORD 0.10729
Al 31 Cr 01 Mn 01 Nb 17 Ti 25 V 25 noHEA  ALTI3_D019 0.18764 ALTI_L10#2 0.14685 BCC_B2#1 DISORD 0.58499 SIGMA ORD 0.08052
Al 27 Cr 01 Mn 01 Nb 17 Ti 25 V 29 noHEA  ALTI3_D019 0.27664 BCC_B2#1 DISORD 0.67943 SIGMA ORD 0.04393
Al 23 Cr 01 Mn 01 Nb 17 Ti 25 V 33 noHEA  ALTI3_D019 0.23086 BCC_B2#1 DISORD 0.76914
Al 19 Cr 01 Mn 01 Nb 17 Ti 25 V 37 noHEA  ALTI3_D019 0.18790 BCC_B2#1 DISORD 0.81210
Al 15 Cr 01 Mn 01 Nb 17 Ti 25 V 41 noHEA  ALTI3_D019 0.12857 BCC_B2#1 DISORD 0.87143
Al 11 Cr 01 Mn 01 Nb 17 Ti 25 V 45 noHEA  ALTI3_D019 0.03590 BCC_B2#1 DISORD 0.96410
Al 07 Cr 01 Mn 01 Nb 17 Ti 25 V 49   HEA  BCC_B2#1 DISORD 1.00000
Al 47 Cr 01 Mn 01 Nb 17 Ti 29 V 05 noHEA  ALTI_L10#2 0.63874 BCC_B2#1 DISORD 0.12306 SIGMA ORD 0.23820
Al 43 Cr 01 Mn 01 Nb 17 Ti 29 V 09 noHEA  ALTI_L10#2 0.58758 BCC_B2#1 DISORD 0.20107 SIGMA ORD 0.21134
Al 39 Cr 01 Mn 01 Nb 17 Ti 29 V 13 noHEA  ALTI_L10#2 0.52840 BCC_B2#1 DISORD 0.30452 SIGMA ORD 0.16707
Al 35 Cr 01 Mn 01 Nb 17 Ti 29 V 17 noHEA  ALTI3_D019 0.13341 ALTI_L10#2 0.32821 BCC_B2#1 DISORD 0.40378 SIGMA ORD 0.13460
Al 31 Cr 01 Mn 01 Nb 17 Ti 29 V 21 noHEA  ALTI3_D019 0.29242 ALTI_L10#2 0.10478 BCC_B2#1 DISORD 0.49524 SIGMA ORD 0.10756
Al 27 Cr 01 Mn 01 Nb 17 Ti 29 V 25 noHEA  ALTI3_D019 0.34159 BCC_B2#1 DISORD 0.59377 SIGMA ORD 0.06464
Al 23 Cr 01 Mn 01 Nb 17 Ti 29 V 29 noHEA  ALTI3_D019 0.28909 BCC_B2#1 DISORD 0.71091
Al 19 Cr 01 Mn 01 Nb 17 Ti 29 V 33 noHEA  ALTI3_D019 0.24289 BCC_B2#1 DISORD 0.75711
Al 15 Cr 01 Mn 01 Nb 17 Ti 29 V 37 noHEA  ALTI3_D019 0.17704 BCC_B2#1 DISORD 0.82296
Al 11 Cr 01 Mn 01 Nb 17 Ti 29 V 41 noHEA  ALTI3_D019 0.07186 BCC_B2#1 DISORD 0.92814
Al 07 Cr 01 Mn 01 Nb 17 Ti 29 V 45   HEA  BCC_B2#1 DISORD 1.00000
Al 03 Cr 01 Mn 01 Nb 17 Ti 29 V 49   HEA  BCC_B2#1 DISORD 1.00000
Al 47 Cr 01 Mn 01 Nb 17 Ti 33 V 01 noHEA  AL8MN5 0.00449 ALTI_L10#2 0.71020 BCC_B2#1 DISORD 0.02814 SIGMA ORD 0.25716
Al 43 Cr 01 Mn 01 Nb 17 Ti 33 V 05 noHEA  ALTI_L10#2 0.65523 BCC_B2#1 DISORD 0.11555 SIGMA ORD 0.22922
Al 39 Cr 01 Mn 01 Nb 17 Ti 33 V 09 noHEA  ALTI3_D019 0.07783 ALTI_L10#2 0.51206 BCC_B2#1 DISORD 0.21960 SIGMA ORD 0.19052
Al 35 Cr 01 Mn 01 Nb 17 Ti 33 V 13 noHEA  ALTI3_D019 0.23786 ALTI_L10#2 0.28669 BCC_B2#1 DISORD 0.31305 SIGMA ORD 0.16240
Al 31 Cr 01 Mn 01 Nb 17 Ti 33 V 17 noHEA  ALTI3_D019 0.39729 ALTI_L10#2 0.06250 BCC_B2#1 DISORD 0.40528 SIGMA ORD 0.13493
Al 27 Cr 01 Mn 01 Nb 17 Ti 33 V 21 noHEA  ALTI3_D019 0.40565 BCC_B2#1 DISORD 0.50917 SIGMA ORD 0.08517
Al 23 Cr 01 Mn 01 Nb 17 Ti 33 V 25 noHEA  ALTI3_D019 0.34973 BCC_B2#1 DISORD 0.63653 SIGMA ORD 0.01374
Al 19 Cr 01 Mn 01 Nb 17 Ti 33 V 29 noHEA  ALTI3_D019 0.29687 BCC_B2#1 DISORD 0.70313
Al 15 Cr 01 Mn 01 Nb 17 Ti 33 V 33 noHEA  ALTI3_D019 0.22287 BCC_B2#1 DISORD 0.77713
Al 11 Cr 01 Mn 01 Nb 17 Ti 33 V 37 noHEA  ALTI3_D019 0.10306 BCC_B2#1 DISORD 0.89694
Al 07 Cr 01 Mn 01 Nb 17 Ti 33 V 41   HEA  BCC_B2#1 DISORD 1.00000
Al 03 Cr 01 Mn 01 Nb 17 Ti 33 V 45   HEA  BCC_B2#1 DISORD 1.00000
Al 43 Cr 01 Mn 01 Nb 17 Ti 37 V 01 noHEA  ALTI3_D019 0.01482 ALTI_L10#2 0.70905 BCC_B2#1 DISORD 0.02582 SIGMA ORD 0.25031
Al 39 Cr 01 Mn 01 Nb 17 Ti 37 V 05 noHEA  ALTI3_D019 0.18020 ALTI_L10#2 0.47404 BCC_B2#1 DISORD 0.12577 SIGMA ORD 0.21999
Al 35 Cr 01 Mn 01 Nb 17 Ti 37 V 09 noHEA  ALTI3_D019 0.34197 ALTI_L10#2 0.24560 BCC_B2#1 DISORD 0.22149 SIGMA ORD 0.19094
Al 31 Cr 01 Mn 01 Nb 17 Ti 37 V 13 noHEA  ALTI3_D019 0.50224 ALTI_L10#2 0.01996 BCC_B2#1 DISORD 0.31498 SIGMA ORD 0.16282
Al 27 Cr 01 Mn 01 Nb 17 Ti 37 V 17 noHEA  ALTI3_D019 0.46882 BCC_B2#1 DISORD 0.42560 SIGMA ORD 0.10557
Al 23 Cr 01 Mn 01 Nb 17 Ti 37 V 21 noHEA  ALTI3_D019 0.41058 BCC_B2#1 DISORD 0.55815 SIGMA ORD 0.03127
Al 19 Cr 01 Mn 01 Nb 17 Ti 37 V 25 noHEA  ALTI3_D019 0.34965 BCC_B2#1 DISORD 0.65035
Al 15 Cr 01 Mn 01 Nb 17 Ti 37 V 29 noHEA  ALTI3_D019 0.26529 BCC_B2#1 DISORD 0.73471
Al 11 Cr 01 Mn 01 Nb 17 Ti 37 V 33 noHEA  ALTI3_D019 0.12904 BCC_B2#1 DISORD 0.87096
Al 07 Cr 01 Mn 01 Nb 17 Ti 37 V 37   HEA  BCC_B2#1 DISORD 1.00000
Al 03 Cr 01 Mn 01 Nb 17 Ti 37 V 41   HEA  BCC_B2#1 DISORD 1.00000
Al 39 Cr 01 Mn 01 Nb 17 Ti 41 V 01 noHEA  ALTI3_D019 0.27568 ALTI_L10#2 0.44682 BCC_B2#1 DISORD 0.02711 SIGMA ORD 0.25038
Al 35 Cr 01 Mn 01 Nb 17 Ti 41 V 05 noHEA  ALTI3_D019 0.44447 ALTI_L10#2 0.20669 BCC_B2#1 DISORD 0.12842 SIGMA ORD 0.22042
Al 31 Cr 01 Mn 01 Nb 17 Ti 41 V 09 noHEA  ALTI3_D019 0.58551 BCC_B2#1 DISORD 0.22522 SIGMA ORD 0.18927
Al 27 Cr 01 Mn 01 Nb 17 Ti 41 V 13 noHEA  ALTI3_D019 0.53105 BCC_B2#1 DISORD 0.34302 SIGMA ORD 0.12592
Al 23 Cr 01 Mn 01 Nb 17 Ti 41 V 17 noHEA  ALTI3_D019 0.47072 BCC_B2#1 DISORD 0.48097 SIGMA ORD 0.04830
Al 19 Cr 01 Mn 01 Nb 17 Ti 41 V 21 noHEA  ALTI3_D019 0.40097 BCC_B2#1 DISORD 0.59903
Al 15 Cr 01 Mn 01 Nb 17 Ti 41 V 25 noHEA  ALTI3_D019 0.30337 BCC_B2#1 DISORD 0.69663
Al 11 Cr 01 Mn 01 Nb 17 Ti 41 V 29 noHEA  ALTI3_D019 0.14969 BCC_B2#1 DISORD 0.85031
Al 07 Cr 01 Mn 01 Nb 17 Ti 41 V 33   HEA  BCC_B2#1 DISORD 1.00000
Al 03 Cr 01 Mn 01 Nb 17 Ti 41 V 37   HEA  BCC_B2#1 DISORD 1.00000
Al 35 Cr 01 Mn 01 Nb 17 Ti 45 V 01 noHEA  ALTI3_D019 0.53641 ALTI_L10#2 0.18287 BCC_B2#1 DISORD 0.03051 SIGMA ORD 0.25022
Al 31 Cr 01 Mn 01 Nb 17 Ti 45 V 05 noHEA  ALTI3_D019 0.64911 BCC_B2#1 DISORD 0.13507 SIGMA ORD 0.21582
Al 27 Cr 01 Mn 01 Nb 17 Ti 45 V 09 noHEA  ALTI3_D019 0.59228 BCC_B2#1 DISORD 0.26122 SIGMA ORD 0.14650
Al 23 Cr 01 Mn 01 Nb 17 Ti 45 V 13 noHEA  ALTI3_D019 0.53023 BCC_B2#1 DISORD 0.40525 SIGMA ORD 0.06452
Al 19 Cr 01 Mn 01 Nb 17 Ti 45 V 17 noHEA  ALTI3_D019 0.45041 BCC_B2#1 DISORD 0.54959
Al 15 Cr 01 Mn 01 Nb 17 Ti 45 V 21 noHEA  ALTI3_D019 0.33638 BCC_B2#1 DISORD 0.66362
Al 11 Cr 01 Mn 01 Nb 17 Ti 45 V 25 noHEA  ALTI3_D019 0.16546 BCC_B2#1 DISORD 0.83454
Al 07 Cr 01 Mn 01 Nb 17 Ti 45 V 29   HEA  BCC_B2#1 DISORD 1.00000
Al 03 Cr 01 Mn 01 Nb 17 Ti 45 V 33   HEA  BCC_B2#1 DISORD 1.00000
Al 31 Cr 01 Mn 01 Nb 17 Ti 49 V 01 noHEA  ALTI3_D019 0.71510 BCC_B2#1 DISORD 0.03788 SIGMA ORD 0.24702
Al 27 Cr 01 Mn 01 Nb 17 Ti 49 V 05 noHEA  ALTI3_D019 0.65264 BCC_B2#1 DISORD 0.17846 SIGMA ORD 0.16889
Al 23 Cr 01 Mn 01 Nb 17 Ti 49 V 09 noHEA  ALTI3_D019 0.58929 BCC_B2#1 DISORD 0.33141 SIGMA ORD 0.07930
Al 19 Cr 01 Mn 01 Nb 17 Ti 49 V 13 noHEA  ALTI3_D019 0.49742 BCC_B2#1 DISORD 0.50258
Al 15 Cr 01 Mn 01 Nb 17 Ti 49 V 17 noHEA  ALTI3_D019 0.36418 BCC_B2#1 DISORD 0.63582
Al 11 Cr 01 Mn 01 Nb 17 Ti 49 V 21 noHEA  ALTI3_D019 0.17739 BCC_B2#1 DISORD 0.82261
Al 07 Cr 01 Mn 01 Nb 17 Ti 49 V 25 noHEA  BCC_B2#1 DISORD 0.99078 HCP_A3 0.00922
Al 03 Cr 01 Mn 01 Nb 17 Ti 49 V 29   HEA  BCC_B2#1 DISORD 1.00000
Al 47 Cr 01 Mn 01 Nb 21 Ti 01 V 29 noHEA  BCC_B2#1 DISORD 0.65621 BCT_D022 0.28016 SIGMA ORD 0.06363
Al 43 Cr 01 Mn 01 Nb 21 Ti 01 V 33 noHEA  BCC_B2#1 DISORD 0.75633 BCT_D022 0.17240 SIGMA ORD 0.07128
Al 39 Cr 01 Mn 01 Nb 21 Ti 01 V 37 noHEA  BCC_B2#1 DISORD 0.85735 BCT_D022 0.06462 SIGMA ORD 0.07803
Al 35 Cr 01 Mn 01 Nb 21 Ti 01 V 41 noHEA  BCC_B2#1 DISORD 0.91643 SIGMA ORD 0.08357
Al 31 Cr 01 Mn 01 Nb 21 Ti 01 V 45 noHEA  BCC_B2#1 DISORD 0.92504 SIGMA ORD 0.07496
Al 27 Cr 01 Mn 01 Nb 21 Ti 01 V 49 noHEA  BCC_B2#1 DISORD 0.95256 SIGMA ORD 0.04744
Al 47 Cr 01 Mn 01 Nb 21 Ti 05 V 25 noHEA  ALTI_L10 0.08319 BCC_B2#1 DISORD 0.57501 BCT_D022 0.24261 SIGMA ORD 0.09918
Al 43 Cr 01 Mn 01 Nb 21 Ti 05 V 29 noHEA  ALTI_L10 0.08567 BCC_B2#1 DISORD 0.67453 BCT_D022 0.13340 SIGMA ORD 0.10640
Al 39 Cr 01 Mn 01 Nb 21 Ti 05 V 33 noHEA  ALTI_L10 0.08811 BCC_B2#1 DISORD 0.77448 BCT_D022 0.02421 SIGMA ORD 0.11320
Al 35 Cr 01 Mn 01 Nb 21 Ti 05 V 37 noHEA  ALTI_L10 0.07064 BCC_B2#1 DISORD 0.82400 SIGMA ORD 0.10536
Al 31 Cr 01 Mn 01 Nb 21 Ti 05 V 41 noHEA  ALTI_L10#2 0.03633 BCC_B2#1 DISORD 0.88820 SIGMA ORD 0.07547
Al 27 Cr 01 Mn 01 Nb 21 Ti 05 V 45 noHEA  BCC_B2#1 DISORD 0.96759 SIGMA ORD 0.03241
Al 23 Cr 01 Mn 01 Nb 21 Ti 05 V 49   HEA  BCC_B2#1 DISORD 1.00000
Al 47 Cr 01 Mn 01 Nb 21 Ti 09 V 21 noHEA  ALTI_L10 0.17875 BCC_B2#1 DISORD 0.48553 BCT_D022 0.19795 SIGMA ORD 0.13777
Al 43 Cr 01 Mn 01 Nb 21 Ti 09 V 25 noHEA  ALTI_L10 0.18120 BCC_B2#1 DISORD 0.58477 BCT_D022 0.08877 SIGMA ORD 0.14526
Al 39 Cr 01 Mn 01 Nb 21 Ti 09 V 29 noHEA  ALTI_L10 0.17843 BCC_B2#1 DISORD 0.67246 SIGMA ORD 0.14912
Al 35 Cr 01 Mn 01 Nb 21 Ti 09 V 33 noHEA  ALTI_L10 0.14826 BCC_B2#1 DISORD 0.72313 SIGMA ORD 0.12861
Al 31 Cr 01 Mn 01 Nb 21 Ti 09 V 37 noHEA  ALTI_L10#2 0.10351 BCC_B2#1 DISORD 0.80836 SIGMA ORD 0.08813
Al 27 Cr 01 Mn 01 Nb 21 Ti 09 V 41 noHEA  ALTI_L10#2 0.03265 BCC_B2#1 DISORD 0.93697 SIGMA ORD 0.03038
Al 23 Cr 01 Mn 01 Nb 21 Ti 09 V 45   HEA  BCC_B2#1 DISORD 1.00000
Al 19 Cr 01 Mn 01 Nb 21 Ti 09 V 49   HEA  BCC_B2#1 DISORD 1.00000
Al 47 Cr 01 Mn 01 Nb 21 Ti 13 V 17 noHEA  ALTI_L10 0.27430 BCC_B2#1 DISORD 0.39595 BCT_D022 0.15328 SIGMA ORD 0.17647
Al 43 Cr 01 Mn 01 Nb 21 Ti 13 V 21 noHEA  ALTI_L10 0.27671 BCC_B2#1 DISORD 0.49488 BCT_D022 0.04413 SIGMA ORD 0.18428
Al 39 Cr 01 Mn 01 Nb 21 Ti 13 V 25 noHEA  ALTI_L10#2 0.25900 BCC_B2#1 DISORD 0.56385 SIGMA ORD 0.17714
Al 35 Cr 01 Mn 01 Nb 21 Ti 13 V 29 noHEA  ALTI_L10#2 0.22074 BCC_B2#1 DISORD 0.63263 SIGMA ORD 0.14663
Al 31 Cr 01 Mn 01 Nb 21 Ti 13 V 33 noHEA  ALTI_L10#2 0.16300 BCC_B2#1 DISORD 0.74151 SIGMA ORD 0.09549
Al 27 Cr 01 Mn 01 Nb 21 Ti 13 V 37 noHEA  ALTI3_D019 0.06014 ALTI_L10#2 0.02771 BCC_B2#1 DISORD 0.86581 SIGMA ORD 0.04634
Al 23 Cr 01 Mn 01 Nb 21 Ti 13 V 41 noHEA  ALTI3_D019 0.04497 BCC_B2#1 DISORD 0.95503
Al 19 Cr 01 Mn 01 Nb 21 Ti 13 V 45 noHEA  ALTI3_D019 0.00959 BCC_B2#1 DISORD 0.99041
Al 15 Cr 01 Mn 01 Nb 21 Ti 13 V 49   HEA  BCC_B2#1 DISORD 1.00000
Al 47 Cr 01 Mn 01 Nb 21 Ti 17 V 13 noHEA  ALTI_L10 0.36985 BCC_B2#1 DISORD 0.30633 BCT_D022 0.10856 SIGMA ORD 0.21526
Al 43 Cr 01 Mn 01 Nb 21 Ti 17 V 17 noHEA  ALTI_L10 0.37203 BCC_B2#1 DISORD 0.40461 SIGMA ORD 0.22336
Al 39 Cr 01 Mn 01 Nb 21 Ti 17 V 21 noHEA  ALTI_L10#2 0.33455 BCC_B2#1 DISORD 0.46523 SIGMA ORD 0.20022
Al 35 Cr 01 Mn 01 Nb 21 Ti 17 V 25 noHEA  ALTI_L10#2 0.28704 BCC_B2#1 DISORD 0.55377 SIGMA ORD 0.15919
Al 31 Cr 01 Mn 01 Nb 21 Ti 17 V 29 noHEA  ALTI3_D019 0.00715 ALTI_L10#2 0.20704 BCC_B2#1 DISORD 0.68576 SIGMA ORD 0.10004
Al 27 Cr 01 Mn 01 Nb 21 Ti 17 V 33 noHEA  ALTI3_D019 0.15190 BCC_B2#1 DISORD 0.77720 SIGMA ORD 0.07090
Al 23 Cr 01 Mn 01 Nb 21 Ti 17 V 37 noHEA  ALTI3_D019 0.10577 BCC_B2#1 DISORD 0.89236 SIGMA ORD 0.00187
Al 19 Cr 01 Mn 01 Nb 21 Ti 17 V 41 noHEA  ALTI3_D019 0.06708 BCC_B2#1 DISORD 0.93292
Al 15 Cr 01 Mn 01 Nb 21 Ti 17 V 45 noHEA  ALTI3_D019 0.01559 BCC_B2#1 DISORD 0.98441
Al 11 Cr 01 Mn 01 Nb 21 Ti 17 V 49   HEA  BCC_B2#1 DISORD 1.00000
Al 47 Cr 01 Mn 01 Nb 21 Ti 21 V 09 noHEA  ALTI_L10 0.46541 BCC_B2#1 DISORD 0.21675 BCT_D022 0.06378 SIGMA ORD 0.25406
Al 43 Cr 01 Mn 01 Nb 21 Ti 21 V 13 noHEA  ALTI_L10#2 0.44948 BCC_B2#1 DISORD 0.30088 SIGMA ORD 0.24964
Al 39 Cr 01 Mn 01 Nb 21 Ti 21 V 17 noHEA  ALTI_L10#2 0.40528 BCC_B2#1 DISORD 0.37588 SIGMA ORD 0.21884
Al 35 Cr 01 Mn 01 Nb 21 Ti 21 V 21 noHEA  ALTI_L10#2 0.34550 BCC_B2#1 DISORD 0.48863 SIGMA ORD 0.16587
Al 31 Cr 01 Mn 01 Nb 21 Ti 21 V 25 noHEA  ALTI3_D019 0.11236 ALTI_L10#2 0.16437 BCC_B2#1 DISORD 0.59585 SIGMA ORD 0.12742
Al 27 Cr 01 Mn 01 Nb 21 Ti 21 V 29 noHEA  ALTI3_D019 0.21799 BCC_B2#1 DISORD 0.69111 SIGMA ORD 0.09090
Al 23 Cr 01 Mn 01 Nb 21 Ti 21 V 33 noHEA  ALTI3_D019 0.16910 BCC_B2#1 DISORD 0.81208 SIGMA ORD 0.01882
Al 19 Cr 01 Mn 01 Nb 21 Ti 21 V 37 noHEA  ALTI3_D019 0.12380 BCC_B2#1 DISORD 0.87620
Al 15 Cr 01 Mn 01 Nb 21 Ti 21 V 41 noHEA  ALTI3_D019 0.06740 BCC_B2#1 DISORD 0.93260
Al 11 Cr 01 Mn 01 Nb 21 Ti 21 V 45   HEA  BCC_B2#1 DISORD 1.00000
Al 07 Cr 01 Mn 01 Nb 21 Ti 21 V 49   HEA  BCC_B2#1 DISORD 1.00000
Al 47 Cr 01 Mn 01 Nb 21 Ti 25 V 05 noHEA  ALTI_L10#2 0.56126 BCC_B2#1 DISORD 0.12670 BCT_D022 0.02006 SIGMA ORD 0.29197
Al 43 Cr 01 Mn 01 Nb 21 Ti 25 V 09 noHEA  ALTI_L10#2 0.52209 BCC_B2#1 DISORD 0.20590 SIGMA ORD 0.27200
Al 39 Cr 01 Mn 01 Nb 21 Ti 25 V 13 noHEA  ALTI_L10#2 0.47101 BCC_B2#1 DISORD 0.29624 SIGMA ORD 0.23275
Al 35 Cr 01 Mn 01 Nb 21 Ti 25 V 17 noHEA  ALTI3_D019 0.05976 ALTI_L10#2 0.34346 BCC_B2#1 DISORD 0.41333 SIGMA ORD 0.18344
Al 31 Cr 01 Mn 01 Nb 21 Ti 25 V 21 noHEA  ALTI3_D019 0.21785 ALTI_L10#2 0.12129 BCC_B2#1 DISORD 0.50559 SIGMA ORD 0.15527
Al 27 Cr 01 Mn 01 Nb 21 Ti 25 V 25 noHEA  ALTI3_D019 0.28310 BCC_B2#1 DISORD 0.60648 SIGMA ORD 0.11042
Al 23 Cr 01 Mn 01 Nb 21 Ti 25 V 29 noHEA  ALTI3_D019 0.23162 BCC_B2#1 DISORD 0.73313 SIGMA ORD 0.03525
Al 19 Cr 01 Mn 01 Nb 21 Ti 25 V 33 noHEA  ALTI3_D019 0.17972 BCC_B2#1 DISORD 0.82028
Al 15 Cr 01 Mn 01 Nb 21 Ti 25 V 37 noHEA  ALTI3_D019 0.11754 BCC_B2#1 DISORD 0.88246
Al 11 Cr 01 Mn 01 Nb 21 Ti 25 V 41 noHEA  ALTI3_D019 0.01983 BCC_B2#1 DISORD 0.98017
Al 07 Cr 01 Mn 01 Nb 21 Ti 25 V 45   HEA  BCC_B2#1 DISORD 1.00000
Al 03 Cr 01 Mn 01 Nb 21 Ti 25 V 49   HEA  BCC_B2#1 DISORD 1.00000
Al 47 Cr 01 Mn 01 Nb 21 Ti 29 V 01 noHEA  AL8MN5 0.01150 ALTI_L10#2 0.64036 BCC_B2#1 DISORD 0.02889 SIGMA ORD 0.31925
Al 43 Cr 01 Mn 01 Nb 21 Ti 29 V 05 noHEA  ALTI_L10#2 0.59159 BCC_B2#1 DISORD 0.11650 SIGMA ORD 0.29191
Al 39 Cr 01 Mn 01 Nb 21 Ti 29 V 09 noHEA  ALTI3_D019 0.00726 ALTI_L10#2 0.52340 BCC_B2#1 DISORD 0.22599 SIGMA ORD 0.24335
Al 35 Cr 01 Mn 01 Nb 21 Ti 29 V 13 noHEA  ALTI3_D019 0.16555 ALTI_L10#2 0.30019 BCC_B2#1 DISORD 0.32133 SIGMA ORD 0.21294
Al 31 Cr 01 Mn 01 Nb 21 Ti 29 V 17 noHEA  ALTI3_D019 0.32370 ALTI_L10#2 0.07766 BCC_B2#1 DISORD 0.41481 SIGMA ORD 0.18383
Al 27 Cr 01 Mn 01 Nb 21 Ti 29 V 21 noHEA  ALTI3_D019 0.34718 BCC_B2#1 DISORD 0.52333 SIGMA ORD 0.12949
Al 23 Cr 01 Mn 01 Nb 21 Ti 29 V 25 noHEA  ALTI3_D019 0.29333 BCC_B2#1 DISORD 0.65558 SIGMA ORD 0.05108
Al 19 Cr 01 Mn 01 Nb 21 Ti 29 V 29 noHEA  ALTI3_D019 0.23479 BCC_B2#1 DISORD 0.76521
Al 15 Cr 01 Mn 01 Nb 21 Ti 29 V 33 noHEA  ALTI3_D019 0.16558 BCC_B2#1 DISORD 0.83442
Al 11 Cr 01 Mn 01 Nb 21 Ti 29 V 37 noHEA  ALTI3_D019 0.05462 BCC_B2#1 DISORD 0.94538
Al 07 Cr 01 Mn 01 Nb 21 Ti 29 V 41   HEA  BCC_B2#1 DISORD 1.00000
Al 03 Cr 01 Mn 01 Nb 21 Ti 29 V 45   HEA  BCC_B2#1 DISORD 1.00000
Al 43 Cr 01 Mn 01 Nb 21 Ti 33 V 01 noHEA  ALTI_L10#2 0.66269 BCC_B2#1 DISORD 0.02508 SIGMA ORD 0.31223
Al 39 Cr 01 Mn 01 Nb 21 Ti 33 V 05 noHEA  ALTI3_D019 0.11191 ALTI_L10#2 0.48265 BCC_B2#1 DISORD 0.12956 SIGMA ORD 0.27589
Al 35 Cr 01 Mn 01 Nb 21 Ti 33 V 09 noHEA  ALTI3_D019 0.27147 ALTI_L10#2 0.25684 BCC_B2#1 DISORD 0.22785 SIGMA ORD 0.24385
Al 31 Cr 01 Mn 01 Nb 21 Ti 33 V 13 noHEA  ALTI3_D019 0.43000 ALTI_L10#2 0.03333 BCC_B2#1 DISORD 0.32322 SIGMA ORD 0.21344
Al 27 Cr 01 Mn 01 Nb 21 Ti 33 V 17 noHEA  ALTI3_D019 0.41018 BCC_B2#1 DISORD 0.44169 SIGMA ORD 0.14813
Al 23 Cr 01 Mn 01 Nb 21 Ti 33 V 21 noHEA  ALTI3_D019 0.35426 BCC_B2#1 DISORD 0.57956 SIGMA ORD 0.06618
Al 19 Cr 01 Mn 01 Nb 21 Ti 33 V 25 noHEA  ALTI3_D019 0.28893 BCC_B2#1 DISORD 0.71107
Al 15 Cr 01 Mn 01 Nb 21 Ti 33 V 29 noHEA  ALTI3_D019 0.21095 BCC_B2#1 DISORD 0.78905
Al 11 Cr 01 Mn 01 Nb 21 Ti 33 V 33 noHEA  ALTI3_D019 0.08455 BCC_B2#1 DISORD 0.91545
Al 07 Cr 01 Mn 01 Nb 21 Ti 33 V 37   HEA  BCC_B2#1 DISORD 1.00000
Al 03 Cr 01 Mn 01 Nb 21 Ti 33 V 41   HEA  BCC_B2#1 DISORD 1.00000
Al 39 Cr 01 Mn 01 Nb 21 Ti 37 V 01 noHEA  ALTI3_D019 0.21013 ALTI_L10#2 0.45229 BCC_B2#1 DISORD 0.02784 SIGMA ORD 0.30974
Al 35 Cr 01 Mn 01 Nb 21 Ti 37 V 05 noHEA  ALTI3_D019 0.37629 ALTI_L10#2 0.21515 BCC_B2#1 DISORD 0.13217 SIGMA ORD 0.27639
Al 31 Cr 01 Mn 01 Nb 21 Ti 37 V 09 noHEA  ALTI3_D019 0.52562 BCC_B2#1 DISORD 0.23140 SIGMA ORD 0.24298
Al 27 Cr 01 Mn 01 Nb 21 Ti 37 V 13 noHEA  ALTI3_D019 0.47203 BCC_B2#1 DISORD 0.36152 SIGMA ORD 0.16645
Al 23 Cr 01 Mn 01 Nb 21 Ti 37 V 17 noHEA  ALTI3_D019 0.41444 BCC_B2#1 DISORD 0.50528 SIGMA ORD 0.08028
Al 19 Cr 01 Mn 01 Nb 21 Ti 37 V 21 noHEA  ALTI3_D019 0.34205 BCC_B2#1 DISORD 0.65795
Al 15 Cr 01 Mn 01 Nb 21 Ti 37 V 25 noHEA  ALTI3_D019 0.25286 BCC_B2#1 DISORD 0.74714
Al 11 Cr 01 Mn 01 Nb 21 Ti 37 V 29 noHEA  ALTI3_D019 0.10923 BCC_B2#1 DISORD 0.89077
Al 07 Cr 01 Mn 01 Nb 21 Ti 37 V 33   HEA  BCC_B2#1 DISORD 1.00000
Al 03 Cr 01 Mn 01 Nb 21 Ti 37 V 37   HEA  BCC_B2#1 DISORD 1.00000
Al 35 Cr 01 Mn 01 Nb 21 Ti 41 V 01 noHEA  ALTI3_D019 0.47113 ALTI_L10#2 0.18794 BCC_B2#1 DISORD 0.03135 SIGMA ORD 0.30957
Al 31 Cr 01 Mn 01 Nb 21 Ti 41 V 05 noHEA  ALTI3_D019 0.58888 BCC_B2#1 DISORD 0.13999 SIGMA ORD 0.27114
Al 27 Cr 01 Mn 01 Nb 21 Ti 41 V 09 noHEA  ALTI3_D019 0.53269 BCC_B2#1 DISORD 0.28219 SIGMA ORD 0.18512
Al 23 Cr 01 Mn 01 Nb 21 Ti 41 V 13 noHEA  ALTI3_D019 0.47397 BCC_B2#1 DISORD 0.43304 SIGMA ORD 0.09299
Al 19 Cr 01 Mn 01 Nb 21 Ti 41 V 17 noHEA  ALTI3_D019 0.39406 BCC_B2#1 DISORD 0.60556 SIGMA ORD 0.00038
Al 15 Cr 01 Mn 01 Nb 21 Ti 41 V 21 noHEA  ALTI3_D019 0.29052 BCC_B2#1 DISORD 0.70948
Al 11 Cr 01 Mn 01 Nb 21 Ti 41 V 25 noHEA  ALTI3_D019 0.12871 BCC_B2#1 DISORD 0.87129
Al 07 Cr 01 Mn 01 Nb 21 Ti 41 V 29   HEA  BCC_B2#1 DISORD 1.00000
Al 03 Cr 01 Mn 01 Nb 21 Ti 41 V 33   HEA  BCC_B2#1 DISORD 1.00000
Al 31 Cr 01 Mn 01 Nb 21 Ti 45 V 01 noHEA  ALTI3_D019 0.65422 BCC_B2#1 DISORD 0.04005 SIGMA ORD 0.30574
Al 27 Cr 01 Mn 01 Nb 21 Ti 45 V 05 noHEA  ALTI3_D019 0.59256 BCC_B2#1 DISORD 0.20059 SIGMA ORD 0.20685
Al 23 Cr 01 Mn 01 Nb 21 Ti 45 V 09 noHEA  ALTI3_D019 0.53312 BCC_B2#1 DISORD 0.36313 SIGMA ORD 0.10375
Al 19 Cr 01 Mn 01 Nb 21 Ti 45 V 13 noHEA  ALTI3_D019 0.44698 BCC_B2#1 DISORD 0.54159 SIGMA ORD 0.01142
Al 15 Cr 01 Mn 01 Nb 21 Ti 45 V 17 noHEA  ALTI3_D019 0.32340 BCC_B2#1 DISORD 0.67660
Al 11 Cr 01 Mn 01 Nb 21 Ti 45 V 21 noHEA  ALTI3_D019 0.14363 BCC_B2#1 DISORD 0.85637
Al 07 Cr 01 Mn 01 Nb 21 Ti 45 V 25   HEA  BCC_B2#1 DISORD 1.00000
Al 03 Cr 01 Mn 01 Nb 21 Ti 45 V 29   HEA  BCC_B2#1 DISORD 1.00000
Al 27 Cr 01 Mn 01 Nb 21 Ti 49 V 01 noHEA  ALTI3_D019 0.65525 BCC_B2#1 DISORD 0.09809 SIGMA ORD 0.24665
Al 23 Cr 01 Mn 01 Nb 21 Ti 49 V 05 noHEA  ALTI3_D019 0.59279 BCC_B2#1 DISORD 0.29512 SIGMA ORD 0.11209
Al 19 Cr 01 Mn 01 Nb 21 Ti 49 V 09 noHEA  ALTI3_D019 0.49817 BCC_B2#1 DISORD 0.48011 SIGMA ORD 0.02172
Al 15 Cr 01 Mn 01 Nb 21 Ti 49 V 13 noHEA  ALTI3_D019 0.35187 BCC_B2#1 DISORD 0.64813
Al 11 Cr 01 Mn 01 Nb 21 Ti 49 V 17 noHEA  ALTI3_D019 0.15536 BCC_B2#1 DISORD 0.84464
Al 07 Cr 01 Mn 01 Nb 21 Ti 49 V 21   HEA  BCC_B2#1 DISORD 1.00000
Al 03 Cr 01 Mn 01 Nb 21 Ti 49 V 25   HEA  BCC_B2#1 DISORD 1.00000
Al 47 Cr 01 Mn 01 Nb 25 Ti 01 V 25 noHEA  BCC_B2#1 DISORD 0.56896 BCT_D022 0.28917 SIGMA ORD 0.14188
Al 43 Cr 01 Mn 01 Nb 25 Ti 01 V 29 noHEA  BCC_B2#1 DISORD 0.66910 BCT_D022 0.18137 SIGMA ORD 0.14953
Al 39 Cr 01 Mn 01 Nb 25 Ti 01 V 33 noHEA  BCC_B2#1 DISORD 0.77022 BCT_D022 0.07356 SIGMA ORD 0.15622
Al 35 Cr 01 Mn 01 Nb 25 Ti 01 V 37 noHEA  BCC_B2#1 DISORD 0.83920 SIGMA ORD 0.16080
Al 31 Cr 01 Mn 01 Nb 25 Ti 01 V 41 noHEA  BCC_B2#1 DISORD 0.85146 SIGMA ORD 0.14854
Al 27 Cr 01 Mn 01 Nb 25 Ti 01 V 45 noHEA  BCC_B2#1 DISORD 0.88607 SIGMA ORD 0.11393
Al 23 Cr 01 Mn 01 Nb 25 Ti 01 V 49 noHEA  BCC_B2#1 DISORD 0.94011 SIGMA ORD 0.05989
Al 47 Cr 01 Mn 01 Nb 25 Ti 05 V 21 noHEA  ALTI_L10 0.08549 BCC_B2#1 DISORD 0.48535 BCT_D022 0.25024 SIGMA ORD 0.17891
Al 43 Cr 01 Mn 01 Nb 25 Ti 05 V 25 noHEA  ALTI_L10 0.08793 BCC_B2#1 DISORD 0.58477 BCT_D022 0.14103 SIGMA ORD 0.18627
Al 39 Cr 01 Mn 01 Nb 25 Ti 05 V 29 noHEA  ALTI_L10 0.09033 BCC_B2#1 DISORD 0.68467 BCT_D022 0.03182 SIGMA ORD 0.19319
Al 35 Cr 01 Mn 01 Nb 25 Ti 05 V 33 noHEA  ALTI_L10 0.07459 BCC_B2#1 DISORD 0.74110 SIGMA ORD 0.18431
Al 31 Cr 01 Mn 01 Nb 25 Ti 05 V 37 noHEA  ALTI_L10#2 0.04003 BCC_B2#1 DISORD 0.81004 SIGMA ORD 0.14993
Al 27 Cr 01 Mn 01 Nb 25 Ti 05 V 41 noHEA  BCC_B2#1 DISORD 0.90098 SIGMA ORD 0.09902
Al 23 Cr 01 Mn 01 Nb 25 Ti 05 V 45 noHEA  BCC_B2#1 DISORD 0.95509 SIGMA ORD 0.04491
Al 19 Cr 01 Mn 01 Nb 25 Ti 05 V 49   HEA  BCC_B2#1 DISORD 1.00000
Al 47 Cr 01 Mn 01 Nb 25 Ti 09 V 17 noHEA  ALTI_L10 0.18101 BCC_B2#1 DISORD 0.39541 BCT_D022 0.20549 SIGMA ORD 0.21809
Al 43 Cr 01 Mn 01 Nb 25 Ti 09 V 21 noHEA  ALTI_L10 0.18341 BCC_B2#1 DISORD 0.49453 BCT_D022 0.09632 SIGMA ORD 0.22573
Al 39 Cr 01 Mn 01 Nb 25 Ti 09 V 25 noHEA  ALTI_L10 0.18248 BCC_B2#1 DISORD 0.58706 SIGMA ORD 0.23046
Al 35 Cr 01 Mn 01 Nb 25 Ti 09 V 29 noHEA  ALTI_L10 0.15208 BCC_B2#1 DISORD 0.64133 SIGMA ORD 0.20659
Al 31 Cr 01 Mn 01 Nb 25 Ti 09 V 33 noHEA  ALTI_L10#2 0.10630 BCC_B2#1 DISORD 0.73368 SIGMA ORD 0.16002
Al 27 Cr 01 Mn 01 Nb 25 Ti 09 V 37 noHEA  ALTI_L10#2 0.03288 BCC_B2#1 DISORD 0.87161 SIGMA ORD 0.09551
Al 23 Cr 01 Mn 01 Nb 25 Ti 09 V 41 noHEA  BCC_B2#1 DISORD 0.96623 SIGMA ORD 0.03377
Al 19 Cr 01 Mn 01 Nb 25 Ti 09 V 45   HEA  BCC_B2#1 DISORD 1.00000
Al 15 Cr 01 Mn 01 Nb 25 Ti 09 V 49   HEA  BCC_B2#1 DISORD 1.00000
Al 47 Cr 01 Mn 01 Nb 25 Ti 13 V 13 noHEA  ALTI_L10 0.27651 BCC_B2#1 DISORD 0.30540 BCT_D022 0.16069 SIGMA ORD 0.25740
Al 43 Cr 01 Mn 01 Nb 25 Ti 13 V 17 noHEA  ALTI_L10 0.27888 BCC_B2#1 DISORD 0.40412 BCT_D022 0.05159 SIGMA ORD 0.26541
Al 39 Cr 01 Mn 01 Nb 25 Ti 13 V 21 noHEA  ALTI_L10#2 0.26303 BCC_B2#1 DISORD 0.47896 SIGMA ORD 0.25800
Al 35 Cr 01 Mn 01 Nb 25 Ti 13 V 25 noHEA  ALTI_L10#2 0.22404 BCC_B2#1 DISORD 0.55289 SIGMA ORD 0.22307
Al 31 Cr 01 Mn 01 Nb 25 Ti 13 V 29 noHEA  ALTI_L10#2 0.16415 BCC_B2#1 DISORD 0.67182 SIGMA ORD 0.16403
Al 27 Cr 01 Mn 01 Nb 25 Ti 13 V 33 noHEA  ALTI3_D019 0.08938 ALTI_L10#2 0.00311 BCC_B2#1 DISORD 0.78904 SIGMA ORD 0.11847
Al 23 Cr 01 Mn 01 Nb 25 Ti 13 V 37 noHEA  ALTI3_D019 0.04799 BCC_B2#1 DISORD 0.90866 SIGMA ORD 0.04335
Al 19 Cr 01 Mn 01 Nb 25 Ti 13 V 41 noHEA  ALTI3_D019 0.00257 BCC_B2#1 DISORD 0.99743
Al 15 Cr 01 Mn 01 Nb 25 Ti 13 V 45   HEA  BCC_B2#1 DISORD 1.00000
Al 11 Cr 01 Mn 01 Nb 25 Ti 13 V 49   HEA  BCC_B2#1 DISORD 1.00000
Al 47 Cr 01 Mn 01 Nb 25 Ti 17 V 09 noHEA  ALTI_L10 0.37202 BCC_B2#1 DISORD 0.21544 BCT_D022 0.11580 SIGMA ORD 0.29674
Al 43 Cr 01 Mn 01 Nb 25 Ti 17 V 13 noHEA  ALTI_L10 0.37435 BCC_B2#1 DISORD 0.31354 BCT_D022 0.00684 SIGMA ORD 0.30527
Al 39 Cr 01 Mn 01 Nb 25 Ti 17 V 17 noHEA  ALTI_L10#2 0.33817 BCC_B2#1 DISORD 0.38137 SIGMA ORD 0.28046
Al 35 Cr 01 Mn 01 Nb 25 Ti 17 V 21 noHEA  ALTI_L10#2 0.28917 BCC_B2#1 DISORD 0.47766 SIGMA ORD 0.23317
Al 31 Cr 01 Mn 01 Nb 25 Ti 17 V 25 noHEA  ALTI3_D019 0.03782 ALTI_L10#2 0.18040 BCC_B2#1 DISORD 0.60773 SIGMA ORD 0.17405
Al 27 Cr 01 Mn 01 Nb 25 Ti 17 V 29 noHEA  ALTI3_D019 0.15850 BCC_B2#1 DISORD 0.70354 SIGMA ORD 0.13796
Al 23 Cr 01 Mn 01 Nb 25 Ti 17 V 33 noHEA  ALTI3_D019 0.11150 BCC_B2#1 DISORD 0.82998 SIGMA ORD 0.05852
Al 19 Cr 01 Mn 01 Nb 25 Ti 17 V 37 noHEA  ALTI3_D019 0.06013 BCC_B2#1 DISORD 0.93987
Al 15 Cr 01 Mn 01 Nb 25 Ti 17 V 41 noHEA  ALTI3_D019 0.00663 BCC_B2#1 DISORD 0.99337
Al 11 Cr 01 Mn 01 Nb 25 Ti 17 V 45   HEA  BCC_B2#1 DISORD 1.00000
Al 07 Cr 01 Mn 01 Nb 25 Ti 17 V 49   HEA  BCC_B2#1 DISORD 1.00000
Al 47 Cr 01 Mn 01 Nb 25 Ti 21 V 05 noHEA  ALTI_L10#2 0.46779 BCC_B2#1 DISORD 0.12527 BCT_D022 0.07173 SIGMA ORD 0.33521
Al 43 Cr 01 Mn 01 Nb 25 Ti 21 V 09 noHEA  ALTI_L10#2 0.45393 BCC_B2#1 DISORD 0.21352 SIGMA ORD 0.33255
Al 39 Cr 01 Mn 01 Nb 25 Ti 21 V 13 noHEA  ALTI_L10#2 0.40817 BCC_B2#1 DISORD 0.29334 SIGMA ORD 0.29849
Al 35 Cr 01 Mn 01 Nb 25 Ti 21 V 17 noHEA  ALTI_L10#2 0.34542 BCC_B2#1 DISORD 0.41815 SIGMA ORD 0.23643
Al 31 Cr 01 Mn 01 Nb 25 Ti 21 V 21 noHEA  ALTI3_D019 0.14429 ALTI_L10#2 0.13599 BCC_B2#1 DISORD 0.51665 SIGMA ORD 0.20308
Al 27 Cr 01 Mn 01 Nb 25 Ti 21 V 25 noHEA  ALTI3_D019 0.22371 BCC_B2#1 DISORD 0.62012 SIGMA ORD 0.15617
Al 23 Cr 01 Mn 01 Nb 25 Ti 21 V 29 noHEA  ALTI3_D019 0.17413 BCC_B2#1 DISORD 0.75299 SIGMA ORD 0.07288
Al 19 Cr 01 Mn 01 Nb 25 Ti 21 V 33 noHEA  ALTI3_D019 0.11698 BCC_B2#1 DISORD 0.88302
Al 15 Cr 01 Mn 01 Nb 25 Ti 21 V 37 noHEA  ALTI3_D019 0.05832 BCC_B2#1 DISORD 0.94168
Al 11 Cr 01 Mn 01 Nb 25 Ti 21 V 41   HEA  BCC_B2#1 DISORD 1.00000
Al 07 Cr 01 Mn 01 Nb 25 Ti 21 V 45   HEA  BCC_B2#1 DISORD 1.00000
Al 03 Cr 01 Mn 01 Nb 25 Ti 21 V 49   HEA  BCC_B2#1 DISORD 1.00000
Al 47 Cr 01 Mn 01 Nb 25 Ti 25 V 01 noHEA  AL8MN5 0.01443 ALTI_L10#2 0.55709 BCC_B2#1 DISORD 0.02837 BCT_D022 0.02850 SIGMA ORD 0.37160
Al 43 Cr 01 Mn 01 Nb 25 Ti 25 V 05 noHEA  ALTI_L10#2 0.52615 BCC_B2#1 DISORD 0.11964 SIGMA ORD 0.35421
Al 39 Cr 01 Mn 01 Nb 25 Ti 25 V 09 noHEA  ALTI_L10#2 0.47297 BCC_B2#1 DISORD 0.21517 SIGMA ORD 0.31186
Al 35 Cr 01 Mn 01 Nb 25 Ti 25 V 13 noHEA  ALTI3_D019 0.09483 ALTI_L10#2 0.31134 BCC_B2#1 DISORD 0.32932 SIGMA ORD 0.26452
Al 31 Cr 01 Mn 01 Nb 25 Ti 25 V 17 noHEA  ALTI3_D019 0.25142 ALTI_L10#2 0.09070 BCC_B2#1 DISORD 0.42459 SIGMA ORD 0.23329
Al 27 Cr 01 Mn 01 Nb 25 Ti 25 V 21 noHEA  ALTI3_D019 0.28775 BCC_B2#1 DISORD 0.53857 SIGMA ORD 0.17368
Al 23 Cr 01 Mn 01 Nb 25 Ti 25 V 25 noHEA  ALTI3_D019 0.23589 BCC_B2#1 DISORD 0.67781 SIGMA ORD 0.08630
Al 19 Cr 01 Mn 01 Nb 25 Ti 25 V 29 noHEA  ALTI3_D019 0.17311 BCC_B2#1 DISORD 0.82689
Al 15 Cr 01 Mn 01 Nb 25 Ti 25 V 33 noHEA  ALTI3_D019 0.10835 BCC_B2#1 DISORD 0.89165
Al 11 Cr 01 Mn 01 Nb 25 Ti 25 V 37 noHEA  ALTI3_D019 0.00576 BCC_B2#1 DISORD 0.99424
Al 07 Cr 01 Mn 01 Nb 25 Ti 25 V 41   HEA  BCC_B2#1 DISORD 1.00000
Al 03 Cr 01 Mn 01 Nb 25 Ti 25 V 45   HEA  BCC_B2#1 DISORD 1.00000
Al 43 Cr 01 Mn 01 Nb 25 Ti 29 V 01 noHEA  ALTI_L10#2 0.59900 BCC_B2#1 DISORD 0.02678 SIGMA ORD 0.37422
Al 39 Cr 01 Mn 01 Nb 25 Ti 29 V 05 noHEA  ALTI3_D019 0.04500 ALTI_L10#2 0.48942 BCC_B2#1 DISORD 0.13262 SIGMA ORD 0.33295
Al 35 Cr 01 Mn 01 Nb 25 Ti 29 V 09 noHEA  ALTI3_D019 0.20262 ALTI_L10#2 0.26578 BCC_B2#1 DISORD 0.23351 SIGMA ORD 0.29808
Al 31 Cr 01 Mn 01 Nb 25 Ti 29 V 13 noHEA  ALTI3_D019 0.35935 ALTI_L10#2 0.04438 BCC_B2#1 DISORD 0.33119 SIGMA ORD 0.26508
Al 27 Cr 01 Mn 01 Nb 25 Ti 29 V 17 noHEA  ALTI3_D019 0.35057 BCC_B2#1 DISORD 0.45885 SIGMA ORD 0.19058
Al 23 Cr 01 Mn 01 Nb 25 Ti 29 V 21 noHEA  ALTI3_D019 0.29681 BCC_B2#1 DISORD 0.60457 SIGMA ORD 0.09861
Al 19 Cr 01 Mn 01 Nb 25 Ti 29 V 25 noHEA  ALTI3_D019 0.23012 BCC_B2#1 DISORD 0.76256 SIGMA ORD 0.00733
Al 15 Cr 01 Mn 01 Nb 25 Ti 29 V 29 noHEA  ALTI3_D019 0.15633 BCC_B2#1 DISORD 0.84367
Al 11 Cr 01 Mn 01 Nb 25 Ti 29 V 33 noHEA  ALTI3_D019 0.03971 BCC_B2#1 DISORD 0.96029
Al 07 Cr 01 Mn 01 Nb 25 Ti 29 V 37   HEA  BCC_B2#1 DISORD 1.00000
Al 03 Cr 01 Mn 01 Nb 25 Ti 29 V 41   HEA  BCC_B2#1 DISORD 1.00000
Al 39 Cr 01 Mn 01 Nb 25 Ti 33 V 01 noHEA  ALTI3_D019 0.14524 ALTI_L10#2 0.45687 BCC_B2#1 DISORD 0.02839 SIGMA ORD 0.36950
Al 35 Cr 01 Mn 01 Nb 25 Ti 33 V 05 noHEA  ALTI3_D019 0.30948 ALTI_L10#2 0.22178 BCC_B2#1 DISORD 0.13524 SIGMA ORD 0.33349
Al 31 Cr 01 Mn 01 Nb 25 Ti 33 V 09 noHEA  ALTI3_D019 0.46520 BCC_B2#1 DISORD 0.23649 SIGMA ORD 0.29831
Al 27 Cr 01 Mn 01 Nb 25 Ti 33 V 13 noHEA  ALTI3_D019 0.41212 BCC_B2#1 DISORD 0.38065 SIGMA ORD 0.20723
Al 23 Cr 01 Mn 01 Nb 25 Ti 33 V 17 noHEA  ALTI3_D019 0.35696 BCC_B2#1 DISORD 0.53350 SIGMA ORD 0.10954
Al 19 Cr 01 Mn 01 Nb 25 Ti 33 V 21 noHEA  ALTI3_D019 0.28713 BCC_B2#1 DISORD 0.69470 SIGMA ORD 0.01817
Al 15 Cr 01 Mn 01 Nb 25 Ti 33 V 25 noHEA  ALTI3_D019 0.20167 BCC_B2#1 DISORD 0.79833
Al 11 Cr 01 Mn 01 Nb 25 Ti 33 V 29 noHEA  ALTI3_D019 0.06877 BCC_B2#1 DISORD 0.93123
Al 07 Cr 01 Mn 01 Nb 25 Ti 33 V 33   HEA  BCC_B2#1 DISORD 1.00000
Al 03 Cr 01 Mn 01 Nb 25 Ti 33 V 37   HEA  BCC_B2#1 DISORD 1.00000
Al 35 Cr 01 Mn 01 Nb 25 Ti 37 V 01 noHEA  ALTI3_D019 0.40653 ALTI_L10#2 0.19211 BCC_B2#1 DISORD 0.03205 SIGMA ORD 0.36931
Al 31 Cr 01 Mn 01 Nb 25 Ti 37 V 05 noHEA  ALTI3_D019 0.52831 BCC_B2#1 DISORD 0.14391 SIGMA ORD 0.32778
Al 27 Cr 01 Mn 01 Nb 25 Ti 37 V 09 noHEA  ALTI3_D019 0.47251 BCC_B2#1 DISORD 0.30272 SIGMA ORD 0.22477
Al 23 Cr 01 Mn 01 Nb 25 Ti 37 V 13 noHEA  ALTI3_D019 0.41647 BCC_B2#1 DISORD 0.46471 SIGMA ORD 0.11881
Al 19 Cr 01 Mn 01 Nb 25 Ti 37 V 17 noHEA  ALTI3_D019 0.34316 BCC_B2#1 DISORD 0.62868 SIGMA ORD 0.02816
Al 15 Cr 01 Mn 01 Nb 25 Ti 37 V 21 noHEA  ALTI3_D019 0.24371 BCC_B2#1 DISORD 0.75629
Al 11 Cr 01 Mn 01 Nb 25 Ti 37 V 25 noHEA  ALTI3_D019 0.09267 BCC_B2#1 DISORD 0.90733
Al 07 Cr 01 Mn 01 Nb 25 Ti 37 V 29   HEA  BCC_B2#1 DISORD 1.00000
Al 03 Cr 01 Mn 01 Nb 25 Ti 37 V 33   HEA  BCC_B2#1 DISORD 1.00000
Al 31 Cr 01 Mn 01 Nb 25 Ti 41 V 01 noHEA  ALTI3_D019 0.59315 BCC_B2#1 DISORD 0.04204 SIGMA ORD 0.36481
Al 27 Cr 01 Mn 01 Nb 25 Ti 41 V 05 noHEA  ALTI3_D019 0.53229 BCC_B2#1 DISORD 0.22111 SIGMA ORD 0.24660
Al 23 Cr 01 Mn 01 Nb 25 Ti 41 V 09 noHEA  ALTI3_D019 0.47573 BCC_B2#1 DISORD 0.39806 SIGMA ORD 0.12621
Al 19 Cr 01 Mn 01 Nb 25 Ti 41 V 13 noHEA  ALTI3_D019 0.39820 BCC_B2#1 DISORD 0.56465 SIGMA ORD 0.03715
Al 15 Cr 01 Mn 01 Nb 25 Ti 41 V 17 noHEA  ALTI3_D019 0.28182 BCC_B2#1 DISORD 0.71818
Al 11 Cr 01 Mn 01 Nb 25 Ti 41 V 21 noHEA  ALTI3_D019 0.11162 BCC_B2#1 DISORD 0.88838
Al 07 Cr 01 Mn 01 Nb 25 Ti 41 V 25   HEA  BCC_B2#1 DISORD 1.00000
Al 03 Cr 01 Mn 01 Nb 25 Ti 41 V 29   HEA  BCC_B2#1 DISORD 1.00000
Al 27 Cr 01 Mn 01 Nb 25 Ti 45 V 01 noHEA  ALTI3_D019 0.59521 BCC_B2#1 DISORD 0.11592 CR3SI_A15 0.00225 SIGMA ORD 0.28662
Al 23 Cr 01 Mn 01 Nb 25 Ti 45 V 05 noHEA  ALTI3_D019 0.53572 BCC_B2#1 DISORD 0.33228 SIGMA ORD 0.13200
Al 19 Cr 01 Mn 01 Nb 25 Ti 45 V 09 noHEA  ALTI3_D019 0.45240 BCC_B2#1 DISORD 0.50255 SIGMA ORD 0.04505
Al 15 Cr 01 Mn 01 Nb 25 Ti 45 V 13 noHEA  ALTI3_D019 0.31588 BCC_B2#1 DISORD 0.68412
Al 11 Cr 01 Mn 01 Nb 25 Ti 45 V 17 noHEA  ALTI3_D019 0.12651 BCC_B2#1 DISORD 0.87349
Al 07 Cr 01 Mn 01 Nb 25 Ti 45 V 21   HEA  BCC_B2#1 DISORD 1.00000
Al 03 Cr 01 Mn 01 Nb 25 Ti 45 V 25   HEA  BCC_B2#1 DISORD 1.00000
Al 23 Cr 01 Mn 01 Nb 25 Ti 49 V 01 noHEA  ALTI3_D019 0.60138 BCC_B2#1 DISORD 0.25140 CR3SI_A15 0.01257 SIGMA ORD 0.13465
Al 19 Cr 01 Mn 01 Nb 25 Ti 49 V 05 noHEA  ALTI3_D019 0.50684 BCC_B2#1 DISORD 0.44120 SIGMA ORD 0.05196
Al 15 Cr 01 Mn 01 Nb 25 Ti 49 V 09 noHEA  ALTI3_D019 0.34697 BCC_B2#1 DISORD 0.65303
Al 11 Cr 01 Mn 01 Nb 25 Ti 49 V 13 noHEA  ALTI3_D019 0.13903 BCC_B2#1 DISORD 0.86097
Al 07 Cr 01 Mn 01 Nb 25 Ti 49 V 17   HEA  BCC_B2#1 DISORD 1.00000
Al 03 Cr 01 Mn 01 Nb 25 Ti 49 V 21   HEA  BCC_B2#1 DISORD 1.00000
Al 47 Cr 01 Mn 01 Nb 29 Ti 01 V 21 noHEA  BCC_B2#1 DISORD 0.48056 BCT_D022 0.29782 SIGMA ORD 0.22162
Al 43 Cr 01 Mn 01 Nb 29 Ti 01 V 25 noHEA  BCC_B2#1 DISORD 0.58073 BCT_D022 0.19003 SIGMA ORD 0.22924
Al 39 Cr 01 Mn 01 Nb 29 Ti 01 V 29 noHEA  BCC_B2#1 DISORD 0.68199 BCT_D022 0.08220 SIGMA ORD 0.23581
Al 35 Cr 01 Mn 01 Nb 29 Ti 01 V 33 noHEA  BCC_B2#1 DISORD 0.76024 SIGMA ORD 0.23976
Al 31 Cr 01 Mn 01 Nb 29 Ti 01 V 37 noHEA  BCC_B2#1 DISORD 0.77648 SIGMA ORD 0.22352
Al 27 Cr 01 Mn 01 Nb 29 Ti 01 V 41 noHEA  BCC_B2#1 DISORD 0.82012 SIGMA ORD 0.17988
Al 23 Cr 01 Mn 01 Nb 29 Ti 01 V 45 noHEA  BCC_B2#1 DISORD 0.88687 SIGMA ORD 0.11313
Al 19 Cr 01 Mn 01 Nb 29 Ti 01 V 49 noHEA  BCC_B2#1 DISORD 0.96245 SIGMA ORD 0.03755
Al 47 Cr 01 Mn 01 Nb 29 Ti 05 V 17 noHEA  ALTI_L10 0.08776 BCC_B2#1 DISORD 0.39467 BCT_D022 0.25748 SIGMA ORD 0.26009
Al 43 Cr 01 Mn 01 Nb 29 Ti 05 V 21 noHEA  ALTI_L10 0.09017 BCC_B2#1 DISORD 0.49397 BCT_D022 0.14831 SIGMA ORD 0.26756
Al 39 Cr 01 Mn 01 Nb 29 Ti 05 V 25 noHEA  ALTI_L10 0.09253 BCC_B2#1 DISORD 0.59380 BCT_D022 0.03911 SIGMA ORD 0.27456
Al 35 Cr 01 Mn 01 Nb 29 Ti 05 V 29 noHEA  ALTI_L10 0.07839 BCC_B2#1 DISORD 0.65674 SIGMA ORD 0.26487
Al 31 Cr 01 Mn 01 Nb 29 Ti 05 V 33 noHEA  ALTI_L10#2 0.04323 BCC_B2#1 DISORD 0.73146 SIGMA ORD 0.22531
Al 27 Cr 01 Mn 01 Nb 29 Ti 05 V 37 noHEA  BCC_B2#1 DISORD 0.83501 SIGMA ORD 0.16499
Al 23 Cr 01 Mn 01 Nb 29 Ti 05 V 41 noHEA  BCC_B2#1 DISORD 0.90163 SIGMA ORD 0.09837
Al 19 Cr 01 Mn 01 Nb 29 Ti 05 V 45 noHEA  BCC_B2#1 DISORD 0.97582 SIGMA ORD 0.02418
Al 15 Cr 01 Mn 01 Nb 29 Ti 05 V 49   HEA  BCC_B2#1 DISORD 1.00000
Al 47 Cr 01 Mn 01 Nb 29 Ti 09 V 13 noHEA  ALTI_L10 0.18324 BCC_B2#1 DISORD 0.30429 BCT_D022 0.21258 SIGMA ORD 0.29989
Al 43 Cr 01 Mn 01 Nb 29 Ti 09 V 17 noHEA  ALTI_L10 0.18561 BCC_B2#1 DISORD 0.40320 BCT_D022 0.10350 SIGMA ORD 0.30769
Al 39 Cr 01 Mn 01 Nb 29 Ti 09 V 21 noHEA  ALTI_L10 0.18647 BCC_B2#1 DISORD 0.49989 SIGMA ORD 0.31364
Al 35 Cr 01 Mn 01 Nb 29 Ti 09 V 25 noHEA  ALTI_L10#2 0.15576 BCC_B2#1 DISORD 0.55801 SIGMA ORD 0.28622
Al 31 Cr 01 Mn 01 Nb 29 Ti 09 V 29 noHEA  ALTI_L10#2 0.10812 BCC_B2#1 DISORD 0.65957 SIGMA ORD 0.23230
Al 27 Cr 01 Mn 01 Nb 29 Ti 09 V 33 noHEA  ALTI3_D019 0.01414 ALTI_L10#2 0.01975 BCC_B2#1 DISORD 0.80269 SIGMA ORD 0.16342
Al 23 Cr 01 Mn 01 Nb 29 Ti 09 V 37 noHEA  BCC_B2#1 DISORD 0.91244 SIGMA ORD 0.08756
Al 19 Cr 01 Mn 01 Nb 29 Ti 09 V 41 noHEA  BCC_B2#1 DISORD 0.98629 SIGMA ORD 0.01371
Al 15 Cr 01 Mn 01 Nb 29 Ti 09 V 45   HEA  BCC_B2#1 DISORD 1.00000
Al 11 Cr 01 Mn 01 Nb 29 Ti 09 V 49   HEA  BCC_B2#1 DISORD 1.00000
Al 47 Cr 01 Mn 01 Nb 29 Ti 13 V 09 noHEA  ALTI_L10 0.27871 BCC_B2#1 DISORD 0.21401 BCT_D022 0.16757 SIGMA ORD 0.33971
Al 43 Cr 01 Mn 01 Nb 29 Ti 13 V 13 noHEA  ALTI_L10 0.28106 BCC_B2#1 DISORD 0.31229 BCT_D022 0.05864 SIGMA ORD 0.34802
Al 39 Cr 01 Mn 01 Nb 29 Ti 13 V 17 noHEA  ALTI_L10#2 0.26692 BCC_B2#1 DISORD 0.39241 SIGMA ORD 0.34067
Al 35 Cr 01 Mn 01 Nb 29 Ti 13 V 21 noHEA  ALTI_L10#2 0.22673 BCC_B2#1 DISORD 0.47206 SIGMA ORD 0.30121
Al 31 Cr 01 Mn 01 Nb 29 Ti 13 V 25 noHEA  ALTI_L10#2 0.16356 BCC_B2#1 DISORD 0.60416 SIGMA ORD 0.23228
Al 27 Cr 01 Mn 01 Nb 29 Ti 13 V 29 noHEA  ALTI3_D019 0.09826 BCC_B2#1 DISORD 0.71597 SIGMA ORD 0.18577
Al 23 Cr 01 Mn 01 Nb 29 Ti 13 V 33 noHEA  ALTI3_D019 0.05300 BCC_B2#1 DISORD 0.84999 SIGMA ORD 0.09701
Al 19 Cr 01 Mn 01 Nb 29 Ti 13 V 37 noHEA  BCC_B2#1 DISORD 0.99391 SIGMA ORD 0.00609
Al 15 Cr 01 Mn 01 Nb 29 Ti 13 V 41   HEA  BCC_B2#1 DISORD 1.00000
Al 11 Cr 01 Mn 01 Nb 29 Ti 13 V 45   HEA  BCC_B2#1 DISORD 1.00000
Al 07 Cr 01 Mn 01 Nb 29 Ti 13 V 49   HEA  BCC_B2#1 DISORD 1.00000
Al 47 Cr 01 Mn 01 Nb 29 Ti 17 V 05 noHEA  ALTI_L10#2 0.37440 BCC_B2#1 DISORD 0.12380 BCT_D022 0.12314 SIGMA ORD 0.37866
Al 43 Cr 01 Mn 01 Nb 29 Ti 17 V 09 noHEA  ALTI_L10 0.37651 BCC_B2#1 DISORD 0.22133 BCT_D022 0.01374 SIGMA ORD 0.38842
Al 39 Cr 01 Mn 01 Nb 29 Ti 17 V 13 noHEA  ALTI_L10#2 0.34145 BCC_B2#1 DISORD 0.29585 SIGMA ORD 0.36269
Al 35 Cr 01 Mn 01 Nb 29 Ti 17 V 17 noHEA  ALTI_L10#2 0.29004 BCC_B2#1 DISORD 0.40121 SIGMA ORD 0.30875
Al 31 Cr 01 Mn 01 Nb 29 Ti 17 V 21 noHEA  ALTI3_D019 0.07198 ALTI_L10#2 0.14879 BCC_B2#1 DISORD 0.52756 SIGMA ORD 0.25167
Al 27 Cr 01 Mn 01 Nb 29 Ti 17 V 25 noHEA  ALTI3_D019 0.16358 BCC_B2#1 DISORD 0.63375 SIGMA ORD 0.20268
Al 23 Cr 01 Mn 01 Nb 29 Ti 17 V 29 noHEA  ALTI3_D019 0.11568 BCC_B2#1 DISORD 0.77529 SIGMA ORD 0.10903
Al 19 Cr 01 Mn 01 Nb 29 Ti 17 V 33 noHEA  ALTI3_D019 0.05789 BCC_B2#1 DISORD 0.92569 SIGMA ORD 0.01642
Al 15 Cr 01 Mn 01 Nb 29 Ti 17 V 37   HEA  BCC_B2#1 DISORD 1.00000
Al 11 Cr 01 Mn 01 Nb 29 Ti 17 V 41   HEA  BCC_B2#1 DISORD 1.00000
Al 07 Cr 01 Mn 01 Nb 29 Ti 17 V 45   HEA  BCC_B2#1 DISORD 1.00000
Al 03 Cr 01 Mn 01 Nb 29 Ti 17 V 49   HEA  BCC_B2#1 DISORD 1.00000
Al 47 Cr 01 Mn 01 Nb 29 Ti 21 V 01 noHEA  AL8MN5 0.01636 ALTI_L10#2 0.46256 BCC_B2#1 DISORD 0.02635 BCT_D022 0.07936 SIGMA ORD 0.41537
Al 43 Cr 01 Mn 01 Nb 29 Ti 21 V 05 noHEA  ALTI_L10#2 0.45858 BCC_B2#1 DISORD 0.12477 SIGMA ORD 0.41665
Al 39 Cr 01 Mn 01 Nb 29 Ti 21 V 09 noHEA  ALTI_L10#2 0.41059 BCC_B2#1 DISORD 0.20864 SIGMA ORD 0.38076
Al 35 Cr 01 Mn 01 Nb 29 Ti 21 V 13 noHEA  ALTI3_D019 0.02558 ALTI_L10#2 0.32055 BCC_B2#1 DISORD 0.33631 SIGMA ORD 0.31756
Al 31 Cr 01 Mn 01 Nb 29 Ti 21 V 17 noHEA  ALTI3_D019 0.18058 ALTI_L10#2 0.10173 BCC_B2#1 DISORD 0.43374 SIGMA ORD 0.28395
Al 27 Cr 01 Mn 01 Nb 29 Ti 21 V 21 noHEA  ALTI3_D019 0.22760 BCC_B2#1 DISORD 0.55365 SIGMA ORD 0.21875
Al 23 Cr 01 Mn 01 Nb 29 Ti 21 V 25 noHEA  ALTI3_D019 0.17744 BCC_B2#1 DISORD 0.70273 SIGMA ORD 0.11983
Al 19 Cr 01 Mn 01 Nb 29 Ti 21 V 29 noHEA  ALTI3_D019 0.11717 BCC_B2#1 DISORD 0.85610 SIGMA ORD 0.02672
Al 15 Cr 01 Mn 01 Nb 29 Ti 21 V 33 noHEA  ALTI3_D019 0.05096 BCC_B2#1 DISORD 0.94904
Al 11 Cr 01 Mn 01 Nb 29 Ti 21 V 37   HEA  BCC_B2#1 DISORD 1.00000
Al 07 Cr 01 Mn 01 Nb 29 Ti 21 V 41   HEA  BCC_B2#1 DISORD 1.00000
Al 03 Cr 01 Mn 01 Nb 29 Ti 21 V 45   HEA  BCC_B2#1 DISORD 1.00000
Al 43 Cr 01 Mn 01 Nb 29 Ti 25 V 01 noHEA  AL8MN5 0.00609 ALTI_L10#2 0.52941 BCC_B2#1 DISORD 0.02818 SIGMA ORD 0.43631
Al 39 Cr 01 Mn 01 Nb 29 Ti 25 V 05 noHEA  ALTI_L10#2 0.47487 BCC_B2#1 DISORD 0.12954 SIGMA ORD 0.39559
Al 35 Cr 01 Mn 01 Nb 29 Ti 25 V 09 noHEA  ALTI3_D019 0.13505 ALTI_L10#2 0.27312 BCC_B2#1 DISORD 0.23814 SIGMA ORD 0.35369
Al 31 Cr 01 Mn 01 Nb 29 Ti 25 V 13 noHEA  ALTI3_D019 0.29015 ALTI_L10#2 0.05350 BCC_B2#1 DISORD 0.33817 SIGMA ORD 0.31817
Al 27 Cr 01 Mn 01 Nb 29 Ti 25 V 17 noHEA  ALTI3_D019 0.29031 BCC_B2#1 DISORD 0.47548 SIGMA ORD 0.23421
Al 23 Cr 01 Mn 01 Nb 29 Ti 25 V 21 noHEA  ALTI3_D019 0.23833 BCC_B2#1 DISORD 0.63241 SIGMA ORD 0.12926
Al 19 Cr 01 Mn 01 Nb 29 Ti 25 V 25 noHEA  ALTI3_D019 0.17569 BCC_B2#1 DISORD 0.78802 SIGMA ORD 0.03629
Al 15 Cr 01 Mn 01 Nb 29 Ti 25 V 29 noHEA  ALTI3_D019 0.10119 BCC_B2#1 DISORD 0.89881
Al 11 Cr 01 Mn 01 Nb 29 Ti 25 V 33   HEA  BCC_B2#1 DISORD 1.00000
Al 07 Cr 01 Mn 01 Nb 29 Ti 25 V 37   HEA  BCC_B2#1 DISORD 1.00000
Al 03 Cr 01 Mn 01 Nb 29 Ti 25 V 41   HEA  BCC_B2#1 DISORD 1.00000
Al 39 Cr 01 Mn 01 Nb 29 Ti 29 V 01 noHEA  ALTI3_D019 0.08067 ALTI_L10#2 0.46104 BCC_B2#1 DISORD 0.02878 SIGMA ORD 0.42950
Al 35 Cr 01 Mn 01 Nb 29 Ti 29 V 05 noHEA  ALTI3_D019 0.24353 ALTI_L10#2 0.22736 BCC_B2#1 DISORD 0.13762 SIGMA ORD 0.39149
Al 31 Cr 01 Mn 01 Nb 29 Ti 29 V 09 noHEA  ALTI3_D019 0.40042 ALTI_L10 0.00435 BCC_B2#1 DISORD 0.24082 SIGMA ORD 0.35441
Al 27 Cr 01 Mn 01 Nb 29 Ti 29 V 13 noHEA  ALTI3_D019 0.35175 BCC_B2#1 DISORD 0.39859 SIGMA ORD 0.24966
Al 23 Cr 01 Mn 01 Nb 29 Ti 29 V 17 noHEA  ALTI3_D019 0.29845 BCC_B2#1 DISORD 0.56438 SIGMA ORD 0.13717
Al 19 Cr 01 Mn 01 Nb 29 Ti 29 V 21 noHEA  ALTI3_D019 0.23348 BCC_B2#1 DISORD 0.72148 SIGMA ORD 0.04504
Al 15 Cr 01 Mn 01 Nb 29 Ti 29 V 25 noHEA  ALTI3_D019 0.14949 BCC_B2#1 DISORD 0.85051
Al 11 Cr 01 Mn 01 Nb 29 Ti 29 V 29 noHEA  ALTI3_D019 0.02742 BCC_B2#1 DISORD 0.97258
Al 07 Cr 01 Mn 01 Nb 29 Ti 29 V 33   HEA  BCC_B2#1 DISORD 1.00000
Al 03 Cr 01 Mn 01 Nb 29 Ti 29 V 37   HEA  BCC_B2#1 DISORD 1.00000
Al 35 Cr 01 Mn 01 Nb 29 Ti 33 V 01 noHEA  ALTI3_D019 0.34225 ALTI_L10#2 0.19584 BCC_B2#1 DISORD 0.03262 SIGMA ORD 0.42929
Al 31 Cr 01 Mn 01 Nb 29 Ti 33 V 05 noHEA  ALTI3_D019 0.46763 BCC_B2#1 DISORD 0.14689 SIGMA ORD 0.38548
Al 27 Cr 01 Mn 01 Nb 29 Ti 33 V 09 noHEA  ALTI3_D019 0.41210 BCC_B2#1 DISORD 0.32136 SIGMA ORD 0.26653
Al 23 Cr 01 Mn 01 Nb 29 Ti 33 V 13 noHEA  ALTI3_D019 0.35803 BCC_B2#1 DISORD 0.49845 SIGMA ORD 0.14353
Al 19 Cr 01 Mn 01 Nb 29 Ti 33 V 17 noHEA  ALTI3_D019 0.29060 BCC_B2#1 DISORD 0.65657 SIGMA ORD 0.05284
Al 15 Cr 01 Mn 01 Nb 29 Ti 33 V 21 noHEA  ALTI3_D019 0.19536 BCC_B2#1 DISORD 0.80464
Al 11 Cr 01 Mn 01 Nb 29 Ti 33 V 25 noHEA  ALTI3_D019 0.05608 BCC_B2#1 DISORD 0.94392
Al 07 Cr 01 Mn 01 Nb 29 Ti 33 V 29   HEA  BCC_B2#1 DISORD 1.00000
Al 03 Cr 01 Mn 01 Nb 29 Ti 33 V 33   HEA  BCC_B2#1 DISORD 1.00000
Al 31 Cr 01 Mn 01 Nb 29 Ti 37 V 01 noHEA  ALTI3_D019 0.53199 BCC_B2#1 DISORD 0.04395 SIGMA ORD 0.42406
Al 27 Cr 01 Mn 01 Nb 29 Ti 37 V 05 noHEA  ALTI3_D019 0.47198 BCC_B2#1 DISORD 0.23965 SIGMA ORD 0.28837
Al 23 Cr 01 Mn 01 Nb 29 Ti 37 V 09 noHEA  ALTI3_D019 0.41749 BCC_B2#1 DISORD 0.43397 SIGMA ORD 0.14854
Al 19 Cr 01 Mn 01 Nb 29 Ti 37 V 13 noHEA  ALTI3_D019 0.34718 BCC_B2#1 DISORD 0.59328 SIGMA ORD 0.05954
Al 15 Cr 01 Mn 01 Nb 29 Ti 37 V 17 noHEA  ALTI3_D019 0.23828 BCC_B2#1 DISORD 0.76172
Al 11 Cr 01 Mn 01 Nb 29 Ti 37 V 21 noHEA  ALTI3_D019 0.07976 BCC_B2#1 DISORD 0.92024
Al 07 Cr 01 Mn 01 Nb 29 Ti 37 V 25   HEA  BCC_B2#1 DISORD 1.00000
Al 03 Cr 01 Mn 01 Nb 29 Ti 37 V 29   HEA  BCC_B2#1 DISORD 1.00000
Al 27 Cr 01 Mn 01 Nb 29 Ti 41 V 01 noHEA  ALTI3_D019 0.54049 BCC_B2#1 DISORD 0.11412 C14_LAVES 0.00025 CR3SI_A15 0.03400 SIGMA ORD 0.31114
Al 23 Cr 01 Mn 01 Nb 29 Ti 41 V 05 noHEA  ALTI3_D019 0.47780 BCC_B2#1 DISORD 0.36923 SIGMA ORD 0.15297
Al 19 Cr 01 Mn 01 Nb 29 Ti 41 V 09 noHEA  ALTI3_D019 0.40357 BCC_B2#1 DISORD 0.53142 SIGMA ORD 0.06502
Al 15 Cr 01 Mn 01 Nb 29 Ti 41 V 13 noHEA  ALTI3_D019 0.27797 BCC_B2#1 DISORD 0.72203
Al 11 Cr 01 Mn 01 Nb 29 Ti 41 V 17 noHEA  ALTI3_D019 0.09888 BCC_B2#1 DISORD 0.90112
Al 07 Cr 01 Mn 01 Nb 29 Ti 41 V 21   HEA  BCC_B2#1 DISORD 1.00000
Al 03 Cr 01 Mn 01 Nb 29 Ti 41 V 25   HEA  BCC_B2#1 DISORD 1.00000
Al 23 Cr 01 Mn 01 Nb 29 Ti 45 V 01 noHEA  ALTI3_D019 0.55399 BCC_B2#1 DISORD 0.22693 CR3SI_A15 0.08318 SIGMA ORD 0.13590
Al 19 Cr 01 Mn 01 Nb 29 Ti 45 V 05 noHEA  ALTI3_D019 0.46079 BCC_B2#1 DISORD 0.47001 SIGMA ORD 0.06920
Al 15 Cr 01 Mn 01 Nb 29 Ti 45 V 09 noHEA  ALTI3_D019 0.31497 BCC_B2#1 DISORD 0.68503
Al 11 Cr 01 Mn 01 Nb 29 Ti 45 V 13 noHEA  ALTI3_D019 0.11462 BCC_B2#1 DISORD 0.88538
Al 07 Cr 01 Mn 01 Nb 29 Ti 45 V 17   HEA  BCC_B2#1 DISORD 1.00000
Al 03 Cr 01 Mn 01 Nb 29 Ti 45 V 21   HEA  BCC_B2#1 DISORD 1.00000
Al 19 Cr 01 Mn 01 Nb 29 Ti 49 V 01 noHEA  ALTI3_D019 0.52232 BCC_B2#1 DISORD 0.40543 SIGMA ORD 0.07225
Al 15 Cr 01 Mn 01 Nb 29 Ti 49 V 05 noHEA  ALTI3_D019 0.35170 BCC_B2#1 DISORD 0.64830
Al 11 Cr 01 Mn 01 Nb 29 Ti 49 V 09 noHEA  ALTI3_D019 0.12908 BCC_B2#1 DISORD 0.87092
Al 07 Cr 01 Mn 01 Nb 29 Ti 49 V 13   HEA  BCC_B2#1 DISORD 1.00000
Al 03 Cr 01 Mn 01 Nb 29 Ti 49 V 17   HEA  BCC_B2#1 DISORD 1.00000
Al 47 Cr 01 Mn 01 Nb 33 Ti 01 V 17 noHEA  BCC_B2#1 DISORD 0.39094 BCT_D022 0.30610 SIGMA ORD 0.30296
Al 43 Cr 01 Mn 01 Nb 33 Ti 01 V 21 noHEA  BCC_B2#1 DISORD 0.49114 BCT_D022 0.19835 SIGMA ORD 0.31051
Al 39 Cr 01 Mn 01 Nb 33 Ti 01 V 25 noHEA  BCC_B2#1 DISORD 0.59258 BCT_D022 0.09052 SIGMA ORD 0.31690
Al 35 Cr 01 Mn 01 Nb 33 Ti 01 V 29 noHEA  BCC_B2#1 DISORD 0.67944 SIGMA ORD 0.32056
Al 31 Cr 01 Mn 01 Nb 33 Ti 01 V 33 noHEA  BCC_B2#1 DISORD 0.69977 SIGMA ORD 0.30023
Al 27 Cr 01 Mn 01 Nb 33 Ti 01 V 37 noHEA  BCC_B2#1 DISORD 0.75452 SIGMA ORD 0.24548
Al 23 Cr 01 Mn 01 Nb 33 Ti 01 V 41 noHEA  BCC_B2#1 DISORD 0.83834 SIGMA ORD 0.16166
Al 19 Cr 01 Mn 01 Nb 33 Ti 01 V 45 noHEA  BCC_B2#1 DISORD 0.92413 SIGMA ORD 0.07587
Al 15 Cr 01 Mn 01 Nb 33 Ti 01 V 49   HEA  BCC_B2#1 DISORD 1.00000
Al 47 Cr 01 Mn 01 Nb 33 Ti 05 V 13 noHEA  ALTI_L10 0.09001 BCC_B2#1 DISORD 0.30302 BCT_D022 0.26428 SIGMA ORD 0.34268
Al 43 Cr 01 Mn 01 Nb 33 Ti 05 V 17 noHEA  ALTI_L10 0.09239 BCC_B2#1 DISORD 0.40210 BCT_D022 0.15522 SIGMA ORD 0.35029
Al 39 Cr 01 Mn 01 Nb 33 Ti 05 V 21 noHEA  ALTI_L10 0.09473 BCC_B2#1 DISORD 0.50186 BCT_D022 0.04605 SIGMA ORD 0.35735
Al 35 Cr 01 Mn 01 Nb 33 Ti 05 V 25 noHEA  ALTI_L10 0.08204 BCC_B2#1 DISORD 0.57081 SIGMA ORD 0.34715
Al 31 Cr 01 Mn 01 Nb 33 Ti 05 V 29 noHEA  ALTI_L10#2 0.04583 BCC_B2#1 DISORD 0.65219 SIGMA ORD 0.30197
Al 27 Cr 01 Mn 01 Nb 33 Ti 05 V 33 noHEA  BCC_B2#1 DISORD 0.76955 SIGMA ORD 0.23045
Al 23 Cr 01 Mn 01 Nb 33 Ti 05 V 37 noHEA  BCC_B2#1 DISORD 0.85288 SIGMA ORD 0.14712
Al 19 Cr 01 Mn 01 Nb 33 Ti 05 V 41 noHEA  BCC_B2#1 DISORD 0.93651 SIGMA ORD 0.06349
Al 15 Cr 01 Mn 01 Nb 33 Ti 05 V 45   HEA  BCC_B2#1 DISORD 1.00000
Al 11 Cr 01 Mn 01 Nb 33 Ti 05 V 49   HEA  BCC_B2#1 DISORD 1.00000
Al 47 Cr 01 Mn 01 Nb 33 Ti 09 V 09 noHEA  ALTI_L10#2 0.18552 BCC_B2#1 DISORD 0.21228 BCT_D022 0.21938 SIGMA ORD 0.38282
Al 43 Cr 01 Mn 01 Nb 33 Ti 09 V 13 noHEA  ALTI_L10 0.18781 BCC_B2#1 DISORD 0.31088 BCT_D022 0.11027 SIGMA ORD 0.39103
Al 39 Cr 01 Mn 01 Nb 33 Ti 09 V 17 noHEA  ALTI_L10 0.19014 BCC_B2#1 DISORD 0.41036 BCT_D022 0.00117 SIGMA ORD 0.39833
Al 35 Cr 01 Mn 01 Nb 33 Ti 09 V 21 noHEA  ALTI_L10#2 0.15900 BCC_B2#1 DISORD 0.47330 SIGMA ORD 0.36770
Al 31 Cr 01 Mn 01 Nb 33 Ti 09 V 25 noHEA  ALTI_L10#2 0.10866 BCC_B2#1 DISORD 0.58584 SIGMA ORD 0.30549
Al 27 Cr 01 Mn 01 Nb 33 Ti 09 V 29 noHEA  ALTI3_D019 0.03745 BCC_B2#1 DISORD 0.72751 SIGMA ORD 0.23504
Al 23 Cr 01 Mn 01 Nb 33 Ti 09 V 33 noHEA  BCC_B2#1 DISORD 0.86338 SIGMA ORD 0.13662
Al 19 Cr 01 Mn 01 Nb 33 Ti 09 V 37 noHEA  BCC_B2#1 DISORD 0.94616 SIGMA ORD 0.05384
Al 15 Cr 01 Mn 01 Nb 33 Ti 09 V 41   HEA  BCC_B2#1 DISORD 1.00000
Al 11 Cr 01 Mn 01 Nb 33 Ti 09 V 45   HEA  BCC_B2#1 DISORD 1.00000
Al 07 Cr 01 Mn 01 Nb 33 Ti 09 V 49   HEA  BCC_B2#1 DISORD 1.00000
Al 47 Cr 01 Mn 01 Nb 33 Ti 13 V 05 noHEA  ALTI_L10#2 0.28106 BCC_B2#1 DISORD 0.12231 BCT_D022 0.17433 SIGMA ORD 0.42230
Al 43 Cr 01 Mn 01 Nb 33 Ti 13 V 09 noHEA  ALTI_L10 0.28324 BCC_B2#1 DISORD 0.21968 BCT_D022 0.06526 SIGMA ORD 0.43182
Al 39 Cr 01 Mn 01 Nb 33 Ti 13 V 13 noHEA  ALTI_L10#2 0.27072 BCC_B2#1 DISORD 0.30429 SIGMA ORD 0.42499
Al 35 Cr 01 Mn 01 Nb 33 Ti 13 V 17 noHEA  ALTI_L10#2 0.22873 BCC_B2#1 DISORD 0.38992 SIGMA ORD 0.38135
Al 31 Cr 01 Mn 01 Nb 33 Ti 13 V 21 noHEA  ALTI3_D019 0.00101 ALTI_L10#2 0.15979 BCC_B2#1 DISORD 0.53758 SIGMA ORD 0.30162
Al 27 Cr 01 Mn 01 Nb 33 Ti 13 V 25 noHEA  ALTI3_D019 0.10293 BCC_B2#1 DISORD 0.64630 SIGMA ORD 0.25077
Al 23 Cr 01 Mn 01 Nb 33 Ti 13 V 29 noHEA  ALTI3_D019 0.05636 BCC_B2#1 DISORD 0.79931 SIGMA ORD 0.14433
Al 19 Cr 01 Mn 01 Nb 33 Ti 13 V 33 noHEA  ALTI3_D019 0.00149 BCC_B2#1 DISORD 0.95125 SIGMA ORD 0.04727
Al 15 Cr 01 Mn 01 Nb 33 Ti 13 V 37   HEA  BCC_B2#1 DISORD 1.00000
Al 11 Cr 01 Mn 01 Nb 33 Ti 13 V 41   HEA  BCC_B2#1 DISORD 1.00000
Al 07 Cr 01 Mn 01 Nb 33 Ti 13 V 45   HEA  BCC_B2#1 DISORD 1.00000
Al 03 Cr 01 Mn 01 Nb 33 Ti 13 V 49   HEA  BCC_B2#1 DISORD 1.00000
Al 47 Cr 01 Mn 01 Nb 33 Ti 17 V 01 noHEA  AL8MN5 0.01828 ALTI_L10#2 0.36811 BCC_B2#1 DISORD 0.02433 BCT_D022 0.13004 SIGMA ORD 0.45925
Al 43 Cr 01 Mn 01 Nb 33 Ti 17 V 05 noHEA  ALTI_L10#2 0.37888 BCC_B2#1 DISORD 0.12834 BCT_D022 0.02096 SIGMA ORD 0.47183
Al 39 Cr 01 Mn 01 Nb 33 Ti 17 V 09 noHEA  ALTI_L10#2 0.34449 BCC_B2#1 DISORD 0.20884 SIGMA ORD 0.44667
Al 35 Cr 01 Mn 01 Nb 33 Ti 17 V 13 noHEA  ALTI_L10#2 0.28940 BCC_B2#1 DISORD 0.32399 SIGMA ORD 0.38661
Al 31 Cr 01 Mn 01 Nb 33 Ti 17 V 17 noHEA  ALTI3_D019 0.11109 ALTI_L10#2 0.11106 BCC_B2#1 DISORD 0.44168 SIGMA ORD 0.33617
Al 27 Cr 01 Mn 01 Nb 33 Ti 17 V 21 noHEA  ALTI3_D019 0.16702 BCC_B2#1 DISORD 0.56738 SIGMA ORD 0.26560
Al 23 Cr 01 Mn 01 Nb 33 Ti 17 V 25 noHEA  ALTI3_D019 0.11811 BCC_B2#1 DISORD 0.72940 SIGMA ORD 0.15249
Al 19 Cr 01 Mn 01 Nb 33 Ti 17 V 29 noHEA  ALTI3_D019 0.06115 BCC_B2#1 DISORD 0.88338 SIGMA ORD 0.05547
Al 15 Cr 01 Mn 01 Nb 33 Ti 17 V 33   HEA  BCC_B2#1 DISORD 1.00000
Al 11 Cr 01 Mn 01 Nb 33 Ti 17 V 37   HEA  BCC_B2#1 DISORD 1.00000
Al 07 Cr 01 Mn 01 Nb 33 Ti 17 V 41   HEA  BCC_B2#1 DISORD 1.00000
Al 03 Cr 01 Mn 01 Nb 33 Ti 17 V 45   HEA  BCC_B2#1 DISORD 1.00000
Al 43 Cr 01 Mn 01 Nb 33 Ti 21 V 01 noHEA  AL8MN5 0.01357 ALTI_L10#2 0.45765 BCC_B2#1 DISORD 0.02879 SIGMA ORD 0.49998
Al 39 Cr 01 Mn 01 Nb 33 Ti 21 V 05 noHEA  ALTI_L10#2 0.41317 BCC_B2#1 DISORD 0.12114 SIGMA ORD 0.46568
Al 35 Cr 01 Mn 01 Nb 33 Ti 21 V 09 noHEA  ALTI3_D019 0.06837 ALTI_L10#2 0.27942 BCC_B2#1 DISORD 0.24178 SIGMA ORD 0.41044
Al 31 Cr 01 Mn 01 Nb 33 Ti 21 V 13 noHEA  ALTI3_D019 0.22214 ALTI_L10#2 0.06120 BCC_B2#1 DISORD 0.34392 SIGMA ORD 0.37275
Al 27 Cr 01 Mn 01 Nb 33 Ti 21 V 17 noHEA  ALTI3_D019 0.22974 BCC_B2#1 DISORD 0.49037 SIGMA ORD 0.27988
Al 23 Cr 01 Mn 01 Nb 33 Ti 21 V 21 noHEA  ALTI3_D019 0.17901 BCC_B2#1 DISORD 0.66179 SIGMA ORD 0.15921
Al 19 Cr 01 Mn 01 Nb 33 Ti 21 V 25 noHEA  ALTI3_D019 0.12014 BCC_B2#1 DISORD 0.81700 SIGMA ORD 0.06286
Al 15 Cr 01 Mn 01 Nb 33 Ti 21 V 29 noHEA  ALTI3_D019 0.04543 BCC_B2#1 DISORD 0.95457
Al 11 Cr 01 Mn 01 Nb 33 Ti 21 V 33   HEA  BCC_B2#1 DISORD 1.00000
Al 07 Cr 01 Mn 01 Nb 33 Ti 21 V 37   HEA  BCC_B2#1 DISORD 1.00000
Al 03 Cr 01 Mn 01 Nb 33 Ti 21 V 41   HEA  BCC_B2#1 DISORD 1.00000
Al 39 Cr 01 Mn 01 Nb 33 Ti 25 V 01 noHEA  ALTI3_D019 0.01628 ALTI_L10#2 0.46499 BCC_B2#1 DISORD 0.02908 SIGMA ORD 0.48966
Al 35 Cr 01 Mn 01 Nb 33 Ti 25 V 05 noHEA  ALTI3_D019 0.17811 ALTI_L10#2 0.23232 BCC_B2#1 DISORD 0.13943 SIGMA ORD 0.45014
Al 31 Cr 01 Mn 01 Nb 33 Ti 25 V 09 noHEA  ALTI3_D019 0.33381 ALTI_L10#2 0.01053 BCC_B2#1 DISORD 0.24447 SIGMA ORD 0.41119
Al 27 Cr 01 Mn 01 Nb 33 Ti 25 V 13 noHEA  ALTI3_D019 0.29121 BCC_B2#1 DISORD 0.41445 SIGMA ORD 0.29435
Al 23 Cr 01 Mn 01 Nb 33 Ti 25 V 17 noHEA  ALTI3_D019 0.23919 BCC_B2#1 DISORD 0.59627 SIGMA ORD 0.16454
Al 19 Cr 01 Mn 01 Nb 33 Ti 25 V 21 noHEA  ALTI3_D019 0.17855 BCC_B2#1 DISORD 0.75209 SIGMA ORD 0.06936
Al 15 Cr 01 Mn 01 Nb 33 Ti 25 V 25 noHEA  ALTI3_D019 0.09620 BCC_B2#1 DISORD 0.90380
Al 11 Cr 01 Mn 01 Nb 33 Ti 25 V 29   HEA  BCC_B2#1 DISORD 1.00000
Al 07 Cr 01 Mn 01 Nb 33 Ti 25 V 33   HEA  BCC_B2#1 DISORD 1.00000
Al 03 Cr 01 Mn 01 Nb 33 Ti 25 V 37   HEA  BCC_B2#1 DISORD 1.00000
Al 35 Cr 01 Mn 01 Nb 33 Ti 29 V 01 noHEA  ALTI3_D019 0.27816 ALTI_L10#2 0.19933 BCC_B2#1 DISORD 0.03310 SIGMA ORD 0.48941
Al 31 Cr 01 Mn 01 Nb 33 Ti 29 V 05 noHEA  ALTI3_D019 0.40690 BCC_B2#1 DISORD 0.14915 SIGMA ORD 0.44395
Al 27 Cr 01 Mn 01 Nb 33 Ti 29 V 09 noHEA  ALTI3_D019 0.35165 BCC_B2#1 DISORD 0.33786 SIGMA ORD 0.31049
Al 23 Cr 01 Mn 01 Nb 33 Ti 29 V 13 noHEA  ALTI3_D019 0.29892 BCC_B2#1 DISORD 0.53238 SIGMA ORD 0.16870
Al 19 Cr 01 Mn 01 Nb 33 Ti 29 V 17 noHEA  ALTI3_D019 0.23649 BCC_B2#1 DISORD 0.68863 SIGMA ORD 0.07488
Al 15 Cr 01 Mn 01 Nb 33 Ti 29 V 21 noHEA  ALTI3_D019 0.14527 BCC_B2#1 DISORD 0.85473
Al 11 Cr 01 Mn 01 Nb 33 Ti 29 V 25 noHEA  ALTI3_D019 0.01803 BCC_B2#1 DISORD 0.98197
Al 07 Cr 01 Mn 01 Nb 33 Ti 29 V 29   HEA  BCC_B2#1 DISORD 1.00000
Al 03 Cr 01 Mn 01 Nb 33 Ti 29 V 33   HEA  BCC_B2#1 DISORD 1.00000
Al 31 Cr 01 Mn 01 Nb 33 Ti 33 V 01 noHEA  ALTI3_D019 0.47076 BCC_B2#1 DISORD 0.04587 SIGMA ORD 0.48337
Al 27 Cr 01 Mn 01 Nb 33 Ti 33 V 05 noHEA  ALTI3_D019 0.41169 BCC_B2#1 DISORD 0.25652 SIGMA ORD 0.33179
Al 23 Cr 01 Mn 01 Nb 33 Ti 33 V 09 noHEA  ALTI3_D019 0.35866 BCC_B2#1 DISORD 0.46917 SIGMA ORD 0.17217
Al 19 Cr 01 Mn 01 Nb 33 Ti 33 V 13 noHEA  ALTI3_D019 0.29420 BCC_B2#1 DISORD 0.62648 SIGMA ORD 0.07931
Al 15 Cr 01 Mn 01 Nb 33 Ti 33 V 17 noHEA  ALTI3_D019 0.19231 BCC_B2#1 DISORD 0.80769
Al 11 Cr 01 Mn 01 Nb 33 Ti 33 V 21 noHEA  ALTI3_D019 0.04682 BCC_B2#1 DISORD 0.95318
Al 07 Cr 01 Mn 01 Nb 33 Ti 33 V 25   HEA  BCC_B2#1 DISORD 1.00000
Al 03 Cr 01 Mn 01 Nb 33 Ti 33 V 29   HEA  BCC_B2#1 DISORD 1.00000
Al 27 Cr 01 Mn 01 Nb 33 Ti 37 V 01 noHEA  ALTI3_D019 0.48541 BCC_B2#1 DISORD 0.11242 C14_LAVES 0.00065 CR3SI_A15 0.06363 SIGMA ORD 0.33789
Al 23 Cr 01 Mn 01 Nb 33 Ti 37 V 05 noHEA  ALTI3_D019 0.41929 BCC_B2#1 DISORD 0.40470 SIGMA ORD 0.17601
Al 19 Cr 01 Mn 01 Nb 33 Ti 37 V 09 noHEA  ALTI3_D019 0.35213 BCC_B2#1 DISORD 0.56531 SIGMA ORD 0.08256
Al 15 Cr 01 Mn 01 Nb 33 Ti 37 V 13 noHEA  ALTI3_D019 0.23708 BCC_B2#1 DISORD 0.76292
Al 11 Cr 01 Mn 01 Nb 33 Ti 37 V 17 noHEA  ALTI3_D019 0.07095 BCC_B2#1 DISORD 0.92905
Al 07 Cr 01 Mn 01 Nb 33 Ti 37 V 21   HEA  BCC_B2#1 DISORD 1.00000
Al 03 Cr 01 Mn 01 Nb 33 Ti 37 V 25   HEA  BCC_B2#1 DISORD 1.00000
Al 23 Cr 01 Mn 01 Nb 33 Ti 41 V 01 noHEA  ALTI3_D019 0.50673 BCC_B2#1 DISORD 0.20263 C14_LAVES 0.00074 CR3SI_A15 0.15079 SIGMA ORD 0.13911
Al 19 Cr 01 Mn 01 Nb 33 Ti 41 V 05 noHEA  ALTI3_D019 0.41128 BCC_B2#1 DISORD 0.50416 SIGMA ORD 0.08457
Al 15 Cr 01 Mn 01 Nb 33 Ti 41 V 09 noHEA  ALTI3_D019 0.28017 BCC_B2#1 DISORD 0.71747 SIGMA ORD 0.00237
Al 11 Cr 01 Mn 01 Nb 33 Ti 41 V 13 noHEA  ALTI3_D019 0.09107 BCC_B2#1 DISORD 0.90893
Al 07 Cr 01 Mn 01 Nb 33 Ti 41 V 17   HEA  BCC_B2#1 DISORD 1.00000
Al 03 Cr 01 Mn 01 Nb 33 Ti 41 V 21   HEA  BCC_B2#1 DISORD 1.00000
Al 19 Cr 01 Mn 01 Nb 33 Ti 45 V 01 noHEA  ALTI3_D019 0.47442 BCC_B2#1 DISORD 0.44007 SIGMA ORD 0.08551
Al 15 Cr 01 Mn 01 Nb 33 Ti 45 V 05 noHEA  ALTI3_D019 0.32345 BCC_B2#1 DISORD 0.66586 SIGMA ORD 0.01069
Al 11 Cr 01 Mn 01 Nb 33 Ti 45 V 09 noHEA  ALTI3_D019 0.10874 BCC_B2#1 DISORD 0.89126
Al 07 Cr 01 Mn 01 Nb 33 Ti 45 V 13   HEA  BCC_B2#1 DISORD 1.00000
Al 03 Cr 01 Mn 01 Nb 33 Ti 45 V 17   HEA  BCC_B2#1 DISORD 1.00000
Al 15 Cr 01 Mn 01 Nb 33 Ti 49 V 01 noHEA  ALTI3_D019 0.37097 BCC_B2#1 DISORD 0.60904 SIGMA ORD 0.01999
Al 11 Cr 01 Mn 01 Nb 33 Ti 49 V 05 noHEA  ALTI3_D019 0.12664 BCC_B2#1 DISORD 0.87336
Al 07 Cr 01 Mn 01 Nb 33 Ti 49 V 09   HEA  BCC_B2#1 DISORD 1.00000
Al 03 Cr 01 Mn 01 Nb 33 Ti 49 V 13   HEA  BCC_B2#1 DISORD 1.00000
Al 47 Cr 01 Mn 01 Nb 37 Ti 01 V 13 noHEA  BCC_B2#1 DISORD 0.30020 BCT_D022 0.31396 SIGMA ORD 0.38584
Al 43 Cr 01 Mn 01 Nb 37 Ti 01 V 17 noHEA  BCC_B2#1 DISORD 0.40035 BCT_D022 0.20633 SIGMA ORD 0.39332
Al 39 Cr 01 Mn 01 Nb 37 Ti 01 V 21 noHEA  ALTI_L10 0.00154 BCC_B2#1 DISORD 0.50073 BCT_D022 0.09765 SIGMA ORD 0.40007
Al 35 Cr 01 Mn 01 Nb 37 Ti 01 V 25 noHEA  ALTI_L10 0.00197 BCC_B2#1 DISORD 0.59386 SIGMA ORD 0.40416
Al 31 Cr 01 Mn 01 Nb 37 Ti 01 V 29 noHEA  BCC_B2#1 DISORD 0.62123 SIGMA ORD 0.37877
Al 27 Cr 01 Mn 01 Nb 37 Ti 01 V 33 noHEA  BCC_B2#1 DISORD 0.68902 SIGMA ORD 0.31098
Al 23 Cr 01 Mn 01 Nb 37 Ti 01 V 37 noHEA  BCC_B2#1 DISORD 0.79469 SIGMA ORD 0.20531
Al 19 Cr 01 Mn 01 Nb 37 Ti 01 V 41 noHEA  BCC_B2#1 DISORD 0.89226 SIGMA ORD 0.10774
Al 15 Cr 01 Mn 01 Nb 37 Ti 01 V 45 noHEA  BCC_B2#1 DISORD 0.97810 SIGMA ORD 0.02190
Al 11 Cr 01 Mn 01 Nb 37 Ti 01 V 49   HEA  BCC_B2#1 DISORD 1.00000
Al 47 Cr 01 Mn 01 Nb 37 Ti 05 V 09 noHEA  ALTI_L10#2 0.09229 BCC_B2#1 DISORD 0.21072 BCT_D022 0.27069 SIGMA ORD 0.42630
Al 43 Cr 01 Mn 01 Nb 37 Ti 05 V 13 noHEA  ALTI_L10 0.09461 BCC_B2#1 DISORD 0.30935 BCT_D022 0.16177 SIGMA ORD 0.43428
Al 39 Cr 01 Mn 01 Nb 37 Ti 05 V 17 noHEA  ALTI_L10 0.09694 BCC_B2#1 DISORD 0.40896 BCT_D022 0.05269 SIGMA ORD 0.44141
Al 35 Cr 01 Mn 01 Nb 37 Ti 05 V 21 noHEA  ALTI_L10 0.08559 BCC_B2#1 DISORD 0.48336 SIGMA ORD 0.43104
Al 31 Cr 01 Mn 01 Nb 37 Ti 05 V 25 noHEA  ALTI_L10#2 0.04772 BCC_B2#1 DISORD 0.57215 SIGMA ORD 0.38013
Al 27 Cr 01 Mn 01 Nb 37 Ti 05 V 29 noHEA  BCC_B2#1 DISORD 0.70436 SIGMA ORD 0.29564
Al 23 Cr 01 Mn 01 Nb 37 Ti 05 V 33 noHEA  BCC_B2#1 DISORD 0.80917 SIGMA ORD 0.19083
Al 19 Cr 01 Mn 01 Nb 37 Ti 05 V 37 noHEA  BCC_B2#1 DISORD 0.90351 SIGMA ORD 0.09649
Al 15 Cr 01 Mn 01 Nb 37 Ti 05 V 41 noHEA  BCC_B2#1 DISORD 0.98785 SIGMA ORD 0.01215
Al 11 Cr 01 Mn 01 Nb 37 Ti 05 V 45   HEA  BCC_B2#1 DISORD 1.00000
Al 07 Cr 01 Mn 01 Nb 37 Ti 05 V 49   HEA  BCC_B2#1 DISORD 1.00000
Al 47 Cr 01 Mn 01 Nb 37 Ti 09 V 05 noHEA  ALTI_L10#2 0.18777 BCC_B2#1 DISORD 0.12081 BCT_D022 0.22535 SIGMA ORD 0.46607
Al 43 Cr 01 Mn 01 Nb 37 Ti 09 V 09 noHEA  ALTI_L10 0.19002 BCC_B2#1 DISORD 0.21794 BCT_D022 0.11664 SIGMA ORD 0.47540
Al 39 Cr 01 Mn 01 Nb 37 Ti 09 V 13 noHEA  ALTI_L10 0.19233 BCC_B2#1 DISORD 0.31704 BCT_D022 0.00770 SIGMA ORD 0.48293
Al 35 Cr 01 Mn 01 Nb 37 Ti 09 V 17 noHEA  ALTI_L10#2 0.16195 BCC_B2#1 DISORD 0.38714 SIGMA ORD 0.45091
Al 31 Cr 01 Mn 01 Nb 37 Ti 09 V 21 noHEA  ALTI_L10#2 0.10758 BCC_B2#1 DISORD 0.51245 SIGMA ORD 0.37997
Al 27 Cr 01 Mn 01 Nb 37 Ti 09 V 25 noHEA  ALTI3_D019 0.04197 BCC_B2#1 DISORD 0.65701 SIGMA ORD 0.30101
Al 23 Cr 01 Mn 01 Nb 37 Ti 09 V 29 noHEA  BCC_B2#1 DISORD 0.81949 SIGMA ORD 0.18051
Al 19 Cr 01 Mn 01 Nb 37 Ti 09 V 33 noHEA  BCC_B2#1 DISORD 0.91225 SIGMA ORD 0.08775
Al 15 Cr 01 Mn 01 Nb 37 Ti 09 V 37 noHEA  BCC_B2#1 DISORD 0.99563 SIGMA ORD 0.00437
Al 11 Cr 01 Mn 01 Nb 37 Ti 09 V 41   HEA  BCC_B2#1 DISORD 1.00000
Al 07 Cr 01 Mn 01 Nb 37 Ti 09 V 45   HEA  BCC_B2#1 DISORD 1.00000
Al 03 Cr 01 Mn 01 Nb 37 Ti 09 V 49   HEA  BCC_B2#1 DISORD 1.00000
Al 47 Cr 01 Mn 01 Nb 37 Ti 13 V 01 noHEA  AL8MN5 0.02020 ALTI_L10#2 0.27371 BCC_B2#1 DISORD 0.02230 BCT_D022 0.18057 SIGMA ORD 0.50321
Al 43 Cr 01 Mn 01 Nb 37 Ti 13 V 05 noHEA  ALTI_L10#2 0.28559 BCC_B2#1 DISORD 0.12671 BCT_D022 0.07199 SIGMA ORD 0.51571
Al 39 Cr 01 Mn 01 Nb 37 Ti 13 V 09 noHEA  ALTI_L10#2 0.27449 BCC_B2#1 DISORD 0.21500 SIGMA ORD 0.51051
Al 35 Cr 01 Mn 01 Nb 37 Ti 13 V 13 noHEA  ALTI_L10#2 0.22998 BCC_B2#1 DISORD 0.30657 SIGMA ORD 0.46345
Al 31 Cr 01 Mn 01 Nb 37 Ti 13 V 17 noHEA  ALTI3_D019 0.04272 ALTI_L10#2 0.11907 BCC_B2#1 DISORD 0.44827 SIGMA ORD 0.38994
Al 27 Cr 01 Mn 01 Nb 37 Ti 13 V 21 noHEA  ALTI3_D019 0.10622 BCC_B2#1 DISORD 0.57907 SIGMA ORD 0.31471
Al 23 Cr 01 Mn 01 Nb 37 Ti 13 V 25 noHEA  ALTI3_D019 0.05812 BCC_B2#1 DISORD 0.75652 SIGMA ORD 0.18536
Al 19 Cr 01 Mn 01 Nb 37 Ti 13 V 29 noHEA  ALTI3_D019 0.00414 BCC_B2#1 DISORD 0.91358 SIGMA ORD 0.08228
Al 15 Cr 01 Mn 01 Nb 37 Ti 13 V 33   HEA  BCC_B2#1 DISORD 1.00000
Al 11 Cr 01 Mn 01 Nb 37 Ti 13 V 37   HEA  BCC_B2#1 DISORD 1.00000
Al 07 Cr 01 Mn 01 Nb 37 Ti 13 V 41   HEA  BCC_B2#1 DISORD 1.00000
Al 03 Cr 01 Mn 01 Nb 37 Ti 13 V 45   HEA  BCC_B2#1 DISORD 1.00000
Al 43 Cr 01 Mn 01 Nb 37 Ti 17 V 01 noHEA  AL8MN5 0.01631 ALTI_L10#2 0.37357 BCC_B2#1 DISORD 0.02836 BCT_D022 0.02811 SIGMA ORD 0.55364
Al 39 Cr 01 Mn 01 Nb 37 Ti 17 V 05 noHEA  ALTI_L10#2 0.34759 BCC_B2#1 DISORD 0.12074 SIGMA ORD 0.53166
Al 35 Cr 01 Mn 01 Nb 37 Ti 17 V 09 noHEA  ALTI3_D019 0.00230 ALTI_L10#2 0.28503 BCC_B2#1 DISORD 0.24461 SIGMA ORD 0.46806
Al 31 Cr 01 Mn 01 Nb 37 Ti 17 V 13 noHEA  ALTI3_D019 0.15502 ALTI_L10#2 0.06788 BCC_B2#1 DISORD 0.34851 SIGMA ORD 0.42859
Al 27 Cr 01 Mn 01 Nb 37 Ti 17 V 17 noHEA  ALTI3_D019 0.16906 BCC_B2#1 DISORD 0.50309 SIGMA ORD 0.32785
Al 23 Cr 01 Mn 01 Nb 37 Ti 17 V 21 noHEA  ALTI3_D019 0.11908 BCC_B2#1 DISORD 0.69118 SIGMA ORD 0.18974
Al 19 Cr 01 Mn 01 Nb 37 Ti 17 V 25 noHEA  ALTI3_D019 0.06353 BCC_B2#1 DISORD 0.84905 SIGMA ORD 0.08742
Al 15 Cr 01 Mn 01 Nb 37 Ti 17 V 29   HEA  BCC_B2#1 DISORD 1.00000
Al 11 Cr 01 Mn 01 Nb 37 Ti 17 V 33   HEA  BCC_B2#1 DISORD 1.00000
Al 07 Cr 01 Mn 01 Nb 37 Ti 17 V 37   HEA  BCC_B2#1 DISORD 1.00000
Al 03 Cr 01 Mn 01 Nb 37 Ti 17 V 41   HEA  BCC_B2#1 DISORD 1.00000
Al 39 Cr 01 Mn 01 Nb 37 Ti 21 V 01 noHEA  ALTI_L10#2 0.41955 BCC_B2#1 DISORD 0.02751 SIGMA ORD 0.55295
Al 35 Cr 01 Mn 01 Nb 37 Ti 21 V 05 noHEA  ALTI3_D019 0.11302 ALTI_L10#2 0.23690 BCC_B2#1 DISORD 0.14083 SIGMA ORD 0.50924
Al 31 Cr 01 Mn 01 Nb 37 Ti 21 V 09 noHEA  ALTI3_D019 0.26781 ALTI_L10#2 0.01603 BCC_B2#1 DISORD 0.24732 SIGMA ORD 0.46883
Al 27 Cr 01 Mn 01 Nb 37 Ti 21 V 13 noHEA  ALTI3_D019 0.23064 BCC_B2#1 DISORD 0.42818 SIGMA ORD 0.34118
Al 23 Cr 01 Mn 01 Nb 37 Ti 21 V 17 noHEA  ALTI3_D019 0.17941 BCC_B2#1 DISORD 0.62758 SIGMA ORD 0.19301
Al 19 Cr 01 Mn 01 Nb 37 Ti 21 V 21 noHEA  ALTI3_D019 0.12244 BCC_B2#1 DISORD 0.78589 SIGMA ORD 0.09167
Al 15 Cr 01 Mn 01 Nb 37 Ti 21 V 25 noHEA  ALTI3_D019 0.04182 BCC_B2#1 DISORD 0.95818
Al 11 Cr 01 Mn 01 Nb 37 Ti 21 V 29   HEA  BCC_B2#1 DISORD 1.00000
Al 07 Cr 01 Mn 01 Nb 37 Ti 21 V 33   HEA  BCC_B2#1 DISORD 1.00000
Al 03 Cr 01 Mn 01 Nb 37 Ti 21 V 37   HEA  BCC_B2#1 DISORD 1.00000
Al 35 Cr 01 Mn 01 Nb 37 Ti 25 V 01 noHEA  ALTI3_D019 0.21417 ALTI_L10#2 0.20268 BCC_B2#1 DISORD 0.03352 SIGMA ORD 0.54962
Al 31 Cr 01 Mn 01 Nb 37 Ti 25 V 05 noHEA  ALTI3_D019 0.34616 BCC_B2#1 DISORD 0.15089 SIGMA ORD 0.50295
Al 27 Cr 01 Mn 01 Nb 37 Ti 25 V 09 noHEA  ALTI3_D019 0.29122 BCC_B2#1 DISORD 0.35257 SIGMA ORD 0.35621
Al 23 Cr 01 Mn 01 Nb 37 Ti 25 V 13 noHEA  ALTI3_D019 0.23938 BCC_B2#1 DISORD 0.56506 SIGMA ORD 0.19556
Al 19 Cr 01 Mn 01 Nb 37 Ti 25 V 17 noHEA  ALTI3_D019 0.18104 BCC_B2#1 DISORD 0.72397 SIGMA ORD 0.09500
Al 15 Cr 01 Mn 01 Nb 37 Ti 25 V 21 noHEA  ALTI3_D019 0.09456 BCC_B2#1 DISORD 0.89972 SIGMA ORD 0.00572
Al 11 Cr 01 Mn 01 Nb 37 Ti 25 V 25   HEA  BCC_B2#1 DISORD 1.00000
Al 07 Cr 01 Mn 01 Nb 37 Ti 25 V 29   HEA  BCC_B2#1 DISORD 1.00000
Al 03 Cr 01 Mn 01 Nb 37 Ti 25 V 33   HEA  BCC_B2#1 DISORD 1.00000
Al 31 Cr 01 Mn 01 Nb 37 Ti 29 V 01 noHEA  ALTI3_D019 0.40946 BCC_B2#1 DISORD 0.04791 SIGMA ORD 0.54263
Al 27 Cr 01 Mn 01 Nb 37 Ti 29 V 05 noHEA  ALTI3_D019 0.35142 BCC_B2#1 DISORD 0.27220 SIGMA ORD 0.37638
Al 23 Cr 01 Mn 01 Nb 37 Ti 29 V 09 noHEA  ALTI3_D019 0.29944 BCC_B2#1 DISORD 0.50251 SIGMA ORD 0.19805
Al 19 Cr 01 Mn 01 Nb 37 Ti 29 V 13 noHEA  ALTI3_D019 0.23960 BCC_B2#1 DISORD 0.66305 SIGMA ORD 0.09735
Al 15 Cr 01 Mn 01 Nb 37 Ti 29 V 17 noHEA  ALTI3_D019 0.14590 BCC_B2#1 DISORD 0.84245 SIGMA ORD 0.01164
Al 11 Cr 01 Mn 01 Nb 37 Ti 29 V 21 noHEA  ALTI3_D019 0.01185 BCC_B2#1 DISORD 0.98815
Al 07 Cr 01 Mn 01 Nb 37 Ti 29 V 25   HEA  BCC_B2#1 DISORD 1.00000
Al 03 Cr 01 Mn 01 Nb 37 Ti 29 V 29   HEA  BCC_B2#1 DISORD 1.00000
Al 27 Cr 01 Mn 01 Nb 37 Ti 33 V 01 noHEA  ALTI3_D019 0.42995 BCC_B2#1 DISORD 0.11107 C14_LAVES 0.00107 CR3SI_A15 0.09131 SIGMA ORD 0.36660
Al 23 Cr 01 Mn 01 Nb 37 Ti 33 V 05 noHEA  ALTI3_D019 0.36036 BCC_B2#1 DISORD 0.43793 SIGMA ORD 0.20170
Al 19 Cr 01 Mn 01 Nb 37 Ti 33 V 09 noHEA  ALTI3_D019 0.29861 BCC_B2#1 DISORD 0.60270 SIGMA ORD 0.09869
Al 15 Cr 01 Mn 01 Nb 37 Ti 33 V 13 noHEA  ALTI3_D019 0.19562 BCC_B2#1 DISORD 0.78703 SIGMA ORD 0.01735
Al 11 Cr 01 Mn 01 Nb 37 Ti 33 V 17 noHEA  ALTI3_D019 0.04140 BCC_B2#1 DISORD 0.95860
Al 07 Cr 01 Mn 01 Nb 37 Ti 33 V 21   HEA  BCC_B2#1 DISORD 1.00000
Al 03 Cr 01 Mn 01 Nb 37 Ti 33 V 25   HEA  BCC_B2#1 DISORD 1.00000
Al 23 Cr 01 Mn 01 Nb 37 Ti 37 V 01 noHEA  ALTI3_D019 0.45846 BCC_B2#1 DISORD 0.18205 C14_LAVES 0.00153 CR3SI_A15 0.21324 SIGMA ORD 0.14472
Al 19 Cr 01 Mn 01 Nb 37 Ti 37 V 05 noHEA  ALTI3_D019 0.35902 BCC_B2#1 DISORD 0.54193 SIGMA ORD 0.09905
Al 15 Cr 01 Mn 01 Nb 37 Ti 37 V 09 noHEA  ALTI3_D019 0.24393 BCC_B2#1 DISORD 0.73305 SIGMA ORD 0.02302
Al 11 Cr 01 Mn 01 Nb 37 Ti 37 V 13 noHEA  ALTI3_D019 0.06678 BCC_B2#1 DISORD 0.93322
Al 07 Cr 01 Mn 01 Nb 37 Ti 37 V 17   HEA  BCC_B2#1 DISORD 1.00000
Al 03 Cr 01 Mn 01 Nb 37 Ti 37 V 21   HEA  BCC_B2#1 DISORD 1.00000
Al 19 Cr 01 Mn 01 Nb 37 Ti 41 V 01 noHEA  ALTI3_D019 0.42307 BCC_B2#1 DISORD 0.47828 SIGMA ORD 0.09865
Al 15 Cr 01 Mn 01 Nb 37 Ti 41 V 05 noHEA  ALTI3_D019 0.29202 BCC_B2#1 DISORD 0.67910 SIGMA ORD 0.02888
Al 11 Cr 01 Mn 01 Nb 37 Ti 41 V 09 noHEA  ALTI3_D019 0.08898 BCC_B2#1 DISORD 0.91102
Al 07 Cr 01 Mn 01 Nb 37 Ti 41 V 13   HEA  BCC_B2#1 DISORD 1.00000
Al 03 Cr 01 Mn 01 Nb 37 Ti 41 V 17   HEA  BCC_B2#1 DISORD 1.00000
Al 15 Cr 01 Mn 01 Nb 37 Ti 45 V 01 noHEA  ALTI3_D019 0.34373 BCC_B2#1 DISORD 0.62132 SIGMA ORD 0.03495
Al 11 Cr 01 Mn 01 Nb 37 Ti 45 V 05 noHEA  ALTI3_D019 0.11012 BCC_B2#1 DISORD 0.88988
Al 07 Cr 01 Mn 01 Nb 37 Ti 45 V 09   HEA  BCC_B2#1 DISORD 1.00000
Al 03 Cr 01 Mn 01 Nb 37 Ti 45 V 13   HEA  BCC_B2#1 DISORD 1.00000
Al 11 Cr 01 Mn 01 Nb 37 Ti 49 V 01 noHEA  ALTI3_D019 0.13226 BCC_B2#1 DISORD 0.86354 HCP_A3 0.00420
Al 07 Cr 01 Mn 01 Nb 37 Ti 49 V 05   HEA  BCC_B2#1 DISORD 1.00000
Al 03 Cr 01 Mn 01 Nb 37 Ti 49 V 09   HEA  BCC_B2#1 DISORD 1.00000
Al 47 Cr 01 Mn 01 Nb 41 Ti 01 V 09 noHEA  BCC_B2#1 DISORD 0.20876 BCT_D022 0.32133 SIGMA ORD 0.46991
Al 43 Cr 01 Mn 01 Nb 41 Ti 01 V 13 noHEA  ALTI_L10 0.00144 BCC_B2#1 DISORD 0.30771 BCT_D022 0.21314 SIGMA ORD 0.47771
Al 39 Cr 01 Mn 01 Nb 41 Ti 01 V 17 noHEA  ALTI_L10 0.00377 BCC_B2#1 DISORD 0.40743 BCT_D022 0.10410 SIGMA ORD 0.48470
Al 35 Cr 01 Mn 01 Nb 41 Ti 01 V 21 noHEA  ALTI_L10 0.00527 BCC_B2#1 DISORD 0.50472 SIGMA ORD 0.49001
Al 31 Cr 01 Mn 01 Nb 41 Ti 01 V 25 noHEA  BCC_B2#1 DISORD 0.54096 SIGMA ORD 0.45904
Al 27 Cr 01 Mn 01 Nb 41 Ti 01 V 29 noHEA  BCC_B2#1 DISORD 0.62382 SIGMA ORD 0.37618
Al 23 Cr 01 Mn 01 Nb 41 Ti 01 V 33 noHEA  BCC_B2#1 DISORD 0.75511 SIGMA ORD 0.24489
Al 19 Cr 01 Mn 01 Nb 41 Ti 01 V 37 noHEA  BCC_B2#1 DISORD 0.86642 SIGMA ORD 0.13358
Al 15 Cr 01 Mn 01 Nb 41 Ti 01 V 41 noHEA  BCC_B2#1 DISORD 0.95243 SIGMA ORD 0.04757
Al 11 Cr 01 Mn 01 Nb 41 Ti 01 V 45   HEA  BCC_B2#1 DISORD 1.00000
Al 07 Cr 01 Mn 01 Nb 41 Ti 01 V 49   HEA  BCC_B2#1 DISORD 1.00000
Al 47 Cr 01 Mn 01 Nb 41 Ti 05 V 05 noHEA  ALTI_L10#2 0.09450 BCC_B2#1 DISORD 0.11933 BCT_D022 0.27623 SIGMA ORD 0.50995
Al 43 Cr 01 Mn 01 Nb 41 Ti 05 V 09 noHEA  ALTI_L10#2 0.09687 BCC_B2#1 DISORD 0.21604 BCT_D022 0.16803 SIGMA ORD 0.51906
Al 39 Cr 01 Mn 01 Nb 41 Ti 05 V 13 noHEA  ALTI_L10 0.09915 BCC_B2#1 DISORD 0.31530 BCT_D022 0.05903 SIGMA ORD 0.52651
Al 35 Cr 01 Mn 01 Nb 41 Ti 05 V 17 noHEA  ALTI_L10#2 0.08913 BCC_B2#1 DISORD 0.39458 SIGMA ORD 0.51629
Al 31 Cr 01 Mn 01 Nb 41 Ti 05 V 21 noHEA  ALTI_L10#2 0.04872 BCC_B2#1 DISORD 0.49166 SIGMA ORD 0.45963
Al 27 Cr 01 Mn 01 Nb 41 Ti 05 V 25 noHEA  BCC_B2#1 DISORD 0.63943 SIGMA ORD 0.36057
Al 23 Cr 01 Mn 01 Nb 41 Ti 05 V 29 noHEA  BCC_B2#1 DISORD 0.76972 SIGMA ORD 0.23028
Al 19 Cr 01 Mn 01 Nb 41 Ti 05 V 33 noHEA  BCC_B2#1 DISORD 0.87663 SIGMA ORD 0.12337
Al 15 Cr 01 Mn 01 Nb 41 Ti 05 V 37 noHEA  BCC_B2#1 DISORD 0.96091 SIGMA ORD 0.03909
Al 11 Cr 01 Mn 01 Nb 41 Ti 05 V 41   HEA  BCC_B2#1 DISORD 1.00000
Al 07 Cr 01 Mn 01 Nb 41 Ti 05 V 45   HEA  BCC_B2#1 DISORD 1.00000
Al 03 Cr 01 Mn 01 Nb 41 Ti 05 V 49   HEA  BCC_B2#1 DISORD 1.00000
Al 47 Cr 01 Mn 01 Nb 41 Ti 09 V 01 noHEA  AL8MN5 0.02211 ALTI_L10#2 0.17936 BCC_B2#1 DISORD 0.02028 BCT_D022 0.23101 SIGMA ORD 0.54725
Al 43 Cr 01 Mn 01 Nb 41 Ti 09 V 05 noHEA  ALTI_L10#2 0.19232 BCC_B2#1 DISORD 0.12509 BCT_D022 0.12289 SIGMA ORD 0.55969
Al 39 Cr 01 Mn 01 Nb 41 Ti 09 V 09 noHEA  ALTI_L10 0.19454 BCC_B2#1 DISORD 0.22320 BCT_D022 0.01393 SIGMA ORD 0.56833
Al 35 Cr 01 Mn 01 Nb 41 Ti 09 V 13 noHEA  ALTI_L10#2 0.16459 BCC_B2#1 DISORD 0.29986 SIGMA ORD 0.53556
Al 31 Cr 01 Mn 01 Nb 41 Ti 09 V 17 noHEA  ALTI_L10#2 0.10441 BCC_B2#1 DISORD 0.43985 SIGMA ORD 0.45574
Al 27 Cr 01 Mn 01 Nb 41 Ti 09 V 21 noHEA  ALTI3_D019 0.04536 BCC_B2#1 DISORD 0.58858 SIGMA ORD 0.36606
Al 23 Cr 01 Mn 01 Nb 41 Ti 09 V 25 noHEA  BCC_B2#1 DISORD 0.78003 SIGMA ORD 0.21997
Al 19 Cr 01 Mn 01 Nb 41 Ti 09 V 29 noHEA  BCC_B2#1 DISORD 0.88455 SIGMA ORD 0.11545
Al 15 Cr 01 Mn 01 Nb 41 Ti 09 V 33 noHEA  BCC_B2#1 DISORD 0.96762 SIGMA ORD 0.03238
Al 11 Cr 01 Mn 01 Nb 41 Ti 09 V 37   HEA  BCC_B2#1 DISORD 1.00000
Al 07 Cr 01 Mn 01 Nb 41 Ti 09 V 41   HEA  BCC_B2#1 DISORD 1.00000
Al 03 Cr 01 Mn 01 Nb 41 Ti 09 V 45   HEA  BCC_B2#1 DISORD 1.00000
Al 43 Cr 01 Mn 01 Nb 41 Ti 13 V 01 noHEA  AL8MN5 0.01823 ALTI_L10#2 0.27921 BCC_B2#1 DISORD 0.02633 BCT_D022 0.07851 SIGMA ORD 0.59772
Al 39 Cr 01 Mn 01 Nb 41 Ti 13 V 05 noHEA  ALTI_L10#2 0.27838 BCC_B2#1 DISORD 0.12519 SIGMA ORD 0.59643
Al 35 Cr 01 Mn 01 Nb 41 Ti 13 V 09 noHEA  ALTI_L10#2 0.23039 BCC_B2#1 DISORD 0.22230 SIGMA ORD 0.54731
Al 31 Cr 01 Mn 01 Nb 41 Ti 13 V 13 noHEA  ALTI3_D019 0.08854 ALTI_L10#2 0.07387 BCC_B2#1 DISORD 0.35216 SIGMA ORD 0.48543
Al 27 Cr 01 Mn 01 Nb 41 Ti 13 V 17 noHEA  ALTI3_D019 0.10837 BCC_B2#1 DISORD 0.51377 SIGMA ORD 0.37786
Al 23 Cr 01 Mn 01 Nb 41 Ti 13 V 21 noHEA  ALTI3_D019 0.05879 BCC_B2#1 DISORD 0.71925 SIGMA ORD 0.22196
Al 19 Cr 01 Mn 01 Nb 41 Ti 13 V 25 noHEA  ALTI3_D019 0.00595 BCC_B2#1 DISORD 0.88348 SIGMA ORD 0.11057
Al 15 Cr 01 Mn 01 Nb 41 Ti 13 V 29 noHEA  BCC_B2#1 DISORD 0.97248 SIGMA ORD 0.02752
Al 11 Cr 01 Mn 01 Nb 41 Ti 13 V 33   HEA  BCC_B2#1 DISORD 1.00000
Al 07 Cr 01 Mn 01 Nb 41 Ti 13 V 37   HEA  BCC_B2#1 DISORD 1.00000
Al 03 Cr 01 Mn 01 Nb 41 Ti 13 V 41   HEA  BCC_B2#1 DISORD 1.00000
Al 39 Cr 01 Mn 01 Nb 41 Ti 17 V 01 noHEA  AL8MN5 0.00643 ALTI_L10#2 0.34940 BCC_B2#1 DISORD 0.02848 SIGMA ORD 0.61569
Al 35 Cr 01 Mn 01 Nb 41 Ti 17 V 05 noHEA  ALTI3_D019 0.04815 ALTI_L10#2 0.24124 BCC_B2#1 DISORD 0.14193 SIGMA ORD 0.56867
Al 31 Cr 01 Mn 01 Nb 41 Ti 17 V 09 noHEA  ALTI3_D019 0.20223 ALTI_L10#2 0.02108 BCC_B2#1 DISORD 0.24957 SIGMA ORD 0.52712
Al 27 Cr 01 Mn 01 Nb 41 Ti 17 V 13 noHEA  ALTI3_D019 0.17009 BCC_B2#1 DISORD 0.44017 SIGMA ORD 0.38973
Al 23 Cr 01 Mn 01 Nb 41 Ti 17 V 17 noHEA  ALTI3_D019 0.11932 BCC_B2#1 DISORD 0.65710 SIGMA ORD 0.22357
Al 19 Cr 01 Mn 01 Nb 41 Ti 17 V 21 noHEA  ALTI3_D019 0.06530 BCC_B2#1 DISORD 0.82201 SIGMA ORD 0.11269
Al 15 Cr 01 Mn 01 Nb 41 Ti 17 V 25 noHEA  BCC_B2#1 DISORD 0.97543 SIGMA ORD 0.02457
Al 11 Cr 01 Mn 01 Nb 41 Ti 17 V 29   HEA  BCC_B2#1 DISORD 1.00000
Al 07 Cr 01 Mn 01 Nb 41 Ti 17 V 33   HEA  BCC_B2#1 DISORD 1.00000
Al 03 Cr 01 Mn 01 Nb 41 Ti 17 V 37   HEA  BCC_B2#1 DISORD 1.00000
Al 35 Cr 01 Mn 01 Nb 41 Ti 21 V 01 noHEA  ALTI3_D019 0.15026 ALTI_L10#2 0.20593 BCC_B2#1 DISORD 0.03391 SIGMA ORD 0.60990
Al 31 Cr 01 Mn 01 Nb 41 Ti 21 V 05 noHEA  ALTI3_D019 0.28540 BCC_B2#1 DISORD 0.15225 SIGMA ORD 0.56235
Al 27 Cr 01 Mn 01 Nb 41 Ti 21 V 09 noHEA  ALTI3_D019 0.23083 BCC_B2#1 DISORD 0.36597 SIGMA ORD 0.40320
Al 23 Cr 01 Mn 01 Nb 41 Ti 21 V 13 noHEA  ALTI3_D019 0.17957 BCC_B2#1 DISORD 0.59553 SIGMA ORD 0.22489
Al 19 Cr 01 Mn 01 Nb 41 Ti 21 V 17 noHEA  ALTI3_D019 0.12445 BCC_B2#1 DISORD 0.76154 SIGMA ORD 0.11402
Al 15 Cr 01 Mn 01 Nb 41 Ti 21 V 21 noHEA  ALTI3_D019 0.04544 BCC_B2#1 DISORD 0.92621 SIGMA ORD 0.02835
Al 11 Cr 01 Mn 01 Nb 41 Ti 21 V 25   HEA  BCC_B2#1 DISORD 1.00000
Al 07 Cr 01 Mn 01 Nb 41 Ti 21 V 29   HEA  BCC_B2#1 DISORD 1.00000
Al 03 Cr 01 Mn 01 Nb 41 Ti 21 V 33   HEA  BCC_B2#1 DISORD 1.00000
Al 31 Cr 01 Mn 01 Nb 41 Ti 25 V 01 noHEA  ALTI3_D019 0.34808 BCC_B2#1 DISORD 0.05018 SIGMA ORD 0.60175
Al 27 Cr 01 Mn 01 Nb 41 Ti 25 V 05 noHEA  ALTI3_D019 0.29119 BCC_B2#1 DISORD 0.28709 SIGMA ORD 0.42172
Al 23 Cr 01 Mn 01 Nb 41 Ti 25 V 09 noHEA  ALTI3_D019 0.23995 BCC_B2#1 DISORD 0.53336 SIGMA ORD 0.22669
Al 19 Cr 01 Mn 01 Nb 41 Ti 25 V 13 noHEA  ALTI3_D019 0.18368 BCC_B2#1 DISORD 0.70175 SIGMA ORD 0.11456
Al 15 Cr 01 Mn 01 Nb 41 Ti 25 V 17 noHEA  ALTI3_D019 0.09908 BCC_B2#1 DISORD 0.86801 SIGMA ORD 0.03292
Al 11 Cr 01 Mn 01 Nb 41 Ti 25 V 21   HEA  BCC_B2#1 DISORD 1.00000
Al 07 Cr 01 Mn 01 Nb 41 Ti 25 V 25   HEA  BCC_B2#1 DISORD 1.00000
Al 03 Cr 01 Mn 01 Nb 41 Ti 25 V 29   HEA  BCC_B2#1 DISORD 1.00000
Al 27 Cr 01 Mn 01 Nb 41 Ti 29 V 01 noHEA  ALTI3_D019 0.37415 BCC_B2#1 DISORD 0.10998 C14_LAVES 0.00152 CR3SI_A15 0.11732 SIGMA ORD 0.39703
Al 23 Cr 01 Mn 01 Nb 41 Ti 29 V 05 noHEA  ALTI3_D019 0.30115 BCC_B2#1 DISORD 0.46858 SIGMA ORD 0.23027
Al 19 Cr 01 Mn 01 Nb 41 Ti 29 V 09 noHEA  ALTI3_D019 0.24349 BCC_B2#1 DISORD 0.64215 SIGMA ORD 0.11436
Al 15 Cr 01 Mn 01 Nb 41 Ti 29 V 13 noHEA  ALTI3_D019 0.15177 BCC_B2#1 DISORD 0.81107 SIGMA ORD 0.03716
Al 11 Cr 01 Mn 01 Nb 41 Ti 29 V 17 noHEA  ALTI3_D019 0.00923 BCC_B2#1 DISORD 0.99077
Al 07 Cr 01 Mn 01 Nb 41 Ti 29 V 21   HEA  BCC_B2#1 DISORD 1.00000
Al 03 Cr 01 Mn 01 Nb 41 Ti 29 V 25   HEA  BCC_B2#1 DISORD 1.00000
Al 23 Cr 01 Mn 01 Nb 41 Ti 33 V 01 noHEA  ALTI3_D019 0.40896 BCC_B2#1 DISORD 0.16560 C14_LAVES 0.00218 CR3SI_A15 0.27046 SIGMA ORD 0.15280
Al 19 Cr 01 Mn 01 Nb 41 Ti 33 V 05 noHEA  ALTI3_D019 0.30471 BCC_B2#1 DISORD 0.58177 SIGMA ORD 0.11352
Al 15 Cr 01 Mn 01 Nb 41 Ti 33 V 09 noHEA  ALTI3_D019 0.20379 BCC_B2#1 DISORD 0.75509 SIGMA ORD 0.04113
Al 11 Cr 01 Mn 01 Nb 41 Ti 33 V 13 noHEA  ALTI3_D019 0.04034 BCC_B2#1 DISORD 0.95966
Al 07 Cr 01 Mn 01 Nb 41 Ti 33 V 17   HEA  BCC_B2#1 DISORD 1.00000
Al 03 Cr 01 Mn 01 Nb 41 Ti 33 V 21   HEA  BCC_B2#1 DISORD 1.00000
Al 19 Cr 01 Mn 01 Nb 41 Ti 37 V 01 noHEA  ALTI3_D019 0.36917 BCC_B2#1 DISORD 0.51852 SIGMA ORD 0.11230
Al 15 Cr 01 Mn 01 Nb 41 Ti 37 V 05 noHEA  ALTI3_D019 0.25612 BCC_B2#1 DISORD 0.69898 SIGMA ORD 0.04490
Al 11 Cr 01 Mn 01 Nb 41 Ti 37 V 09 noHEA  ALTI3_D019 0.06807 BCC_B2#1 DISORD 0.93193
Al 07 Cr 01 Mn 01 Nb 41 Ti 37 V 13   HEA  BCC_B2#1 DISORD 1.00000
Al 03 Cr 01 Mn 01 Nb 41 Ti 37 V 17   HEA  BCC_B2#1 DISORD 1.00000
Al 15 Cr 01 Mn 01 Nb 41 Ti 41 V 01 noHEA  ALTI3_D019 0.31182 BCC_B2#1 DISORD 0.63970 SIGMA ORD 0.04848
Al 11 Cr 01 Mn 01 Nb 41 Ti 41 V 05 noHEA  ALTI3_D019 0.09398 BCC_B2#1 DISORD 0.90602
Al 07 Cr 01 Mn 01 Nb 41 Ti 41 V 09   HEA  BCC_B2#1 DISORD 1.00000
Al 03 Cr 01 Mn 01 Nb 41 Ti 41 V 13   HEA  BCC_B2#1 DISORD 1.00000
Al 11 Cr 01 Mn 01 Nb 41 Ti 45 V 01 noHEA  ALTI3_D019 0.12138 BCC_B2#1 DISORD 0.87862
Al 07 Cr 01 Mn 01 Nb 41 Ti 45 V 05   HEA  BCC_B2#1 DISORD 1.00000
Al 03 Cr 01 Mn 01 Nb 41 Ti 45 V 09   HEA  BCC_B2#1 DISORD 1.00000
Al 07 Cr 01 Mn 01 Nb 41 Ti 49 V 01 noHEA  BCC_B2#1 DISORD 0.95322 HCP_A3 0.04678
Al 03 Cr 01 Mn 01 Nb 41 Ti 49 V 05   HEA  BCC_B2#1 DISORD 1.00000
Al 47 Cr 01 Mn 01 Nb 45 Ti 01 V 05 noHEA  ALTI_L10#2 0.00125 BCC_B2#1 DISORD 0.11786 BCT_D022 0.32699 SIGMA ORD 0.55391
Al 43 Cr 01 Mn 01 Nb 45 Ti 01 V 09 noHEA  ALTI_L10#2 0.00369 BCC_B2#1 DISORD 0.21426 BCT_D022 0.21909 SIGMA ORD 0.56295
Al 39 Cr 01 Mn 01 Nb 45 Ti 01 V 13 noHEA  ALTI_L10 0.00600 BCC_B2#1 DISORD 0.31349 BCT_D022 0.11028 SIGMA ORD 0.57023
Al 35 Cr 01 Mn 01 Nb 45 Ti 01 V 17 noHEA  ALTI_L10 0.00830 BCC_B2#1 DISORD 0.41363 BCT_D022 0.00122 SIGMA ORD 0.57686
Al 31 Cr 01 Mn 01 Nb 45 Ti 01 V 21 noHEA  BCC_B2#1 DISORD 0.45931 SIGMA ORD 0.54069
Al 27 Cr 01 Mn 01 Nb 45 Ti 01 V 25 noHEA  BCC_B2#1 DISORD 0.56006 SIGMA ORD 0.43994
Al 23 Cr 01 Mn 01 Nb 45 Ti 01 V 29 noHEA  BCC_B2#1 DISORD 0.71841 SIGMA ORD 0.28159
Al 19 Cr 01 Mn 01 Nb 45 Ti 01 V 33 noHEA  BCC_B2#1 DISORD 0.84533 SIGMA ORD 0.15467
Al 15 Cr 01 Mn 01 Nb 45 Ti 01 V 37 noHEA  BCC_B2#1 DISORD 0.93134 SIGMA ORD 0.06866
Al 11 Cr 01 Mn 01 Nb 45 Ti 01 V 41   HEA  BCC_B2#1 DISORD 1.00000
Al 07 Cr 01 Mn 01 Nb 45 Ti 01 V 45   HEA  BCC_B2#1 DISORD 1.00000
Al 03 Cr 01 Mn 01 Nb 45 Ti 01 V 49   HEA  BCC_B2#1 DISORD 1.00000
Al 47 Cr 01 Mn 01 Nb 45 Ti 05 V 01 noHEA  AL8MN5 0.02403 ALTI_L10#2 0.08503 BCC_B2#1 DISORD 0.01824 BCT_D022 0.28136 SIGMA ORD 0.59134
Al 43 Cr 01 Mn 01 Nb 45 Ti 05 V 05 noHEA  ALTI_L10#2 0.09908 BCC_B2#1 DISORD 0.12348 BCT_D022 0.17369 SIGMA ORD 0.60375
Al 39 Cr 01 Mn 01 Nb 45 Ti 05 V 09 noHEA  ALTI_L10 0.10137 BCC_B2#1 DISORD 0.22128 BCT_D022 0.06509 SIGMA ORD 0.61226
Al 35 Cr 01 Mn 01 Nb 45 Ti 05 V 13 noHEA  ALTI_L10#2 0.09255 BCC_B2#1 DISORD 0.30490 SIGMA ORD 0.60255
Al 31 Cr 01 Mn 01 Nb 45 Ti 05 V 17 noHEA  ALTI_L10#2 0.04845 BCC_B2#1 DISORD 0.41156 SIGMA ORD 0.53998
Al 27 Cr 01 Mn 01 Nb 45 Ti 05 V 21 noHEA  BCC_B2#1 DISORD 0.57554 SIGMA ORD 0.42446
Al 23 Cr 01 Mn 01 Nb 45 Ti 05 V 25 noHEA  BCC_B2#1 DISORD 0.73301 SIGMA ORD 0.26699
Al 19 Cr 01 Mn 01 Nb 45 Ti 05 V 29 noHEA  BCC_B2#1 DISORD 0.85476 SIGMA ORD 0.14524
Al 15 Cr 01 Mn 01 Nb 45 Ti 05 V 33 noHEA  BCC_B2#1 DISORD 0.93862 SIGMA ORD 0.06138
Al 11 Cr 01 Mn 01 Nb 45 Ti 05 V 37   HEA  BCC_B2#1 DISORD 1.00000
Al 07 Cr 01 Mn 01 Nb 45 Ti 05 V 41   HEA  BCC_B2#1 DISORD 1.00000
Al 03 Cr 01 Mn 01 Nb 45 Ti 05 V 45   HEA  BCC_B2#1 DISORD 1.00000
Al 43 Cr 01 Mn 01 Nb 45 Ti 09 V 01 noHEA  AL8MN5 0.02014 ALTI_L10#2 0.18488 BCC_B2#1 DISORD 0.02430 BCT_D022 0.12883 SIGMA ORD 0.64184
Al 39 Cr 01 Mn 01 Nb 45 Ti 09 V 05 noHEA  ALTI_L10#2 0.19685 BCC_B2#1 DISORD 0.12935 BCT_D022 0.02026 SIGMA ORD 0.65354
Al 35 Cr 01 Mn 01 Nb 45 Ti 09 V 09 noHEA  ALTI_L10#2 0.16690 BCC_B2#1 DISORD 0.21183 SIGMA ORD 0.62127
Al 31 Cr 01 Mn 01 Nb 45 Ti 09 V 13 noHEA  ALTI3_D019 0.02252 ALTI_L10#2 0.07936 BCC_B2#1 DISORD 0.35507 SIGMA ORD 0.54305
Al 27 Cr 01 Mn 01 Nb 45 Ti 09 V 17 noHEA  ALTI3_D019 0.04772 BCC_B2#1 DISORD 0.52279 SIGMA ORD 0.42949
Al 23 Cr 01 Mn 01 Nb 45 Ti 09 V 21 noHEA  BCC_B2#1 DISORD 0.74319 SIGMA ORD 0.25681
Al 19 Cr 01 Mn 01 Nb 45 Ti 09 V 25 noHEA  BCC_B2#1 DISORD 0.86208 SIGMA ORD 0.13792
Al 15 Cr 01 Mn 01 Nb 45 Ti 09 V 29 noHEA  BCC_B2#1 DISORD 0.94436 SIGMA ORD 0.05564
Al 11 Cr 01 Mn 01 Nb 45 Ti 09 V 33   HEA  BCC_B2#1 DISORD 1.00000
Al 07 Cr 01 Mn 01 Nb 45 Ti 09 V 37   HEA  BCC_B2#1 DISORD 1.00000
Al 03 Cr 01 Mn 01 Nb 45 Ti 09 V 41   HEA  BCC_B2#1 DISORD 1.00000
Al 39 Cr 01 Mn 01 Nb 45 Ti 13 V 01 noHEA  AL8MN5 0.01563 ALTI_L10#2 0.27518 BCC_B2#1 DISORD 0.02851 SIGMA ORD 0.68068
Al 35 Cr 01 Mn 01 Nb 45 Ti 13 V 05 noHEA  ALTI_L10#2 0.23008 BCC_B2#1 DISORD 0.13652 SIGMA ORD 0.63339
Al 31 Cr 01 Mn 01 Nb 45 Ti 13 V 09 noHEA  ALTI3_D019 0.13694 ALTI_L10#2 0.02583 BCC_B2#1 DISORD 0.25135 SIGMA ORD 0.58588
Al 27 Cr 01 Mn 01 Nb 45 Ti 13 V 13 noHEA  ALTI3_D019 0.10960 BCC_B2#1 DISORD 0.45089 SIGMA ORD 0.43951
Al 23 Cr 01 Mn 01 Nb 45 Ti 13 V 17 noHEA  ALTI3_D019 0.05909 BCC_B2#1 DISORD 0.68415 SIGMA ORD 0.25676
Al 19 Cr 01 Mn 01 Nb 45 Ti 13 V 21 noHEA  ALTI3_D019 0.00730 BCC_B2#1 DISORD 0.85945 SIGMA ORD 0.13325
Al 15 Cr 01 Mn 01 Nb 45 Ti 13 V 25 noHEA  BCC_B2#1 DISORD 0.94845 SIGMA ORD 0.05155
Al 11 Cr 01 Mn 01 Nb 45 Ti 13 V 29   HEA  BCC_B2#1 DISORD 1.00000
Al 07 Cr 01 Mn 01 Nb 45 Ti 13 V 33   HEA  BCC_B2#1 DISORD 1.00000
Al 03 Cr 01 Mn 01 Nb 45 Ti 13 V 37   HEA  BCC_B2#1 DISORD 1.00000
Al 35 Cr 01 Mn 01 Nb 45 Ti 17 V 01 noHEA  ALTI3_D019 0.08641 ALTI_L10#2 0.20909 BCC_B2#1 DISORD 0.03427 SIGMA ORD 0.67022
Al 31 Cr 01 Mn 01 Nb 45 Ti 17 V 05 noHEA  ALTI3_D019 0.22464 BCC_B2#1 DISORD 0.15332 SIGMA ORD 0.62203
Al 27 Cr 01 Mn 01 Nb 45 Ti 17 V 09 noHEA  ALTI3_D019 0.17048 BCC_B2#1 DISORD 0.37852 SIGMA ORD 0.45100
Al 23 Cr 01 Mn 01 Nb 45 Ti 17 V 13 noHEA  ALTI3_D019 0.11962 BCC_B2#1 DISORD 0.62336 SIGMA ORD 0.25702
Al 19 Cr 01 Mn 01 Nb 45 Ti 17 V 17 noHEA  ALTI3_D019 0.06693 BCC_B2#1 DISORD 0.80025 SIGMA ORD 0.13282
Al 15 Cr 01 Mn 01 Nb 45 Ti 17 V 21 noHEA  BCC_B2#1 DISORD 0.95081 SIGMA ORD 0.04919
Al 11 Cr 01 Mn 01 Nb 45 Ti 17 V 25   HEA  BCC_B2#1 DISORD 1.00000
Al 07 Cr 01 Mn 01 Nb 45 Ti 17 V 29   HEA  BCC_B2#1 DISORD 1.00000
Al 03 Cr 01 Mn 01 Nb 45 Ti 17 V 33   HEA  BCC_B2#1 DISORD 1.00000
Al 31 Cr 01 Mn 01 Nb 45 Ti 21 V 01 noHEA  ALTI3_D019 0.28671 BCC_B2#1 DISORD 0.05211 C14_LAVES 0.00052 SIGMA ORD 0.66066
Al 27 Cr 01 Mn 01 Nb 45 Ti 21 V 05 noHEA  ALTI3_D019 0.23099 BCC_B2#1 DISORD 0.30152 SIGMA ORD 0.46749
Al 23 Cr 01 Mn 01 Nb 45 Ti 21 V 09 noHEA  ALTI3_D019 0.18030 BCC_B2#1 DISORD 0.56152 SIGMA ORD 0.25817
Al 19 Cr 01 Mn 01 Nb 45 Ti 21 V 13 noHEA  ALTI3_D019 0.12672 BCC_B2#1 DISORD 0.74143 SIGMA ORD 0.13184
Al 15 Cr 01 Mn 01 Nb 45 Ti 21 V 17 noHEA  ALTI3_D019 0.04999 BCC_B2#1 DISORD 0.89813 SIGMA ORD 0.05188
Al 11 Cr 01 Mn 01 Nb 45 Ti 21 V 21   HEA  BCC_B2#1 DISORD 1.00000
Al 07 Cr 01 Mn 01 Nb 45 Ti 21 V 25   HEA  BCC_B2#1 DISORD 1.00000
Al 03 Cr 01 Mn 01 Nb 45 Ti 21 V 29   HEA  BCC_B2#1 DISORD 1.00000
Al 27 Cr 01 Mn 01 Nb 45 Ti 25 V 01 noHEA  ALTI3_D019 0.31808 BCC_B2#1 DISORD 0.10910 C14_LAVES 0.00199 CR3SI_A15 0.14188 SIGMA ORD 0.42894
Al 23 Cr 01 Mn 01 Nb 45 Ti 25 V 05 noHEA  ALTI3_D019 0.24697 BCC_B2#1 DISORD 0.46890 CR3SI_A15 0.03407 SIGMA ORD 0.25006
Al 19 Cr 01 Mn 01 Nb 45 Ti 25 V 09 noHEA  ALTI3_D019 0.18713 BCC_B2#1 DISORD 0.68246 SIGMA ORD 0.13042
Al 15 Cr 01 Mn 01 Nb 45 Ti 25 V 13 noHEA  ALTI3_D019 0.10502 BCC_B2#1 DISORD 0.84031 SIGMA ORD 0.05467
Al 11 Cr 01 Mn 01 Nb 45 Ti 25 V 17   HEA  BCC_B2#1 DISORD 1.00000
Al 07 Cr 01 Mn 01 Nb 45 Ti 25 V 21   HEA  BCC_B2#1 DISORD 1.00000
Al 03 Cr 01 Mn 01 Nb 45 Ti 25 V 25   HEA  BCC_B2#1 DISORD 1.00000
Al 23 Cr 01 Mn 01 Nb 45 Ti 29 V 01 noHEA  ALTI3_D019 0.35835 BCC_B2#1 DISORD 0.15255 C14_LAVES 0.00274 CR3SI_A15 0.32307 SIGMA ORD 0.16330
Al 19 Cr 01 Mn 01 Nb 45 Ti 29 V 05 noHEA  ALTI3_D019 0.24889 BCC_B2#1 DISORD 0.62241 SIGMA ORD 0.12870
Al 15 Cr 01 Mn 01 Nb 45 Ti 29 V 09 noHEA  ALTI3_D019 0.15996 BCC_B2#1 DISORD 0.78294 SIGMA ORD 0.05710
Al 11 Cr 01 Mn 01 Nb 45 Ti 29 V 13 noHEA  ALTI3_D019 0.01062 BCC_B2#1 DISORD 0.98938
Al 07 Cr 01 Mn 01 Nb 45 Ti 29 V 17   HEA  BCC_B2#1 DISORD 1.00000
Al 03 Cr 01 Mn 01 Nb 45 Ti 29 V 21   HEA  BCC_B2#1 DISORD 1.00000
Al 19 Cr 01 Mn 01 Nb 45 Ti 33 V 01 noHEA  ALTI3_D019 0.32342 BCC_B2#1 DISORD 0.49084 CR3SI_A15 0.07706 SIGMA ORD 0.10868
Al 15 Cr 01 Mn 01 Nb 45 Ti 33 V 05 noHEA  ALTI3_D019 0.21571 BCC_B2#1 DISORD 0.72513 SIGMA ORD 0.05917
Al 11 Cr 01 Mn 01 Nb 45 Ti 33 V 09 noHEA  ALTI3_D019 0.04437 BCC_B2#1 DISORD 0.95563
Al 07 Cr 01 Mn 01 Nb 45 Ti 33 V 13   HEA  BCC_B2#1 DISORD 1.00000
Al 03 Cr 01 Mn 01 Nb 45 Ti 33 V 17   HEA  BCC_B2#1 DISORD 1.00000
Al 15 Cr 01 Mn 01 Nb 45 Ti 37 V 01 noHEA  ALTI3_D019 0.27474 BCC_B2#1 DISORD 0.66440 SIGMA ORD 0.06085
Al 11 Cr 01 Mn 01 Nb 45 Ti 37 V 05 noHEA  ALTI3_D019 0.07616 BCC_B2#1 DISORD 0.92384
Al 07 Cr 01 Mn 01 Nb 45 Ti 37 V 09   HEA  BCC_B2#1 DISORD 1.00000
Al 03 Cr 01 Mn 01 Nb 45 Ti 37 V 13   HEA  BCC_B2#1 DISORD 1.00000
Al 11 Cr 01 Mn 01 Nb 45 Ti 41 V 01 noHEA  ALTI3_D019 0.10879 BCC_B2#1 DISORD 0.89121
Al 07 Cr 01 Mn 01 Nb 45 Ti 41 V 05   HEA  BCC_B2#1 DISORD 1.00000
Al 03 Cr 01 Mn 01 Nb 45 Ti 41 V 09   HEA  BCC_B2#1 DISORD 1.00000
Al 07 Cr 01 Mn 01 Nb 45 Ti 45 V 01   HEA  BCC_B2#1 DISORD 1.00000
Al 03 Cr 01 Mn 01 Nb 45 Ti 45 V 05   HEA  BCC_B2#1 DISORD 1.00000
Al 03 Cr 01 Mn 01 Nb 45 Ti 49 V 01 noHEA  BCC_B2#1 DISORD 0.93349 HCP_A3 0.06651
Al 47 Cr 01 Mn 01 Nb 49 Ti 01 V 01 noHEA  AL8MN5 0.02158 BCC_B2#1 DISORD 0.01864 BCT_D022 0.32656 SIGMA ORD 0.63321
Al 43 Cr 01 Mn 01 Nb 49 Ti 01 V 05 noHEA  ALTI_L10#2 0.00585 BCC_B2#1 DISORD 0.12190 BCT_D022 0.22439 SIGMA ORD 0.64786
Al 39 Cr 01 Mn 01 Nb 49 Ti 01 V 09 noHEA  ALTI_L10#2 0.00824 BCC_B2#1 DISORD 0.21930 BCT_D022 0.11619 SIGMA ORD 0.65627
Al 35 Cr 01 Mn 01 Nb 49 Ti 01 V 13 noHEA  ALTI_L10 0.01052 BCC_B2#1 DISORD 0.31904 BCT_D022 0.00729 SIGMA ORD 0.66315
Al 31 Cr 01 Mn 01 Nb 49 Ti 01 V 17 noHEA  BCC_B2#1 DISORD 0.37673 SIGMA ORD 0.62327
Al 27 Cr 01 Mn 01 Nb 49 Ti 01 V 21 noHEA  BCC_B2#1 DISORD 0.49978 SIGMA ORD 0.50022
Al 23 Cr 01 Mn 01 Nb 49 Ti 01 V 25 noHEA  BCC_B2#1 DISORD 0.68377 SIGMA ORD 0.31623
Al 19 Cr 01 Mn 01 Nb 49 Ti 01 V 29 noHEA  BCC_B2#1 DISORD 0.82722 SIGMA ORD 0.17278
Al 15 Cr 01 Mn 01 Nb 49 Ti 01 V 33 noHEA  BCC_B2#1 DISORD 0.91427 SIGMA ORD 0.08573
Al 11 Cr 01 Mn 01 Nb 49 Ti 01 V 37 noHEA  BCC_B2#1 DISORD 0.99518 SIGMA ORD 0.00482
Al 07 Cr 01 Mn 01 Nb 49 Ti 01 V 41   HEA  BCC_B2#1 DISORD 1.00000
Al 03 Cr 01 Mn 01 Nb 49 Ti 01 V 45   HEA  BCC_B2#1 DISORD 1.00000
Al 43 Cr 01 Mn 01 Nb 49 Ti 05 V 01 noHEA  AL8MN5 0.02205 ALTI_L10#2 0.09058 BCC_B2#1 DISORD 0.02227 BCT_D022 0.17910 SIGMA ORD 0.68600
Al 39 Cr 01 Mn 01 Nb 49 Ti 05 V 05 noHEA  ALTI_L10#2 0.10363 BCC_B2#1 DISORD 0.12765 BCT_D022 0.07100 SIGMA ORD 0.69772
Al 35 Cr 01 Mn 01 Nb 49 Ti 05 V 09 noHEA  ALTI_L10#2 0.09592 BCC_B2#1 DISORD 0.21468 SIGMA ORD 0.68940
Al 31 Cr 01 Mn 01 Nb 49 Ti 05 V 13 noHEA  ALTI_L10#2 0.04622 BCC_B2#1 DISORD 0.33320 SIGMA ORD 0.62057
Al 27 Cr 01 Mn 01 Nb 49 Ti 05 V 17 noHEA  BCC_B2#1 DISORD 0.51418 SIGMA ORD 0.48582
Al 23 Cr 01 Mn 01 Nb 49 Ti 05 V 21 noHEA  BCC_B2#1 DISORD 0.69770 SIGMA ORD 0.30230
Al 19 Cr 01 Mn 01 Nb 49 Ti 05 V 25 noHEA  BCC_B2#1 DISORD 0.83617 SIGMA ORD 0.16383
Al 15 Cr 01 Mn 01 Nb 49 Ti 05 V 29 noHEA  BCC_B2#1 DISORD 0.92054 SIGMA ORD 0.07946
Al 11 Cr 01 Mn 01 Nb 49 Ti 05 V 33   HEA  BCC_B2#1 DISORD 1.00000
Al 07 Cr 01 Mn 01 Nb 49 Ti 05 V 37   HEA  BCC_B2#1 DISORD 1.00000
Al 03 Cr 01 Mn 01 Nb 49 Ti 05 V 41   HEA  BCC_B2#1 DISORD 1.00000
Al 39 Cr 01 Mn 01 Nb 49 Ti 09 V 01 noHEA  AL8MN5 0.01816 ALTI_L10#2 0.19039 BCC_B2#1 DISORD 0.02833 BCT_D022 0.02658 SIGMA ORD 0.73655
Al 35 Cr 01 Mn 01 Nb 49 Ti 09 V 05 noHEA  ALTI_L10#2 0.16898 BCC_B2#1 DISORD 0.12331 SIGMA ORD 0.70771
Al 31 Cr 01 Mn 01 Nb 49 Ti 09 V 09 noHEA  ALTI3_D019 0.07185 ALTI_L10#2 0.03036 BCC_B2#1 DISORD 0.25279 SIGMA ORD 0.64500
Al 27 Cr 01 Mn 01 Nb 49 Ti 09 V 13 noHEA  ALTI3_D019 0.04915 BCC_B2#1 DISORD 0.46078 SIGMA ORD 0.49007
Al 23 Cr 01 Mn 01 Nb 49 Ti 09 V 17 noHEA  BCC_B2#1 DISORD 0.70723 SIGMA ORD 0.29277
Al 19 Cr 01 Mn 01 Nb 49 Ti 09 V 21 noHEA  BCC_B2#1 DISORD 0.84314 SIGMA ORD 0.15686
Al 15 Cr 01 Mn 01 Nb 49 Ti 09 V 25 noHEA  BCC_B2#1 DISORD 0.92548 SIGMA ORD 0.07452
Al 11 Cr 01 Mn 01 Nb 49 Ti 09 V 29   HEA  BCC_B2#1 DISORD 1.00000
Al 07 Cr 01 Mn 01 Nb 49 Ti 09 V 33   HEA  BCC_B2#1 DISORD 1.00000
Al 03 Cr 01 Mn 01 Nb 49 Ti 09 V 37   HEA  BCC_B2#1 DISORD 1.00000
Al 35 Cr 01 Mn 01 Nb 49 Ti 13 V 01 noHEA  ALTI3_D019 0.02261 ALTI_L10#2 0.21219 BCC_B2#1 DISORD 0.03463 SIGMA ORD 0.73058
Al 31 Cr 01 Mn 01 Nb 49 Ti 13 V 05 noHEA  ALTI3_D019 0.16388 BCC_B2#1 DISORD 0.15418 SIGMA ORD 0.68194
Al 27 Cr 01 Mn 01 Nb 49 Ti 13 V 09 noHEA  ALTI3_D019 0.11017 BCC_B2#1 DISORD 0.39057 SIGMA ORD 0.49927
Al 23 Cr 01 Mn 01 Nb 49 Ti 13 V 13 noHEA  ALTI3_D019 0.05961 BCC_B2#1 DISORD 0.64854 SIGMA ORD 0.29185
Al 19 Cr 01 Mn 01 Nb 49 Ti 13 V 17 noHEA  ALTI3_D019 0.00867 BCC_B2#1 DISORD 0.83910 SIGMA ORD 0.15223
Al 15 Cr 01 Mn 01 Nb 49 Ti 13 V 21 noHEA  BCC_B2#1 DISORD 0.92898 SIGMA ORD 0.07102
Al 11 Cr 01 Mn 01 Nb 49 Ti 13 V 25   HEA  BCC_B2#1 DISORD 1.00000
Al 07 Cr 01 Mn 01 Nb 49 Ti 13 V 29   HEA  BCC_B2#1 DISORD 1.00000
Al 03 Cr 01 Mn 01 Nb 49 Ti 13 V 33   HEA  BCC_B2#1 DISORD 1.00000
Al 31 Cr 01 Mn 01 Nb 49 Ti 17 V 01 noHEA  ALTI3_D019 0.22544 BCC_B2#1 DISORD 0.05384 C14_LAVES 0.00148 SIGMA ORD 0.71923
Al 27 Cr 01 Mn 01 Nb 49 Ti 17 V 05 noHEA  ALTI3_D019 0.17083 BCC_B2#1 DISORD 0.31569 SIGMA ORD 0.51349
Al 23 Cr 01 Mn 01 Nb 49 Ti 17 V 09 noHEA  ALTI3_D019 0.12056 BCC_B2#1 DISORD 0.58712 SIGMA ORD 0.29232
Al 19 Cr 01 Mn 01 Nb 49 Ti 17 V 13 noHEA  ALTI3_D019 0.06894 BCC_B2#1 DISORD 0.78109 SIGMA ORD 0.14997
Al 15 Cr 01 Mn 01 Nb 49 Ti 17 V 17 noHEA  BCC_B2#1 DISORD 0.93095 SIGMA ORD 0.06905
Al 11 Cr 01 Mn 01 Nb 49 Ti 17 V 21   HEA  BCC_B2#1 DISORD 1.00000
Al 07 Cr 01 Mn 01 Nb 49 Ti 17 V 25   HEA  BCC_B2#1 DISORD 1.00000
Al 03 Cr 01 Mn 01 Nb 49 Ti 17 V 29   HEA  BCC_B2#1 DISORD 1.00000
Al 27 Cr 01 Mn 01 Nb 49 Ti 21 V 01 noHEA  ALTI3_D019 0.26179 BCC_B2#1 DISORD 0.10837 C14_LAVES 0.00249 CR3SI_A15 0.16525 SIGMA ORD 0.46211
Al 23 Cr 01 Mn 01 Nb 49 Ti 21 V 05 noHEA  ALTI3_D019 0.19441 BCC_B2#1 DISORD 0.45865 CR3SI_A15 0.07956 SIGMA ORD 0.26738
Al 19 Cr 01 Mn 01 Nb 49 Ti 21 V 09 noHEA  ALTI3_D019 0.12982 BCC_B2#1 DISORD 0.72262 SIGMA ORD 0.14756
Al 15 Cr 01 Mn 01 Nb 49 Ti 21 V 13 noHEA  ALTI3_D019 0.05572 BCC_B2#1 DISORD 0.87388 SIGMA ORD 0.07040
Al 11 Cr 01 Mn 01 Nb 49 Ti 21 V 17   HEA  BCC_B2#1 DISORD 1.00000
Al 07 Cr 01 Mn 01 Nb 49 Ti 21 V 21   HEA  BCC_B2#1 DISORD 1.00000
Al 03 Cr 01 Mn 01 Nb 49 Ti 21 V 25   HEA  BCC_B2#1 DISORD 1.00000
Al 23 Cr 01 Mn 01 Nb 49 Ti 25 V 01 noHEA  ALTI3_D019 0.30676 BCC_B2#1 DISORD 0.14225 C14_LAVES 0.00323 CR3SI_A15 0.37156 SIGMA ORD 0.17621
Al 19 Cr 01 Mn 01 Nb 49 Ti 25 V 05 noHEA  ALTI3_D019 0.19197 BCC_B2#1 DISORD 0.66283 SIGMA ORD 0.14521
Al 15 Cr 01 Mn 01 Nb 49 Ti 25 V 09 noHEA  ALTI3_D019 0.11286 BCC_B2#1 DISORD 0.81569 SIGMA ORD 0.07145
Al 11 Cr 01 Mn 01 Nb 49 Ti 25 V 13   HEA  BCC_B2#1 DISORD 1.00000
Al 07 Cr 01 Mn 01 Nb 49 Ti 25 V 17   HEA  BCC_B2#1 DISORD 1.00000
Al 03 Cr 01 Mn 01 Nb 49 Ti 25 V 21   HEA  BCC_B2#1 DISORD 1.00000
Al 19 Cr 01 Mn 01 Nb 49 Ti 29 V 01 noHEA  ALTI3_D019 0.27935 BCC_B2#1 DISORD 0.44909 CR3SI_A15 0.16954 SIGMA ORD 0.10202
Al 15 Cr 01 Mn 01 Nb 49 Ti 29 V 05 noHEA  ALTI3_D019 0.17118 BCC_B2#1 DISORD 0.75671 SIGMA ORD 0.07211
Al 11 Cr 01 Mn 01 Nb 49 Ti 29 V 09 noHEA  ALTI3_D019 0.01665 BCC_B2#1 DISORD 0.98335
Al 07 Cr 01 Mn 01 Nb 49 Ti 29 V 13   HEA  BCC_B2#1 DISORD 1.00000
Al 03 Cr 01 Mn 01 Nb 49 Ti 29 V 17   HEA  BCC_B2#1 DISORD 1.00000
Al 15 Cr 01 Mn 01 Nb 49 Ti 33 V 01 noHEA  ALTI3_D019 0.23270 BCC_B2#1 DISORD 0.69492 SIGMA ORD 0.07238
Al 11 Cr 01 Mn 01 Nb 49 Ti 33 V 05 noHEA  ALTI3_D019 0.05505 BCC_B2#1 DISORD 0.93886 SIGMA ORD 0.00609
Al 07 Cr 01 Mn 01 Nb 49 Ti 33 V 09   HEA  BCC_B2#1 DISORD 1.00000
Al 03 Cr 01 Mn 01 Nb 49 Ti 33 V 13   HEA  BCC_B2#1 DISORD 1.00000
Al 11 Cr 01 Mn 01 Nb 49 Ti 37 V 01 noHEA  ALTI3_D019 0.09374 BCC_B2#1 DISORD 0.89320 SIGMA ORD 0.01305
Al 07 Cr 01 Mn 01 Nb 49 Ti 37 V 05   HEA  BCC_B2#1 DISORD 1.00000
Al 03 Cr 01 Mn 01 Nb 49 Ti 37 V 09   HEA  BCC_B2#1 DISORD 1.00000
Al 07 Cr 01 Mn 01 Nb 49 Ti 41 V 01   HEA  BCC_B2#1 DISORD 1.00000
Al 03 Cr 01 Mn 01 Nb 49 Ti 41 V 05   HEA  BCC_B2#1 DISORD 1.00000
Al 03 Cr 01 Mn 01 Nb 49 Ti 45 V 01 noHEA  BCC_B2#1 DISORD 0.99038 HCP_A3 0.00962
Al 47 Cr 01 Mn 05 Nb 01 Ti 01 V 45 noHEA  AL2TI 0.00253 AL8V5 0.10133 BCC_B2#1 DISORD 0.82067 BCT_D022 0.07548
Al 43 Cr 01 Mn 05 Nb 01 Ti 01 V 49 noHEA  AL2TI 0.00941 BCC_B2#1 DISORD 0.96367 BCT_D022 0.02692
Al 47 Cr 01 Mn 05 Nb 01 Ti 05 V 41 noHEA  AL2TI 0.12707 BCC_B2#1 DISORD 0.82121 BCT_D022 0.05172
Al 43 Cr 01 Mn 05 Nb 01 Ti 05 V 45 noHEA  AL2TI 0.07844 ALTI_L10 0.03971 BCC_B2#1 DISORD 0.88185
Al 39 Cr 01 Mn 05 Nb 01 Ti 05 V 49 noHEA  ALTI_L10 0.08965 BCC_B2#1 DISORD 0.91034
Al 47 Cr 01 Mn 05 Nb 01 Ti 09 V 37 noHEA  AL2TI 0.25183 BCC_B2#1 DISORD 0.74817
Al 43 Cr 01 Mn 05 Nb 01 Ti 09 V 41 noHEA  ALTI_L10 0.19406 BCC_B2#1 DISORD 0.80594
Al 39 Cr 01 Mn 05 Nb 01 Ti 09 V 45 noHEA  ALTI_L10#2 0.17306 BCC_B2#1 DISORD 0.82694
Al 35 Cr 01 Mn 05 Nb 01 Ti 09 V 49 noHEA  ALTI_L10#2 0.14742 BCC_B2#1 DISORD 0.85258
Al 47 Cr 01 Mn 05 Nb 01 Ti 13 V 33 noHEA  AL2TI 0.12661 ALTI_L10 0.19406 BCC_B2#1 DISORD 0.67933
Al 43 Cr 01 Mn 05 Nb 01 Ti 13 V 37 noHEA  ALTI_L10 0.27869 BCC_B2#1 DISORD 0.72131
Al 39 Cr 01 Mn 05 Nb 01 Ti 13 V 41 noHEA  ALTI_L10#2 0.25216 BCC_B2#1 DISORD 0.74784
Al 35 Cr 01 Mn 05 Nb 01 Ti 13 V 45 noHEA  ALTI_L10#2 0.22045 BCC_B2#1 DISORD 0.77955
Al 31 Cr 01 Mn 05 Nb 01 Ti 13 V 49 noHEA  ALTI_L10#2 0.17722 BCC_B2#1 DISORD 0.82278
Al 47 Cr 01 Mn 05 Nb 01 Ti 17 V 29 noHEA  ALTI_L10 0.38901 BCC_B2#1 DISORD 0.61099
Al 43 Cr 01 Mn 05 Nb 01 Ti 17 V 33 noHEA  ALTI_L10#2 0.35923 BCC_B2#1 DISORD 0.64077
Al 39 Cr 01 Mn 05 Nb 01 Ti 17 V 37 noHEA  ALTI_L10#2 0.32725 BCC_B2#1 DISORD 0.67275
Al 35 Cr 01 Mn 05 Nb 01 Ti 17 V 41 noHEA  ALTI_L10#2 0.28924 BCC_B2#1 DISORD 0.71076
Al 31 Cr 01 Mn 05 Nb 01 Ti 17 V 45 noHEA  ALTI_L10#2 0.23551 BCC_B2#1 DISORD 0.76449
Al 27 Cr 01 Mn 05 Nb 01 Ti 17 V 49 noHEA  ALTI3_D019 0.12741 ALTI_L10#2 0.04516 BCC_B2#1 DISORD 0.82743
Al 47 Cr 01 Mn 05 Nb 01 Ti 21 V 25 noHEA  ALTI_L10#2 0.47048 BCC_B2#1 DISORD 0.52952
Al 43 Cr 01 Mn 05 Nb 01 Ti 21 V 29 noHEA  ALTI_L10#2 0.43557 BCC_B2#1 DISORD 0.56443
Al 39 Cr 01 Mn 05 Nb 01 Ti 21 V 33 noHEA  ALTI_L10#2 0.39861 BCC_B2#1 DISORD 0.60139
Al 35 Cr 01 Mn 05 Nb 01 Ti 21 V 37 noHEA  ALTI_L10#2 0.35333 BCC_B2#1 DISORD 0.64667
Al 31 Cr 01 Mn 05 Nb 01 Ti 21 V 41 noHEA  ALTI3_D019 0.04852 ALTI_L10#2 0.24234 BCC_B2#1 DISORD 0.70913
Al 27 Cr 01 Mn 05 Nb 01 Ti 21 V 45 noHEA  ALTI3_D019 0.22136 ALTI_L10 0.00868 BCC_B2#1 DISORD 0.76996
Al 23 Cr 01 Mn 05 Nb 01 Ti 21 V 49 noHEA  ALTI3_D019 0.19857 BCC_B2#1 DISORD 0.80143
Al 47 Cr 01 Mn 05 Nb 01 Ti 25 V 21 noHEA  ALTI_L10#2 0.54758 BCC_B2#1 DISORD 0.45242
Al 43 Cr 01 Mn 05 Nb 01 Ti 25 V 25 noHEA  ALTI_L10#2 0.50830 BCC_B2#1 DISORD 0.49170
Al 39 Cr 01 Mn 05 Nb 01 Ti 25 V 29 noHEA  ALTI_L10#2 0.46646 BCC_B2#1 DISORD 0.53354
Al 35 Cr 01 Mn 05 Nb 01 Ti 25 V 33 noHEA  ALTI_L10#2 0.41159 BCC_B2#1 DISORD 0.58841
Al 31 Cr 01 Mn 05 Nb 01 Ti 25 V 37 noHEA  ALTI3_D019 0.14165 ALTI_L10#2 0.20683 BCC_B2#1 DISORD 0.65152
Al 27 Cr 01 Mn 05 Nb 01 Ti 25 V 41 noHEA  ALTI3_D019 0.29086 BCC_B2#1 DISORD 0.70914
Al 23 Cr 01 Mn 05 Nb 01 Ti 25 V 45 noHEA  ALTI3_D019 0.25824 BCC_B2#1 DISORD 0.74176
Al 19 Cr 01 Mn 05 Nb 01 Ti 25 V 49 noHEA  ALTI3_D019 0.22128 BCC_B2#1 DISORD 0.77872
Al 47 Cr 01 Mn 05 Nb 01 Ti 29 V 17 noHEA  ALTI_L10#2 0.62107 BCC_B2#1 DISORD 0.37893
Al 43 Cr 01 Mn 05 Nb 01 Ti 29 V 21 noHEA  ALTI_L10#2 0.57802 BCC_B2#1 DISORD 0.42198
Al 39 Cr 01 Mn 05 Nb 01 Ti 29 V 25 noHEA  ALTI_L10#2 0.53064 BCC_B2#1 DISORD 0.46936
Al 35 Cr 01 Mn 05 Nb 01 Ti 29 V 29 noHEA  ALTI3_D019 0.05897 ALTI_L10#2 0.40894 BCC_B2#1 DISORD 0.53209
Al 31 Cr 01 Mn 05 Nb 01 Ti 29 V 33 noHEA  ALTI3_D019 0.23443 ALTI_L10#2 0.17154 BCC_B2#1 DISORD 0.59403
Al 27 Cr 01 Mn 05 Nb 01 Ti 29 V 37 noHEA  ALTI3_D019 0.35203 BCC_B2#1 DISORD 0.64797
Al 23 Cr 01 Mn 05 Nb 01 Ti 29 V 41 noHEA  ALTI3_D019 0.31715 BCC_B2#1 DISORD 0.68285
Al 19 Cr 01 Mn 05 Nb 01 Ti 29 V 45 noHEA  ALTI3_D019 0.27760 BCC_B2#1 DISORD 0.72240
Al 15 Cr 01 Mn 05 Nb 01 Ti 29 V 49 noHEA  ALTI3_D019 0.22470 BCC_B2#1 DISORD 0.77530
Al 47 Cr 01 Mn 05 Nb 01 Ti 33 V 13 noHEA  ALTI_L10#2 0.69177 BCC_B2#1 DISORD 0.30823
Al 43 Cr 01 Mn 05 Nb 01 Ti 33 V 17 noHEA  ALTI_L10#2 0.64541 BCC_B2#1 DISORD 0.35459
Al 39 Cr 01 Mn 05 Nb 01 Ti 33 V 21 noHEA  ALTI_L10#2 0.59009 BCC_B2#1 DISORD 0.40991
Al 35 Cr 01 Mn 05 Nb 01 Ti 33 V 25 noHEA  ALTI3_D019 0.14985 ALTI_L10#2 0.37590 BCC_B2#1 DISORD 0.47425
Al 31 Cr 01 Mn 05 Nb 01 Ti 33 V 29 noHEA  ALTI3_D019 0.32671 ALTI_L10#2 0.13659 BCC_B2#1 DISORD 0.53671
Al 27 Cr 01 Mn 05 Nb 01 Ti 33 V 33 noHEA  ALTI3_D019 0.41237 BCC_B2#1 DISORD 0.58763
Al 23 Cr 01 Mn 05 Nb 01 Ti 33 V 37 noHEA  ALTI3_D019 0.37530 BCC_B2#1 DISORD 0.62470
Al 19 Cr 01 Mn 05 Nb 01 Ti 33 V 41 noHEA  ALTI3_D019 0.33300 BCC_B2#1 DISORD 0.66700
Al 15 Cr 01 Mn 05 Nb 01 Ti 33 V 45 noHEA  ALTI3_D019 0.27445 BCC_B2#1 DISORD 0.72555
Al 11 Cr 01 Mn 05 Nb 01 Ti 33 V 49 noHEA  ALTI3_D019 0.17862 BCC_B2#1 DISORD 0.82138
Al 47 Cr 01 Mn 05 Nb 01 Ti 37 V 09 noHEA  AL8MN5 0.00490 ALTI_L10#2 0.75819 BCC_B2#1 DISORD 0.23691
Al 43 Cr 01 Mn 05 Nb 01 Ti 37 V 13 noHEA  ALTI_L10#2 0.71094 BCC_B2#1 DISORD 0.28906
Al 39 Cr 01 Mn 05 Nb 01 Ti 37 V 17 noHEA  ALTI3_D019 0.05843 ALTI_L10#2 0.58916 BCC_B2#1 DISORD 0.35241
Al 35 Cr 01 Mn 05 Nb 01 Ti 37 V 21 noHEA  ALTI3_D019 0.23953 ALTI_L10#2 0.34393 BCC_B2#1 DISORD 0.41654
Al 31 Cr 01 Mn 05 Nb 01 Ti 37 V 25 noHEA  ALTI3_D019 0.41827 ALTI_L10#2 0.10210 BCC_B2#1 DISORD 0.47964
Al 27 Cr 01 Mn 05 Nb 01 Ti 37 V 29 noHEA  ALTI3_D019 0.47185 BCC_B2#1 DISORD 0.52815
Al 23 Cr 01 Mn 05 Nb 01 Ti 37 V 33 noHEA  ALTI3_D019 0.43264 BCC_B2#1 DISORD 0.56736
Al 19 Cr 01 Mn 05 Nb 01 Ti 37 V 37 noHEA  ALTI3_D019 0.38735 BCC_B2#1 DISORD 0.61265
Al 15 Cr 01 Mn 05 Nb 01 Ti 37 V 41 noHEA  ALTI3_D019 0.32159 BCC_B2#1 DISORD 0.67841
Al 11 Cr 01 Mn 05 Nb 01 Ti 37 V 45 noHEA  ALTI3_D019 0.21148 BCC_B2#1 DISORD 0.78852
Al 07 Cr 01 Mn 05 Nb 01 Ti 37 V 49 noHEA  ALTI3_D019 0.05287 BCC_B2#1 DISORD 0.94713
Al 47 Cr 01 Mn 05 Nb 01 Ti 41 V 05 noHEA  AL8MN5 0.03893 ALTI_L10#2 0.80672 BCC_B2#1 DISORD 0.15435
Al 43 Cr 01 Mn 05 Nb 01 Ti 41 V 09 noHEA  ALTI_L10#2 0.77386 BCC_B2#1 DISORD 0.22614
Al 39 Cr 01 Mn 05 Nb 01 Ti 41 V 13 noHEA  ALTI3_D019 0.14257 ALTI_L10#2 0.56360 BCC_B2#1 DISORD 0.29384
Al 35 Cr 01 Mn 05 Nb 01 Ti 41 V 17 noHEA  ALTI3_D019 0.32734 ALTI_L10#2 0.31360 BCC_B2#1 DISORD 0.35906
Al 31 Cr 01 Mn 05 Nb 01 Ti 41 V 21 noHEA  ALTI3_D019 0.50873 ALTI_L10#2 0.06832 BCC_B2#1 DISORD 0.42295
Al 27 Cr 01 Mn 05 Nb 01 Ti 41 V 25 noHEA  ALTI3_D019 0.53044 BCC_B2#1 DISORD 0.46956
Al 23 Cr 01 Mn 05 Nb 01 Ti 41 V 29 noHEA  ALTI3_D019 0.48914 BCC_B2#1 DISORD 0.51086
Al 19 Cr 01 Mn 05 Nb 01 Ti 41 V 33 noHEA  ALTI3_D019 0.44043 BCC_B2#1 DISORD 0.55957
Al 15 Cr 01 Mn 05 Nb 01 Ti 41 V 37 noHEA  ALTI3_D019 0.36517 BCC_B2#1 DISORD 0.63483
Al 11 Cr 01 Mn 05 Nb 01 Ti 41 V 41 noHEA  ALTI3_D019 0.23919 BCC_B2#1 DISORD 0.76081
Al 07 Cr 01 Mn 05 Nb 01 Ti 41 V 45 noHEA  ALTI3_D019 0.06678 BCC_B2#1 DISORD 0.93322
Al 03 Cr 01 Mn 05 Nb 01 Ti 41 V 49   HEA  BCC_B2#1 DISORD 1.00000
Al 47 Cr 01 Mn 05 Nb 01 Ti 45 V 01 noHEA  AL8MN5 0.07239 ALTI_L10#2 0.86399 BCC_B2#1 DISORD 0.03853 C14_LAVES 0.02169 SIGMA ORD 0.00339
Al 43 Cr 01 Mn 05 Nb 01 Ti 45 V 05 noHEA  ALTI3_D019 0.02252 ALTI_L10#2 0.80889 BCC_B2#1 DISORD 0.16859
Al 39 Cr 01 Mn 05 Nb 01 Ti 45 V 09 noHEA  ALTI3_D019 0.22148 ALTI_L10#2 0.54278 BCC_B2#1 DISORD 0.23574
Al 35 Cr 01 Mn 05 Nb 01 Ti 45 V 13 noHEA  ALTI3_D019 0.41208 ALTI_L10#2 0.28581 BCC_B2#1 DISORD 0.30210
Al 31 Cr 01 Mn 05 Nb 01 Ti 45 V 17 noHEA  ALTI3_D019 0.59741 ALTI_L10#2 0.03565 BCC_B2#1 DISORD 0.36693
Al 27 Cr 01 Mn 05 Nb 01 Ti 45 V 21 noHEA  ALTI3_D019 0.58804 BCC_B2#1 DISORD 0.41196
Al 23 Cr 01 Mn 05 Nb 01 Ti 45 V 25 noHEA  ALTI3_D019 0.54471 BCC_B2#1 DISORD 0.45529
Al 19 Cr 01 Mn 05 Nb 01 Ti 45 V 29 noHEA  ALTI3_D019 0.49181 BCC_B2#1 DISORD 0.50819
Al 15 Cr 01 Mn 05 Nb 01 Ti 45 V 33 noHEA  ALTI3_D019 0.40403 BCC_B2#1 DISORD 0.59597
Al 11 Cr 01 Mn 05 Nb 01 Ti 45 V 37 noHEA  ALTI3_D019 0.26197 BCC_B2#1 DISORD 0.73803
Al 07 Cr 01 Mn 05 Nb 01 Ti 45 V 41 noHEA  ALTI3_D019 0.07709 BCC_B2#1 DISORD 0.92291
Al 03 Cr 01 Mn 05 Nb 01 Ti 45 V 45   HEA  BCC_B2#1 DISORD 1.00000
Al 43 Cr 01 Mn 05 Nb 01 Ti 49 V 01 noHEA  ALTI3_D019 0.10717 ALTI_L10#2 0.78493 BCC_B2#1 DISORD 0.04975 C14_LAVES 0.05257 SIGMA ORD 0.00559
Al 39 Cr 01 Mn 05 Nb 01 Ti 49 V 05 noHEA  ALTI3_D019 0.29018 ALTI_L10#2 0.52930 BCC_B2#1 DISORD 0.18052
Al 35 Cr 01 Mn 05 Nb 01 Ti 49 V 09 noHEA  ALTI3_D019 0.49131 ALTI_L10#2 0.26208 BCC_B2#1 DISORD 0.24661
Al 31 Cr 01 Mn 05 Nb 01 Ti 49 V 13 noHEA  ALTI3_D019 0.68302 ALTI_L10 0.00481 BCC_B2#1 DISORD 0.31217
Al 27 Cr 01 Mn 05 Nb 01 Ti 49 V 17 noHEA  ALTI3_D019 0.64448 BCC_B2#1 DISORD 0.35552
Al 23 Cr 01 Mn 05 Nb 01 Ti 49 V 21 noHEA  ALTI3_D019 0.59917 BCC_B2#1 DISORD 0.40083
Al 19 Cr 01 Mn 05 Nb 01 Ti 49 V 25 noHEA  ALTI3_D019 0.54072 BCC_B2#1 DISORD 0.45928
Al 15 Cr 01 Mn 05 Nb 01 Ti 49 V 29 noHEA  ALTI3_D019 0.43720 BCC_B2#1 DISORD 0.56280
Al 11 Cr 01 Mn 05 Nb 01 Ti 49 V 33 noHEA  ALTI3_D019 0.28051 BCC_B2#1 DISORD 0.71949
Al 07 Cr 01 Mn 05 Nb 01 Ti 49 V 37 noHEA  ALTI3_D019 0.04649 BCC_B2#1 DISORD 0.87554 HCP_A3 0.07796
Al 03 Cr 01 Mn 05 Nb 01 Ti 49 V 41   HEA  BCC_B2#1 DISORD 1.00000
Al 47 Cr 01 Mn 05 Nb 05 Ti 01 V 41 noHEA  BCC_B2#1 DISORD 0.80824 BCT_D022 0.19176
Al 43 Cr 01 Mn 05 Nb 05 Ti 01 V 45 noHEA  BCC_B2#1 DISORD 0.89845 BCT_D022 0.10155
Al 39 Cr 01 Mn 05 Nb 05 Ti 01 V 49 noHEA  BCC_B2#1 DISORD 0.99458 BCT_D022 0.00542
Al 47 Cr 01 Mn 05 Nb 05 Ti 05 V 37 noHEA  ALTI_L10 0.08462 BCC_B2#1 DISORD 0.74898 BCT_D022 0.16640
Al 43 Cr 01 Mn 05 Nb 05 Ti 05 V 41 noHEA  ALTI_L10 0.09077 BCC_B2#1 DISORD 0.84113 BCT_D022 0.06810
Al 39 Cr 01 Mn 05 Nb 05 Ti 05 V 45 noHEA  ALTI_L10 0.08759 BCC_B2#1 DISORD 0.91241
Al 35 Cr 01 Mn 05 Nb 05 Ti 05 V 49 noHEA  ALTI_L10#2 0.06688 BCC_B2#1 DISORD 0.93312
Al 47 Cr 01 Mn 05 Nb 05 Ti 09 V 33 noHEA  ALTI_L10 0.18224 BCC_B2#1 DISORD 0.68859 BCT_D022 0.12917
Al 43 Cr 01 Mn 05 Nb 05 Ti 09 V 37 noHEA  ALTI_L10 0.18551 BCC_B2#1 DISORD 0.78405 BCT_D022 0.03044
Al 39 Cr 01 Mn 05 Nb 05 Ti 09 V 41 noHEA  ALTI_L10#2 0.17042 BCC_B2#1 DISORD 0.82958
Al 35 Cr 01 Mn 05 Nb 05 Ti 09 V 45 noHEA  ALTI_L10#2 0.14317 BCC_B2#1 DISORD 0.85683
Al 31 Cr 01 Mn 05 Nb 05 Ti 09 V 49 noHEA  ALTI_L10#2 0.10592 BCC_B2#1 DISORD 0.89408
Al 47 Cr 01 Mn 05 Nb 05 Ti 13 V 29 noHEA  ALTI_L10#2 0.27723 BCC_B2#1 DISORD 0.62958 BCT_D022 0.09320
Al 43 Cr 01 Mn 05 Nb 05 Ti 13 V 33 noHEA  ALTI_L10#2 0.27678 BCC_B2#1 DISORD 0.72322
Al 39 Cr 01 Mn 05 Nb 05 Ti 13 V 37 noHEA  ALTI_L10#2 0.24873 BCC_B2#1 DISORD 0.75127
Al 35 Cr 01 Mn 05 Nb 05 Ti 13 V 41 noHEA  ALTI_L10#2 0.21499 BCC_B2#1 DISORD 0.78501
Al 31 Cr 01 Mn 05 Nb 05 Ti 13 V 45 noHEA  ALTI_L10#2 0.16854 BCC_B2#1 DISORD 0.83146
Al 27 Cr 01 Mn 05 Nb 05 Ti 13 V 49 noHEA  ALTI3_D019 0.02874 ALTI_L10#2 0.07358 BCC_B2#1 DISORD 0.89768
Al 47 Cr 01 Mn 05 Nb 05 Ti 17 V 25 noHEA  ALTI_L10#2 0.36988 BCC_B2#1 DISORD 0.57268 BCT_D022 0.05744
Al 43 Cr 01 Mn 05 Nb 05 Ti 17 V 29 noHEA  ALTI_L10#2 0.35647 BCC_B2#1 DISORD 0.64353
Al 39 Cr 01 Mn 05 Nb 05 Ti 17 V 33 noHEA  ALTI_L10#2 0.32281 BCC_B2#1 DISORD 0.67719
Al 35 Cr 01 Mn 05 Nb 05 Ti 17 V 37 noHEA  ALTI_L10#2 0.28218 BCC_B2#1 DISORD 0.71782
Al 31 Cr 01 Mn 05 Nb 05 Ti 17 V 41 noHEA  ALTI_L10#2 0.22436 BCC_B2#1 DISORD 0.77564
Al 27 Cr 01 Mn 05 Nb 05 Ti 17 V 45 noHEA  ALTI3_D019 0.12236 ALTI_L10#2 0.03714 BCC_B2#1 DISORD 0.84051
Al 23 Cr 01 Mn 05 Nb 05 Ti 17 V 49 noHEA  ALTI3_D019 0.12512 BCC_B2#1 DISORD 0.87488
Al 47 Cr 01 Mn 05 Nb 05 Ti 21 V 21 noHEA  ALTI_L10#2 0.46072 BCC_B2#1 DISORD 0.51767 BCT_D022 0.02161
Al 43 Cr 01 Mn 05 Nb 05 Ti 21 V 25 noHEA  ALTI_L10#2 0.43192 BCC_B2#1 DISORD 0.56808
Al 39 Cr 01 Mn 05 Nb 05 Ti 21 V 29 noHEA  ALTI_L10#2 0.39287 BCC_B2#1 DISORD 0.60713
Al 35 Cr 01 Mn 05 Nb 05 Ti 21 V 33 noHEA  ALTI_L10#2 0.34414 BCC_B2#1 DISORD 0.65586
Al 31 Cr 01 Mn 05 Nb 05 Ti 21 V 37 noHEA  ALTI3_D019 0.04189 ALTI_L10#2 0.23548 BCC_B2#1 DISORD 0.72263
Al 27 Cr 01 Mn 05 Nb 05 Ti 21 V 41 noHEA  ALTI3_D019 0.21578 ALTI_L10 0.00070 BCC_B2#1 DISORD 0.78352
Al 23 Cr 01 Mn 05 Nb 05 Ti 21 V 45 noHEA  ALTI3_D019 0.18475 BCC_B2#1 DISORD 0.81525
Al 19 Cr 01 Mn 05 Nb 05 Ti 21 V 49 noHEA  ALTI3_D019 0.14836 BCC_B2#1 DISORD 0.85164
Al 47 Cr 01 Mn 05 Nb 05 Ti 25 V 17 noHEA  ALTI_L10#2 0.54469 BCC_B2#1 DISORD 0.45382 SIGMA ORD 0.00149
Al 43 Cr 01 Mn 05 Nb 05 Ti 25 V 21 noHEA  ALTI_L10#2 0.50353 BCC_B2#1 DISORD 0.49647
Al 39 Cr 01 Mn 05 Nb 05 Ti 25 V 25 noHEA  ALTI_L10#2 0.45901 BCC_B2#1 DISORD 0.54099
Al 35 Cr 01 Mn 05 Nb 05 Ti 25 V 29 noHEA  ALTI_L10#2 0.39952 BCC_B2#1 DISORD 0.60048
Al 31 Cr 01 Mn 05 Nb 05 Ti 25 V 33 noHEA  ALTI3_D019 0.13415 ALTI_L10#2 0.20022 BCC_B2#1 DISORD 0.66563
Al 27 Cr 01 Mn 05 Nb 05 Ti 25 V 37 noHEA  ALTI3_D019 0.27751 BCC_B2#1 DISORD 0.72249
Al 23 Cr 01 Mn 05 Nb 05 Ti 25 V 41 noHEA  ALTI3_D019 0.24351 BCC_B2#1 DISORD 0.75649
Al 19 Cr 01 Mn 05 Nb 05 Ti 25 V 45 noHEA  ALTI3_D019 0.20443 BCC_B2#1 DISORD 0.79557
Al 15 Cr 01 Mn 05 Nb 05 Ti 25 V 49 noHEA  ALTI3_D019 0.15248 BCC_B2#1 DISORD 0.84752
Al 47 Cr 01 Mn 05 Nb 05 Ti 29 V 13 noHEA  ALTI_L10#2 0.61991 BCC_B2#1 DISORD 0.35711 SIGMA ORD 0.02298
Al 43 Cr 01 Mn 05 Nb 05 Ti 29 V 17 noHEA  ALTI_L10#2 0.57278 BCC_B2#1 DISORD 0.42088 SIGMA ORD 0.00634
Al 39 Cr 01 Mn 05 Nb 05 Ti 29 V 21 noHEA  ALTI_L10#2 0.52080 BCC_B2#1 DISORD 0.47920
Al 35 Cr 01 Mn 05 Nb 05 Ti 29 V 25 noHEA  ALTI3_D019 0.04846 ALTI_L10#2 0.40456 BCC_B2#1 DISORD 0.54698
Al 31 Cr 01 Mn 05 Nb 05 Ti 29 V 29 noHEA  ALTI3_D019 0.22581 ALTI_L10#2 0.16525 BCC_B2#1 DISORD 0.60894
Al 27 Cr 01 Mn 05 Nb 05 Ti 29 V 33 noHEA  ALTI3_D019 0.33765 BCC_B2#1 DISORD 0.66235
Al 23 Cr 01 Mn 05 Nb 05 Ti 29 V 37 noHEA  ALTI3_D019 0.30136 BCC_B2#1 DISORD 0.69864
Al 19 Cr 01 Mn 05 Nb 05 Ti 29 V 41 noHEA  ALTI3_D019 0.25946 BCC_B2#1 DISORD 0.74054
Al 15 Cr 01 Mn 05 Nb 05 Ti 29 V 45 noHEA  ALTI3_D019 0.20228 BCC_B2#1 DISORD 0.79772
Al 11 Cr 01 Mn 05 Nb 05 Ti 29 V 49 noHEA  ALTI3_D019 0.11225 BCC_B2#1 DISORD 0.88775
Al 47 Cr 01 Mn 05 Nb 05 Ti 33 V 09 noHEA  AL8MN5 0.01870 ALTI_L10#2 0.68312 BCC_B2#1 DISORD 0.25630 SIGMA ORD 0.04188
Al 43 Cr 01 Mn 05 Nb 05 Ti 33 V 13 noHEA  ALTI_L10#2 0.64171 BCC_B2#1 DISORD 0.33502 SIGMA ORD 0.02327
Al 39 Cr 01 Mn 05 Nb 05 Ti 33 V 17 noHEA  ALTI_L10#2 0.57666 BCC_B2#1 DISORD 0.42334
Al 35 Cr 01 Mn 05 Nb 05 Ti 33 V 21 noHEA  ALTI3_D019 0.13731 ALTI_L10#2 0.37237 BCC_B2#1 DISORD 0.49032
Al 31 Cr 01 Mn 05 Nb 05 Ti 33 V 25 noHEA  ALTI3_D019 0.31659 ALTI_L10#2 0.13071 BCC_B2#1 DISORD 0.55270
Al 27 Cr 01 Mn 05 Nb 05 Ti 33 V 29 noHEA  ALTI3_D019 0.39673 BCC_B2#1 DISORD 0.60327
Al 23 Cr 01 Mn 05 Nb 05 Ti 33 V 33 noHEA  ALTI3_D019 0.35824 BCC_B2#1 DISORD 0.64176
Al 19 Cr 01 Mn 05 Nb 05 Ti 33 V 37 noHEA  ALTI3_D019 0.31330 BCC_B2#1 DISORD 0.68670
Al 15 Cr 01 Mn 05 Nb 05 Ti 33 V 41 noHEA  ALTI3_D019 0.24970 BCC_B2#1 DISORD 0.75030
Al 11 Cr 01 Mn 05 Nb 05 Ti 33 V 45 noHEA  ALTI3_D019 0.14707 BCC_B2#1 DISORD 0.85293
Al 07 Cr 01 Mn 05 Nb 05 Ti 33 V 49   HEA  BCC_B2#1 DISORD 1.00000
Al 47 Cr 01 Mn 05 Nb 05 Ti 37 V 05 noHEA  AL8MN5 0.06507 ALTI_L10#2 0.73004 BCC_B2#1 DISORD 0.14494 SIGMA ORD 0.05994
Al 43 Cr 01 Mn 05 Nb 05 Ti 37 V 09 noHEA  ALTI_L10#2 0.70997 BCC_B2#1 DISORD 0.25127 SIGMA ORD 0.03877
Al 39 Cr 01 Mn 05 Nb 05 Ti 37 V 13 noHEA  ALTI3_D019 0.04316 ALTI_L10#2 0.58918 BCC_B2#1 DISORD 0.35942 SIGMA ORD 0.00824
Al 35 Cr 01 Mn 05 Nb 05 Ti 37 V 17 noHEA  ALTI3_D019 0.22412 ALTI_L10#2 0.34154 BCC_B2#1 DISORD 0.43434
Al 31 Cr 01 Mn 05 Nb 05 Ti 37 V 21 noHEA  ALTI3_D019 0.40607 ALTI_L10#2 0.09679 BCC_B2#1 DISORD 0.49714
Al 27 Cr 01 Mn 05 Nb 05 Ti 37 V 25 noHEA  ALTI3_D019 0.45464 BCC_B2#1 DISORD 0.54536
Al 23 Cr 01 Mn 05 Nb 05 Ti 37 V 29 noHEA  ALTI3_D019 0.41403 BCC_B2#1 DISORD 0.58597
Al 19 Cr 01 Mn 05 Nb 05 Ti 37 V 33 noHEA  ALTI3_D019 0.36570 BCC_B2#1 DISORD 0.63430
Al 15 Cr 01 Mn 05 Nb 05 Ti 37 V 37 noHEA  ALTI3_D019 0.29397 BCC_B2#1 DISORD 0.70603
Al 11 Cr 01 Mn 05 Nb 05 Ti 37 V 41 noHEA  ALTI3_D019 0.17678 BCC_B2#1 DISORD 0.82322
Al 07 Cr 01 Mn 05 Nb 05 Ti 37 V 45 noHEA  ALTI3_D019 0.01240 BCC_B2#1 DISORD 0.98760
Al 03 Cr 01 Mn 05 Nb 05 Ti 37 V 49   HEA  BCC_B2#1 DISORD 1.00000
Al 47 Cr 01 Mn 05 Nb 05 Ti 41 V 01 noHEA  AL8MN5 0.10953 ALTI_L10#2 0.77958 BCC_B2#1 DISORD 0.03276 C14_LAVES 0.00402 SIGMA ORD 0.07411
Al 43 Cr 01 Mn 05 Nb 05 Ti 41 V 05 noHEA  ALTI_L10#2 0.77884 BCC_B2#1 DISORD 0.16746 SIGMA ORD 0.05370
Al 39 Cr 01 Mn 05 Nb 05 Ti 41 V 09 noHEA  ALTI3_D019 0.13273 ALTI_L10#2 0.56439 BCC_B2#1 DISORD 0.27334 SIGMA ORD 0.02954
Al 35 Cr 01 Mn 05 Nb 05 Ti 41 V 13 noHEA  ALTI3_D019 0.31154 ALTI_L10#2 0.31160 BCC_B2#1 DISORD 0.36957 SIGMA ORD 0.00729
Al 31 Cr 01 Mn 05 Nb 05 Ti 41 V 17 noHEA  ALTI3_D019 0.49351 ALTI_L10#2 0.06379 BCC_B2#1 DISORD 0.44270
Al 27 Cr 01 Mn 05 Nb 05 Ti 41 V 21 noHEA  ALTI3_D019 0.51116 BCC_B2#1 DISORD 0.48884
Al 23 Cr 01 Mn 05 Nb 05 Ti 41 V 25 noHEA  ALTI3_D019 0.46855 BCC_B2#1 DISORD 0.53145
Al 19 Cr 01 Mn 05 Nb 05 Ti 41 V 29 noHEA  ALTI3_D019 0.41626 BCC_B2#1 DISORD 0.58374
Al 15 Cr 01 Mn 05 Nb 05 Ti 41 V 33 noHEA  ALTI3_D019 0.33402 BCC_B2#1 DISORD 0.66598
Al 11 Cr 01 Mn 05 Nb 05 Ti 41 V 37 noHEA  ALTI3_D019 0.20101 BCC_B2#1 DISORD 0.79899
Al 07 Cr 01 Mn 05 Nb 05 Ti 41 V 41 noHEA  ALTI3_D019 0.02303 BCC_B2#1 DISORD 0.97697
Al 03 Cr 01 Mn 05 Nb 05 Ti 41 V 45   HEA  BCC_B2#1 DISORD 1.00000
Al 43 Cr 01 Mn 05 Nb 05 Ti 45 V 01 noHEA  ALTI3_D019 0.03082 ALTI_L10#2 0.81320 BCC_B2#1 DISORD 0.04368 C14_LAVES 0.04307 SIGMA ORD 0.06923
Al 39 Cr 01 Mn 05 Nb 05 Ti 45 V 05 noHEA  ALTI3_D019 0.21224 ALTI_L10#2 0.55045 BCC_B2#1 DISORD 0.18827 SIGMA ORD 0.04904
Al 35 Cr 01 Mn 05 Nb 05 Ti 45 V 09 noHEA  ALTI3_D019 0.40116 ALTI_L10#2 0.28387 BCC_B2#1 DISORD 0.28706 SIGMA ORD 0.02792
Al 31 Cr 01 Mn 05 Nb 05 Ti 45 V 13 noHEA  ALTI3_D019 0.58087 ALTI_L10 0.03122 BCC_B2#1 DISORD 0.38190 SIGMA ORD 0.00602
Al 27 Cr 01 Mn 05 Nb 05 Ti 45 V 17 noHEA  ALTI3_D019 0.56591 BCC_B2#1 DISORD 0.43409
Al 23 Cr 01 Mn 05 Nb 05 Ti 45 V 21 noHEA  ALTI3_D019 0.52148 BCC_B2#1 DISORD 0.47852
Al 19 Cr 01 Mn 05 Nb 05 Ti 45 V 25 noHEA  ALTI3_D019 0.46426 BCC_B2#1 DISORD 0.53574
Al 15 Cr 01 Mn 05 Nb 05 Ti 45 V 29 noHEA  ALTI3_D019 0.36869 BCC_B2#1 DISORD 0.63131
Al 11 Cr 01 Mn 05 Nb 05 Ti 45 V 33 noHEA  ALTI3_D019 0.21980 BCC_B2#1 DISORD 0.78020
Al 07 Cr 01 Mn 05 Nb 05 Ti 45 V 37 noHEA  ALTI3_D019 0.02968 BCC_B2#1 DISORD 0.97032
Al 03 Cr 01 Mn 05 Nb 05 Ti 45 V 41   HEA  BCC_B2#1 DISORD 1.00000
Al 39 Cr 01 Mn 05 Nb 05 Ti 49 V 01 noHEA  ALTI3_D019 0.30686 ALTI_L10#2 0.51866 BCC_B2#1 DISORD 0.04280 C14_LAVES 0.06412 SIGMA ORD 0.06756
Al 35 Cr 01 Mn 05 Nb 05 Ti 49 V 05 noHEA  ALTI3_D019 0.48066 ALTI_L10#2 0.26442 BCC_B2#1 DISORD 0.20660 C14_LAVES 0.00187 SIGMA ORD 0.04645
Al 31 Cr 01 Mn 05 Nb 05 Ti 49 V 09 noHEA  ALTI3_D019 0.67005 BCC_B2#1 DISORD 0.30419 SIGMA ORD 0.02576
Al 27 Cr 01 Mn 05 Nb 05 Ti 49 V 13 noHEA  ALTI3_D019 0.61813 BCC_B2#1 DISORD 0.38187
Al 23 Cr 01 Mn 05 Nb 05 Ti 49 V 17 noHEA  ALTI3_D019 0.57225 BCC_B2#1 DISORD 0.42775
Al 19 Cr 01 Mn 05 Nb 05 Ti 49 V 21 noHEA  ALTI3_D019 0.50851 BCC_B2#1 DISORD 0.49149
Al 15 Cr 01 Mn 05 Nb 05 Ti 49 V 25 noHEA  ALTI3_D019 0.39698 BCC_B2#1 DISORD 0.60302
Al 11 Cr 01 Mn 05 Nb 05 Ti 49 V 29 noHEA  ALTI3_D019 0.23370 BCC_B2#1 DISORD 0.76630
Al 07 Cr 01 Mn 05 Nb 05 Ti 49 V 33 noHEA  ALTI3_D019 0.01707 BCC_B2#1 DISORD 0.94838 HCP_A3 0.03455
Al 03 Cr 01 Mn 05 Nb 05 Ti 49 V 37   HEA  BCC_B2#1 DISORD 1.00000
Al 47 Cr 01 Mn 05 Nb 09 Ti 01 V 37 noHEA  BCC_B2#1 DISORD 0.76680 BCT_D022 0.23320
Al 43 Cr 01 Mn 05 Nb 09 Ti 01 V 41 noHEA  BCC_B2#1 DISORD 0.86766 BCT_D022 0.13234
Al 39 Cr 01 Mn 05 Nb 09 Ti 01 V 45 noHEA  BCC_B2#1 DISORD 0.97120 BCT_D022 0.02880
Al 35 Cr 01 Mn 05 Nb 09 Ti 01 V 49   HEA  BCC_B2#1 DISORD 1.00000
Al 47 Cr 01 Mn 05 Nb 09 Ti 05 V 33 noHEA  ALTI_L10 0.08171 BCC_B2#1 DISORD 0.71576 BCT_D022 0.20252
Al 43 Cr 01 Mn 05 Nb 09 Ti 05 V 37 noHEA  ALTI_L10 0.08495 BCC_B2#1 DISORD 0.81767 BCT_D022 0.09739
Al 39 Cr 01 Mn 05 Nb 09 Ti 05 V 41 noHEA  ALTI_L10 0.08566 BCC_B2#1 DISORD 0.91434
Al 35 Cr 01 Mn 05 Nb 09 Ti 05 V 45 noHEA  ALTI_L10#2 0.06373 BCC_B2#1 DISORD 0.93627
Al 31 Cr 01 Mn 05 Nb 09 Ti 05 V 49 noHEA  ALTI_L10#2 0.03258 BCC_B2#1 DISORD 0.96742
Al 47 Cr 01 Mn 05 Nb 09 Ti 09 V 29 noHEA  ALTI_L10#2 0.17610 BCC_B2#1 DISORD 0.66143 BCT_D022 0.16247
Al 43 Cr 01 Mn 05 Nb 09 Ti 09 V 33 noHEA  ALTI_L10#2 0.17831 BCC_B2#1 DISORD 0.76505 BCT_D022 0.05664
Al 39 Cr 01 Mn 05 Nb 09 Ti 09 V 37 noHEA  ALTI_L10#2 0.16795 BCC_B2#1 DISORD 0.83205
Al 35 Cr 01 Mn 05 Nb 09 Ti 09 V 41 noHEA  ALTI_L10#2 0.13914 BCC_B2#1 DISORD 0.86086
Al 31 Cr 01 Mn 05 Nb 09 Ti 09 V 45 noHEA  ALTI_L10#2 0.09949 BCC_B2#1 DISORD 0.90051
Al 27 Cr 01 Mn 05 Nb 09 Ti 09 V 49 noHEA  ALTI_L10#2 0.04013 BCC_B2#1 DISORD 0.95987
Al 47 Cr 01 Mn 05 Nb 09 Ti 13 V 25 noHEA  ALTI_L10#2 0.26895 BCC_B2#1 DISORD 0.60849 BCT_D022 0.12256
Al 43 Cr 01 Mn 05 Nb 09 Ti 13 V 29 noHEA  ALTI_L10#2 0.27056 BCC_B2#1 DISORD 0.71361 BCT_D022 0.01583
Al 39 Cr 01 Mn 05 Nb 09 Ti 13 V 33 noHEA  ALTI_L10#2 0.24553 BCC_B2#1 DISORD 0.75447
Al 35 Cr 01 Mn 05 Nb 09 Ti 13 V 37 noHEA  ALTI_L10#2 0.20983 BCC_B2#1 DISORD 0.79017
Al 31 Cr 01 Mn 05 Nb 09 Ti 13 V 41 noHEA  ALTI_L10#2 0.16036 BCC_B2#1 DISORD 0.83964
Al 27 Cr 01 Mn 05 Nb 09 Ti 13 V 45 noHEA  ALTI3_D019 0.02385 ALTI_L10#2 0.06621 BCC_B2#1 DISORD 0.90994
Al 23 Cr 01 Mn 05 Nb 09 Ti 13 V 49 noHEA  ALTI3_D019 0.05258 BCC_B2#1 DISORD 0.94742
Al 47 Cr 01 Mn 05 Nb 09 Ti 17 V 21 noHEA  ALTI_L10#2 0.36194 BCC_B2#1 DISORD 0.54547 BCT_D022 0.08129 SIGMA ORD 0.01130
Al 43 Cr 01 Mn 05 Nb 09 Ti 17 V 25 noHEA  ALTI_L10#2 0.35558 BCC_B2#1 DISORD 0.62688 SIGMA ORD 0.01754
Al 39 Cr 01 Mn 05 Nb 09 Ti 17 V 29 noHEA  ALTI_L10#2 0.31892 BCC_B2#1 DISORD 0.67896 SIGMA ORD 0.00211
Al 35 Cr 01 Mn 05 Nb 09 Ti 17 V 33 noHEA  ALTI_L10#2 0.27560 BCC_B2#1 DISORD 0.72440
Al 31 Cr 01 Mn 05 Nb 09 Ti 17 V 37 noHEA  ALTI_L10#2 0.21399 BCC_B2#1 DISORD 0.78601
Al 27 Cr 01 Mn 05 Nb 09 Ti 17 V 41 noHEA  ALTI3_D019 0.11697 ALTI_L10#2 0.02987 BCC_B2#1 DISORD 0.85316
Al 23 Cr 01 Mn 05 Nb 09 Ti 17 V 45 noHEA  ALTI3_D019 0.11236 BCC_B2#1 DISORD 0.88764
Al 19 Cr 01 Mn 05 Nb 09 Ti 17 V 49 noHEA  ALTI3_D019 0.07683 BCC_B2#1 DISORD 0.92317
Al 47 Cr 01 Mn 05 Nb 09 Ti 21 V 17 noHEA  ALTI_L10#2 0.45760 BCC_B2#1 DISORD 0.45893 BCT_D022 0.03713 SIGMA ORD 0.04635
Al 43 Cr 01 Mn 05 Nb 09 Ti 21 V 21 noHEA  ALTI_L10#2 0.43307 BCC_B2#1 DISORD 0.52472 SIGMA ORD 0.04222
Al 39 Cr 01 Mn 05 Nb 09 Ti 21 V 25 noHEA  ALTI_L10#2 0.39043 BCC_B2#1 DISORD 0.58771 SIGMA ORD 0.02186
Al 35 Cr 01 Mn 05 Nb 09 Ti 21 V 29 noHEA  ALTI_L10#2 0.33574 BCC_B2#1 DISORD 0.66426
Al 31 Cr 01 Mn 05 Nb 09 Ti 21 V 33 noHEA  ALTI3_D019 0.03471 ALTI_L10#2 0.22975 BCC_B2#1 DISORD 0.73555
Al 27 Cr 01 Mn 05 Nb 09 Ti 21 V 37 noHEA  ALTI3_D019 0.20415 BCC_B2#1 DISORD 0.79585
Al 23 Cr 01 Mn 05 Nb 09 Ti 21 V 41 noHEA  ALTI3_D019 0.17122 BCC_B2#1 DISORD 0.82878
Al 19 Cr 01 Mn 05 Nb 09 Ti 21 V 45 noHEA  ALTI3_D019 0.13292 BCC_B2#1 DISORD 0.86708
Al 15 Cr 01 Mn 05 Nb 09 Ti 21 V 49 noHEA  ALTI3_D019 0.08218 BCC_B2#1 DISORD 0.91781
Al 47 Cr 01 Mn 05 Nb 09 Ti 25 V 13 noHEA  ALTI_L10#2 0.55045 BCC_B2#1 DISORD 0.37087 SIGMA ORD 0.07868
Al 43 Cr 01 Mn 05 Nb 09 Ti 25 V 17 noHEA  ALTI_L10#2 0.50694 BCC_B2#1 DISORD 0.42986 SIGMA ORD 0.06321
Al 39 Cr 01 Mn 05 Nb 09 Ti 25 V 21 noHEA  ALTI_L10#2 0.45826 BCC_B2#1 DISORD 0.50298 SIGMA ORD 0.03875
Al 35 Cr 01 Mn 05 Nb 09 Ti 25 V 25 noHEA  ALTI_L10#2 0.38880 BCC_B2#1 DISORD 0.61120
Al 31 Cr 01 Mn 05 Nb 09 Ti 25 V 29 noHEA  ALTI3_D019 0.12595 ALTI_L10#2 0.19490 BCC_B2#1 DISORD 0.67915
Al 27 Cr 01 Mn 05 Nb 09 Ti 25 V 33 noHEA  ALTI3_D019 0.26441 BCC_B2#1 DISORD 0.73559
Al 23 Cr 01 Mn 05 Nb 09 Ti 25 V 37 noHEA  ALTI3_D019 0.22910 BCC_B2#1 DISORD 0.77090
Al 19 Cr 01 Mn 05 Nb 09 Ti 25 V 41 noHEA  ALTI3_D019 0.18792 BCC_B2#1 DISORD 0.81208
Al 15 Cr 01 Mn 05 Nb 09 Ti 25 V 45 noHEA  ALTI3_D019 0.13230 BCC_B2#1 DISORD 0.86770
Al 11 Cr 01 Mn 05 Nb 09 Ti 25 V 49 noHEA  ALTI3_D019 0.04718 BCC_B2#1 DISORD 0.95282
Al 47 Cr 01 Mn 05 Nb 09 Ti 29 V 09 noHEA  AL8MN5 0.02972 ALTI_L10#2 0.61114 BCC_B2#1 DISORD 0.25915 SIGMA ORD 0.09999
Al 43 Cr 01 Mn 05 Nb 09 Ti 29 V 13 noHEA  ALTI_L10#2 0.57825 BCC_B2#1 DISORD 0.34036 SIGMA ORD 0.08139
Al 39 Cr 01 Mn 05 Nb 09 Ti 29 V 17 noHEA  ALTI_L10#2 0.52229 BCC_B2#1 DISORD 0.42454 SIGMA ORD 0.05316
Al 35 Cr 01 Mn 05 Nb 09 Ti 29 V 21 noHEA  ALTI3_D019 0.04328 ALTI_L10#2 0.39951 BCC_B2#1 DISORD 0.54380 SIGMA ORD 0.01341
Al 31 Cr 01 Mn 05 Nb 09 Ti 29 V 25 noHEA  ALTI3_D019 0.21627 ALTI_L10#2 0.16048 BCC_B2#1 DISORD 0.62325
Al 27 Cr 01 Mn 05 Nb 09 Ti 29 V 29 noHEA  ALTI3_D019 0.32352 BCC_B2#1 DISORD 0.67648
Al 23 Cr 01 Mn 05 Nb 09 Ti 29 V 33 noHEA  ALTI3_D019 0.28591 BCC_B2#1 DISORD 0.71409
Al 19 Cr 01 Mn 05 Nb 09 Ti 29 V 37 noHEA  ALTI3_D019 0.24169 BCC_B2#1 DISORD 0.75831
Al 15 Cr 01 Mn 05 Nb 09 Ti 29 V 41 noHEA  ALTI3_D019 0.18023 BCC_B2#1 DISORD 0.81977
Al 11 Cr 01 Mn 05 Nb 09 Ti 29 V 45 noHEA  ALTI3_D019 0.08395 BCC_B2#1 DISORD 0.91605
Al 07 Cr 01 Mn 05 Nb 09 Ti 29 V 49   HEA  BCC_B2#1 DISORD 1.00000
Al 47 Cr 01 Mn 05 Nb 09 Ti 33 V 05 noHEA  AL8MN5 0.08146 ALTI_L10#2 0.65711 BCC_B2#1 DISORD 0.14196 SIGMA ORD 0.11947
Al 43 Cr 01 Mn 05 Nb 09 Ti 33 V 09 noHEA  ALTI_L10#2 0.64870 BCC_B2#1 DISORD 0.25362 SIGMA ORD 0.09768
Al 39 Cr 01 Mn 05 Nb 09 Ti 33 V 13 noHEA  ALTI_L10#2 0.58129 BCC_B2#1 DISORD 0.35322 SIGMA ORD 0.06549
Al 35 Cr 01 Mn 05 Nb 09 Ti 33 V 17 noHEA  ALTI3_D019 0.14182 ALTI_L10#2 0.36388 BCC_B2#1 DISORD 0.45681 SIGMA ORD 0.03748
Al 31 Cr 01 Mn 05 Nb 09 Ti 33 V 21 noHEA  ALTI3_D019 0.31168 ALTI_L10#2 0.12393 BCC_B2#1 DISORD 0.55129 SIGMA ORD 0.01311
Al 27 Cr 01 Mn 05 Nb 09 Ti 33 V 25 noHEA  ALTI3_D019 0.38136 BCC_B2#1 DISORD 0.61864
Al 23 Cr 01 Mn 05 Nb 09 Ti 33 V 29 noHEA  ALTI3_D019 0.34155 BCC_B2#1 DISORD 0.65845
Al 19 Cr 01 Mn 05 Nb 09 Ti 33 V 33 noHEA  ALTI3_D019 0.29399 BCC_B2#1 DISORD 0.70601
Al 15 Cr 01 Mn 05 Nb 09 Ti 33 V 37 noHEA  ALTI3_D019 0.22534 BCC_B2#1 DISORD 0.77466
Al 11 Cr 01 Mn 05 Nb 09 Ti 33 V 41 noHEA  ALTI3_D019 0.11596 BCC_B2#1 DISORD 0.88404
Al 07 Cr 01 Mn 05 Nb 09 Ti 33 V 45   HEA  BCC_B2#1 DISORD 1.00000
Al 03 Cr 01 Mn 05 Nb 09 Ti 33 V 49   HEA  BCC_B2#1 DISORD 1.00000
Al 47 Cr 01 Mn 05 Nb 09 Ti 37 V 01 noHEA  AL8MN5 0.13204 ALTI_L10#2 0.70206 BCC_B2#1 DISORD 0.02894 SIGMA ORD 0.13696
Al 43 Cr 01 Mn 05 Nb 09 Ti 37 V 05 noHEA  AL8MN5 0.00431 ALTI_L10#2 0.71841 BCC_B2#1 DISORD 0.16396 SIGMA ORD 0.11332
Al 39 Cr 01 Mn 05 Nb 09 Ti 37 V 09 noHEA  ALTI3_D019 0.05937 ALTI_L10#2 0.58365 BCC_B2#1 DISORD 0.27275 SIGMA ORD 0.08422
Al 35 Cr 01 Mn 05 Nb 09 Ti 37 V 13 noHEA  ALTI3_D019 0.23755 ALTI_L10#2 0.33095 BCC_B2#1 DISORD 0.37077 SIGMA ORD 0.06073
Al 31 Cr 01 Mn 05 Nb 09 Ti 37 V 17 noHEA  ALTI3_D019 0.41084 ALTI_L10#2 0.08613 BCC_B2#1 DISORD 0.46616 SIGMA ORD 0.03686
Al 27 Cr 01 Mn 05 Nb 09 Ti 37 V 21 noHEA  ALTI3_D019 0.43785 BCC_B2#1 DISORD 0.56171 SIGMA ORD 0.00044
Al 23 Cr 01 Mn 05 Nb 09 Ti 37 V 25 noHEA  ALTI3_D019 0.39582 BCC_B2#1 DISORD 0.60418
Al 19 Cr 01 Mn 05 Nb 09 Ti 37 V 29 noHEA  ALTI3_D019 0.34447 BCC_B2#1 DISORD 0.65553
Al 15 Cr 01 Mn 05 Nb 09 Ti 37 V 33 noHEA  ALTI3_D019 0.26677 BCC_B2#1 DISORD 0.73323
Al 11 Cr 01 Mn 05 Nb 09 Ti 37 V 37 noHEA  ALTI3_D019 0.14259 BCC_B2#1 DISORD 0.85741
Al 07 Cr 01 Mn 05 Nb 09 Ti 37 V 41   HEA  BCC_B2#1 DISORD 1.00000
Al 03 Cr 01 Mn 05 Nb 09 Ti 37 V 45   HEA  BCC_B2#1 DISORD 1.00000
Al 43 Cr 01 Mn 05 Nb 09 Ti 41 V 01 noHEA  ALTI_L10#2 0.78252 BCC_B2#1 DISORD 0.03678 C14_LAVES 0.05120 SIGMA ORD 0.12951
Al 39 Cr 01 Mn 05 Nb 09 Ti 41 V 05 noHEA  ALTI3_D019 0.14005 ALTI_L10#2 0.56992 BCC_B2#1 DISORD 0.18458 SIGMA ORD 0.10546
Al 35 Cr 01 Mn 05 Nb 09 Ti 41 V 09 noHEA  ALTI3_D019 0.32809 ALTI_L10#2 0.30289 BCC_B2#1 DISORD 0.28633 SIGMA ORD 0.08269
Al 31 Cr 01 Mn 05 Nb 09 Ti 41 V 13 noHEA  ALTI3_D019 0.50711 ALTI_L10#2 0.05032 BCC_B2#1 DISORD 0.38301 SIGMA ORD 0.05956
Al 27 Cr 01 Mn 05 Nb 09 Ti 41 V 17 noHEA  ALTI3_D019 0.49949 BCC_B2#1 DISORD 0.47889 SIGMA ORD 0.02162
Al 23 Cr 01 Mn 05 Nb 09 Ti 41 V 21 noHEA  ALTI3_D019 0.44841 BCC_B2#1 DISORD 0.55159
Al 19 Cr 01 Mn 05 Nb 09 Ti 41 V 25 noHEA  ALTI3_D019 0.39254 BCC_B2#1 DISORD 0.60746
Al 15 Cr 01 Mn 05 Nb 09 Ti 41 V 29 noHEA  ALTI3_D019 0.30338 BCC_B2#1 DISORD 0.69662
Al 11 Cr 01 Mn 05 Nb 09 Ti 41 V 33 noHEA  ALTI3_D019 0.16353 BCC_B2#1 DISORD 0.83647
Al 07 Cr 01 Mn 05 Nb 09 Ti 41 V 37   HEA  BCC_B2#1 DISORD 1.00000
Al 03 Cr 01 Mn 05 Nb 09 Ti 41 V 41   HEA  BCC_B2#1 DISORD 1.00000
Al 39 Cr 01 Mn 05 Nb 09 Ti 45 V 01 noHEA  ALTI3_D019 0.23395 ALTI_L10#2 0.53841 BCC_B2#1 DISORD 0.04043 C14_LAVES 0.05942 SIGMA ORD 0.12779
Al 35 Cr 01 Mn 05 Nb 09 Ti 45 V 05 noHEA  ALTI3_D019 0.40908 ALTI_L10#2 0.28332 BCC_B2#1 DISORD 0.20229 C14_LAVES 0.00240 SIGMA ORD 0.10290
Al 31 Cr 01 Mn 05 Nb 09 Ti 45 V 09 noHEA  ALTI3_D019 0.59785 ALTI_L10 0.01814 BCC_B2#1 DISORD 0.30342 SIGMA ORD 0.08059
Al 27 Cr 01 Mn 05 Nb 09 Ti 45 V 13 noHEA  ALTI3_D019 0.55973 BCC_B2#1 DISORD 0.39758 SIGMA ORD 0.04269
Al 23 Cr 01 Mn 05 Nb 09 Ti 45 V 17 noHEA  ALTI3_D019 0.49882 BCC_B2#1 DISORD 0.50118
Al 19 Cr 01 Mn 05 Nb 09 Ti 45 V 21 noHEA  ALTI3_D019 0.43725 BCC_B2#1 DISORD 0.56275
Al 15 Cr 01 Mn 05 Nb 09 Ti 45 V 25 noHEA  ALTI3_D019 0.33406 BCC_B2#1 DISORD 0.66594
Al 11 Cr 01 Mn 05 Nb 09 Ti 45 V 29 noHEA  ALTI3_D019 0.17893 BCC_B2#1 DISORD 0.82107
Al 07 Cr 01 Mn 05 Nb 09 Ti 45 V 33   HEA  BCC_B2#1 DISORD 1.00000
Al 03 Cr 01 Mn 05 Nb 09 Ti 45 V 37   HEA  BCC_B2#1 DISORD 1.00000
Al 35 Cr 01 Mn 05 Nb 09 Ti 49 V 01 noHEA  ALTI3_D019 0.51087 ALTI_L10#2 0.24162 BCC_B2#1 DISORD 0.04035 C14_LAVES 0.08080 SIGMA ORD 0.12637
Al 31 Cr 01 Mn 05 Nb 09 Ti 49 V 05 noHEA  ALTI3_D019 0.67403 BCC_B2#1 DISORD 0.20232 C14_LAVES 0.02276 SIGMA ORD 0.10090
Al 27 Cr 01 Mn 05 Nb 09 Ti 49 V 09 noHEA  ALTI3_D019 0.61800 BCC_B2#1 DISORD 0.31840 SIGMA ORD 0.06360
Al 23 Cr 01 Mn 05 Nb 09 Ti 49 V 13 noHEA  ALTI3_D019 0.54683 BCC_B2#1 DISORD 0.45160 SIGMA ORD 0.00157
Al 19 Cr 01 Mn 05 Nb 09 Ti 49 V 17 noHEA  ALTI3_D019 0.47714 BCC_B2#1 DISORD 0.52286
Al 15 Cr 01 Mn 05 Nb 09 Ti 49 V 21 noHEA  ALTI3_D019 0.35804 BCC_B2#1 DISORD 0.64196
Al 11 Cr 01 Mn 05 Nb 09 Ti 49 V 25 noHEA  ALTI3_D019 0.18954 BCC_B2#1 DISORD 0.81046
Al 07 Cr 01 Mn 05 Nb 09 Ti 49 V 29   HEA  BCC_B2#1 DISORD 1.00000
Al 03 Cr 01 Mn 05 Nb 09 Ti 49 V 33   HEA  BCC_B2#1 DISORD 1.00000
Al 47 Cr 01 Mn 05 Nb 13 Ti 01 V 33 noHEA  BCC_B2#1 DISORD 0.74537 BCT_D022 0.25463
Al 43 Cr 01 Mn 05 Nb 13 Ti 01 V 37 noHEA  BCC_B2#1 DISORD 0.85104 BCT_D022 0.14896
Al 39 Cr 01 Mn 05 Nb 13 Ti 01 V 41 noHEA  BCC_B2#1 DISORD 0.95753 BCT_D022 0.04247
Al 35 Cr 01 Mn 05 Nb 13 Ti 01 V 45   HEA  BCC_B2#1 DISORD 1.00000
Al 31 Cr 01 Mn 05 Nb 13 Ti 01 V 49   HEA  BCC_B2#1 DISORD 1.00000
Al 47 Cr 01 Mn 05 Nb 13 Ti 05 V 29 noHEA  ALTI_L10#2 0.07873 BCC_B2#1 DISORD 0.69991 BCT_D022 0.22136
Al 43 Cr 01 Mn 05 Nb 13 Ti 05 V 33 noHEA  ALTI_L10#2 0.08090 BCC_B2#1 DISORD 0.80554 BCT_D022 0.11356
Al 39 Cr 01 Mn 05 Nb 13 Ti 05 V 37 noHEA  ALTI_L10#2 0.08288 BCC_B2#1 DISORD 0.91175 BCT_D022 0.00537
Al 35 Cr 01 Mn 05 Nb 13 Ti 05 V 41 noHEA  ALTI_L10#2 0.06078 BCC_B2#1 DISORD 0.93922
Al 31 Cr 01 Mn 05 Nb 13 Ti 05 V 45 noHEA  ALTI_L10#2 0.02780 BCC_B2#1 DISORD 0.97220
Al 27 Cr 01 Mn 05 Nb 13 Ti 05 V 49   HEA  BCC_B2#1 DISORD 1.00000
Al 47 Cr 01 Mn 05 Nb 13 Ti 09 V 25 noHEA  ALTI_L10#2 0.17295 BCC_B2#1 DISORD 0.63249 BCT_D022 0.17816 SIGMA ORD 0.01639
Al 43 Cr 01 Mn 05 Nb 13 Ti 09 V 29 noHEA  ALTI_L10#2 0.17567 BCC_B2#1 DISORD 0.72805 BCT_D022 0.06969 SIGMA ORD 0.02659
Al 39 Cr 01 Mn 05 Nb 13 Ti 09 V 33 noHEA  ALTI_L10#2 0.16815 BCC_B2#1 DISORD 0.80189 SIGMA ORD 0.02995
Al 35 Cr 01 Mn 05 Nb 13 Ti 09 V 37 noHEA  ALTI_L10#2 0.13676 BCC_B2#1 DISORD 0.85001 SIGMA ORD 0.01323
Al 31 Cr 01 Mn 05 Nb 13 Ti 09 V 41 noHEA  ALTI_L10#2 0.09345 BCC_B2#1 DISORD 0.90655
Al 27 Cr 01 Mn 05 Nb 13 Ti 09 V 45 noHEA  ALTI_L10#2 0.03082 BCC_B2#1 DISORD 0.96918
Al 23 Cr 01 Mn 05 Nb 13 Ti 09 V 49   HEA  BCC_B2#1 DISORD 1.00000
Al 47 Cr 01 Mn 05 Nb 13 Ti 13 V 21 noHEA  ALTI_L10#2 0.26852 BCC_B2#1 DISORD 0.54531 BCT_D022 0.13377 SIGMA ORD 0.05240
Al 43 Cr 01 Mn 05 Nb 13 Ti 13 V 25 noHEA  ALTI_L10#2 0.27123 BCC_B2#1 DISORD 0.63996 BCT_D022 0.02537 SIGMA ORD 0.06344
Al 39 Cr 01 Mn 05 Nb 13 Ti 13 V 29 noHEA  ALTI_L10#2 0.24792 BCC_B2#1 DISORD 0.69574 SIGMA ORD 0.05634
Al 35 Cr 01 Mn 05 Nb 13 Ti 13 V 33 noHEA  ALTI_L10#2 0.20892 BCC_B2#1 DISORD 0.75853 SIGMA ORD 0.03255
Al 31 Cr 01 Mn 05 Nb 13 Ti 13 V 37 noHEA  ALTI_L10#2 0.15276 BCC_B2#1 DISORD 0.84724
Al 27 Cr 01 Mn 05 Nb 13 Ti 13 V 41 noHEA  ALTI3_D019 0.01887 ALTI_L10#2 0.05950 BCC_B2#1 DISORD 0.92163
Al 23 Cr 01 Mn 05 Nb 13 Ti 13 V 45 noHEA  ALTI3_D019 0.04092 BCC_B2#1 DISORD 0.95908
Al 19 Cr 01 Mn 05 Nb 13 Ti 13 V 49 noHEA  ALTI3_D019 0.00649 BCC_B2#1 DISORD 0.99351
Al 47 Cr 01 Mn 05 Nb 13 Ti 17 V 17 noHEA  ALTI_L10#2 0.36408 BCC_B2#1 DISORD 0.45863 BCT_D022 0.08952 SIGMA ORD 0.08777
Al 43 Cr 01 Mn 05 Nb 13 Ti 17 V 21 noHEA  ALTI_L10#2 0.36036 BCC_B2#1 DISORD 0.54375 SIGMA ORD 0.09589
Al 39 Cr 01 Mn 05 Nb 13 Ti 17 V 25 noHEA  ALTI_L10#2 0.32336 BCC_B2#1 DISORD 0.59802 SIGMA ORD 0.07862
Al 35 Cr 01 Mn 05 Nb 13 Ti 17 V 29 noHEA  ALTI_L10#2 0.27608 BCC_B2#1 DISORD 0.67567 SIGMA ORD 0.04825
Al 31 Cr 01 Mn 05 Nb 13 Ti 17 V 33 noHEA  ALTI_L10#2 0.20468 BCC_B2#1 DISORD 0.79442 SIGMA ORD 0.00090
Al 27 Cr 01 Mn 05 Nb 13 Ti 17 V 37 noHEA  ALTI3_D019 0.11147 ALTI_L10#2 0.02332 BCC_B2#1 DISORD 0.86521
Al 23 Cr 01 Mn 05 Nb 13 Ti 17 V 41 noHEA  ALTI3_D019 0.10008 BCC_B2#1 DISORD 0.89992
Al 19 Cr 01 Mn 05 Nb 13 Ti 17 V 45 noHEA  ALTI3_D019 0.06282 BCC_B2#1 DISORD 0.93718
Al 15 Cr 01 Mn 05 Nb 13 Ti 17 V 49 noHEA  ALTI3_D019 0.01354 BCC_B2#1 DISORD 0.98646
Al 47 Cr 01 Mn 05 Nb 13 Ti 21 V 13 noHEA  ALTI_L10#2 0.45964 BCC_B2#1 DISORD 0.37264 BCT_D022 0.04558 SIGMA ORD 0.12214
Al 43 Cr 01 Mn 05 Nb 13 Ti 21 V 17 noHEA  ALTI_L10#2 0.43783 BCC_B2#1 DISORD 0.44270 SIGMA ORD 0.11948
Al 39 Cr 01 Mn 05 Nb 13 Ti 21 V 21 noHEA  ALTI_L10#2 0.39487 BCC_B2#1 DISORD 0.50763 SIGMA ORD 0.09750
Al 35 Cr 01 Mn 05 Nb 13 Ti 21 V 25 noHEA  ALTI_L10#2 0.33749 BCC_B2#1 DISORD 0.60206 SIGMA ORD 0.06045
Al 31 Cr 01 Mn 05 Nb 13 Ti 21 V 29 noHEA  ALTI3_D019 0.03329 ALTI_L10#2 0.22219 BCC_B2#1 DISORD 0.73147 SIGMA ORD 0.01305
Al 27 Cr 01 Mn 05 Nb 13 Ti 21 V 33 noHEA  ALTI3_D019 0.19238 BCC_B2#1 DISORD 0.80762
Al 23 Cr 01 Mn 05 Nb 13 Ti 21 V 37 noHEA  ALTI3_D019 0.15823 BCC_B2#1 DISORD 0.84177
Al 19 Cr 01 Mn 05 Nb 13 Ti 21 V 41 noHEA  ALTI3_D019 0.11807 BCC_B2#1 DISORD 0.88193
Al 15 Cr 01 Mn 05 Nb 13 Ti 21 V 45 noHEA  ALTI3_D019 0.06417 BCC_B2#1 DISORD 0.93583
Al 11 Cr 01 Mn 05 Nb 13 Ti 21 V 49   HEA  BCC_B2#1 DISORD 1.00000
Al 47 Cr 01 Mn 05 Nb 13 Ti 25 V 09 noHEA  AL8MN5 0.03415 ALTI_L10#2 0.53898 BCC_B2#1 DISORD 0.26762 BCT_D022 0.00235 SIGMA ORD 0.15690
Al 43 Cr 01 Mn 05 Nb 13 Ti 25 V 13 noHEA  ALTI_L10#2 0.51178 BCC_B2#1 DISORD 0.34895 SIGMA ORD 0.13928
Al 39 Cr 01 Mn 05 Nb 13 Ti 25 V 17 noHEA  ALTI_L10#2 0.46297 BCC_B2#1 DISORD 0.42345 SIGMA ORD 0.11358
Al 35 Cr 01 Mn 05 Nb 13 Ti 25 V 21 noHEA  ALTI_L10#2 0.39147 BCC_B2#1 DISORD 0.53907 SIGMA ORD 0.06946
Al 31 Cr 01 Mn 05 Nb 13 Ti 25 V 25 noHEA  ALTI3_D019 0.13548 ALTI_L10#2 0.18215 BCC_B2#1 DISORD 0.64389 SIGMA ORD 0.03848
Al 27 Cr 01 Mn 05 Nb 13 Ti 25 V 29 noHEA  ALTI3_D019 0.25392 BCC_B2#1 DISORD 0.73838 SIGMA ORD 0.00769
Al 23 Cr 01 Mn 05 Nb 13 Ti 25 V 33 noHEA  ALTI3_D019 0.21530 BCC_B2#1 DISORD 0.78470
Al 19 Cr 01 Mn 05 Nb 13 Ti 25 V 37 noHEA  ALTI3_D019 0.17210 BCC_B2#1 DISORD 0.82790
Al 15 Cr 01 Mn 05 Nb 13 Ti 25 V 41 noHEA  ALTI3_D019 0.11283 BCC_B2#1 DISORD 0.88717
Al 11 Cr 01 Mn 05 Nb 13 Ti 25 V 45 noHEA  ALTI3_D019 0.02217 BCC_B2#1 DISORD 0.97783
Al 07 Cr 01 Mn 05 Nb 13 Ti 25 V 49   HEA  BCC_B2#1 DISORD 1.00000
Al 47 Cr 01 Mn 05 Nb 13 Ti 29 V 05 noHEA  AL8MN5 0.08958 ALTI_L10#2 0.58738 BCC_B2#1 DISORD 0.14414 SIGMA ORD 0.17890
Al 43 Cr 01 Mn 05 Nb 13 Ti 29 V 09 noHEA  AL8MN5 0.00431 ALTI_L10#2 0.58155 BCC_B2#1 DISORD 0.25761 SIGMA ORD 0.15653
Al 39 Cr 01 Mn 05 Nb 13 Ti 29 V 13 noHEA  ALTI_L10#2 0.52781 BCC_B2#1 DISORD 0.34481 SIGMA ORD 0.12738
Al 35 Cr 01 Mn 05 Nb 13 Ti 29 V 17 noHEA  ALTI3_D019 0.06740 ALTI_L10#2 0.38217 BCC_B2#1 DISORD 0.46167 SIGMA ORD 0.08876
Al 31 Cr 01 Mn 05 Nb 13 Ti 29 V 21 noHEA  ALTI3_D019 0.23677 ALTI_L10#2 0.14270 BCC_B2#1 DISORD 0.55692 SIGMA ORD 0.06361
Al 27 Cr 01 Mn 05 Nb 13 Ti 29 V 25 noHEA  ALTI3_D019 0.31798 BCC_B2#1 DISORD 0.65338 SIGMA ORD 0.02864
Al 23 Cr 01 Mn 05 Nb 13 Ti 29 V 29 noHEA  ALTI3_D019 0.27119 BCC_B2#1 DISORD 0.72881
Al 19 Cr 01 Mn 05 Nb 13 Ti 29 V 33 noHEA  ALTI3_D019 0.22471 BCC_B2#1 DISORD 0.77529
Al 15 Cr 01 Mn 05 Nb 13 Ti 29 V 37 noHEA  ALTI3_D019 0.15901 BCC_B2#1 DISORD 0.84099
Al 11 Cr 01 Mn 05 Nb 13 Ti 29 V 41 noHEA  ALTI3_D019 0.05659 BCC_B2#1 DISORD 0.94341
Al 07 Cr 01 Mn 05 Nb 13 Ti 29 V 45   HEA  BCC_B2#1 DISORD 1.00000
Al 03 Cr 01 Mn 05 Nb 13 Ti 29 V 49   HEA  BCC_B2#1 DISORD 1.00000
Al 47 Cr 01 Mn 05 Nb 13 Ti 33 V 01 noHEA  AL8MN5 0.14390 ALTI_L10#2 0.63067 BCC_B2#1 DISORD 0.02813 SIGMA ORD 0.19730
Al 43 Cr 01 Mn 05 Nb 13 Ti 33 V 05 noHEA  AL8MN5 0.04084 ALTI_L10#2 0.63427 BCC_B2#1 DISORD 0.15124 SIGMA ORD 0.17366
Al 39 Cr 01 Mn 05 Nb 13 Ti 33 V 09 noHEA  ALTI_L10#2 0.58831 BCC_B2#1 DISORD 0.27206 SIGMA ORD 0.13963
Al 35 Cr 01 Mn 05 Nb 13 Ti 33 V 13 noHEA  ALTI3_D019 0.16395 ALTI_L10#2 0.34839 BCC_B2#1 DISORD 0.37455 SIGMA ORD 0.11310
Al 31 Cr 01 Mn 05 Nb 13 Ti 33 V 17 noHEA  ALTI3_D019 0.33658 ALTI_L10#2 0.10422 BCC_B2#1 DISORD 0.47095 SIGMA ORD 0.08825
Al 27 Cr 01 Mn 05 Nb 13 Ti 33 V 21 noHEA  ALTI3_D019 0.38093 BCC_B2#1 DISORD 0.56968 SIGMA ORD 0.04940
Al 23 Cr 01 Mn 05 Nb 13 Ti 33 V 25 noHEA  ALTI3_D019 0.32574 BCC_B2#1 DISORD 0.67426
Al 19 Cr 01 Mn 05 Nb 13 Ti 33 V 29 noHEA  ALTI3_D019 0.27563 BCC_B2#1 DISORD 0.72437
Al 15 Cr 01 Mn 05 Nb 13 Ti 33 V 33 noHEA  ALTI3_D019 0.20198 BCC_B2#1 DISORD 0.79802
Al 11 Cr 01 Mn 05 Nb 13 Ti 33 V 37 noHEA  ALTI3_D019 0.08601 BCC_B2#1 DISORD 0.91399
Al 07 Cr 01 Mn 05 Nb 13 Ti 33 V 41   HEA  BCC_B2#1 DISORD 1.00000
Al 03 Cr 01 Mn 05 Nb 13 Ti 33 V 45   HEA  BCC_B2#1 DISORD 1.00000
Al 43 Cr 01 Mn 05 Nb 13 Ti 37 V 01 noHEA  AL8MN5 0.05755 ALTI_L10#2 0.69687 BCC_B2#1 DISORD 0.03563 C14_LAVES 0.01864 SIGMA ORD 0.19131
Al 39 Cr 01 Mn 05 Nb 13 Ti 37 V 05 noHEA  ALTI3_D019 0.06900 ALTI_L10#2 0.58506 BCC_B2#1 DISORD 0.18502 SIGMA ORD 0.16092
Al 35 Cr 01 Mn 05 Nb 13 Ti 37 V 09 noHEA  ALTI3_D019 0.25566 ALTI_L10#2 0.31922 BCC_B2#1 DISORD 0.28867 SIGMA ORD 0.13645
Al 31 Cr 01 Mn 05 Nb 13 Ti 37 V 13 noHEA  ALTI3_D019 0.43373 ALTI_L10#2 0.06752 BCC_B2#1 DISORD 0.38670 SIGMA ORD 0.11205
Al 27 Cr 01 Mn 05 Nb 13 Ti 37 V 17 noHEA  ALTI3_D019 0.44261 BCC_B2#1 DISORD 0.48739 SIGMA ORD 0.07000
Al 23 Cr 01 Mn 05 Nb 13 Ti 37 V 21 noHEA  ALTI3_D019 0.37993 BCC_B2#1 DISORD 0.61610 SIGMA ORD 0.00397
Al 19 Cr 01 Mn 05 Nb 13 Ti 37 V 25 noHEA  ALTI3_D019 0.32438 BCC_B2#1 DISORD 0.67562
Al 15 Cr 01 Mn 05 Nb 13 Ti 37 V 29 noHEA  ALTI3_D019 0.24081 BCC_B2#1 DISORD 0.75919
Al 11 Cr 01 Mn 05 Nb 13 Ti 37 V 33 noHEA  ALTI3_D019 0.10988 BCC_B2#1 DISORD 0.89012
Al 07 Cr 01 Mn 05 Nb 13 Ti 37 V 37   HEA  BCC_B2#1 DISORD 1.00000
Al 03 Cr 01 Mn 05 Nb 13 Ti 37 V 41   HEA  BCC_B2#1 DISORD 1.00000
Al 39 Cr 01 Mn 05 Nb 13 Ti 41 V 01 noHEA  ALTI3_D019 0.16443 ALTI_L10#2 0.55111 BCC_B2#1 DISORD 0.04032 C14_LAVES 0.05735 SIGMA ORD 0.18678
Al 35 Cr 01 Mn 05 Nb 13 Ti 41 V 05 noHEA  ALTI3_D019 0.33835 ALTI_L10#2 0.29820 BCC_B2#1 DISORD 0.20247 C14_LAVES 0.00257 SIGMA ORD 0.15841
Al 31 Cr 01 Mn 05 Nb 13 Ti 41 V 09 noHEA  ALTI3_D019 0.52568 ALTI_L10 0.03423 BCC_B2#1 DISORD 0.30566 SIGMA ORD 0.13443
Al 27 Cr 01 Mn 05 Nb 13 Ti 41 V 13 noHEA  ALTI3_D019 0.50271 BCC_B2#1 DISORD 0.40680 SIGMA ORD 0.09049
Al 23 Cr 01 Mn 05 Nb 13 Ti 41 V 17 noHEA  ALTI3_D019 0.43687 BCC_B2#1 DISORD 0.54082 SIGMA ORD 0.02231
Al 19 Cr 01 Mn 05 Nb 13 Ti 41 V 21 noHEA  ALTI3_D019 0.37028 BCC_B2#1 DISORD 0.62972
Al 15 Cr 01 Mn 05 Nb 13 Ti 41 V 25 noHEA  ALTI3_D019 0.27442 BCC_B2#1 DISORD 0.72558
Al 11 Cr 01 Mn 05 Nb 13 Ti 41 V 29 noHEA  ALTI3_D019 0.12807 BCC_B2#1 DISORD 0.87193
Al 07 Cr 01 Mn 05 Nb 13 Ti 41 V 33   HEA  BCC_B2#1 DISORD 1.00000
Al 03 Cr 01 Mn 05 Nb 13 Ti 41 V 37   HEA  BCC_B2#1 DISORD 1.00000
Al 35 Cr 01 Mn 05 Nb 13 Ti 45 V 01 noHEA  ALTI3_D019 0.44160 ALTI_L10#2 0.25379 BCC_B2#1 DISORD 0.04036 C14_LAVES 0.07872 SIGMA ORD 0.18553
Al 31 Cr 01 Mn 05 Nb 13 Ti 45 V 05 noHEA  ALTI3_D019 0.61539 ALTI_L10 0.00106 BCC_B2#1 DISORD 0.20260 C14_LAVES 0.02401 SIGMA ORD 0.15693
Al 27 Cr 01 Mn 05 Nb 13 Ti 45 V 09 noHEA  ALTI3_D019 0.56056 BCC_B2#1 DISORD 0.32848 SIGMA ORD 0.11095
Al 23 Cr 01 Mn 05 Nb 13 Ti 45 V 13 noHEA  ALTI3_D019 0.49162 BCC_B2#1 DISORD 0.46806 SIGMA ORD 0.04033
Al 19 Cr 01 Mn 05 Nb 13 Ti 45 V 17 noHEA  ALTI3_D019 0.41227 BCC_B2#1 DISORD 0.58773
Al 15 Cr 01 Mn 05 Nb 13 Ti 45 V 21 noHEA  ALTI3_D019 0.30185 BCC_B2#1 DISORD 0.69815
Al 11 Cr 01 Mn 05 Nb 13 Ti 45 V 25 noHEA  ALTI3_D019 0.14098 BCC_B2#1 DISORD 0.85902
Al 07 Cr 01 Mn 05 Nb 13 Ti 45 V 29   HEA  BCC_B2#1 DISORD 1.00000
Al 03 Cr 01 Mn 05 Nb 13 Ti 45 V 33   HEA  BCC_B2#1 DISORD 1.00000
Al 31 Cr 01 Mn 05 Nb 13 Ti 49 V 01 noHEA  ALTI3_D019 0.68226 BCC_B2#1 DISORD 0.04079 C14_LAVES 0.09343 SIGMA ORD 0.18352
Al 27 Cr 01 Mn 05 Nb 13 Ti 49 V 05 noHEA  ALTI3_D019 0.62393 BCC_B2#1 DISORD 0.22313 C14_LAVES 0.01978 SIGMA ORD 0.13315
Al 23 Cr 01 Mn 05 Nb 13 Ti 49 V 09 noHEA  ALTI3_D019 0.54316 BCC_B2#1 DISORD 0.39889 SIGMA ORD 0.05795
Al 19 Cr 01 Mn 05 Nb 13 Ti 49 V 13 noHEA  ALTI3_D019 0.44896 BCC_B2#1 DISORD 0.55104
Al 15 Cr 01 Mn 05 Nb 13 Ti 49 V 17 noHEA  ALTI3_D019 0.32285 BCC_B2#1 DISORD 0.67715
Al 11 Cr 01 Mn 05 Nb 13 Ti 49 V 21 noHEA  ALTI3_D019 0.14965 BCC_B2#1 DISORD 0.85035
Al 07 Cr 01 Mn 05 Nb 13 Ti 49 V 25   HEA  BCC_B2#1 DISORD 1.00000
Al 03 Cr 01 Mn 05 Nb 13 Ti 49 V 29   HEA  BCC_B2#1 DISORD 1.00000
Al 47 Cr 01 Mn 05 Nb 17 Ti 01 V 29 noHEA  BCC_B2#1 DISORD 0.70935 BCT_D022 0.26601 SIGMA ORD 0.02464
Al 43 Cr 01 Mn 05 Nb 17 Ti 01 V 33 noHEA  BCC_B2#1 DISORD 0.80609 BCT_D022 0.15902 SIGMA ORD 0.03489
Al 39 Cr 01 Mn 05 Nb 17 Ti 01 V 37 noHEA  BCC_B2#1 DISORD 0.90427 BCT_D022 0.05187 SIGMA ORD 0.04386
Al 35 Cr 01 Mn 05 Nb 17 Ti 01 V 41 noHEA  BCC_B2#1 DISORD 0.95027 SIGMA ORD 0.04973
Al 31 Cr 01 Mn 05 Nb 17 Ti 01 V 45 noHEA  BCC_B2#1 DISORD 0.95818 SIGMA ORD 0.04183
Al 27 Cr 01 Mn 05 Nb 17 Ti 01 V 49 noHEA  BCC_B2#1 DISORD 0.98145 SIGMA ORD 0.01855
Al 47 Cr 01 Mn 05 Nb 17 Ti 05 V 25 noHEA  ALTI_L10#2 0.07963 BCC_B2#1 DISORD 0.63256 BCT_D022 0.23045 SIGMA ORD 0.05736
Al 43 Cr 01 Mn 05 Nb 17 Ti 05 V 29 noHEA  ALTI_L10#2 0.08234 BCC_B2#1 DISORD 0.72829 BCT_D022 0.12199 SIGMA ORD 0.06738
Al 39 Cr 01 Mn 05 Nb 17 Ti 05 V 33 noHEA  ALTI_L10#2 0.08494 BCC_B2#1 DISORD 0.82524 BCT_D022 0.01338 SIGMA ORD 0.07644
Al 35 Cr 01 Mn 05 Nb 17 Ti 05 V 37 noHEA  ALTI_L10#2 0.06404 BCC_B2#1 DISORD 0.86857 SIGMA ORD 0.06739
Al 31 Cr 01 Mn 05 Nb 17 Ti 05 V 41 noHEA  ALTI_L10#2 0.02784 BCC_B2#1 DISORD 0.93211 SIGMA ORD 0.04005
Al 27 Cr 01 Mn 05 Nb 17 Ti 05 V 45 noHEA  BCC_B2#1 DISORD 0.99499 SIGMA ORD 0.00501
Al 23 Cr 01 Mn 05 Nb 17 Ti 05 V 49   HEA  BCC_B2#1 DISORD 1.00000
Al 47 Cr 01 Mn 05 Nb 17 Ti 09 V 21 noHEA  ALTI_L10#2 0.17513 BCC_B2#1 DISORD 0.54520 BCT_D022 0.18597 SIGMA ORD 0.09370
Al 43 Cr 01 Mn 05 Nb 17 Ti 09 V 25 noHEA  ALTI_L10#2 0.17785 BCC_B2#1 DISORD 0.64001 BCT_D022 0.07759 SIGMA ORD 0.10455
Al 39 Cr 01 Mn 05 Nb 17 Ti 09 V 29 noHEA  ALTI_L10#2 0.17232 BCC_B2#1 DISORD 0.71891 SIGMA ORD 0.10877
Al 35 Cr 01 Mn 05 Nb 17 Ti 09 V 33 noHEA  ALTI_L10#2 0.14094 BCC_B2#1 DISORD 0.76925 SIGMA ORD 0.08981
Al 31 Cr 01 Mn 05 Nb 17 Ti 09 V 37 noHEA  ALTI_L10#2 0.09453 BCC_B2#1 DISORD 0.85138 SIGMA ORD 0.05409
Al 27 Cr 01 Mn 05 Nb 17 Ti 09 V 41 noHEA  ALTI_L10#2 0.02241 BCC_B2#1 DISORD 0.97580 SIGMA ORD 0.00179
Al 23 Cr 01 Mn 05 Nb 17 Ti 09 V 45   HEA  BCC_B2#1 DISORD 1.00000
Al 19 Cr 01 Mn 05 Nb 17 Ti 09 V 49   HEA  BCC_B2#1 DISORD 1.00000
Al 47 Cr 01 Mn 05 Nb 17 Ti 13 V 17 noHEA  ALTI_L10#2 0.27061 BCC_B2#1 DISORD 0.45840 BCT_D022 0.14159 SIGMA ORD 0.12940
Al 43 Cr 01 Mn 05 Nb 17 Ti 13 V 21 noHEA  ALTI_L10#2 0.27334 BCC_B2#1 DISORD 0.55201 BCT_D022 0.03328 SIGMA ORD 0.14137
Al 39 Cr 01 Mn 05 Nb 17 Ti 13 V 25 noHEA  ALTI_L10#2 0.25216 BCC_B2#1 DISORD 0.61344 SIGMA ORD 0.13440
Al 35 Cr 01 Mn 05 Nb 17 Ti 13 V 29 noHEA  ALTI_L10#2 0.21288 BCC_B2#1 DISORD 0.67906 SIGMA ORD 0.10806
Al 31 Cr 01 Mn 05 Nb 17 Ti 13 V 33 noHEA  ALTI_L10#2 0.15435 BCC_B2#1 DISORD 0.78162 SIGMA ORD 0.06404
Al 27 Cr 01 Mn 05 Nb 17 Ti 13 V 37 noHEA  ALTI3_D019 0.01810 ALTI_L10#2 0.05128 BCC_B2#1 DISORD 0.92131 SIGMA ORD 0.00931
Al 23 Cr 01 Mn 05 Nb 17 Ti 13 V 41 noHEA  ALTI3_D019 0.02983 BCC_B2#1 DISORD 0.97017
Al 19 Cr 01 Mn 05 Nb 17 Ti 13 V 45   HEA  BCC_B2#1 DISORD 1.00000
Al 15 Cr 01 Mn 05 Nb 17 Ti 13 V 49   HEA  BCC_B2#1 DISORD 1.00000
Al 47 Cr 01 Mn 05 Nb 17 Ti 17 V 13 noHEA  ALTI_L10#2 0.36606 BCC_B2#1 DISORD 0.37238 BCT_D022 0.09747 SIGMA ORD 0.16409
Al 43 Cr 01 Mn 05 Nb 17 Ti 17 V 17 noHEA  ALTI_L10#2 0.36503 BCC_B2#1 DISORD 0.46002 SIGMA ORD 0.17495
Al 39 Cr 01 Mn 05 Nb 17 Ti 17 V 21 noHEA  ALTI_L10#2 0.32749 BCC_B2#1 DISORD 0.51674 SIGMA ORD 0.15577
Al 35 Cr 01 Mn 05 Nb 17 Ti 17 V 25 noHEA  ALTI_L10#2 0.27966 BCC_B2#1 DISORD 0.59790 SIGMA ORD 0.12244
Al 31 Cr 01 Mn 05 Nb 17 Ti 17 V 29 noHEA  ALTI_L10#2 0.20583 BCC_B2#1 DISORD 0.72387 SIGMA ORD 0.07029
Al 27 Cr 01 Mn 05 Nb 17 Ti 17 V 33 noHEA  ALTI3_D019 0.12201 ALTI_L10#2 0.00917 BCC_B2#1 DISORD 0.83343 SIGMA ORD 0.03539
Al 23 Cr 01 Mn 05 Nb 17 Ti 17 V 37 noHEA  ALTI3_D019 0.08844 BCC_B2#1 DISORD 0.91156
Al 19 Cr 01 Mn 05 Nb 17 Ti 17 V 41 noHEA  ALTI3_D019 0.04954 BCC_B2#1 DISORD 0.95046
Al 15 Cr 01 Mn 05 Nb 17 Ti 17 V 45   HEA  BCC_B2#1 DISORD 1.00000
Al 11 Cr 01 Mn 05 Nb 17 Ti 17 V 49   HEA  BCC_B2#1 DISORD 1.00000
Al 47 Cr 01 Mn 05 Nb 17 Ti 21 V 09 noHEA  AL8MN5 0.03658 ALTI_L10#2 0.44412 BCC_B2#1 DISORD 0.26586 BCT_D022 0.05420 SIGMA ORD 0.19925
Al 43 Cr 01 Mn 05 Nb 17 Ti 21 V 13 noHEA  ALTI_L10#2 0.44242 BCC_B2#1 DISORD 0.36053 SIGMA ORD 0.19705
Al 39 Cr 01 Mn 05 Nb 17 Ti 21 V 17 noHEA  ALTI_L10#2 0.39893 BCC_B2#1 DISORD 0.42733 SIGMA ORD 0.17374
Al 35 Cr 01 Mn 05 Nb 17 Ti 21 V 21 noHEA  ALTI_L10#2 0.34042 BCC_B2#1 DISORD 0.52650 SIGMA ORD 0.13309
Al 31 Cr 01 Mn 05 Nb 17 Ti 21 V 25 noHEA  ALTI3_D019 0.06031 ALTI_L10#2 0.20035 BCC_B2#1 DISORD 0.65202 SIGMA ORD 0.08732
Al 27 Cr 01 Mn 05 Nb 17 Ti 21 V 29 noHEA  ALTI3_D019 0.19564 BCC_B2#1 DISORD 0.74721 SIGMA ORD 0.05715
Al 23 Cr 01 Mn 05 Nb 17 Ti 21 V 33 noHEA  ALTI3_D019 0.14599 BCC_B2#1 DISORD 0.85401
Al 19 Cr 01 Mn 05 Nb 17 Ti 21 V 37 noHEA  ALTI3_D019 0.10406 BCC_B2#1 DISORD 0.89594
Al 15 Cr 01 Mn 05 Nb 17 Ti 21 V 41 noHEA  ALTI3_D019 0.04707 BCC_B2#1 DISORD 0.95293
Al 11 Cr 01 Mn 05 Nb 17 Ti 21 V 45   HEA  BCC_B2#1 DISORD 1.00000
Al 07 Cr 01 Mn 05 Nb 17 Ti 21 V 49   HEA  BCC_B2#1 DISORD 1.00000
Al 47 Cr 01 Mn 05 Nb 17 Ti 25 V 05 noHEA  AL8MN5 0.09240 ALTI_L10#2 0.51307 BCC_B2#1 DISORD 0.14827 BCT_D022 0.01120 SIGMA ORD 0.23506
Al 43 Cr 01 Mn 05 Nb 17 Ti 25 V 09 noHEA  AL8MN5 0.02367 ALTI_L10#2 0.50445 BCC_B2#1 DISORD 0.25563 SIGMA ORD 0.21625
Al 39 Cr 01 Mn 05 Nb 17 Ti 25 V 13 noHEA  ALTI_L10#2 0.46733 BCC_B2#1 DISORD 0.34356 SIGMA ORD 0.18911
Al 35 Cr 01 Mn 05 Nb 17 Ti 25 V 17 noHEA  ALTI_L10#2 0.39321 BCC_B2#1 DISORD 0.46629 SIGMA ORD 0.14051
Al 31 Cr 01 Mn 05 Nb 17 Ti 25 V 21 noHEA  ALTI3_D019 0.16222 ALTI_L10#2 0.16008 BCC_B2#1 DISORD 0.56449 SIGMA ORD 0.11321
Al 27 Cr 01 Mn 05 Nb 17 Ti 25 V 25 noHEA  ALTI3_D019 0.25987 BCC_B2#1 DISORD 0.66272 SIGMA ORD 0.07741
Al 23 Cr 01 Mn 05 Nb 17 Ti 25 V 29 noHEA  ALTI3_D019 0.20493 BCC_B2#1 DISORD 0.78567 SIGMA ORD 0.00939
Al 19 Cr 01 Mn 05 Nb 17 Ti 25 V 33 noHEA  ALTI3_D019 0.15725 BCC_B2#1 DISORD 0.84275
Al 15 Cr 01 Mn 05 Nb 17 Ti 25 V 37 noHEA  ALTI3_D019 0.09443 BCC_B2#1 DISORD 0.90557
Al 11 Cr 01 Mn 05 Nb 17 Ti 25 V 41   HEA  BCC_B2#1 DISORD 1.00000
Al 07 Cr 01 Mn 05 Nb 17 Ti 25 V 45   HEA  BCC_B2#1 DISORD 1.00000
Al 03 Cr 01 Mn 05 Nb 17 Ti 25 V 49   HEA  BCC_B2#1 DISORD 1.00000
Al 47 Cr 01 Mn 05 Nb 17 Ti 29 V 01 noHEA  AL8MN5 0.14861 ALTI_L10#2 0.56395 BCC_B2#1 DISORD 0.02868 SIGMA ORD 0.25876
Al 43 Cr 01 Mn 05 Nb 17 Ti 29 V 05 noHEA  AL8MN5 0.06787 ALTI_L10#2 0.55341 BCC_B2#1 DISORD 0.14446 SIGMA ORD 0.23426
Al 39 Cr 01 Mn 05 Nb 17 Ti 29 V 09 noHEA  ALTI_L10#2 0.53319 BCC_B2#1 DISORD 0.26408 SIGMA ORD 0.20273
Al 35 Cr 01 Mn 05 Nb 17 Ti 29 V 13 noHEA  ALTI3_D019 0.09121 ALTI_L10#2 0.36351 BCC_B2#1 DISORD 0.38043 SIGMA ORD 0.16485
Al 31 Cr 01 Mn 05 Nb 17 Ti 29 V 17 noHEA  ALTI3_D019 0.26287 ALTI_L10#2 0.12054 BCC_B2#1 DISORD 0.47776 SIGMA ORD 0.13884
Al 27 Cr 01 Mn 05 Nb 17 Ti 29 V 21 noHEA  ALTI3_D019 0.32284 BCC_B2#1 DISORD 0.57981 SIGMA ORD 0.09735
Al 23 Cr 01 Mn 05 Nb 17 Ti 29 V 25 noHEA  ALTI3_D019 0.26487 BCC_B2#1 DISORD 0.70847 SIGMA ORD 0.02666
Al 19 Cr 01 Mn 05 Nb 17 Ti 29 V 29 noHEA  ALTI3_D019 0.20891 BCC_B2#1 DISORD 0.79109
Al 15 Cr 01 Mn 05 Nb 17 Ti 29 V 33 noHEA  ALTI3_D019 0.13905 BCC_B2#1 DISORD 0.86095
Al 11 Cr 01 Mn 05 Nb 17 Ti 29 V 37 noHEA  ALTI3_D019 0.03065 BCC_B2#1 DISORD 0.96935
Al 07 Cr 01 Mn 05 Nb 17 Ti 29 V 41   HEA  BCC_B2#1 DISORD 1.00000
Al 03 Cr 01 Mn 05 Nb 17 Ti 29 V 45   HEA  BCC_B2#1 DISORD 1.00000
Al 43 Cr 01 Mn 05 Nb 17 Ti 33 V 01 noHEA  AL8MN5 0.10798 ALTI_L10#2 0.60716 BCC_B2#1 DISORD 0.03220 SIGMA ORD 0.25266
Al 39 Cr 01 Mn 05 Nb 17 Ti 33 V 05 noHEA  ALTI_L10#2 0.59567 BCC_B2#1 DISORD 0.18797 SIGMA ORD 0.21636
Al 35 Cr 01 Mn 05 Nb 17 Ti 33 V 09 noHEA  ALTI3_D019 0.18446 ALTI_L10#2 0.33247 BCC_B2#1 DISORD 0.29327 SIGMA ORD 0.18981
Al 31 Cr 01 Mn 05 Nb 17 Ti 33 V 13 noHEA  ALTI3_D019 0.36115 ALTI_L10 0.08244 BCC_B2#1 DISORD 0.39251 SIGMA ORD 0.16390
Al 27 Cr 01 Mn 05 Nb 17 Ti 33 V 17 noHEA  ALTI3_D019 0.38434 BCC_B2#1 DISORD 0.49865 SIGMA ORD 0.11701
Al 23 Cr 01 Mn 05 Nb 17 Ti 33 V 21 noHEA  ALTI3_D019 0.32340 BCC_B2#1 DISORD 0.63317 SIGMA ORD 0.04343
Al 19 Cr 01 Mn 05 Nb 17 Ti 33 V 25 noHEA  ALTI3_D019 0.25869 BCC_B2#1 DISORD 0.74131
Al 15 Cr 01 Mn 05 Nb 17 Ti 33 V 29 noHEA  ALTI3_D019 0.18016 BCC_B2#1 DISORD 0.81984
Al 11 Cr 01 Mn 05 Nb 17 Ti 33 V 33 noHEA  ALTI3_D019 0.05781 BCC_B2#1 DISORD 0.94219
Al 07 Cr 01 Mn 05 Nb 17 Ti 33 V 37   HEA  BCC_B2#1 DISORD 1.00000
Al 03 Cr 01 Mn 05 Nb 17 Ti 33 V 41   HEA  BCC_B2#1 DISORD 1.00000
Al 39 Cr 01 Mn 05 Nb 17 Ti 37 V 01 noHEA  ALTI3_D019 0.09795 ALTI_L10#2 0.55835 BCC_B2#1 DISORD 0.04109 C14_LAVES 0.05686 SIGMA ORD 0.24576
Al 35 Cr 01 Mn 05 Nb 17 Ti 37 V 05 noHEA  ALTI3_D019 0.26922 ALTI_L10#2 0.30893 BCC_B2#1 DISORD 0.20545 C14_LAVES 0.00261 SIGMA ORD 0.21379
Al 31 Cr 01 Mn 05 Nb 17 Ti 37 V 09 noHEA  ALTI3_D019 0.45464 ALTI_L10#2 0.04730 BCC_B2#1 DISORD 0.31021 SIGMA ORD 0.18785
Al 27 Cr 01 Mn 05 Nb 17 Ti 37 V 13 noHEA  ALTI3_D019 0.44398 BCC_B2#1 DISORD 0.41958 SIGMA ORD 0.13645
Al 23 Cr 01 Mn 05 Nb 17 Ti 37 V 17 noHEA  ALTI3_D019 0.38021 BCC_B2#1 DISORD 0.56020 SIGMA ORD 0.05959
Al 19 Cr 01 Mn 05 Nb 17 Ti 37 V 21 noHEA  ALTI3_D019 0.30609 BCC_B2#1 DISORD 0.69391
Al 15 Cr 01 Mn 05 Nb 17 Ti 37 V 25 noHEA  ALTI3_D019 0.21683 BCC_B2#1 DISORD 0.78317
Al 11 Cr 01 Mn 05 Nb 17 Ti 37 V 29 noHEA  ALTI3_D019 0.07941 BCC_B2#1 DISORD 0.92059
Al 07 Cr 01 Mn 05 Nb 17 Ti 37 V 33   HEA  BCC_B2#1 DISORD 1.00000
Al 03 Cr 01 Mn 05 Nb 17 Ti 37 V 37   HEA  BCC_B2#1 DISORD 1.00000
Al 35 Cr 01 Mn 05 Nb 17 Ti 41 V 01 noHEA  ALTI3_D019 0.37513 ALTI_L10#2 0.26102 BCC_B2#1 DISORD 0.04111 C14_LAVES 0.07814 SIGMA ORD 0.24460
Al 31 Cr 01 Mn 05 Nb 17 Ti 41 V 05 noHEA  ALTI3_D019 0.54632 ALTI_L10 0.01168 BCC_B2#1 DISORD 0.20559 C14_LAVES 0.02392 SIGMA ORD 0.21248
Al 27 Cr 01 Mn 05 Nb 17 Ti 41 V 09 noHEA  ALTI3_D019 0.50093 BCC_B2#1 DISORD 0.34318 SIGMA ORD 0.15590
Al 23 Cr 01 Mn 05 Nb 17 Ti 41 V 13 noHEA  ALTI3_D019 0.43476 BCC_B2#1 DISORD 0.49029 SIGMA ORD 0.07495
Al 19 Cr 01 Mn 05 Nb 17 Ti 41 V 17 noHEA  ALTI3_D019 0.35038 BCC_B2#1 DISORD 0.64962
Al 15 Cr 01 Mn 05 Nb 17 Ti 41 V 21 noHEA  ALTI3_D019 0.24808 BCC_B2#1 DISORD 0.75192
Al 11 Cr 01 Mn 05 Nb 17 Ti 41 V 25 noHEA  ALTI3_D019 0.09553 BCC_B2#1 DISORD 0.90447
Al 07 Cr 01 Mn 05 Nb 17 Ti 41 V 29   HEA  BCC_B2#1 DISORD 1.00000
Al 03 Cr 01 Mn 05 Nb 17 Ti 41 V 33   HEA  BCC_B2#1 DISORD 1.00000
Al 31 Cr 01 Mn 05 Nb 17 Ti 45 V 01 noHEA  ALTI3_D019 0.62199 BCC_B2#1 DISORD 0.04175 C14_LAVES 0.09372 SIGMA ORD 0.24254
Al 27 Cr 01 Mn 05 Nb 17 Ti 45 V 05 noHEA  ALTI3_D019 0.56320 BCC_B2#1 DISORD 0.23885 C14_LAVES 0.01983 SIGMA ORD 0.17812
Al 23 Cr 01 Mn 05 Nb 17 Ti 45 V 09 noHEA  ALTI3_D019 0.48617 BCC_B2#1 DISORD 0.42451 SIGMA ORD 0.08932
Al 19 Cr 01 Mn 05 Nb 17 Ti 45 V 13 noHEA  ALTI3_D019 0.39058 BCC_B2#1 DISORD 0.60942
Al 15 Cr 01 Mn 05 Nb 17 Ti 45 V 17 noHEA  ALTI3_D019 0.27329 BCC_B2#1 DISORD 0.72671
Al 11 Cr 01 Mn 05 Nb 17 Ti 45 V 21 noHEA  ALTI3_D019 0.10687 BCC_B2#1 DISORD 0.89313
Al 07 Cr 01 Mn 05 Nb 17 Ti 45 V 25   HEA  BCC_B2#1 DISORD 1.00000
Al 03 Cr 01 Mn 05 Nb 17 Ti 45 V 29   HEA  BCC_B2#1 DISORD 1.00000
Al 27 Cr 01 Mn 05 Nb 17 Ti 49 V 01 noHEA  ALTI3_D019 0.67223 BCC_B2#1 DISORD 0.05329 C14_LAVES 0.06108 SIGMA ORD 0.21340
Al 23 Cr 01 Mn 05 Nb 17 Ti 49 V 05 noHEA  ALTI3_D019 0.57848 BCC_B2#1 DISORD 0.28492 C14_LAVES 0.03298 SIGMA ORD 0.10362
Al 19 Cr 01 Mn 05 Nb 17 Ti 49 V 09 noHEA  ALTI3_D019 0.43875 BCC_B2#1 DISORD 0.54894 C14_LAVES 0.00734 SIGMA ORD 0.00497
Al 15 Cr 01 Mn 05 Nb 17 Ti 49 V 13 noHEA  ALTI3_D019 0.29276 BCC_B2#1 DISORD 0.70724
Al 11 Cr 01 Mn 05 Nb 17 Ti 49 V 17 noHEA  ALTI3_D019 0.11476 BCC_B2#1 DISORD 0.88524
Al 07 Cr 01 Mn 05 Nb 17 Ti 49 V 21   HEA  BCC_B2#1 DISORD 1.00000
Al 03 Cr 01 Mn 05 Nb 17 Ti 49 V 25   HEA  BCC_B2#1 DISORD 1.00000
Al 47 Cr 01 Mn 05 Nb 21 Ti 01 V 25 noHEA  BCC_B2#1 DISORD 0.62367 BCT_D022 0.27476 SIGMA ORD 0.10156
Al 43 Cr 01 Mn 05 Nb 21 Ti 01 V 29 noHEA  BCC_B2#1 DISORD 0.71991 BCT_D022 0.16787 SIGMA ORD 0.11222
Al 39 Cr 01 Mn 05 Nb 21 Ti 01 V 33 noHEA  BCC_B2#1 DISORD 0.81782 BCT_D022 0.06075 SIGMA ORD 0.12142
Al 35 Cr 01 Mn 05 Nb 21 Ti 01 V 37 noHEA  BCC_B2#1 DISORD 0.87350 SIGMA ORD 0.12650
Al 31 Cr 01 Mn 05 Nb 21 Ti 01 V 41 noHEA  BCC_B2#1 DISORD 0.88446 SIGMA ORD 0.11554
Al 27 Cr 01 Mn 05 Nb 21 Ti 01 V 45 noHEA  BCC_B2#1 DISORD 0.91325 SIGMA ORD 0.08675
Al 23 Cr 01 Mn 05 Nb 21 Ti 01 V 49 noHEA  BCC_B2#1 DISORD 0.95955 SIGMA ORD 0.04045
Al 47 Cr 01 Mn 05 Nb 21 Ti 05 V 21 noHEA  ALTI_L10#2 0.08178 BCC_B2#1 DISORD 0.54508 BCT_D022 0.23791 SIGMA ORD 0.13524
Al 43 Cr 01 Mn 05 Nb 21 Ti 05 V 25 noHEA  ALTI_L10#2 0.08450 BCC_B2#1 DISORD 0.63999 BCT_D022 0.12957 SIGMA ORD 0.14594
Al 39 Cr 01 Mn 05 Nb 21 Ti 05 V 29 noHEA  ALTI_L10#2 0.08710 BCC_B2#1 DISORD 0.73639 BCT_D022 0.02101 SIGMA ORD 0.15550
Al 35 Cr 01 Mn 05 Nb 21 Ti 05 V 33 noHEA  ALTI_L10#2 0.06802 BCC_B2#1 DISORD 0.78623 SIGMA ORD 0.14575
Al 31 Cr 01 Mn 05 Nb 21 Ti 05 V 37 noHEA  ALTI_L10#2 0.03152 BCC_B2#1 DISORD 0.85343 SIGMA ORD 0.11505
Al 27 Cr 01 Mn 05 Nb 21 Ti 05 V 41 noHEA  BCC_B2#1 DISORD 0.92661 SIGMA ORD 0.07339
Al 23 Cr 01 Mn 05 Nb 21 Ti 05 V 45 noHEA  BCC_B2#1 DISORD 0.97352 SIGMA ORD 0.02648
Al 19 Cr 01 Mn 05 Nb 21 Ti 05 V 49   HEA  BCC_B2#1 DISORD 1.00000
Al 47 Cr 01 Mn 05 Nb 21 Ti 09 V 17 noHEA  ALTI_L10#2 0.17718 BCC_B2#1 DISORD 0.45816 BCT_D022 0.19338 SIGMA ORD 0.17128
Al 43 Cr 01 Mn 05 Nb 21 Ti 09 V 21 noHEA  ALTI_L10#2 0.17994 BCC_B2#1 DISORD 0.55182 BCT_D022 0.08514 SIGMA ORD 0.18311
Al 39 Cr 01 Mn 05 Nb 21 Ti 09 V 25 noHEA  ALTI_L10#2 0.17635 BCC_B2#1 DISORD 0.63502 SIGMA ORD 0.18864
Al 35 Cr 01 Mn 05 Nb 21 Ti 09 V 29 noHEA  ALTI_L10#2 0.14481 BCC_B2#1 DISORD 0.68795 SIGMA ORD 0.16724
Al 31 Cr 01 Mn 05 Nb 21 Ti 09 V 33 noHEA  ALTI_L10#2 0.09742 BCC_B2#1 DISORD 0.77530 SIGMA ORD 0.12728
Al 27 Cr 01 Mn 05 Nb 21 Ti 09 V 37 noHEA  ALTI_L10#2 0.02257 BCC_B2#1 DISORD 0.90782 SIGMA ORD 0.06961
Al 23 Cr 01 Mn 05 Nb 21 Ti 09 V 41 noHEA  BCC_B2#1 DISORD 0.98394 SIGMA ORD 0.01606
Al 19 Cr 01 Mn 05 Nb 21 Ti 09 V 45   HEA  BCC_B2#1 DISORD 1.00000
Al 15 Cr 01 Mn 05 Nb 21 Ti 09 V 49   HEA  BCC_B2#1 DISORD 1.00000
Al 47 Cr 01 Mn 05 Nb 21 Ti 13 V 13 noHEA  ALTI_L10#2 0.27253 BCC_B2#1 DISORD 0.37215 BCT_D022 0.14903 SIGMA ORD 0.20629
Al 43 Cr 01 Mn 05 Nb 21 Ti 13 V 17 noHEA  ALTI_L10#2 0.27535 BCC_B2#1 DISORD 0.46409 BCT_D022 0.04086 SIGMA ORD 0.21970
Al 39 Cr 01 Mn 05 Nb 21 Ti 13 V 21 noHEA  ALTI_L10#2 0.25617 BCC_B2#1 DISORD 0.53048 SIGMA ORD 0.21335
Al 35 Cr 01 Mn 05 Nb 21 Ti 13 V 25 noHEA  ALTI_L10#2 0.21636 BCC_B2#1 DISORD 0.59932 SIGMA ORD 0.18431
Al 31 Cr 01 Mn 05 Nb 21 Ti 13 V 29 noHEA  ALTI_L10#2 0.15588 BCC_B2#1 DISORD 0.70911 SIGMA ORD 0.13501
Al 27 Cr 01 Mn 05 Nb 21 Ti 13 V 33 noHEA  ALTI3_D019 0.04627 ALTI_L10#2 0.02747 BCC_B2#1 DISORD 0.84390 SIGMA ORD 0.08236
Al 23 Cr 01 Mn 05 Nb 21 Ti 13 V 37 noHEA  ALTI3_D019 0.02386 BCC_B2#1 DISORD 0.95834 SIGMA ORD 0.01781
Al 19 Cr 01 Mn 05 Nb 21 Ti 13 V 41   HEA  BCC_B2#1 DISORD 1.00000
Al 15 Cr 01 Mn 05 Nb 21 Ti 13 V 45   HEA  BCC_B2#1 DISORD 1.00000
Al 11 Cr 01 Mn 05 Nb 21 Ti 13 V 49   HEA  BCC_B2#1 DISORD 1.00000
Al 47 Cr 01 Mn 05 Nb 21 Ti 17 V 09 noHEA  AL8MN5 0.03888 ALTI_L10#2 0.34940 BCC_B2#1 DISORD 0.26419 BCT_D022 0.10570 SIGMA ORD 0.24184
Al 43 Cr 01 Mn 05 Nb 21 Ti 17 V 13 noHEA  ALTI_L10#2 0.36961 BCC_B2#1 DISORD 0.37593 SIGMA ORD 0.25446
Al 39 Cr 01 Mn 05 Nb 21 Ti 17 V 17 noHEA  ALTI_L10#2 0.33129 BCC_B2#1 DISORD 0.43501 SIGMA ORD 0.23371
Al 35 Cr 01 Mn 05 Nb 21 Ti 17 V 21 noHEA  ALTI_L10#2 0.28248 BCC_B2#1 DISORD 0.52026 SIGMA ORD 0.19726
Al 31 Cr 01 Mn 05 Nb 21 Ti 17 V 25 noHEA  ALTI_L10#2 0.20530 BCC_B2#1 DISORD 0.65582 SIGMA ORD 0.13888
Al 27 Cr 01 Mn 05 Nb 21 Ti 17 V 29 noHEA  ALTI3_D019 0.13646 BCC_B2#1 DISORD 0.75709 SIGMA ORD 0.10645
Al 23 Cr 01 Mn 05 Nb 21 Ti 17 V 33 noHEA  ALTI3_D019 0.08623 BCC_B2#1 DISORD 0.87932 SIGMA ORD 0.03445
Al 19 Cr 01 Mn 05 Nb 21 Ti 17 V 37 noHEA  ALTI3_D019 0.03716 BCC_B2#1 DISORD 0.96284
Al 15 Cr 01 Mn 05 Nb 21 Ti 17 V 41   HEA  BCC_B2#1 DISORD 1.00000
Al 11 Cr 01 Mn 05 Nb 21 Ti 17 V 45   HEA  BCC_B2#1 DISORD 1.00000
Al 07 Cr 01 Mn 05 Nb 21 Ti 17 V 49   HEA  BCC_B2#1 DISORD 1.00000
Al 47 Cr 01 Mn 05 Nb 21 Ti 21 V 05 noHEA  AL8MN5 0.09457 ALTI_L10#2 0.41830 BCC_B2#1 DISORD 0.14643 BCT_D022 0.06270 SIGMA ORD 0.27799
Al 43 Cr 01 Mn 05 Nb 21 Ti 21 V 09 noHEA  AL8MN5 0.03412 ALTI_L10#2 0.43014 BCC_B2#1 DISORD 0.25970 SIGMA ORD 0.27604
Al 39 Cr 01 Mn 05 Nb 21 Ti 21 V 13 noHEA  ALTI_L10#2 0.40261 BCC_B2#1 DISORD 0.34658 SIGMA ORD 0.25081
Al 35 Cr 01 Mn 05 Nb 21 Ti 21 V 17 noHEA  ALTI_L10#2 0.34208 BCC_B2#1 DISORD 0.45167 SIGMA ORD 0.20625
Al 31 Cr 01 Mn 05 Nb 21 Ti 21 V 21 noHEA  ALTI3_D019 0.08833 ALTI_L10#2 0.17580 BCC_B2#1 DISORD 0.57360 SIGMA ORD 0.16227
Al 27 Cr 01 Mn 05 Nb 21 Ti 21 V 25 noHEA  ALTI3_D019 0.20077 BCC_B2#1 DISORD 0.67339 SIGMA ORD 0.12584
Al 23 Cr 01 Mn 05 Nb 21 Ti 21 V 29 noHEA  ALTI3_D019 0.14741 BCC_B2#1 DISORD 0.80212 SIGMA ORD 0.05047
Al 19 Cr 01 Mn 05 Nb 21 Ti 21 V 33 noHEA  ALTI3_D019 0.09109 BCC_B2#1 DISORD 0.90891
Al 15 Cr 01 Mn 05 Nb 21 Ti 21 V 37 noHEA  ALTI3_D019 0.03113 BCC_B2#1 DISORD 0.96887
Al 11 Cr 01 Mn 05 Nb 21 Ti 21 V 41   HEA  BCC_B2#1 DISORD 1.00000
Al 07 Cr 01 Mn 05 Nb 21 Ti 21 V 45   HEA  BCC_B2#1 DISORD 1.00000
Al 03 Cr 01 Mn 05 Nb 21 Ti 21 V 49   HEA  BCC_B2#1 DISORD 1.00000
Al 47 Cr 01 Mn 05 Nb 21 Ti 25 V 01 noHEA  AL8MN5 0.15029 ALTI_L10#2 0.48721 BCC_B2#1 DISORD 0.02871 BCT_D022 0.01971 SIGMA ORD 0.31407
Al 43 Cr 01 Mn 05 Nb 21 Ti 25 V 05 noHEA  AL8MN5 0.08502 ALTI_L10#2 0.47743 BCC_B2#1 DISORD 0.14222 SIGMA ORD 0.29534
Al 39 Cr 01 Mn 05 Nb 21 Ti 25 V 09 noHEA  ALTI_L10#2 0.47145 BCC_B2#1 DISORD 0.26269 SIGMA ORD 0.26586
Al 35 Cr 01 Mn 05 Nb 21 Ti 25 V 13 noHEA  ALTI3_D019 0.01972 ALTI_L10#2 0.37611 BCC_B2#1 DISORD 0.38755 SIGMA ORD 0.21662
Al 31 Cr 01 Mn 05 Nb 21 Ti 25 V 17 noHEA  ALTI3_D019 0.19007 ALTI_L10#2 0.13480 BCC_B2#1 DISORD 0.48600 SIGMA ORD 0.18912
Al 27 Cr 01 Mn 05 Nb 21 Ti 25 V 21 noHEA  ALTI3_D019 0.26365 BCC_B2#1 DISORD 0.59161 SIGMA ORD 0.14474
Al 23 Cr 01 Mn 05 Nb 21 Ti 25 V 25 noHEA  ALTI3_D019 0.20728 BCC_B2#1 DISORD 0.72694 SIGMA ORD 0.06578
Al 19 Cr 01 Mn 05 Nb 21 Ti 25 V 29 noHEA  ALTI3_D019 0.14365 BCC_B2#1 DISORD 0.85635
Al 15 Cr 01 Mn 05 Nb 21 Ti 25 V 33 noHEA  ALTI3_D019 0.07740 BCC_B2#1 DISORD 0.92260
Al 11 Cr 01 Mn 05 Nb 21 Ti 25 V 37   HEA  BCC_B2#1 DISORD 1.00000
Al 07 Cr 01 Mn 05 Nb 21 Ti 25 V 41   HEA  BCC_B2#1 DISORD 1.00000
Al 03 Cr 01 Mn 05 Nb 21 Ti 25 V 45   HEA  BCC_B2#1 DISORD 1.00000
Al 43 Cr 01 Mn 05 Nb 21 Ti 29 V 01 noHEA  AL8MN5 0.13259 ALTI_L10#2 0.52426 BCC_B2#1 DISORD 0.02935 SIGMA ORD 0.31381
Al 39 Cr 01 Mn 05 Nb 21 Ti 29 V 05 noHEA  ALTI_L10#2 0.53884 BCC_B2#1 DISORD 0.18051 SIGMA ORD 0.28065
Al 35 Cr 01 Mn 05 Nb 21 Ti 29 V 09 noHEA  ALTI3_D019 0.11479 ALTI_L10#2 0.34275 BCC_B2#1 DISORD 0.29892 SIGMA ORD 0.24354
Al 31 Cr 01 Mn 05 Nb 21 Ti 29 V 13 noHEA  ALTI3_D019 0.28978 ALTI_L10 0.09486 BCC_B2#1 DISORD 0.39960 SIGMA ORD 0.21576
Al 27 Cr 01 Mn 05 Nb 21 Ti 29 V 17 noHEA  ALTI3_D019 0.32481 BCC_B2#1 DISORD 0.51198 SIGMA ORD 0.16320
Al 23 Cr 01 Mn 05 Nb 21 Ti 29 V 21 noHEA  ALTI3_D019 0.26564 BCC_B2#1 DISORD 0.65410 SIGMA ORD 0.08026
Al 19 Cr 01 Mn 05 Nb 21 Ti 29 V 25 noHEA  ALTI3_D019 0.19459 BCC_B2#1 DISORD 0.80541
Al 15 Cr 01 Mn 05 Nb 21 Ti 29 V 29 noHEA  ALTI3_D019 0.12073 BCC_B2#1 DISORD 0.87927
Al 11 Cr 01 Mn 05 Nb 21 Ti 29 V 33 noHEA  ALTI3_D019 0.00654 BCC_B2#1 DISORD 0.99346
Al 07 Cr 01 Mn 05 Nb 21 Ti 29 V 37   HEA  BCC_B2#1 DISORD 1.00000
Al 03 Cr 01 Mn 05 Nb 21 Ti 29 V 41   HEA  BCC_B2#1 DISORD 1.00000
Al 39 Cr 01 Mn 05 Nb 21 Ti 33 V 01 noHEA  ALTI3_D019 0.03322 ALTI_L10#2 0.56266 BCC_B2#1 DISORD 0.04192 C14_LAVES 0.05711 SIGMA ORD 0.30510
Al 35 Cr 01 Mn 05 Nb 21 Ti 33 V 05 noHEA  ALTI3_D019 0.20181 ALTI_L10#2 0.31632 BCC_B2#1 DISORD 0.20937 C14_LAVES 0.00273 SIGMA ORD 0.26976
Al 31 Cr 01 Mn 05 Nb 21 Ti 33 V 09 noHEA  ALTI3_D019 0.38506 ALTI_L10 0.05745 BCC_B2#1 DISORD 0.31592 SIGMA ORD 0.24158
Al 27 Cr 01 Mn 05 Nb 21 Ti 33 V 13 noHEA  ALTI3_D019 0.38381 BCC_B2#1 DISORD 0.43485 SIGMA ORD 0.18135
Al 23 Cr 01 Mn 05 Nb 21 Ti 33 V 17 noHEA  ALTI3_D019 0.32219 BCC_B2#1 DISORD 0.58411 SIGMA ORD 0.09370
Al 19 Cr 01 Mn 05 Nb 21 Ti 33 V 21 noHEA  ALTI3_D019 0.24392 BCC_B2#1 DISORD 0.75482 SIGMA ORD 0.00126
Al 15 Cr 01 Mn 05 Nb 21 Ti 33 V 25 noHEA  ALTI3_D019 0.16037 BCC_B2#1 DISORD 0.83963
Al 11 Cr 01 Mn 05 Nb 21 Ti 33 V 29 noHEA  ALTI3_D019 0.03184 BCC_B2#1 DISORD 0.96816
Al 07 Cr 01 Mn 05 Nb 21 Ti 33 V 33   HEA  BCC_B2#1 DISORD 1.00000
Al 03 Cr 01 Mn 05 Nb 21 Ti 33 V 37   HEA  BCC_B2#1 DISORD 1.00000
Al 35 Cr 01 Mn 05 Nb 21 Ti 37 V 01 noHEA  ALTI3_D019 0.31035 ALTI_L10#2 0.26545 BCC_B2#1 DISORD 0.04193 C14_LAVES 0.07831 SIGMA ORD 0.30396
Al 31 Cr 01 Mn 05 Nb 21 Ti 37 V 05 noHEA  ALTI3_D019 0.47892 ALTI_L10 0.01910 BCC_B2#1 DISORD 0.20945 C14_LAVES 0.02397 SIGMA ORD 0.26856
Al 27 Cr 01 Mn 05 Nb 21 Ti 37 V 09 noHEA  ALTI3_D019 0.43977 BCC_B2#1 DISORD 0.36054 SIGMA ORD 0.19969
Al 23 Cr 01 Mn 05 Nb 21 Ti 37 V 13 noHEA  ALTI3_D019 0.37647 BCC_B2#1 DISORD 0.51764 SIGMA ORD 0.10590
Al 19 Cr 01 Mn 05 Nb 21 Ti 37 V 17 noHEA  ALTI3_D019 0.29341 BCC_B2#1 DISORD 0.69409 SIGMA ORD 0.01251
Al 15 Cr 01 Mn 05 Nb 21 Ti 37 V 21 noHEA  ALTI3_D019 0.19542 BCC_B2#1 DISORD 0.80458
Al 11 Cr 01 Mn 05 Nb 21 Ti 37 V 25 noHEA  ALTI3_D019 0.05172 BCC_B2#1 DISORD 0.94828
Al 07 Cr 01 Mn 05 Nb 21 Ti 37 V 29   HEA  BCC_B2#1 DISORD 1.00000
Al 03 Cr 01 Mn 05 Nb 21 Ti 37 V 33   HEA  BCC_B2#1 DISORD 1.00000
Al 31 Cr 01 Mn 05 Nb 21 Ti 41 V 01 noHEA  ALTI3_D019 0.56110 BCC_B2#1 DISORD 0.04269 C14_LAVES 0.09438 SIGMA ORD 0.30183
Al 27 Cr 01 Mn 05 Nb 21 Ti 41 V 05 noHEA  ALTI3_D019 0.50147 BCC_B2#1 DISORD 0.25635 C14_LAVES 0.02003 SIGMA ORD 0.22215
Al 23 Cr 01 Mn 05 Nb 21 Ti 41 V 09 noHEA  ALTI3_D019 0.42780 BCC_B2#1 DISORD 0.45548 SIGMA ORD 0.11673
Al 19 Cr 01 Mn 05 Nb 21 Ti 41 V 13 noHEA  ALTI3_D019 0.33938 BCC_B2#1 DISORD 0.63752 SIGMA ORD 0.02310
Al 15 Cr 01 Mn 05 Nb 21 Ti 41 V 17 noHEA  ALTI3_D019 0.22509 BCC_B2#1 DISORD 0.77491
Al 11 Cr 01 Mn 05 Nb 21 Ti 41 V 21 noHEA  ALTI3_D019 0.06649 BCC_B2#1 DISORD 0.93351
Al 07 Cr 01 Mn 05 Nb 21 Ti 41 V 25   HEA  BCC_B2#1 DISORD 1.00000
Al 03 Cr 01 Mn 05 Nb 21 Ti 41 V 29   HEA  BCC_B2#1 DISORD 1.00000
Al 27 Cr 01 Mn 05 Nb 21 Ti 45 V 01 noHEA  ALTI3_D019 0.61315 BCC_B2#1 DISORD 0.05947 C14_LAVES 0.06142 SIGMA ORD 0.26595
Al 23 Cr 01 Mn 05 Nb 21 Ti 45 V 05 noHEA  ALTI3_D019 0.52085 BCC_B2#1 DISORD 0.31737 C14_LAVES 0.03270 SIGMA ORD 0.12908
Al 19 Cr 01 Mn 05 Nb 21 Ti 45 V 09 noHEA  ALTI3_D019 0.39428 BCC_B2#1 DISORD 0.56519 C14_LAVES 0.00856 SIGMA ORD 0.03197
Al 15 Cr 01 Mn 05 Nb 21 Ti 45 V 13 noHEA  ALTI3_D019 0.24915 BCC_B2#1 DISORD 0.75085
Al 11 Cr 01 Mn 05 Nb 21 Ti 45 V 17 noHEA  ALTI3_D019 0.07711 BCC_B2#1 DISORD 0.92289
Al 07 Cr 01 Mn 05 Nb 21 Ti 45 V 21   HEA  BCC_B2#1 DISORD 1.00000
Al 03 Cr 01 Mn 05 Nb 21 Ti 45 V 25   HEA  BCC_B2#1 DISORD 1.00000
Al 23 Cr 01 Mn 05 Nb 21 Ti 49 V 01 noHEA  ALTI3_D019 0.61995 BCC_B2#1 DISORD 0.16617 C14_LAVES 0.06398 SIGMA ORD 0.14990
Al 19 Cr 01 Mn 05 Nb 21 Ti 49 V 05 noHEA  ALTI3_D019 0.49314 BCC_B2#1 DISORD 0.43041 C14_LAVES 0.04271 SIGMA ORD 0.03374
Al 15 Cr 01 Mn 05 Nb 21 Ti 49 V 09 noHEA  ALTI3_D019 0.26846 BCC_B2#1 DISORD 0.73154
Al 11 Cr 01 Mn 05 Nb 21 Ti 49 V 13 noHEA  ALTI3_D019 0.08514 BCC_B2#1 DISORD 0.91486
Al 07 Cr 01 Mn 05 Nb 21 Ti 49 V 17   HEA  BCC_B2#1 DISORD 1.00000
Al 03 Cr 01 Mn 05 Nb 21 Ti 49 V 21   HEA  BCC_B2#1 DISORD 1.00000
Al 47 Cr 01 Mn 05 Nb 25 Ti 01 V 21 noHEA  BCC_B2#1 DISORD 0.53781 BCT_D022 0.28306 SIGMA ORD 0.17913
Al 43 Cr 01 Mn 05 Nb 25 Ti 01 V 25 noHEA  BCC_B2#1 DISORD 0.63328 BCT_D022 0.17634 SIGMA ORD 0.19038
Al 39 Cr 01 Mn 05 Nb 25 Ti 01 V 29 noHEA  BCC_B2#1 DISORD 0.73077 BCT_D022 0.06931 SIGMA ORD 0.19993
Al 35 Cr 01 Mn 05 Nb 25 Ti 01 V 33 noHEA  BCC_B2#1 DISORD 0.79538 SIGMA ORD 0.20462
Al 31 Cr 01 Mn 05 Nb 25 Ti 01 V 37 noHEA  BCC_B2#1 DISORD 0.80968 SIGMA ORD 0.19032
Al 27 Cr 01 Mn 05 Nb 25 Ti 01 V 41 noHEA  BCC_B2#1 DISORD 0.84542 SIGMA ORD 0.15458
Al 23 Cr 01 Mn 05 Nb 25 Ti 01 V 45 noHEA  BCC_B2#1 DISORD 0.90241 SIGMA ORD 0.09759
Al 19 Cr 01 Mn 05 Nb 25 Ti 01 V 49 noHEA  BCC_B2#1 DISORD 0.97227 SIGMA ORD 0.02773
Al 47 Cr 01 Mn 05 Nb 25 Ti 05 V 17 noHEA  ALTI_L10#2 0.08379 BCC_B2#1 DISORD 0.45789 BCT_D022 0.24491 SIGMA ORD 0.21341
Al 43 Cr 01 Mn 05 Nb 25 Ti 05 V 21 noHEA  ALTI_L10#2 0.08657 BCC_B2#1 DISORD 0.55153 BCT_D022 0.13678 SIGMA ORD 0.22512
Al 39 Cr 01 Mn 05 Nb 25 Ti 05 V 25 noHEA  ALTI_L10#2 0.08919 BCC_B2#1 DISORD 0.64713 BCT_D022 0.02832 SIGMA ORD 0.23536
Al 35 Cr 01 Mn 05 Nb 25 Ti 05 V 29 noHEA  ALTI_L10#2 0.07179 BCC_B2#1 DISORD 0.70299 SIGMA ORD 0.22522
Al 31 Cr 01 Mn 05 Nb 25 Ti 05 V 33 noHEA  ALTI_L10#2 0.03468 BCC_B2#1 DISORD 0.77458 SIGMA ORD 0.19074
Al 27 Cr 01 Mn 05 Nb 25 Ti 05 V 37 noHEA  BCC_B2#1 DISORD 0.85868 SIGMA ORD 0.14132
Al 23 Cr 01 Mn 05 Nb 25 Ti 05 V 41 noHEA  BCC_B2#1 DISORD 0.91636 SIGMA ORD 0.08364
Al 19 Cr 01 Mn 05 Nb 25 Ti 05 V 45 noHEA  BCC_B2#1 DISORD 0.98551 SIGMA ORD 0.01449
Al 15 Cr 01 Mn 05 Nb 25 Ti 05 V 49   HEA  BCC_B2#1 DISORD 1.00000
Al 47 Cr 01 Mn 05 Nb 25 Ti 09 V 13 noHEA  ALTI_L10#2 0.17905 BCC_B2#1 DISORD 0.37190 BCT_D022 0.20032 SIGMA ORD 0.24873
Al 43 Cr 01 Mn 05 Nb 25 Ti 09 V 17 noHEA  ALTI_L10#2 0.18192 BCC_B2#1 DISORD 0.46371 BCT_D022 0.09232 SIGMA ORD 0.26205
Al 39 Cr 01 Mn 05 Nb 25 Ti 09 V 21 noHEA  ALTI_L10#2 0.18024 BCC_B2#1 DISORD 0.55025 SIGMA ORD 0.26951
Al 35 Cr 01 Mn 05 Nb 25 Ti 09 V 25 noHEA  ALTI_L10#2 0.14834 BCC_B2#1 DISORD 0.60593 SIGMA ORD 0.24573
Al 31 Cr 01 Mn 05 Nb 25 Ti 09 V 29 noHEA  ALTI_L10#2 0.09938 BCC_B2#1 DISORD 0.69977 SIGMA ORD 0.20085
Al 27 Cr 01 Mn 05 Nb 25 Ti 09 V 33 noHEA  ALTI_L10#2 0.02100 BCC_B2#1 DISORD 0.84264 SIGMA ORD 0.13636
Al 23 Cr 01 Mn 05 Nb 25 Ti 09 V 37 noHEA  BCC_B2#1 DISORD 0.92660 SIGMA ORD 0.07340
Al 19 Cr 01 Mn 05 Nb 25 Ti 09 V 41 noHEA  BCC_B2#1 DISORD 0.99588 SIGMA ORD 0.00412
Al 15 Cr 01 Mn 05 Nb 25 Ti 09 V 45   HEA  BCC_B2#1 DISORD 1.00000
Al 11 Cr 01 Mn 05 Nb 25 Ti 09 V 49   HEA  BCC_B2#1 DISORD 1.00000
Al 47 Cr 01 Mn 05 Nb 25 Ti 13 V 09 noHEA  AL8MN5 0.04108 ALTI_L10#2 0.25479 BCC_B2#1 DISORD 0.26254 BCT_D022 0.15692 SIGMA ORD 0.28467
Al 43 Cr 01 Mn 05 Nb 25 Ti 13 V 13 noHEA  ALTI_L10#2 0.27722 BCC_B2#1 DISORD 0.37669 BCT_D022 0.04811 SIGMA ORD 0.29798
Al 39 Cr 01 Mn 05 Nb 25 Ti 13 V 17 noHEA  ALTI_L10#2 0.25996 BCC_B2#1 DISORD 0.44699 SIGMA ORD 0.29305
Al 35 Cr 01 Mn 05 Nb 25 Ti 13 V 21 noHEA  ALTI_L10#2 0.21927 BCC_B2#1 DISORD 0.51908 SIGMA ORD 0.26165
Al 31 Cr 01 Mn 05 Nb 25 Ti 13 V 25 noHEA  ALTI_L10#2 0.15582 BCC_B2#1 DISORD 0.63822 SIGMA ORD 0.20596
Al 27 Cr 01 Mn 05 Nb 25 Ti 13 V 29 noHEA  ALTI3_D019 0.07572 ALTI_L10 0.00081 BCC_B2#1 DISORD 0.76754 SIGMA ORD 0.15593
Al 23 Cr 01 Mn 05 Nb 25 Ti 13 V 33 noHEA  ALTI3_D019 0.02775 BCC_B2#1 DISORD 0.89634 SIGMA ORD 0.07591
Al 19 Cr 01 Mn 05 Nb 25 Ti 13 V 37   HEA  BCC_B2#1 DISORD 1.00000
Al 15 Cr 01 Mn 05 Nb 25 Ti 13 V 41   HEA  BCC_B2#1 DISORD 1.00000
Al 11 Cr 01 Mn 05 Nb 25 Ti 13 V 45   HEA  BCC_B2#1 DISORD 1.00000
Al 07 Cr 01 Mn 05 Nb 25 Ti 13 V 49   HEA  BCC_B2#1 DISORD 1.00000
Al 47 Cr 01 Mn 05 Nb 25 Ti 17 V 05 noHEA  AL8MN5 0.09667 ALTI_L10#2 0.32367 BCC_B2#1 DISORD 0.14461 BCT_D022 0.11388 SIGMA ORD 0.32117
Al 43 Cr 01 Mn 05 Nb 25 Ti 17 V 09 noHEA  AL8MN5 0.03741 ALTI_L10#2 0.35469 BCC_B2#1 DISORD 0.26896 BCT_D022 0.00476 SIGMA ORD 0.33418
Al 39 Cr 01 Mn 05 Nb 25 Ti 17 V 13 noHEA  ALTI_L10#2 0.33477 BCC_B2#1 DISORD 0.35300 SIGMA ORD 0.31223
Al 35 Cr 01 Mn 05 Nb 25 Ti 17 V 17 noHEA  ALTI_L10#2 0.28433 BCC_B2#1 DISORD 0.44237 SIGMA ORD 0.27330
Al 31 Cr 01 Mn 05 Nb 25 Ti 17 V 21 noHEA  ALTI3_D019 0.01541 ALTI_L10#2 0.18965 BCC_B2#1 DISORD 0.58360 SIGMA ORD 0.21135
Al 27 Cr 01 Mn 05 Nb 25 Ti 17 V 25 noHEA  ALTI3_D019 0.14080 BCC_B2#1 DISORD 0.68469 SIGMA ORD 0.17450
Al 23 Cr 01 Mn 05 Nb 25 Ti 17 V 29 noHEA  ALTI3_D019 0.08888 BCC_B2#1 DISORD 0.82117 SIGMA ORD 0.08995
Al 19 Cr 01 Mn 05 Nb 25 Ti 17 V 33 noHEA  ALTI3_D019 0.02581 BCC_B2#1 DISORD 0.97419
Al 15 Cr 01 Mn 05 Nb 25 Ti 17 V 37   HEA  BCC_B2#1 DISORD 1.00000
Al 11 Cr 01 Mn 05 Nb 25 Ti 17 V 41   HEA  BCC_B2#1 DISORD 1.00000
Al 07 Cr 01 Mn 05 Nb 25 Ti 17 V 45   HEA  BCC_B2#1 DISORD 1.00000
Al 03 Cr 01 Mn 05 Nb 25 Ti 17 V 49   HEA  BCC_B2#1 DISORD 1.00000
Al 47 Cr 01 Mn 05 Nb 25 Ti 21 V 01 noHEA  AL8MN5 0.15225 ALTI_L10#2 0.39256 BCC_B2#1 DISORD 0.02669 BCT_D022 0.07084 SIGMA ORD 0.35766
Al 43 Cr 01 Mn 05 Nb 25 Ti 21 V 05 noHEA  AL8MN5 0.09294 ALTI_L10#2 0.40560 BCC_B2#1 DISORD 0.14454 SIGMA ORD 0.35691
Al 39 Cr 01 Mn 05 Nb 25 Ti 21 V 09 noHEA  AL8MN5 0.00079 ALTI_L10#2 0.40562 BCC_B2#1 DISORD 0.26503 SIGMA ORD 0.32856
Al 35 Cr 01 Mn 05 Nb 25 Ti 21 V 13 noHEA  ALTI_L10#2 0.34196 BCC_B2#1 DISORD 0.37698 SIGMA ORD 0.28105
Al 31 Cr 01 Mn 05 Nb 25 Ti 21 V 17 noHEA  ALTI3_D019 0.11849 ALTI_L10#2 0.14692 BCC_B2#1 DISORD 0.49481 SIGMA ORD 0.23977
Al 27 Cr 01 Mn 05 Nb 25 Ti 21 V 21 noHEA  ALTI3_D019 0.20352 BCC_B2#1 DISORD 0.60420 SIGMA ORD 0.19228
Al 23 Cr 01 Mn 05 Nb 25 Ti 21 V 25 noHEA  ALTI3_D019 0.14859 BCC_B2#1 DISORD 0.74844 SIGMA ORD 0.10297
Al 19 Cr 01 Mn 05 Nb 25 Ti 21 V 29 noHEA  ALTI3_D019 0.08196 BCC_B2#1 DISORD 0.90766 SIGMA ORD 0.01039
Al 15 Cr 01 Mn 05 Nb 25 Ti 21 V 33 noHEA  ALTI3_D019 0.01657 BCC_B2#1 DISORD 0.98343
Al 11 Cr 01 Mn 05 Nb 25 Ti 21 V 37   HEA  BCC_B2#1 DISORD 1.00000
Al 07 Cr 01 Mn 05 Nb 25 Ti 21 V 41   HEA  BCC_B2#1 DISORD 1.00000
Al 03 Cr 01 Mn 05 Nb 25 Ti 21 V 45   HEA  BCC_B2#1 DISORD 1.00000
Al 43 Cr 01 Mn 05 Nb 25 Ti 25 V 01 noHEA  AL8MN5 0.14674 ALTI_L10#2 0.44942 BCC_B2#1 DISORD 0.02821 SIGMA ORD 0.37563
Al 39 Cr 01 Mn 05 Nb 25 Ti 25 V 05 noHEA  AL8MN5 0.02763 ALTI_L10#2 0.46096 BCC_B2#1 DISORD 0.16700 SIGMA ORD 0.34442
Al 35 Cr 01 Mn 05 Nb 25 Ti 25 V 09 noHEA  ALTI3_D019 0.04664 ALTI_L10#2 0.35065 BCC_B2#1 DISORD 0.30451 SIGMA ORD 0.29820
Al 31 Cr 01 Mn 05 Nb 25 Ti 25 V 13 noHEA  ALTI3_D019 0.21982 ALTI_L10 0.10495 BCC_B2#1 DISORD 0.40693 SIGMA ORD 0.26830
Al 27 Cr 01 Mn 05 Nb 25 Ti 25 V 17 noHEA  ALTI3_D019 0.26432 BCC_B2#1 DISORD 0.52619 SIGMA ORD 0.20949
Al 23 Cr 01 Mn 05 Nb 25 Ti 25 V 21 noHEA  ALTI3_D019 0.20671 BCC_B2#1 DISORD 0.67849 SIGMA ORD 0.11481
Al 19 Cr 01 Mn 05 Nb 25 Ti 25 V 25 noHEA  ALTI3_D019 0.13677 BCC_B2#1 DISORD 0.84211 SIGMA ORD 0.02112
Al 15 Cr 01 Mn 05 Nb 25 Ti 25 V 29 noHEA  ALTI3_D019 0.06200 BCC_B2#1 DISORD 0.93800
Al 11 Cr 01 Mn 05 Nb 25 Ti 25 V 33   HEA  BCC_B2#1 DISORD 1.00000
Al 07 Cr 01 Mn 05 Nb 25 Ti 25 V 37   HEA  BCC_B2#1 DISORD 1.00000
Al 03 Cr 01 Mn 05 Nb 25 Ti 25 V 41   HEA  BCC_B2#1 DISORD 1.00000
Al 39 Cr 01 Mn 05 Nb 25 Ti 29 V 01 noHEA  ALTI_L10#2 0.52889 BCC_B2#1 DISORD 0.03833 C14_LAVES 0.06668 SIGMA ORD 0.36610
Al 35 Cr 01 Mn 05 Nb 25 Ti 29 V 05 noHEA  ALTI3_D019 0.13578 ALTI_L10#2 0.32152 BCC_B2#1 DISORD 0.21305 C14_LAVES 0.00302 SIGMA ORD 0.32663
Al 31 Cr 01 Mn 05 Nb 25 Ti 29 V 09 noHEA  ALTI3_D019 0.31695 ALTI_L10 0.06522 BCC_B2#1 DISORD 0.32165 SIGMA ORD 0.29618
Al 27 Cr 01 Mn 05 Nb 25 Ti 29 V 13 noHEA  ALTI3_D019 0.32271 BCC_B2#1 DISORD 0.45086 SIGMA ORD 0.22643
Al 23 Cr 01 Mn 05 Nb 25 Ti 29 V 17 noHEA  ALTI3_D019 0.26298 BCC_B2#1 DISORD 0.61172 SIGMA ORD 0.12530
Al 19 Cr 01 Mn 05 Nb 25 Ti 29 V 21 noHEA  ALTI3_D019 0.18971 BCC_B2#1 DISORD 0.77920 SIGMA ORD 0.03108
Al 15 Cr 01 Mn 05 Nb 25 Ti 29 V 25 noHEA  ALTI3_D019 0.10439 BCC_B2#1 DISORD 0.89561
Al 11 Cr 01 Mn 05 Nb 25 Ti 29 V 29   HEA  BCC_B2#1 DISORD 1.00000
Al 07 Cr 01 Mn 05 Nb 25 Ti 29 V 33   HEA  BCC_B2#1 DISORD 1.00000
Al 03 Cr 01 Mn 05 Nb 25 Ti 29 V 37   HEA  BCC_B2#1 DISORD 1.00000
Al 35 Cr 01 Mn 05 Nb 25 Ti 33 V 01 noHEA  ALTI3_D019 0.24642 ALTI_L10#2 0.26853 BCC_B2#1 DISORD 0.04260 C14_LAVES 0.07884 SIGMA ORD 0.36361
Al 31 Cr 01 Mn 05 Nb 25 Ti 33 V 05 noHEA  ALTI3_D019 0.41287 ALTI_L10 0.02438 BCC_B2#1 DISORD 0.21309 C14_LAVES 0.02420 SIGMA ORD 0.32547
Al 27 Cr 01 Mn 05 Nb 25 Ti 33 V 09 noHEA  ALTI3_D019 0.37789 BCC_B2#1 DISORD 0.37823 SIGMA ORD 0.24388
Al 23 Cr 01 Mn 05 Nb 25 Ti 33 V 13 noHEA  ALTI3_D019 0.31707 BCC_B2#1 DISORD 0.54860 SIGMA ORD 0.13433
Al 19 Cr 01 Mn 05 Nb 25 Ti 33 V 17 noHEA  ALTI3_D019 0.24037 BCC_B2#1 DISORD 0.71939 SIGMA ORD 0.04024
Al 15 Cr 01 Mn 05 Nb 25 Ti 33 V 21 noHEA  ALTI3_D019 0.14300 BCC_B2#1 DISORD 0.85700
Al 11 Cr 01 Mn 05 Nb 25 Ti 33 V 25 noHEA  ALTI3_D019 0.00850 BCC_B2#1 DISORD 0.99150
Al 07 Cr 01 Mn 05 Nb 25 Ti 33 V 29   HEA  BCC_B2#1 DISORD 1.00000
Al 03 Cr 01 Mn 05 Nb 25 Ti 33 V 33   HEA  BCC_B2#1 DISORD 1.00000
Al 31 Cr 01 Mn 05 Nb 25 Ti 37 V 01 noHEA  ALTI3_D019 0.49996 BCC_B2#1 DISORD 0.04345 C14_LAVES 0.09519 SIGMA ORD 0.36141
Al 27 Cr 01 Mn 05 Nb 25 Ti 37 V 05 noHEA  ALTI3_D019 0.43964 BCC_B2#1 DISORD 0.27320 C14_LAVES 0.02037 SIGMA ORD 0.26679
Al 23 Cr 01 Mn 05 Nb 25 Ti 37 V 09 noHEA  ALTI3_D019 0.36857 BCC_B2#1 DISORD 0.48943 SIGMA ORD 0.14200
Al 19 Cr 01 Mn 05 Nb 25 Ti 37 V 13 noHEA  ALTI3_D019 0.28816 BCC_B2#1 DISORD 0.66322 SIGMA ORD 0.04861
Al 15 Cr 01 Mn 05 Nb 25 Ti 37 V 17 noHEA  ALTI3_D019 0.17704 BCC_B2#1 DISORD 0.82296
Al 11 Cr 01 Mn 05 Nb 25 Ti 37 V 21 noHEA  ALTI3_D019 0.02723 BCC_B2#1 DISORD 0.97277
Al 07 Cr 01 Mn 05 Nb 25 Ti 37 V 25   HEA  BCC_B2#1 DISORD 1.00000
Al 03 Cr 01 Mn 05 Nb 25 Ti 37 V 29   HEA  BCC_B2#1 DISORD 1.00000
Al 27 Cr 01 Mn 05 Nb 25 Ti 41 V 01 noHEA  ALTI3_D019 0.55348 BCC_B2#1 DISORD 0.06603 C14_LAVES 0.06213 SIGMA ORD 0.31836
Al 23 Cr 01 Mn 05 Nb 25 Ti 41 V 05 noHEA  ALTI3_D019 0.46189 BCC_B2#1 DISORD 0.35238 C14_LAVES 0.03211 SIGMA ORD 0.15362
Al 19 Cr 01 Mn 05 Nb 25 Ti 41 V 09 noHEA  ALTI3_D019 0.34692 BCC_B2#1 DISORD 0.58843 C14_LAVES 0.00928 SIGMA ORD 0.05537
Al 15 Cr 01 Mn 05 Nb 25 Ti 41 V 13 noHEA  ALTI3_D019 0.20597 BCC_B2#1 DISORD 0.79403
Al 11 Cr 01 Mn 05 Nb 25 Ti 41 V 17 noHEA  ALTI3_D019 0.04132 BCC_B2#1 DISORD 0.95868
Al 07 Cr 01 Mn 05 Nb 25 Ti 41 V 21   HEA  BCC_B2#1 DISORD 1.00000
Al 03 Cr 01 Mn 05 Nb 25 Ti 41 V 25   HEA  BCC_B2#1 DISORD 1.00000
Al 23 Cr 01 Mn 05 Nb 25 Ti 45 V 01 noHEA  ALTI3_D019 0.56843 BCC_B2#1 DISORD 0.16134 C14_LAVES 0.06401 CR3SI_A15 0.04462 SIGMA ORD 0.16160
Al 19 Cr 01 Mn 05 Nb 25 Ti 45 V 05 noHEA  ALTI3_D019 0.44630 BCC_B2#1 DISORD 0.45485 C14_LAVES 0.04171 SIGMA ORD 0.05714
Al 15 Cr 01 Mn 05 Nb 25 Ti 45 V 09 noHEA  ALTI3_D019 0.22995 BCC_B2#1 DISORD 0.77005
Al 11 Cr 01 Mn 05 Nb 25 Ti 45 V 13 noHEA  ALTI3_D019 0.05195 BCC_B2#1 DISORD 0.94805
Al 07 Cr 01 Mn 05 Nb 25 Ti 45 V 17   HEA  BCC_B2#1 DISORD 1.00000
Al 03 Cr 01 Mn 05 Nb 25 Ti 45 V 21   HEA  BCC_B2#1 DISORD 1.00000
Al 19 Cr 01 Mn 05 Nb 25 Ti 49 V 01 noHEA  ALTI3_D019 0.54730 BCC_B2#1 DISORD 0.32787 C14_LAVES 0.06651 SIGMA ORD 0.05833
Al 15 Cr 01 Mn 05 Nb 25 Ti 49 V 05 noHEA  ALTI3_D019 0.29708 BCC_B2#1 DISORD 0.67956 C14_LAVES 0.02336
Al 11 Cr 01 Mn 05 Nb 25 Ti 49 V 09 noHEA  ALTI3_D019 0.06086 BCC_B2#1 DISORD 0.93914
Al 07 Cr 01 Mn 05 Nb 25 Ti 49 V 13   HEA  BCC_B2#1 DISORD 1.00000
Al 03 Cr 01 Mn 05 Nb 25 Ti 49 V 17   HEA  BCC_B2#1 DISORD 1.00000
Al 47 Cr 01 Mn 05 Nb 29 Ti 01 V 17 noHEA  BCC_B2#1 DISORD 0.45209 BCT_D022 0.29078 SIGMA ORD 0.25712
Al 43 Cr 01 Mn 05 Nb 29 Ti 01 V 21 noHEA  BCC_B2#1 DISORD 0.54635 BCT_D022 0.18437 SIGMA ORD 0.26928
Al 39 Cr 01 Mn 05 Nb 29 Ti 01 V 25 noHEA  BCC_B2#1 DISORD 0.64318 BCT_D022 0.07749 SIGMA ORD 0.27933
Al 35 Cr 01 Mn 05 Nb 29 Ti 01 V 29 noHEA  BCC_B2#1 DISORD 0.71591 SIGMA ORD 0.28409
Al 31 Cr 01 Mn 05 Nb 29 Ti 01 V 33 noHEA  BCC_B2#1 DISORD 0.73356 SIGMA ORD 0.26644
Al 27 Cr 01 Mn 05 Nb 29 Ti 01 V 37 noHEA  BCC_B2#1 DISORD 0.77780 SIGMA ORD 0.22220
Al 23 Cr 01 Mn 05 Nb 29 Ti 01 V 41 noHEA  BCC_B2#1 DISORD 0.84955 SIGMA ORD 0.15045
Al 19 Cr 01 Mn 05 Nb 29 Ti 01 V 45 noHEA  BCC_B2#1 DISORD 0.93046 SIGMA ORD 0.06954
Al 15 Cr 01 Mn 05 Nb 29 Ti 01 V 49   HEA  BCC_B2#1 DISORD 1.00000
Al 47 Cr 01 Mn 05 Nb 29 Ti 05 V 13 noHEA  ALTI_L10#2 0.08560 BCC_B2#1 DISORD 0.37163 BCT_D022 0.25137 SIGMA ORD 0.29140
Al 43 Cr 01 Mn 05 Nb 29 Ti 05 V 17 noHEA  ALTI_L10#2 0.08853 BCC_B2#1 DISORD 0.46325 BCT_D022 0.14357 SIGMA ORD 0.30464
Al 39 Cr 01 Mn 05 Nb 29 Ti 05 V 21 noHEA  ALTI_L10#2 0.09122 BCC_B2#1 DISORD 0.55764 BCT_D022 0.03529 SIGMA ORD 0.31585
Al 35 Cr 01 Mn 05 Nb 29 Ti 05 V 25 noHEA  ALTI_L10#2 0.07537 BCC_B2#1 DISORD 0.61885 SIGMA ORD 0.30578
Al 31 Cr 01 Mn 05 Nb 29 Ti 05 V 29 noHEA  ALTI_L10#2 0.03720 BCC_B2#1 DISORD 0.69538 SIGMA ORD 0.26742
Al 27 Cr 01 Mn 05 Nb 29 Ti 05 V 33 noHEA  BCC_B2#1 DISORD 0.79109 SIGMA ORD 0.20891
Al 23 Cr 01 Mn 05 Nb 29 Ti 05 V 37 noHEA  BCC_B2#1 DISORD 0.86355 SIGMA ORD 0.13645
Al 19 Cr 01 Mn 05 Nb 29 Ti 05 V 41 noHEA  BCC_B2#1 DISORD 0.94302 SIGMA ORD 0.05698
Al 15 Cr 01 Mn 05 Nb 29 Ti 05 V 45   HEA  BCC_B2#1 DISORD 1.00000
Al 11 Cr 01 Mn 05 Nb 29 Ti 05 V 49   HEA  BCC_B2#1 DISORD 1.00000
Al 47 Cr 01 Mn 05 Nb 29 Ti 09 V 09 noHEA  AL8MN5 0.04322 ALTI_L10#2 0.16027 BCC_B2#1 DISORD 0.26089 BCT_D022 0.20791 SIGMA ORD 0.32772
Al 43 Cr 01 Mn 05 Nb 29 Ti 09 V 13 noHEA  ALTI_L10#2 0.18375 BCC_B2#1 DISORD 0.37630 BCT_D022 0.09911 SIGMA ORD 0.34085
Al 39 Cr 01 Mn 05 Nb 29 Ti 09 V 17 noHEA  ALTI_L10#2 0.18401 BCC_B2#1 DISORD 0.46489 SIGMA ORD 0.35110
Al 35 Cr 01 Mn 05 Nb 29 Ti 09 V 21 noHEA  ALTI_L10#2 0.15150 BCC_B2#1 DISORD 0.52318 SIGMA ORD 0.32532
Al 31 Cr 01 Mn 05 Nb 29 Ti 09 V 25 noHEA  ALTI_L10#2 0.10010 BCC_B2#1 DISORD 0.62466 SIGMA ORD 0.27524
Al 27 Cr 01 Mn 05 Nb 29 Ti 09 V 29 noHEA  ALTI3_D019 0.00176 ALTI_L10 0.01561 BCC_B2#1 DISORD 0.77974 SIGMA ORD 0.20290
Al 23 Cr 01 Mn 05 Nb 29 Ti 09 V 33 noHEA  BCC_B2#1 DISORD 0.87365 SIGMA ORD 0.12635
Al 19 Cr 01 Mn 05 Nb 29 Ti 09 V 37 noHEA  BCC_B2#1 DISORD 0.95278 SIGMA ORD 0.04722
Al 15 Cr 01 Mn 05 Nb 29 Ti 09 V 41   HEA  BCC_B2#1 DISORD 1.00000
Al 11 Cr 01 Mn 05 Nb 29 Ti 09 V 45   HEA  BCC_B2#1 DISORD 1.00000
Al 07 Cr 01 Mn 05 Nb 29 Ti 09 V 49   HEA  BCC_B2#1 DISORD 1.00000
Al 47 Cr 01 Mn 05 Nb 29 Ti 13 V 05 noHEA  AL8MN5 0.09871 ALTI_L10#2 0.22914 BCC_B2#1 DISORD 0.14279 BCT_D022 0.16482 SIGMA ORD 0.36454
Al 43 Cr 01 Mn 05 Nb 29 Ti 13 V 09 noHEA  AL8MN5 0.03950 ALTI_L10#2 0.26017 BCC_B2#1 DISORD 0.26729 BCT_D022 0.05566 SIGMA ORD 0.37739
Al 39 Cr 01 Mn 05 Nb 29 Ti 13 V 13 noHEA  ALTI_L10#2 0.26354 BCC_B2#1 DISORD 0.36345 SIGMA ORD 0.37302
Al 35 Cr 01 Mn 05 Nb 29 Ti 13 V 17 noHEA  ALTI_L10#2 0.22154 BCC_B2#1 DISORD 0.43823 SIGMA ORD 0.34023
Al 31 Cr 01 Mn 05 Nb 29 Ti 13 V 21 noHEA  ALTI_L10#2 0.15355 BCC_B2#1 DISORD 0.56882 SIGMA ORD 0.27763
Al 27 Cr 01 Mn 05 Nb 29 Ti 13 V 25 noHEA  ALTI3_D019 0.08016 BCC_B2#1 DISORD 0.69576 SIGMA ORD 0.22409
Al 23 Cr 01 Mn 05 Nb 29 Ti 13 V 29 noHEA  ALTI3_D019 0.02939 BCC_B2#1 DISORD 0.84237 SIGMA ORD 0.12824
Al 19 Cr 01 Mn 05 Nb 29 Ti 13 V 33 noHEA  BCC_B2#1 DISORD 0.95974 SIGMA ORD 0.04026
Al 15 Cr 01 Mn 05 Nb 29 Ti 13 V 37   HEA  BCC_B2#1 DISORD 1.00000
Al 11 Cr 01 Mn 05 Nb 29 Ti 13 V 41   HEA  BCC_B2#1 DISORD 1.00000
Al 07 Cr 01 Mn 05 Nb 29 Ti 13 V 45   HEA  BCC_B2#1 DISORD 1.00000
Al 03 Cr 01 Mn 05 Nb 29 Ti 13 V 49   HEA  BCC_B2#1 DISORD 1.00000
Al 47 Cr 01 Mn 05 Nb 29 Ti 17 V 01 noHEA  AL8MN5 0.15420 ALTI_L10#2 0.29802 BCC_B2#1 DISORD 0.02467 BCT_D022 0.12172 SIGMA ORD 0.40140
Al 43 Cr 01 Mn 05 Nb 29 Ti 17 V 05 noHEA  AL8MN5 0.09492 ALTI_L10#2 0.32903 BCC_B2#1 DISORD 0.14903 BCT_D022 0.01251 SIGMA ORD 0.41451
Al 39 Cr 01 Mn 05 Nb 29 Ti 17 V 09 noHEA  AL8MN5 0.02426 ALTI_L10#2 0.32580 BCC_B2#1 DISORD 0.25849 SIGMA ORD 0.39145
Al 35 Cr 01 Mn 05 Nb 29 Ti 17 V 13 noHEA  ALTI_L10#2 0.28508 BCC_B2#1 DISORD 0.36386 SIGMA ORD 0.35106
Al 31 Cr 01 Mn 05 Nb 29 Ti 17 V 17 noHEA  ALTI3_D019 0.04826 ALTI_L10#2 0.15705 BCC_B2#1 DISORD 0.50332 SIGMA ORD 0.29137
Al 27 Cr 01 Mn 05 Nb 29 Ti 17 V 21 noHEA  ALTI3_D019 0.14274 BCC_B2#1 DISORD 0.61648 SIGMA ORD 0.24077
Al 23 Cr 01 Mn 05 Nb 29 Ti 17 V 25 noHEA  ALTI3_D019 0.08891 BCC_B2#1 DISORD 0.77233 SIGMA ORD 0.13876
Al 19 Cr 01 Mn 05 Nb 29 Ti 17 V 29 noHEA  ALTI3_D019 0.02552 BCC_B2#1 DISORD 0.93267 SIGMA ORD 0.04181
Al 15 Cr 01 Mn 05 Nb 29 Ti 17 V 33   HEA  BCC_B2#1 DISORD 1.00000
Al 11 Cr 01 Mn 05 Nb 29 Ti 17 V 37   HEA  BCC_B2#1 DISORD 1.00000
Al 07 Cr 01 Mn 05 Nb 29 Ti 17 V 41   HEA  BCC_B2#1 DISORD 1.00000
Al 03 Cr 01 Mn 05 Nb 29 Ti 17 V 45   HEA  BCC_B2#1 DISORD 1.00000
Al 43 Cr 01 Mn 05 Nb 29 Ti 21 V 01 noHEA  AL8MN5 0.15132 ALTI_L10#2 0.38123 BCC_B2#1 DISORD 0.02859 SIGMA ORD 0.43886
Al 39 Cr 01 Mn 05 Nb 29 Ti 21 V 05 noHEA  AL8MN5 0.06167 ALTI_L10#2 0.37724 BCC_B2#1 DISORD 0.15263 SIGMA ORD 0.40846
Al 35 Cr 01 Mn 05 Nb 29 Ti 21 V 09 noHEA  ALTI_L10#2 0.33956 BCC_B2#1 DISORD 0.30155 SIGMA ORD 0.35889
Al 31 Cr 01 Mn 05 Nb 29 Ti 21 V 13 noHEA  ALTI3_D019 0.15123 ALTI_L10 0.11310 BCC_B2#1 DISORD 0.41371 SIGMA ORD 0.32196
Al 27 Cr 01 Mn 05 Nb 29 Ti 21 V 17 noHEA  ALTI3_D019 0.20323 BCC_B2#1 DISORD 0.53991 SIGMA ORD 0.25686
Al 23 Cr 01 Mn 05 Nb 29 Ti 21 V 21 noHEA  ALTI3_D019 0.14679 BCC_B2#1 DISORD 0.70533 SIGMA ORD 0.14788
Al 19 Cr 01 Mn 05 Nb 29 Ti 21 V 25 noHEA  ALTI3_D019 0.08077 BCC_B2#1 DISORD 0.86880 SIGMA ORD 0.05043
Al 15 Cr 01 Mn 05 Nb 29 Ti 21 V 29 noHEA  ALTI3_D019 0.00359 BCC_B2#1 DISORD 0.99641
Al 11 Cr 01 Mn 05 Nb 29 Ti 21 V 33   HEA  BCC_B2#1 DISORD 1.00000
Al 07 Cr 01 Mn 05 Nb 29 Ti 21 V 37   HEA  BCC_B2#1 DISORD 1.00000
Al 03 Cr 01 Mn 05 Nb 29 Ti 21 V 41   HEA  BCC_B2#1 DISORD 1.00000
Al 39 Cr 01 Mn 05 Nb 29 Ti 25 V 01 noHEA  AL8MN5 0.05567 ALTI_L10#2 0.44091 BCC_B2#1 DISORD 0.03703 C14_LAVES 0.03776 SIGMA ORD 0.42862
Al 35 Cr 01 Mn 05 Nb 29 Ti 25 V 05 noHEA  ALTI3_D019 0.07069 ALTI_L10#2 0.32544 BCC_B2#1 DISORD 0.21609 C14_LAVES 0.00347 SIGMA ORD 0.38432
Al 31 Cr 01 Mn 05 Nb 29 Ti 25 V 09 noHEA  ALTI3_D019 0.25005 ALTI_L10 0.07130 BCC_B2#1 DISORD 0.32679 SIGMA ORD 0.35186
Al 27 Cr 01 Mn 05 Nb 29 Ti 25 V 13 noHEA  ALTI3_D019 0.26117 BCC_B2#1 DISORD 0.46609 SIGMA ORD 0.27273
Al 23 Cr 01 Mn 05 Nb 29 Ti 25 V 17 noHEA  ALTI3_D019 0.20287 BCC_B2#1 DISORD 0.64160 SIGMA ORD 0.15553
Al 19 Cr 01 Mn 05 Nb 29 Ti 25 V 21 noHEA  ALTI3_D019 0.13435 BCC_B2#1 DISORD 0.80745 SIGMA ORD 0.05820
Al 15 Cr 01 Mn 05 Nb 29 Ti 25 V 25 noHEA  ALTI3_D019 0.04847 BCC_B2#1 DISORD 0.95153
Al 11 Cr 01 Mn 05 Nb 29 Ti 25 V 29   HEA  BCC_B2#1 DISORD 1.00000
Al 07 Cr 01 Mn 05 Nb 29 Ti 25 V 33   HEA  BCC_B2#1 DISORD 1.00000
Al 03 Cr 01 Mn 05 Nb 29 Ti 25 V 37   HEA  BCC_B2#1 DISORD 1.00000
Al 35 Cr 01 Mn 05 Nb 29 Ti 29 V 01 noHEA  ALTI3_D019 0.18291 ALTI_L10#2 0.27097 BCC_B2#1 DISORD 0.04310 C14_LAVES 0.07953 SIGMA ORD 0.42349
Al 31 Cr 01 Mn 05 Nb 29 Ti 29 V 05 noHEA  ALTI3_D019 0.34776 ALTI_L10 0.02836 BCC_B2#1 DISORD 0.21610 C14_LAVES 0.02460 SIGMA ORD 0.38318
Al 27 Cr 01 Mn 05 Nb 29 Ti 29 V 09 noHEA  ALTI3_D019 0.31582 BCC_B2#1 DISORD 0.39481 SIGMA ORD 0.28938
Al 23 Cr 01 Mn 05 Nb 29 Ti 29 V 13 noHEA  ALTI3_D019 0.25695 BCC_B2#1 DISORD 0.58127 SIGMA ORD 0.16178
Al 19 Cr 01 Mn 05 Nb 29 Ti 29 V 17 noHEA  ALTI3_D019 0.18601 BCC_B2#1 DISORD 0.74889 SIGMA ORD 0.06510
Al 15 Cr 01 Mn 05 Nb 29 Ti 29 V 21 noHEA  ALTI3_D019 0.09030 BCC_B2#1 DISORD 0.90970
Al 11 Cr 01 Mn 05 Nb 29 Ti 29 V 25   HEA  BCC_B2#1 DISORD 1.00000
Al 07 Cr 01 Mn 05 Nb 29 Ti 29 V 29   HEA  BCC_B2#1 DISORD 1.00000
Al 03 Cr 01 Mn 05 Nb 29 Ti 29 V 33   HEA  BCC_B2#1 DISORD 1.00000
Al 31 Cr 01 Mn 05 Nb 29 Ti 33 V 01 noHEA  ALTI3_D019 0.43870 BCC_B2#1 DISORD 0.04402 C14_LAVES 0.09607 SIGMA ORD 0.42121
Al 27 Cr 01 Mn 05 Nb 29 Ti 33 V 05 noHEA  ALTI3_D019 0.37802 BCC_B2#1 DISORD 0.28862 C14_LAVES 0.02082 SIGMA ORD 0.31253
Al 23 Cr 01 Mn 05 Nb 29 Ti 33 V 09 noHEA  ALTI3_D019 0.30883 BCC_B2#1 DISORD 0.52419 SIGMA ORD 0.16698
Al 19 Cr 01 Mn 05 Nb 29 Ti 33 V 13 noHEA  ALTI3_D019 0.23537 BCC_B2#1 DISORD 0.69349 SIGMA ORD 0.07114
Al 15 Cr 01 Mn 05 Nb 29 Ti 33 V 17 noHEA  ALTI3_D019 0.12839 BCC_B2#1 DISORD 0.87161
Al 11 Cr 01 Mn 05 Nb 29 Ti 33 V 21   HEA  BCC_B2#1 DISORD 1.00000
Al 07 Cr 01 Mn 05 Nb 29 Ti 33 V 25   HEA  BCC_B2#1 DISORD 1.00000
Al 03 Cr 01 Mn 05 Nb 29 Ti 33 V 29   HEA  BCC_B2#1 DISORD 1.00000
Al 27 Cr 01 Mn 05 Nb 29 Ti 37 V 01 noHEA  ALTI3_D019 0.49364 BCC_B2#1 DISORD 0.07304 C14_LAVES 0.06288 SIGMA ORD 0.37044
Al 23 Cr 01 Mn 05 Nb 29 Ti 37 V 05 noHEA  ALTI3_D019 0.40196 BCC_B2#1 DISORD 0.38776 C14_LAVES 0.03129 SIGMA ORD 0.17898
Al 19 Cr 01 Mn 05 Nb 29 Ti 37 V 09 noHEA  ALTI3_D019 0.29656 BCC_B2#1 DISORD 0.61817 C14_LAVES 0.00936 SIGMA ORD 0.07591
Al 15 Cr 01 Mn 05 Nb 29 Ti 37 V 13 noHEA  ALTI3_D019 0.16210 BCC_B2#1 DISORD 0.83790
Al 11 Cr 01 Mn 05 Nb 29 Ti 37 V 17 noHEA  ALTI3_D019 0.00621 BCC_B2#1 DISORD 0.99379
Al 07 Cr 01 Mn 05 Nb 29 Ti 37 V 21   HEA  BCC_B2#1 DISORD 1.00000
Al 03 Cr 01 Mn 05 Nb 29 Ti 37 V 25   HEA  BCC_B2#1 DISORD 1.00000
Al 23 Cr 01 Mn 05 Nb 29 Ti 41 V 01 noHEA  ALTI3_D019 0.51801 BCC_B2#1 DISORD 0.14925 C14_LAVES 0.06438 CR3SI_A15 0.09645 SIGMA ORD 0.17191
Al 19 Cr 01 Mn 05 Nb 29 Ti 41 V 05 noHEA  ALTI3_D019 0.39574 BCC_B2#1 DISORD 0.48632 C14_LAVES 0.04034 SIGMA ORD 0.07761
Al 15 Cr 01 Mn 05 Nb 29 Ti 41 V 09 noHEA  ALTI3_D019 0.20045 BCC_B2#1 DISORD 0.79462 C14_LAVES 0.00493
Al 11 Cr 01 Mn 05 Nb 29 Ti 41 V 13 noHEA  ALTI3_D019 0.02023 BCC_B2#1 DISORD 0.97977
Al 07 Cr 01 Mn 05 Nb 29 Ti 41 V 17   HEA  BCC_B2#1 DISORD 1.00000
Al 03 Cr 01 Mn 05 Nb 29 Ti 41 V 21   HEA  BCC_B2#1 DISORD 1.00000
Al 19 Cr 01 Mn 05 Nb 29 Ti 45 V 01 noHEA  ALTI3_D019 0.49362 BCC_B2#1 DISORD 0.36353 C14_LAVES 0.06347 SIGMA ORD 0.07937
Al 15 Cr 01 Mn 05 Nb 29 Ti 45 V 05 noHEA  ALTI3_D019 0.28612 BCC_B2#1 DISORD 0.68039 C14_LAVES 0.03348
Al 11 Cr 01 Mn 05 Nb 29 Ti 45 V 09 noHEA  ALTI3_D019 0.03152 BCC_B2#1 DISORD 0.96847
Al 07 Cr 01 Mn 05 Nb 29 Ti 45 V 13   HEA  BCC_B2#1 DISORD 1.00000
Al 03 Cr 01 Mn 05 Nb 29 Ti 45 V 17   HEA  BCC_B2#1 DISORD 1.00000
Al 15 Cr 01 Mn 05 Nb 29 Ti 49 V 01 noHEA  ALTI3_D019 0.37878 BCC_B2#1 DISORD 0.56295 C14_LAVES 0.05827
Al 11 Cr 01 Mn 05 Nb 29 Ti 49 V 05 noHEA  ALTI3_D019 0.04198 BCC_B2#1 DISORD 0.95802
Al 07 Cr 01 Mn 05 Nb 29 Ti 49 V 09   HEA  BCC_B2#1 DISORD 1.00000
Al 03 Cr 01 Mn 05 Nb 29 Ti 49 V 13   HEA  BCC_B2#1 DISORD 1.00000
Al 47 Cr 01 Mn 05 Nb 33 Ti 01 V 13 noHEA  BCC_B2#1 DISORD 0.36723 BCT_D022 0.29779 SIGMA ORD 0.33499
Al 43 Cr 01 Mn 05 Nb 33 Ti 01 V 17 noHEA  BCC_B2#1 DISORD 0.45951 BCT_D022 0.19190 SIGMA ORD 0.34859
Al 39 Cr 01 Mn 05 Nb 33 Ti 01 V 21 noHEA  BCC_B2#1 DISORD 0.55527 BCT_D022 0.08530 SIGMA ORD 0.35943
Al 35 Cr 01 Mn 05 Nb 33 Ti 01 V 25 noHEA  BCC_B2#1 DISORD 0.63520 SIGMA ORD 0.36480
Al 31 Cr 01 Mn 05 Nb 33 Ti 01 V 29 noHEA  BCC_B2#1 DISORD 0.65601 SIGMA ORD 0.34399
Al 27 Cr 01 Mn 05 Nb 33 Ti 01 V 33 noHEA  BCC_B2#1 DISORD 0.71011 SIGMA ORD 0.28989
Al 23 Cr 01 Mn 05 Nb 33 Ti 01 V 37 noHEA  BCC_B2#1 DISORD 0.80168 SIGMA ORD 0.19832
Al 19 Cr 01 Mn 05 Nb 33 Ti 01 V 41 noHEA  BCC_B2#1 DISORD 0.89570 SIGMA ORD 0.10430
Al 15 Cr 01 Mn 05 Nb 33 Ti 01 V 45 noHEA  BCC_B2#1 DISORD 0.98212 SIGMA ORD 0.01788
Al 11 Cr 01 Mn 05 Nb 33 Ti 01 V 49   HEA  BCC_B2#1 DISORD 1.00000
Al 47 Cr 01 Mn 05 Nb 33 Ti 05 V 09 noHEA  AL8MN5 0.04530 ALTI_L10#2 0.06581 BCC_B2#1 DISORD 0.25921 BCT_D022 0.25873 SIGMA ORD 0.37095
Al 43 Cr 01 Mn 05 Nb 33 Ti 05 V 13 noHEA  ALTI_L10#2 0.09031 BCC_B2#1 DISORD 0.37586 BCT_D022 0.14994 SIGMA ORD 0.38390
Al 39 Cr 01 Mn 05 Nb 33 Ti 05 V 17 noHEA  ALTI_L10#2 0.09316 BCC_B2#1 DISORD 0.46833 BCT_D022 0.04191 SIGMA ORD 0.39660
Al 35 Cr 01 Mn 05 Nb 33 Ti 05 V 21 noHEA  ALTI_L10#2 0.07875 BCC_B2#1 DISORD 0.53403 SIGMA ORD 0.38723
Al 31 Cr 01 Mn 05 Nb 33 Ti 05 V 25 noHEA  ALTI_L10#2 0.03894 BCC_B2#1 DISORD 0.61578 SIGMA ORD 0.34528
Al 27 Cr 01 Mn 05 Nb 33 Ti 05 V 29 noHEA  BCC_B2#1 DISORD 0.72362 SIGMA ORD 0.27638
Al 23 Cr 01 Mn 05 Nb 33 Ti 05 V 33 noHEA  BCC_B2#1 DISORD 0.81591 SIGMA ORD 0.18409
Al 19 Cr 01 Mn 05 Nb 33 Ti 05 V 37 noHEA  BCC_B2#1 DISORD 0.90735 SIGMA ORD 0.09265
Al 15 Cr 01 Mn 05 Nb 33 Ti 05 V 41 noHEA  BCC_B2#1 DISORD 0.99225 SIGMA ORD 0.00775
Al 11 Cr 01 Mn 05 Nb 33 Ti 05 V 45   HEA  BCC_B2#1 DISORD 1.00000
Al 07 Cr 01 Mn 05 Nb 33 Ti 05 V 49   HEA  BCC_B2#1 DISORD 1.00000
Al 47 Cr 01 Mn 05 Nb 33 Ti 09 V 05 noHEA  AL8MN5 0.10073 ALTI_L10#2 0.13469 BCC_B2#1 DISORD 0.14095 BCT_D022 0.21557 SIGMA ORD 0.40807
Al 43 Cr 01 Mn 05 Nb 33 Ti 09 V 09 noHEA  AL8MN5 0.04154 ALTI_L10#2 0.16571 BCC_B2#1 DISORD 0.26559 BCT_D022 0.10640 SIGMA ORD 0.42076
Al 39 Cr 01 Mn 05 Nb 33 Ti 09 V 13 noHEA  ALTI_L10#2 0.18766 BCC_B2#1 DISORD 0.37951 SIGMA ORD 0.43283
Al 35 Cr 01 Mn 05 Nb 33 Ti 09 V 17 noHEA  ALTI_L10#2 0.15428 BCC_B2#1 DISORD 0.43998 SIGMA ORD 0.40574
Al 31 Cr 01 Mn 05 Nb 33 Ti 09 V 21 noHEA  ALTI_L10#2 0.09923 BCC_B2#1 DISORD 0.54992 SIGMA ORD 0.35085
Al 27 Cr 01 Mn 05 Nb 33 Ti 09 V 25 noHEA  ALTI3_D019 0.01907 BCC_B2#1 DISORD 0.70572 SIGMA ORD 0.27521
Al 23 Cr 01 Mn 05 Nb 33 Ti 09 V 29 noHEA  BCC_B2#1 DISORD 0.82601 SIGMA ORD 0.17399
Al 19 Cr 01 Mn 05 Nb 33 Ti 09 V 33 noHEA  BCC_B2#1 DISORD 0.91636 SIGMA ORD 0.08364
Al 15 Cr 01 Mn 05 Nb 33 Ti 09 V 37   HEA  BCC_B2#1 DISORD 1.00000
Al 11 Cr 01 Mn 05 Nb 33 Ti 09 V 41   HEA  BCC_B2#1 DISORD 1.00000
Al 07 Cr 01 Mn 05 Nb 33 Ti 09 V 45   HEA  BCC_B2#1 DISORD 1.00000
Al 03 Cr 01 Mn 05 Nb 33 Ti 09 V 49   HEA  BCC_B2#1 DISORD 1.00000
Al 47 Cr 01 Mn 05 Nb 33 Ti 13 V 01 noHEA  AL8MN5 0.15613 ALTI_L10#2 0.20356 BCC_B2#1 DISORD 0.02265 BCT_D022 0.17240 SIGMA ORD 0.44526
Al 43 Cr 01 Mn 05 Nb 33 Ti 13 V 05 noHEA  AL8MN5 0.09691 ALTI_L10#2 0.23458 BCC_B2#1 DISORD 0.14717 BCT_D022 0.06319 SIGMA ORD 0.45815
Al 39 Cr 01 Mn 05 Nb 33 Ti 13 V 09 noHEA  AL8MN5 0.03682 ALTI_L10#2 0.24903 BCC_B2#1 DISORD 0.26022 SIGMA ORD 0.45393
Al 35 Cr 01 Mn 05 Nb 33 Ti 13 V 13 noHEA  ALTI_L10#2 0.22313 BCC_B2#1 DISORD 0.35699 SIGMA ORD 0.41988
Al 31 Cr 01 Mn 05 Nb 33 Ti 13 V 17 noHEA  ALTI_L10#2 0.14834 BCC_B2#1 DISORD 0.50065 SIGMA ORD 0.35101
Al 27 Cr 01 Mn 05 Nb 33 Ti 13 V 21 noHEA  ALTI3_D019 0.08160 BCC_B2#1 DISORD 0.62751 SIGMA ORD 0.29089
Al 23 Cr 01 Mn 05 Nb 33 Ti 13 V 25 noHEA  ALTI3_D019 0.02844 BCC_B2#1 DISORD 0.79751 SIGMA ORD 0.17405
Al 19 Cr 01 Mn 05 Nb 33 Ti 13 V 29 noHEA  BCC_B2#1 DISORD 0.92269 SIGMA ORD 0.07731
Al 15 Cr 01 Mn 05 Nb 33 Ti 13 V 33   HEA  BCC_B2#1 DISORD 1.00000
Al 11 Cr 01 Mn 05 Nb 33 Ti 13 V 37   HEA  BCC_B2#1 DISORD 1.00000
Al 07 Cr 01 Mn 05 Nb 33 Ti 13 V 41   HEA  BCC_B2#1 DISORD 1.00000
Al 03 Cr 01 Mn 05 Nb 33 Ti 13 V 45   HEA  BCC_B2#1 DISORD 1.00000
Al 43 Cr 01 Mn 05 Nb 33 Ti 17 V 01 noHEA  AL8MN5 0.15226 ALTI_L10#2 0.30344 BCC_B2#1 DISORD 0.02870 BCT_D022 0.01997 SIGMA ORD 0.49563
Al 39 Cr 01 Mn 05 Nb 33 Ti 17 V 05 noHEA  AL8MN5 0.08524 ALTI_L10#2 0.29785 BCC_B2#1 DISORD 0.14459 SIGMA ORD 0.47233
Al 35 Cr 01 Mn 05 Nb 33 Ti 17 V 09 noHEA  ALTI_L10#2 0.28453 BCC_B2#1 DISORD 0.28478 SIGMA ORD 0.43069
Al 31 Cr 01 Mn 05 Nb 33 Ti 17 V 13 noHEA  ALTI3_D019 0.08379 ALTI_L10 0.11981 BCC_B2#1 DISORD 0.41955 SIGMA ORD 0.37685
Al 27 Cr 01 Mn 05 Nb 33 Ti 17 V 17 noHEA  ALTI3_D019 0.14189 BCC_B2#1 DISORD 0.55221 SIGMA ORD 0.30590
Al 23 Cr 01 Mn 05 Nb 33 Ti 17 V 21 noHEA  ALTI3_D019 0.08616 BCC_B2#1 DISORD 0.73324 SIGMA ORD 0.18060
Al 19 Cr 01 Mn 05 Nb 33 Ti 17 V 25 noHEA  ALTI3_D019 0.02374 BCC_B2#1 DISORD 0.89873 SIGMA ORD 0.07753
Al 15 Cr 01 Mn 05 Nb 33 Ti 17 V 29   HEA  BCC_B2#1 DISORD 1.00000
Al 11 Cr 01 Mn 05 Nb 33 Ti 17 V 33   HEA  BCC_B2#1 DISORD 1.00000
Al 07 Cr 01 Mn 05 Nb 33 Ti 17 V 37   HEA  BCC_B2#1 DISORD 1.00000
Al 03 Cr 01 Mn 05 Nb 33 Ti 17 V 41   HEA  BCC_B2#1 DISORD 1.00000
Al 39 Cr 01 Mn 05 Nb 33 Ti 21 V 01 noHEA  AL8MN5 0.12494 ALTI_L10#2 0.34897 BCC_B2#1 DISORD 0.03443 SIGMA ORD 0.49165
Al 35 Cr 01 Mn 05 Nb 33 Ti 21 V 05 noHEA  ALTI3_D019 0.00621 ALTI_L10#2 0.32860 BCC_B2#1 DISORD 0.21849 C14_LAVES 0.00403 SIGMA ORD 0.44267
Al 31 Cr 01 Mn 05 Nb 33 Ti 21 V 09 noHEA  ALTI3_D019 0.18407 ALTI_L10 0.07625 BCC_B2#1 DISORD 0.33115 SIGMA ORD 0.40853
Al 27 Cr 01 Mn 05 Nb 33 Ti 21 V 13 noHEA  ALTI3_D019 0.19952 BCC_B2#1 DISORD 0.47977 SIGMA ORD 0.32071
Al 23 Cr 01 Mn 05 Nb 33 Ti 21 V 17 noHEA  ALTI3_D019 0.14217 BCC_B2#1 DISORD 0.67208 SIGMA ORD 0.18575
Al 19 Cr 01 Mn 05 Nb 33 Ti 21 V 21 noHEA  ALTI3_D019 0.07790 BCC_B2#1 DISORD 0.83907 SIGMA ORD 0.08303
Al 15 Cr 01 Mn 05 Nb 33 Ti 21 V 25   HEA  BCC_B2#1 DISORD 1.00000
Al 11 Cr 01 Mn 05 Nb 33 Ti 21 V 29   HEA  BCC_B2#1 DISORD 1.00000
Al 07 Cr 01 Mn 05 Nb 33 Ti 21 V 33   HEA  BCC_B2#1 DISORD 1.00000
Al 03 Cr 01 Mn 05 Nb 33 Ti 21 V 37   HEA  BCC_B2#1 DISORD 1.00000
Al 35 Cr 01 Mn 05 Nb 33 Ti 25 V 01 noHEA  ALTI3_D019 0.11962 ALTI_L10#2 0.27309 BCC_B2#1 DISORD 0.04347 C14_LAVES 0.08031 SIGMA ORD 0.48352
Al 31 Cr 01 Mn 05 Nb 33 Ti 25 V 05 noHEA  ALTI3_D019 0.28326 ALTI_L10 0.03157 BCC_B2#1 DISORD 0.21849 C14_LAVES 0.02514 SIGMA ORD 0.44153
Al 27 Cr 01 Mn 05 Nb 33 Ti 25 V 09 noHEA  ALTI3_D019 0.25377 BCC_B2#1 DISORD 0.40989 SIGMA ORD 0.33635
Al 23 Cr 01 Mn 05 Nb 33 Ti 25 V 13 noHEA  ALTI3_D019 0.19639 BCC_B2#1 DISORD 0.61387 SIGMA ORD 0.18975
Al 19 Cr 01 Mn 05 Nb 33 Ti 25 V 17 noHEA  ALTI3_D019 0.13043 BCC_B2#1 DISORD 0.78191 SIGMA ORD 0.08765
Al 15 Cr 01 Mn 05 Nb 33 Ti 25 V 21 noHEA  ALTI3_D019 0.03701 BCC_B2#1 DISORD 0.96299
Al 11 Cr 01 Mn 05 Nb 33 Ti 25 V 25   HEA  BCC_B2#1 DISORD 1.00000
Al 07 Cr 01 Mn 05 Nb 33 Ti 25 V 29   HEA  BCC_B2#1 DISORD 1.00000
Al 03 Cr 01 Mn 05 Nb 33 Ti 25 V 33   HEA  BCC_B2#1 DISORD 1.00000
Al 31 Cr 01 Mn 05 Nb 33 Ti 29 V 01 noHEA  ALTI3_D019 0.37739 BCC_B2#1 DISORD 0.04444 C14_LAVES 0.09699 SIGMA ORD 0.48117
Al 27 Cr 01 Mn 05 Nb 33 Ti 29 V 05 noHEA  ALTI3_D019 0.31667 BCC_B2#1 DISORD 0.30269 C14_LAVES#2 0.02134 SIGMA ORD 0.35930
Al 23 Cr 01 Mn 05 Nb 33 Ti 29 V 09 noHEA  ALTI3_D019 0.24875 BCC_B2#1 DISORD 0.55816 SIGMA ORD 0.19309
Al 19 Cr 01 Mn 05 Nb 33 Ti 29 V 13 noHEA  ALTI3_D019 0.18115 BCC_B2#1 DISORD 0.72741 SIGMA ORD 0.09144
Al 15 Cr 01 Mn 05 Nb 33 Ti 29 V 17 noHEA  ALTI3_D019 0.07875 BCC_B2#1 DISORD 0.92098 SIGMA ORD 0.00027
Al 11 Cr 01 Mn 05 Nb 33 Ti 29 V 21   HEA  BCC_B2#1 DISORD 1.00000
Al 07 Cr 01 Mn 05 Nb 33 Ti 29 V 25   HEA  BCC_B2#1 DISORD 1.00000
Al 03 Cr 01 Mn 05 Nb 33 Ti 29 V 29   HEA  BCC_B2#1 DISORD 1.00000
Al 27 Cr 01 Mn 05 Nb 33 Ti 33 V 01 noHEA  ALTI3_D019 0.43373 BCC_B2#1 DISORD 0.08070 C14_LAVES 0.06359 SIGMA ORD 0.42198
Al 23 Cr 01 Mn 05 Nb 33 Ti 33 V 05 noHEA  ALTI3_D019 0.34141 BCC_B2#1 DISORD 0.42203 C14_LAVES 0.03036 SIGMA ORD 0.20620
Al 19 Cr 01 Mn 05 Nb 33 Ti 33 V 09 noHEA  ALTI3_D019 0.24341 BCC_B2#1 DISORD 0.65334 C14_LAVES 0.00883 SIGMA ORD 0.09441
Al 15 Cr 01 Mn 05 Nb 33 Ti 33 V 13 noHEA  ALTI3_D019 0.11798 BCC_B2#1 DISORD 0.87497 SIGMA ORD 0.00705
Al 11 Cr 01 Mn 05 Nb 33 Ti 33 V 17   HEA  BCC_B2#1 DISORD 1.00000
Al 07 Cr 01 Mn 05 Nb 33 Ti 33 V 21   HEA  BCC_B2#1 DISORD 1.00000
Al 03 Cr 01 Mn 05 Nb 33 Ti 33 V 25   HEA  BCC_B2#1 DISORD 1.00000
Al 23 Cr 01 Mn 05 Nb 33 Ti 37 V 01 noHEA  ALTI3_D019 0.46664 BCC_B2#1 DISORD 0.13976 C14_LAVES 0.06472 CR3SI_A15 0.14429 SIGMA ORD 0.18460
Al 19 Cr 01 Mn 05 Nb 33 Ti 37 V 05 noHEA  ALTI3_D019 0.34204 BCC_B2#1 DISORD 0.52321 C14_LAVES 0.03867 SIGMA ORD 0.09608
Al 15 Cr 01 Mn 05 Nb 33 Ti 37 V 09 noHEA  ALTI3_D019 0.17136 BCC_B2#1 DISORD 0.80763 C14_LAVES 0.00997 SIGMA ORD 0.01104
Al 11 Cr 01 Mn 05 Nb 33 Ti 37 V 13   HEA  BCC_B2#1 DISORD 1.00000
Al 07 Cr 01 Mn 05 Nb 33 Ti 37 V 17   HEA  BCC_B2#1 DISORD 1.00000
Al 03 Cr 01 Mn 05 Nb 33 Ti 37 V 21   HEA  BCC_B2#1 DISORD 1.00000
Al 19 Cr 01 Mn 05 Nb 33 Ti 41 V 01 noHEA  ALTI3_D019 0.43768 BCC_B2#1 DISORD 0.40326 C14_LAVES 0.06076 SIGMA ORD 0.09830
Al 15 Cr 01 Mn 05 Nb 33 Ti 41 V 05 noHEA  ALTI3_D019 0.26498 BCC_B2#1 DISORD 0.69030 C14_LAVES 0.03925 SIGMA ORD 0.00547
Al 11 Cr 01 Mn 05 Nb 33 Ti 41 V 09 noHEA  ALTI3_D019 0.00342 BCC_B2#1 DISORD 0.99658
Al 07 Cr 01 Mn 05 Nb 33 Ti 41 V 13   HEA  BCC_B2#1 DISORD 1.00000
Al 03 Cr 01 Mn 05 Nb 33 Ti 41 V 17   HEA  BCC_B2#1 DISORD 1.00000
Al 15 Cr 01 Mn 05 Nb 33 Ti 45 V 01 noHEA  ALTI3_D019 0.36459 BCC_B2#1 DISORD 0.57174 C14_LAVES 0.06367
Al 11 Cr 01 Mn 05 Nb 33 Ti 45 V 05 noHEA  ALTI3_D019 0.01596 BCC_B2#1 DISORD 0.98404
Al 07 Cr 01 Mn 05 Nb 33 Ti 45 V 09   HEA  BCC_B2#1 DISORD 1.00000
Al 03 Cr 01 Mn 05 Nb 33 Ti 45 V 13   HEA  BCC_B2#1 DISORD 1.00000
Al 11 Cr 01 Mn 05 Nb 33 Ti 49 V 01 noHEA  ALTI3_D019 0.05047 BCC_B2#1 DISORD 0.93890 C14_LAVES 0.01063
Al 07 Cr 01 Mn 05 Nb 33 Ti 49 V 05   HEA  BCC_B2#1 DISORD 1.00000
Al 03 Cr 01 Mn 05 Nb 33 Ti 49 V 09   HEA  BCC_B2#1 DISORD 1.00000
Al 47 Cr 01 Mn 05 Nb 37 Ti 01 V 09 noHEA  AL8MN5 0.01097 BCC_B2#1 DISORD 0.27505 BCT_D022 0.30134 SIGMA ORD 0.41264
Al 43 Cr 01 Mn 05 Nb 37 Ti 01 V 13 noHEA  BCC_B2#1 DISORD 0.37347 BCT_D022 0.19884 SIGMA ORD 0.42769
Al 39 Cr 01 Mn 05 Nb 37 Ti 01 V 17 noHEA  BCC_B2#1 DISORD 0.46745 BCT_D022 0.09270 SIGMA ORD 0.43985
Al 35 Cr 01 Mn 05 Nb 37 Ti 01 V 21 noHEA  BCC_B2#1 DISORD 0.55350 SIGMA ORD 0.44650
Al 31 Cr 01 Mn 05 Nb 37 Ti 01 V 25 noHEA  BCC_B2#1 DISORD 0.57714 SIGMA ORD 0.42286
Al 27 Cr 01 Mn 05 Nb 37 Ti 01 V 29 noHEA  BCC_B2#1 DISORD 0.64232 SIGMA ORD 0.35768
Al 23 Cr 01 Mn 05 Nb 37 Ti 01 V 33 noHEA  BCC_B2#1 DISORD 0.75872 SIGMA ORD 0.24128
Al 19 Cr 01 Mn 05 Nb 37 Ti 01 V 37 noHEA  BCC_B2#1 DISORD 0.86797 SIGMA ORD 0.13203
Al 15 Cr 01 Mn 05 Nb 37 Ti 01 V 41 noHEA  BCC_B2#1 DISORD 0.95566 SIGMA ORD 0.04434
Al 11 Cr 01 Mn 05 Nb 37 Ti 01 V 45   HEA  BCC_B2#1 DISORD 1.00000
Al 07 Cr 01 Mn 05 Nb 37 Ti 01 V 49   HEA  BCC_B2#1 DISORD 1.00000
Al 47 Cr 01 Mn 05 Nb 37 Ti 05 V 05 noHEA  AL8MN5 0.10271 ALTI_L10#2 0.04029 BCC_B2#1 DISORD 0.13909 BCT_D022 0.26618 SIGMA ORD 0.45174
Al 43 Cr 01 Mn 05 Nb 37 Ti 05 V 09 noHEA  AL8MN5 0.04356 ALTI_L10#2 0.07130 BCC_B2#1 DISORD 0.26385 BCT_D022 0.15701 SIGMA ORD 0.46427
Al 39 Cr 01 Mn 05 Nb 37 Ti 05 V 13 noHEA  ALTI_L10#2 0.09493 BCC_B2#1 DISORD 0.37989 BCT_D022 0.04822 SIGMA ORD 0.47696
Al 35 Cr 01 Mn 05 Nb 37 Ti 05 V 17 noHEA  ALTI_L10#2 0.08191 BCC_B2#1 DISORD 0.44899 SIGMA ORD 0.46910
Al 31 Cr 01 Mn 05 Nb 37 Ti 05 V 21 noHEA  ALTI_L10#2 0.03969 BCC_B2#1 DISORD 0.53605 SIGMA ORD 0.42426
Al 27 Cr 01 Mn 05 Nb 37 Ti 05 V 25 noHEA  BCC_B2#1 DISORD 0.65618 SIGMA ORD 0.34382
Al 23 Cr 01 Mn 05 Nb 37 Ti 05 V 29 noHEA  BCC_B2#1 DISORD 0.77343 SIGMA ORD 0.22657
Al 19 Cr 01 Mn 05 Nb 37 Ti 05 V 33 noHEA  BCC_B2#1 DISORD 0.87868 SIGMA ORD 0.12132
Al 15 Cr 01 Mn 05 Nb 37 Ti 05 V 37 noHEA  BCC_B2#1 DISORD 0.96457 SIGMA ORD 0.03543
Al 11 Cr 01 Mn 05 Nb 37 Ti 05 V 41   HEA  BCC_B2#1 DISORD 1.00000
Al 07 Cr 01 Mn 05 Nb 37 Ti 05 V 45   HEA  BCC_B2#1 DISORD 1.00000
Al 03 Cr 01 Mn 05 Nb 37 Ti 05 V 49   HEA  BCC_B2#1 DISORD 1.00000
Al 47 Cr 01 Mn 05 Nb 37 Ti 09 V 01 noHEA  AL8MN5 0.15806 ALTI_L10#2 0.10916 BCC_B2#1 DISORD 0.02062 BCT_D022 0.22295 SIGMA ORD 0.48921
Al 43 Cr 01 Mn 05 Nb 37 Ti 09 V 05 noHEA  AL8MN5 0.09888 ALTI_L10#2 0.14017 BCC_B2#1 DISORD 0.14529 BCT_D022 0.11375 SIGMA ORD 0.50191
Al 39 Cr 01 Mn 05 Nb 37 Ti 09 V 09 noHEA  AL8MN5 0.03976 ALTI_L10#2 0.17114 BCC_B2#1 DISORD 0.27019 BCT_D022 0.00463 SIGMA ORD 0.51428
Al 35 Cr 01 Mn 05 Nb 37 Ti 09 V 13 noHEA  ALTI_L10#2 0.15661 BCC_B2#1 DISORD 0.35696 SIGMA ORD 0.48643
Al 31 Cr 01 Mn 05 Nb 37 Ti 09 V 17 noHEA  ALTI_L10#2 0.09625 BCC_B2#1 DISORD 0.47591 SIGMA ORD 0.42783
Al 27 Cr 01 Mn 05 Nb 37 Ti 09 V 21 noHEA  ALTI3_D019 0.02031 BCC_B2#1 DISORD 0.63680 SIGMA ORD 0.34289
Al 23 Cr 01 Mn 05 Nb 37 Ti 09 V 25 noHEA  BCC_B2#1 DISORD 0.78369 SIGMA ORD 0.21631
Al 19 Cr 01 Mn 05 Nb 37 Ti 09 V 29 noHEA  BCC_B2#1 DISORD 0.88692 SIGMA ORD 0.11308
Al 15 Cr 01 Mn 05 Nb 37 Ti 09 V 33 noHEA  BCC_B2#1 DISORD 0.97160 SIGMA ORD 0.02840
Al 11 Cr 01 Mn 05 Nb 37 Ti 09 V 37   HEA  BCC_B2#1 DISORD 1.00000
Al 07 Cr 01 Mn 05 Nb 37 Ti 09 V 41   HEA  BCC_B2#1 DISORD 1.00000
Al 03 Cr 01 Mn 05 Nb 37 Ti 09 V 45   HEA  BCC_B2#1 DISORD 1.00000
Al 43 Cr 01 Mn 05 Nb 37 Ti 13 V 01 noHEA  AL8MN5 0.15418 ALTI_L10#2 0.20904 BCC_B2#1 DISORD 0.02668 BCT_D022 0.07046 SIGMA ORD 0.53964
Al 39 Cr 01 Mn 05 Nb 37 Ti 13 V 05 noHEA  AL8MN5 0.09565 ALTI_L10#2 0.22368 BCC_B2#1 DISORD 0.14448 SIGMA ORD 0.53619
Al 35 Cr 01 Mn 05 Nb 37 Ti 13 V 09 noHEA  ALTI_L10#2 0.22389 BCC_B2#1 DISORD 0.27612 SIGMA ORD 0.49999
Al 31 Cr 01 Mn 05 Nb 37 Ti 13 V 13 noHEA  ALTI3_D019 0.01725 ALTI_L10#2 0.12549 BCC_B2#1 DISORD 0.42442 SIGMA ORD 0.43284
Al 27 Cr 01 Mn 05 Nb 37 Ti 13 V 17 noHEA  ALTI3_D019 0.08049 BCC_B2#1 DISORD 0.56276 SIGMA ORD 0.35676
Al 23 Cr 01 Mn 05 Nb 37 Ti 13 V 21 noHEA  ALTI3_D019 0.02508 BCC_B2#1 DISORD 0.76077 SIGMA ORD 0.21415
Al 19 Cr 01 Mn 05 Nb 37 Ti 13 V 25 noHEA  BCC_B2#1 DISORD 0.89265 SIGMA ORD 0.10735
Al 15 Cr 01 Mn 05 Nb 37 Ti 13 V 29 noHEA  BCC_B2#1 DISORD 0.97666 SIGMA ORD 0.02334
Al 11 Cr 01 Mn 05 Nb 37 Ti 13 V 33   HEA  BCC_B2#1 DISORD 1.00000
Al 07 Cr 01 Mn 05 Nb 37 Ti 13 V 37   HEA  BCC_B2#1 DISORD 1.00000
Al 03 Cr 01 Mn 05 Nb 37 Ti 13 V 41   HEA  BCC_B2#1 DISORD 1.00000
Al 39 Cr 01 Mn 05 Nb 37 Ti 17 V 01 noHEA  AL8MN5 0.14828 ALTI_L10#2 0.26813 BCC_B2#1 DISORD 0.02914 SIGMA ORD 0.55445
Al 35 Cr 01 Mn 05 Nb 37 Ti 17 V 05 noHEA  ALTI_L10#2 0.27981 BCC_B2#1 DISORD 0.19395 C14_LAVES 0.01323 SIGMA ORD 0.51301
Al 31 Cr 01 Mn 05 Nb 37 Ti 17 V 09 noHEA  ALTI3_D019 0.11873 ALTI_L10 0.08046 BCC_B2#1 DISORD 0.33481 SIGMA ORD 0.46600
Al 27 Cr 01 Mn 05 Nb 37 Ti 17 V 13 noHEA  ALTI3_D019 0.13787 BCC_B2#1 DISORD 0.49183 SIGMA ORD 0.37029
Al 23 Cr 01 Mn 05 Nb 37 Ti 17 V 17 noHEA  ALTI3_D019 0.08114 BCC_B2#1 DISORD 0.70168 SIGMA ORD 0.21718
Al 19 Cr 01 Mn 05 Nb 37 Ti 17 V 21 noHEA  ALTI3_D019 0.02046 BCC_B2#1 DISORD 0.87337 SIGMA ORD 0.10617
Al 15 Cr 01 Mn 05 Nb 37 Ti 17 V 25 noHEA  BCC_B2#1 DISORD 0.97969 SIGMA ORD 0.02031
Al 11 Cr 01 Mn 05 Nb 37 Ti 17 V 29   HEA  BCC_B2#1 DISORD 1.00000
Al 07 Cr 01 Mn 05 Nb 37 Ti 17 V 33   HEA  BCC_B2#1 DISORD 1.00000
Al 03 Cr 01 Mn 05 Nb 37 Ti 17 V 37   HEA  BCC_B2#1 DISORD 1.00000
Al 35 Cr 01 Mn 05 Nb 37 Ti 21 V 01 noHEA  ALTI3_D019 0.05644 ALTI_L10#2 0.27503 BCC_B2#1 DISORD 0.04374 C14_LAVES 0.08113 SIGMA ORD 0.54366
Al 31 Cr 01 Mn 05 Nb 37 Ti 21 V 05 noHEA  ALTI3_D019 0.21918 ALTI_L10 0.03431 BCC_B2#1 DISORD 0.22037 C14_LAVES 0.02577 SIGMA ORD 0.50036
Al 27 Cr 01 Mn 05 Nb 37 Ti 21 V 09 noHEA  ALTI3_D019 0.19179 BCC_B2#1 DISORD 0.42366 SIGMA ORD 0.38454
Al 23 Cr 01 Mn 05 Nb 37 Ti 21 V 13 noHEA  ALTI3_D019 0.13559 BCC_B2#1 DISORD 0.64507 SIGMA ORD 0.21934
Al 19 Cr 01 Mn 05 Nb 37 Ti 21 V 17 noHEA  ALTI3_D019 0.07379 BCC_B2#1 DISORD 0.81758 SIGMA ORD 0.10863
Al 15 Cr 01 Mn 05 Nb 37 Ti 21 V 21 noHEA  BCC_B2#1 DISORD 0.98064 SIGMA ORD 0.01936
Al 11 Cr 01 Mn 05 Nb 37 Ti 21 V 25   HEA  BCC_B2#1 DISORD 1.00000
Al 07 Cr 01 Mn 05 Nb 37 Ti 21 V 29   HEA  BCC_B2#1 DISORD 1.00000
Al 03 Cr 01 Mn 05 Nb 37 Ti 21 V 33   HEA  BCC_B2#1 DISORD 1.00000
Al 31 Cr 01 Mn 05 Nb 37 Ti 25 V 01 noHEA  ALTI3_D019 0.31606 BCC_B2#1 DISORD 0.04477 C14_LAVES 0.09793 SIGMA ORD 0.54123
Al 27 Cr 01 Mn 05 Nb 37 Ti 25 V 05 noHEA  ALTI3_D019 0.25557 BCC_B2#1 DISORD 0.31571 C14_LAVES#2 0.02189 SIGMA ORD 0.40683
Al 23 Cr 01 Mn 05 Nb 37 Ti 25 V 09 noHEA  ALTI3_D019 0.18845 BCC_B2#1 DISORD 0.59031 SIGMA ORD 0.22124
Al 19 Cr 01 Mn 05 Nb 37 Ti 25 V 13 noHEA  ALTI3_D019 0.12569 BCC_B2#1 DISORD 0.76396 SIGMA ORD 0.11035
Al 15 Cr 01 Mn 05 Nb 37 Ti 25 V 17 noHEA  ALTI3_D019 0.03202 BCC_B2#1 DISORD 0.94476 SIGMA ORD 0.02322
Al 11 Cr 01 Mn 05 Nb 37 Ti 25 V 21   HEA  BCC_B2#1 DISORD 1.00000
Al 07 Cr 01 Mn 05 Nb 37 Ti 25 V 25   HEA  BCC_B2#1 DISORD 1.00000
Al 03 Cr 01 Mn 05 Nb 37 Ti 25 V 29   HEA  BCC_B2#1 DISORD 1.00000
Al 27 Cr 01 Mn 05 Nb 37 Ti 29 V 01 noHEA  ALTI3_D019 0.37378 BCC_B2#1 DISORD 0.08921 C14_LAVES 0.06421 SIGMA ORD 0.47281
Al 23 Cr 01 Mn 05 Nb 37 Ti 29 V 05 noHEA  ALTI3_D019 0.28051 BCC_B2#1 DISORD 0.45431 C14_LAVES 0.02944 SIGMA ORD 0.23575
Al 19 Cr 01 Mn 05 Nb 37 Ti 29 V 09 noHEA  ALTI3_D019 0.18787 BCC_B2#1 DISORD 0.69261 C14_LAVES 0.00776 SIGMA ORD 0.11176
Al 15 Cr 01 Mn 05 Nb 37 Ti 29 V 13 noHEA  ALTI3_D019 0.07446 BCC_B2#1 DISORD 0.89705 SIGMA ORD 0.02849
Al 11 Cr 01 Mn 05 Nb 37 Ti 29 V 17   HEA  BCC_B2#1 DISORD 1.00000
Al 07 Cr 01 Mn 05 Nb 37 Ti 29 V 21   HEA  BCC_B2#1 DISORD 1.00000
Al 03 Cr 01 Mn 05 Nb 37 Ti 29 V 25   HEA  BCC_B2#1 DISORD 1.00000
Al 23 Cr 01 Mn 05 Nb 37 Ti 33 V 01 noHEA  ALTI3_D019 0.41440 BCC_B2#1 DISORD 0.13232 C14_LAVES 0.06504 CR3SI_A15 0.18854 SIGMA ORD 0.19970
Al 19 Cr 01 Mn 05 Nb 37 Ti 33 V 05 noHEA  ALTI3_D019 0.28589 BCC_B2#1 DISORD 0.56379 C14_LAVES 0.03677 SIGMA ORD 0.11355
Al 15 Cr 01 Mn 05 Nb 37 Ti 33 V 09 noHEA  ALTI3_D019 0.13448 BCC_B2#1 DISORD 0.82309 C14_LAVES 0.01145 SIGMA ORD 0.03097
Al 11 Cr 01 Mn 05 Nb 37 Ti 33 V 13   HEA  BCC_B2#1 DISORD 1.00000
Al 07 Cr 01 Mn 05 Nb 37 Ti 33 V 17   HEA  BCC_B2#1 DISORD 1.00000
Al 03 Cr 01 Mn 05 Nb 37 Ti 33 V 21   HEA  BCC_B2#1 DISORD 1.00000
Al 19 Cr 01 Mn 05 Nb 37 Ti 37 V 01 noHEA  ALTI3_D019 0.38330 BCC_B2#1 DISORD 0.42769 C14_LAVES 0.05909 CR3SI_A15 0.01819 SIGMA ORD 0.11172
Al 15 Cr 01 Mn 05 Nb 37 Ti 37 V 05 noHEA  ALTI3_D019 0.22917 BCC_B2#1 DISORD 0.70535 C14_LAVES 0.03907 SIGMA ORD 0.02642
Al 11 Cr 01 Mn 05 Nb 37 Ti 37 V 09   HEA  BCC_B2#1 DISORD 1.00000
Al 07 Cr 01 Mn 05 Nb 37 Ti 37 V 13   HEA  BCC_B2#1 DISORD 1.00000
Al 03 Cr 01 Mn 05 Nb 37 Ti 37 V 17   HEA  BCC_B2#1 DISORD 1.00000
Al 15 Cr 01 Mn 05 Nb 37 Ti 41 V 01 noHEA  ALTI3_D019 0.32847 BCC_B2#1 DISORD 0.59006 C14_LAVES 0.06211 SIGMA ORD 0.01936
Al 11 Cr 01 Mn 05 Nb 37 Ti 41 V 05 noHEA  BCC_B2#1 DISORD 0.99761 C14_LAVES 0.00239
Al 07 Cr 01 Mn 05 Nb 37 Ti 41 V 09   HEA  BCC_B2#1 DISORD 1.00000
Al 03 Cr 01 Mn 05 Nb 37 Ti 41 V 13   HEA  BCC_B2#1 DISORD 1.00000
Al 11 Cr 01 Mn 05 Nb 37 Ti 45 V 01 noHEA  ALTI3_D019 0.05494 BCC_B2#1 DISORD 0.92258 C14_LAVES 0.02249
Al 07 Cr 01 Mn 05 Nb 37 Ti 45 V 05 noHEA  BCC_B2#1 DISORD 0.99277 C14_LAVES 0.00723
Al 03 Cr 01 Mn 05 Nb 37 Ti 45 V 09   HEA  BCC_B2#1 DISORD 1.00000
Al 07 Cr 01 Mn 05 Nb 37 Ti 49 V 01 noHEA  BCC_B2#1 DISORD 0.98406 C14_LAVES 0.01594
Al 03 Cr 01 Mn 05 Nb 37 Ti 49 V 05 noHEA  BCC_B2#1 DISORD 0.99221 C14_LAVES 0.00779
Al 47 Cr 01 Mn 05 Nb 41 Ti 01 V 05 noHEA  AL8MN5 0.04020 BCC_B2#1 DISORD 0.16942 BCT_D022 0.29998 SIGMA ORD 0.49040
Al 43 Cr 01 Mn 05 Nb 41 Ti 01 V 09 noHEA  AL8MN5 0.01492 BCC_B2#1 DISORD 0.27621 BCT_D022 0.20150 SIGMA ORD 0.50737
Al 39 Cr 01 Mn 05 Nb 41 Ti 01 V 13 noHEA  ALTI_L10#2 0.00153 BCC_B2#1 DISORD 0.37927 BCT_D022 0.09876 SIGMA ORD 0.52044
Al 35 Cr 01 Mn 05 Nb 41 Ti 01 V 17 noHEA  ALTI_L10#2 0.00272 BCC_B2#1 DISORD 0.46746 SIGMA ORD 0.52982
Al 31 Cr 01 Mn 05 Nb 41 Ti 01 V 21 noHEA  BCC_B2#1 DISORD 0.49733 SIGMA ORD 0.50267
Al 27 Cr 01 Mn 05 Nb 41 Ti 01 V 25 noHEA  BCC_B2#1 DISORD 0.57521 SIGMA ORD 0.42479
Al 23 Cr 01 Mn 05 Nb 41 Ti 01 V 29 noHEA  BCC_B2#1 DISORD 0.72010 SIGMA ORD 0.27990
Al 19 Cr 01 Mn 05 Nb 41 Ti 01 V 33 noHEA  BCC_B2#1 DISORD 0.84616 SIGMA ORD 0.15384
Al 15 Cr 01 Mn 05 Nb 41 Ti 01 V 37 noHEA  BCC_B2#1 DISORD 0.93427 SIGMA ORD 0.06573
Al 11 Cr 01 Mn 05 Nb 41 Ti 01 V 41   HEA  BCC_B2#1 DISORD 1.00000
Al 07 Cr 01 Mn 05 Nb 41 Ti 01 V 45   HEA  BCC_B2#1 DISORD 1.00000
Al 03 Cr 01 Mn 05 Nb 41 Ti 01 V 49   HEA  BCC_B2#1 DISORD 1.00000
Al 47 Cr 01 Mn 05 Nb 41 Ti 05 V 01 noHEA  AL8MN5 0.15999 ALTI_L10#2 0.01481 BCC_B2#1 DISORD 0.01859 BCT_D022 0.27338 SIGMA ORD 0.53323
Al 43 Cr 01 Mn 05 Nb 41 Ti 05 V 05 noHEA  AL8MN5 0.10084 ALTI_L10#2 0.04580 BCC_B2#1 DISORD 0.14340 BCT_D022 0.16420 SIGMA ORD 0.54576
Al 39 Cr 01 Mn 05 Nb 41 Ti 05 V 09 noHEA  AL8MN5 0.04174 ALTI_L10#2 0.07677 BCC_B2#1 DISORD 0.26839 BCT_D022 0.05509 SIGMA ORD 0.55800
Al 35 Cr 01 Mn 05 Nb 41 Ti 05 V 13 noHEA  ALTI_L10#2 0.08479 BCC_B2#1 DISORD 0.36451 SIGMA ORD 0.55070
Al 31 Cr 01 Mn 05 Nb 41 Ti 05 V 17 noHEA  ALTI_L10#2 0.03910 BCC_B2#1 DISORD 0.45687 SIGMA ORD 0.50403
Al 27 Cr 01 Mn 05 Nb 41 Ti 05 V 21 noHEA  BCC_B2#1 DISORD 0.58937 SIGMA ORD 0.41063
Al 23 Cr 01 Mn 05 Nb 41 Ti 05 V 25 noHEA  BCC_B2#1 DISORD 0.73520 SIGMA ORD 0.26480
Al 19 Cr 01 Mn 05 Nb 41 Ti 05 V 29 noHEA  BCC_B2#1 DISORD 0.85608 SIGMA ORD 0.14392
Al 15 Cr 01 Mn 05 Nb 41 Ti 05 V 33 noHEA  BCC_B2#1 DISORD 0.94196 SIGMA ORD 0.05804
Al 11 Cr 01 Mn 05 Nb 41 Ti 05 V 37   HEA  BCC_B2#1 DISORD 1.00000
Al 07 Cr 01 Mn 05 Nb 41 Ti 05 V 41   HEA  BCC_B2#1 DISORD 1.00000
Al 03 Cr 01 Mn 05 Nb 41 Ti 05 V 45   HEA  BCC_B2#1 DISORD 1.00000
Al 43 Cr 01 Mn 05 Nb 41 Ti 09 V 01 noHEA  AL8MN5 0.15611 ALTI_L10#2 0.11467 BCC_B2#1 DISORD 0.02465 BCT_D022 0.12087 SIGMA ORD 0.58370
Al 39 Cr 01 Mn 05 Nb 41 Ti 09 V 05 noHEA  AL8MN5 0.09699 ALTI_L10#2 0.14563 BCC_B2#1 DISORD 0.14958 BCT_D022 0.01174 SIGMA ORD 0.59605
Al 35 Cr 01 Mn 05 Nb 41 Ti 09 V 09 noHEA  AL8MN5 0.01968 ALTI_L10#2 0.14859 BCC_B2#1 DISORD 0.26484 SIGMA ORD 0.56689
Al 31 Cr 01 Mn 05 Nb 41 Ti 09 V 13 noHEA  ALTI_L10#2 0.09025 BCC_B2#1 DISORD 0.40362 SIGMA ORD 0.50613
Al 27 Cr 01 Mn 05 Nb 41 Ti 09 V 17 noHEA  ALTI3_D019 0.01911 BCC_B2#1 DISORD 0.57168 SIGMA ORD 0.40921
Al 23 Cr 01 Mn 05 Nb 41 Ti 09 V 21 noHEA  BCC_B2#1 DISORD 0.74555 SIGMA ORD 0.25445
Al 19 Cr 01 Mn 05 Nb 41 Ti 09 V 25 noHEA  BCC_B2#1 DISORD 0.86368 SIGMA ORD 0.13632
Al 15 Cr 01 Mn 05 Nb 41 Ti 09 V 29 noHEA  BCC_B2#1 DISORD 0.94799 SIGMA ORD 0.05201
Al 11 Cr 01 Mn 05 Nb 41 Ti 09 V 33   HEA  BCC_B2#1 DISORD 1.00000
Al 07 Cr 01 Mn 05 Nb 41 Ti 09 V 37   HEA  BCC_B2#1 DISORD 1.00000
Al 03 Cr 01 Mn 05 Nb 41 Ti 09 V 41   HEA  BCC_B2#1 DISORD 1.00000
Al 39 Cr 01 Mn 05 Nb 41 Ti 13 V 01 noHEA  AL8MN5 0.15450 ALTI_L10#2 0.19813 BCC_B2#1 DISORD 0.02833 SIGMA ORD 0.61904
Al 35 Cr 01 Mn 05 Nb 41 Ti 13 V 05 noHEA  AL8MN5 0.04119 ALTI_L10#2 0.20151 BCC_B2#1 DISORD 0.17730 SIGMA ORD 0.58000
Al 31 Cr 01 Mn 05 Nb 41 Ti 13 V 09 noHEA  ALTI3_D019 0.05385 ALTI_L10 0.08417 BCC_B2#1 DISORD 0.33788 SIGMA ORD 0.52409
Al 27 Cr 01 Mn 05 Nb 41 Ti 13 V 13 noHEA  ALTI3_D019 0.07629 BCC_B2#1 DISORD 0.50256 SIGMA ORD 0.42114
Al 23 Cr 01 Mn 05 Nb 41 Ti 13 V 17 noHEA  ALTI3_D019 0.01996 BCC_B2#1 DISORD 0.72941 SIGMA ORD 0.25063
Al 19 Cr 01 Mn 05 Nb 41 Ti 13 V 21 noHEA  BCC_B2#1 DISORD 0.86894 SIGMA ORD 0.13106
Al 15 Cr 01 Mn 05 Nb 41 Ti 13 V 25 noHEA  BCC_B2#1 DISORD 0.95223 SIGMA ORD 0.04777
Al 11 Cr 01 Mn 05 Nb 41 Ti 13 V 29   HEA  BCC_B2#1 DISORD 1.00000
Al 07 Cr 01 Mn 05 Nb 41 Ti 13 V 33   HEA  BCC_B2#1 DISORD 1.00000
Al 03 Cr 01 Mn 05 Nb 41 Ti 13 V 37   HEA  BCC_B2#1 DISORD 1.00000
Al 35 Cr 01 Mn 05 Nb 41 Ti 17 V 01 noHEA  ALTI_L10#2 0.26941 BCC_B2#1 DISORD 0.04225 C14_LAVES 0.08390 SIGMA ORD 0.60444
Al 31 Cr 01 Mn 05 Nb 41 Ti 17 V 05 noHEA  ALTI3_D019 0.15538 ALTI_L10#2 0.03675 BCC_B2#1 DISORD 0.22186 C14_LAVES 0.02647 SIGMA ORD 0.55954
Al 27 Cr 01 Mn 05 Nb 41 Ti 17 V 09 noHEA  ALTI3_D019 0.12990 BCC_B2#1 DISORD 0.43649 SIGMA ORD 0.43361
Al 23 Cr 01 Mn 05 Nb 41 Ti 17 V 13 noHEA  ALTI3_D019 0.07467 BCC_B2#1 DISORD 0.67411 SIGMA ORD 0.25122
Al 19 Cr 01 Mn 05 Nb 41 Ti 17 V 17 noHEA  ALTI3_D019 0.01624 BCC_B2#1 DISORD 0.85491 SIGMA ORD 0.12885
Al 15 Cr 01 Mn 05 Nb 41 Ti 17 V 21 noHEA  BCC_B2#1 DISORD 0.95461 SIGMA ORD 0.04539
Al 11 Cr 01 Mn 05 Nb 41 Ti 17 V 25   HEA  BCC_B2#1 DISORD 1.00000
Al 07 Cr 01 Mn 05 Nb 41 Ti 17 V 29   HEA  BCC_B2#1 DISORD 1.00000
Al 03 Cr 01 Mn 05 Nb 41 Ti 17 V 33   HEA  BCC_B2#1 DISORD 1.00000
Al 31 Cr 01 Mn 05 Nb 41 Ti 21 V 01 noHEA  ALTI3_D019 0.25473 BCC_B2#1 DISORD 0.04502 C14_LAVES 0.09888 SIGMA ORD 0.60137
Al 27 Cr 01 Mn 05 Nb 41 Ti 21 V 05 noHEA  ALTI3_D019 0.19911 BCC_B2#1 DISORD 0.32393 C14_LAVES#1 0.01215 C14_LAVES#2 0.00772 SIGMA ORD 0.45710
Al 23 Cr 01 Mn 05 Nb 41 Ti 21 V 09 noHEA  ALTI3_D019 0.12797 BCC_B2#1 DISORD 0.62015 SIGMA ORD 0.25187
Al 19 Cr 01 Mn 05 Nb 41 Ti 21 V 13 noHEA  ALTI3_D019 0.06918 BCC_B2#1 DISORD 0.80208 SIGMA ORD 0.12875
Al 15 Cr 01 Mn 05 Nb 41 Ti 21 V 17 noHEA  BCC_B2#1 DISORD 0.95509 SIGMA ORD 0.04491
Al 11 Cr 01 Mn 05 Nb 41 Ti 21 V 21   HEA  BCC_B2#1 DISORD 1.00000
Al 07 Cr 01 Mn 05 Nb 41 Ti 21 V 25   HEA  BCC_B2#1 DISORD 1.00000
Al 03 Cr 01 Mn 05 Nb 41 Ti 21 V 29   HEA  BCC_B2#1 DISORD 1.00000
Al 27 Cr 01 Mn 05 Nb 41 Ti 25 V 01 noHEA  ALTI3_D019 0.31377 BCC_B2#1 DISORD 0.09868 C14_LAVES 0.06473 SIGMA ORD 0.52282
Al 23 Cr 01 Mn 05 Nb 41 Ti 25 V 05 noHEA  ALTI3_D019 0.21945 BCC_B2#1 DISORD 0.48423 C14_LAVES 0.02859 SIGMA ORD 0.26773
Al 19 Cr 01 Mn 05 Nb 41 Ti 25 V 09 noHEA  ALTI3_D019 0.13037 BCC_B2#1 DISORD 0.73462 C14_LAVES 0.00626 SIGMA ORD 0.12875
Al 15 Cr 01 Mn 05 Nb 41 Ti 25 V 13 noHEA  ALTI3_D019 0.02872 BCC_B2#1 DISORD 0.92369 SIGMA ORD 0.04759
Al 11 Cr 01 Mn 05 Nb 41 Ti 25 V 17   HEA  BCC_B2#1 DISORD 1.00000
Al 07 Cr 01 Mn 05 Nb 41 Ti 25 V 21   HEA  BCC_B2#1 DISORD 1.00000
Al 03 Cr 01 Mn 05 Nb 41 Ti 25 V 25   HEA  BCC_B2#1 DISORD 1.00000
Al 23 Cr 01 Mn 05 Nb 41 Ti 29 V 01 noHEA  ALTI3_D019 0.36139 BCC_B2#1 DISORD 0.12650 C14_LAVES 0.06537 CR3SI_A15 0.22947 SIGMA ORD 0.21728
Al 19 Cr 01 Mn 05 Nb 41 Ti 29 V 05 noHEA  ALTI3_D019 0.22787 BCC_B2#1 DISORD 0.60648 C14_LAVES 0.03472 SIGMA ORD 0.13092
Al 15 Cr 01 Mn 05 Nb 41 Ti 29 V 09 noHEA  ALTI3_D019 0.09320 BCC_B2#1 DISORD 0.84575 C14_LAVES 0.01206 SIGMA ORD 0.04899
Al 11 Cr 01 Mn 05 Nb 41 Ti 29 V 13   HEA  BCC_B2#1 DISORD 1.00000
Al 07 Cr 01 Mn 05 Nb 41 Ti 29 V 17   HEA  BCC_B2#1 DISORD 1.00000
Al 03 Cr 01 Mn 05 Nb 41 Ti 29 V 21   HEA  BCC_B2#1 DISORD 1.00000
Al 19 Cr 01 Mn 05 Nb 41 Ti 33 V 01 noHEA  ALTI3_D019 0.34203 BCC_B2#1 DISORD 0.37916 C14_LAVES 0.06089 CR3SI_A15 0.11167 SIGMA ORD 0.10625
Al 15 Cr 01 Mn 05 Nb 41 Ti 33 V 05 noHEA  ALTI3_D019 0.18836 BCC_B2#1 DISORD 0.72799 C14_LAVES 0.03827 SIGMA ORD 0.04538
Al 11 Cr 01 Mn 05 Nb 41 Ti 33 V 09 noHEA  BCC_B2#1 DISORD 0.99373 C14_LAVES 0.00627
Al 07 Cr 01 Mn 05 Nb 41 Ti 33 V 13 noHEA  BCC_B2#1 DISORD 0.99546 C14_LAVES 0.00454
Al 03 Cr 01 Mn 05 Nb 41 Ti 33 V 17   HEA  BCC_B2#1 DISORD 1.00000
Al 15 Cr 01 Mn 05 Nb 41 Ti 37 V 01 noHEA  ALTI3_D019 0.28561 BCC_B2#1 DISORD 0.61462 C14_LAVES 0.05955 SIGMA ORD 0.04022
Al 11 Cr 01 Mn 05 Nb 41 Ti 37 V 05 noHEA  BCC_B2#1 DISORD 0.98603 C14_LAVES 0.01397
Al 07 Cr 01 Mn 05 Nb 41 Ti 37 V 09 noHEA  BCC_B2#1 DISORD 0.98868 C14_LAVES 0.01132
Al 03 Cr 01 Mn 05 Nb 41 Ti 37 V 13 noHEA  BCC_B2#1 DISORD 0.99542 C14_LAVES 0.00458
Al 11 Cr 01 Mn 05 Nb 41 Ti 41 V 01 noHEA  ALTI3_D019 0.06193 BCC_B2#1 DISORD 0.90459 C14_LAVES 0.03347
Al 07 Cr 01 Mn 05 Nb 41 Ti 41 V 05 noHEA  BCC_B2#1 DISORD 0.98151 C14_LAVES 0.01849
Al 03 Cr 01 Mn 05 Nb 41 Ti 41 V 09 noHEA  BCC_B2#1 DISORD 0.98863 C14_LAVES 0.01137
Al 07 Cr 01 Mn 05 Nb 41 Ti 45 V 01 noHEA  BCC_B2#1 DISORD 0.97401 C14_LAVES 0.02599
Al 03 Cr 01 Mn 05 Nb 41 Ti 45 V 05 noHEA  BCC_B2#1 DISORD 0.98145 C14_LAVES 0.01855
Al 03 Cr 01 Mn 05 Nb 41 Ti 49 V 01 noHEA  BCC_B2#1 DISORD 0.16516 BCC_B2#2 DISORD 0.81079 C14_LAVES 0.02405
Al 47 Cr 01 Mn 05 Nb 45 Ti 01 V 01 noHEA  AL8MN5 0.09255 BCC_B2#1 DISORD 0.04050 BCT_D022 0.29442 SIGMA ORD 0.57253
Al 43 Cr 01 Mn 05 Nb 45 Ti 01 V 05 noHEA  AL8MN5 0.04194 BCC_B2#1 DISORD 0.17062 BCT_D022 0.20075 SIGMA ORD 0.58669
Al 39 Cr 01 Mn 05 Nb 45 Ti 01 V 09 noHEA  AL8MN5 0.01928 BCC_B2#1 DISORD 0.27728 BCT_D022 0.10131 SIGMA ORD 0.60214
Al 35 Cr 01 Mn 05 Nb 45 Ti 01 V 13 noHEA  ALTI_L10 0.00553 BCC_B2#1 DISORD 0.38149 SIGMA ORD 0.61299
Al 31 Cr 01 Mn 05 Nb 45 Ti 01 V 17 noHEA  BCC_B2#1 DISORD 0.41712 SIGMA ORD 0.58288
Al 27 Cr 01 Mn 05 Nb 45 Ti 01 V 21 noHEA  BCC_B2#1 DISORD 0.51076 SIGMA ORD 0.48924
Al 23 Cr 01 Mn 05 Nb 45 Ti 01 V 25 noHEA  BCC_B2#1 DISORD 0.68546 SIGMA ORD 0.31454
Al 19 Cr 01 Mn 05 Nb 45 Ti 01 V 29 noHEA  BCC_B2#1 DISORD 0.82849 SIGMA ORD 0.17151
Al 15 Cr 01 Mn 05 Nb 45 Ti 01 V 33 noHEA  BCC_B2#1 DISORD 0.91725 SIGMA ORD 0.08275
Al 11 Cr 01 Mn 05 Nb 45 Ti 01 V 37   HEA  BCC_B2#1 DISORD 1.00000
Al 07 Cr 01 Mn 05 Nb 45 Ti 01 V 41   HEA  BCC_B2#1 DISORD 1.00000
Al 03 Cr 01 Mn 05 Nb 45 Ti 01 V 45   HEA  BCC_B2#1 DISORD 1.00000
Al 43 Cr 01 Mn 05 Nb 45 Ti 05 V 01 noHEA  AL8MN5 0.15802 ALTI_L10#2 0.02034 BCC_B2#1 DISORD 0.02262 BCT_D022 0.17120 SIGMA ORD 0.62782
Al 39 Cr 01 Mn 05 Nb 45 Ti 05 V 05 noHEA  AL8MN5 0.09893 ALTI_L10#2 0.05130 BCC_B2#1 DISORD 0.14766 BCT_D022 0.06209 SIGMA ORD 0.64003
Al 35 Cr 01 Mn 05 Nb 45 Ti 05 V 09 noHEA  AL8MN5 0.03859 ALTI_L10#2 0.06885 BCC_B2#1 DISORD 0.25997 SIGMA ORD 0.63259
Al 31 Cr 01 Mn 05 Nb 45 Ti 05 V 13 noHEA  ALTI_L10#2 0.03640 BCC_B2#1 DISORD 0.37953 SIGMA ORD 0.58406
Al 27 Cr 01 Mn 05 Nb 45 Ti 05 V 17 noHEA  BCC_B2#1 DISORD 0.52486 SIGMA ORD 0.47514
Al 23 Cr 01 Mn 05 Nb 45 Ti 05 V 21 noHEA  BCC_B2#1 DISORD 0.70032 SIGMA ORD 0.29968
Al 19 Cr 01 Mn 05 Nb 45 Ti 05 V 25 noHEA  BCC_B2#1 DISORD 0.83784 SIGMA ORD 0.16216
Al 15 Cr 01 Mn 05 Nb 45 Ti 05 V 29 noHEA  BCC_B2#1 DISORD 0.92387 SIGMA ORD 0.07613
Al 11 Cr 01 Mn 05 Nb 45 Ti 05 V 33   HEA  BCC_B2#1 DISORD 1.00000
Al 07 Cr 01 Mn 05 Nb 45 Ti 05 V 37   HEA  BCC_B2#1 DISORD 1.00000
Al 03 Cr 01 Mn 05 Nb 45 Ti 05 V 41   HEA  BCC_B2#1 DISORD 1.00000
Al 39 Cr 01 Mn 05 Nb 45 Ti 09 V 01 noHEA  AL8MN5 0.15414 ALTI_L10#2 0.12016 BCC_B2#1 DISORD 0.02868 BCT_D022 0.01868 SIGMA ORD 0.67833
Al 35 Cr 01 Mn 05 Nb 45 Ti 09 V 05 noHEA  AL8MN5 0.07864 ALTI_L10#2 0.11992 BCC_B2#1 DISORD 0.15350 SIGMA ORD 0.64794
Al 31 Cr 01 Mn 05 Nb 45 Ti 09 V 09 noHEA  ALTI_L10 0.07927 BCC_B2#1 DISORD 0.33472 SIGMA ORD 0.58600
Al 27 Cr 01 Mn 05 Nb 45 Ti 09 V 13 noHEA  ALTI3_D019 0.01477 BCC_B2#1 DISORD 0.51232 SIGMA ORD 0.47291
Al 23 Cr 01 Mn 05 Nb 45 Ti 09 V 17 noHEA  BCC_B2#1 DISORD 0.71023 SIGMA ORD 0.28977
Al 19 Cr 01 Mn 05 Nb 45 Ti 09 V 21 noHEA  BCC_B2#1 DISORD 0.84499 SIGMA ORD 0.15501
Al 15 Cr 01 Mn 05 Nb 45 Ti 09 V 25 noHEA  BCC_B2#1 DISORD 0.92902 SIGMA ORD 0.07098
Al 11 Cr 01 Mn 05 Nb 45 Ti 09 V 29   HEA  BCC_B2#1 DISORD 1.00000
Al 07 Cr 01 Mn 05 Nb 45 Ti 09 V 33   HEA  BCC_B2#1 DISORD 1.00000
Al 03 Cr 01 Mn 05 Nb 45 Ti 09 V 37   HEA  BCC_B2#1 DISORD 1.00000
Al 35 Cr 01 Mn 05 Nb 45 Ti 13 V 01 noHEA  AL8MN5 0.04188 ALTI_L10#2 0.18575 BCC_B2#1 DISORD 0.03751 C14_LAVES 0.06689 SIGMA ORD 0.66797
Al 31 Cr 01 Mn 05 Nb 45 Ti 13 V 05 noHEA  ALTI3_D019 0.09176 ALTI_L10#2 0.03899 BCC_B2#1 DISORD 0.22304 C14_LAVES 0.02722 SIGMA ORD 0.61898
Al 27 Cr 01 Mn 05 Nb 45 Ti 13 V 09 noHEA  ALTI3_D019 0.06808 BCC_B2#1 DISORD 0.44872 SIGMA ORD 0.48320
Al 23 Cr 01 Mn 05 Nb 45 Ti 13 V 13 noHEA  ALTI3_D019 0.01370 BCC_B2#1 DISORD 0.70072 SIGMA ORD 0.28558
Al 19 Cr 01 Mn 05 Nb 45 Ti 13 V 17 noHEA  BCC_B2#1 DISORD 0.84988 SIGMA ORD 0.15012
Al 15 Cr 01 Mn 05 Nb 45 Ti 13 V 21 noHEA  BCC_B2#1 DISORD 0.93259 SIGMA ORD 0.06741
Al 11 Cr 01 Mn 05 Nb 45 Ti 13 V 25   HEA  BCC_B2#1 DISORD 1.00000
Al 07 Cr 01 Mn 05 Nb 45 Ti 13 V 29   HEA  BCC_B2#1 DISORD 1.00000
Al 03 Cr 01 Mn 05 Nb 45 Ti 13 V 33   HEA  BCC_B2#1 DISORD 1.00000
Al 31 Cr 01 Mn 05 Nb 45 Ti 17 V 01 noHEA  ALTI3_D019 0.19340 BCC_B2#1 DISORD 0.04522 C14_LAVES 0.09982 SIGMA ORD 0.66156
Al 27 Cr 01 Mn 05 Nb 45 Ti 17 V 05 noHEA  ALTI3_D019 0.14110 BCC_B2#1 DISORD 0.33236 C14_LAVES 0.01940 SIGMA ORD 0.50713
Al 23 Cr 01 Mn 05 Nb 45 Ti 17 V 09 noHEA  ALTI3_D019 0.06738 BCC_B2#1 DISORD 0.64757 SIGMA ORD 0.28504
Al 19 Cr 01 Mn 05 Nb 45 Ti 17 V 13 noHEA  ALTI3_D019 0.01177 BCC_B2#1 DISORD 0.84079 SIGMA ORD 0.14744
Al 15 Cr 01 Mn 05 Nb 45 Ti 17 V 17 noHEA  BCC_B2#1 DISORD 0.93450 SIGMA ORD 0.06550
Al 11 Cr 01 Mn 05 Nb 45 Ti 17 V 21   HEA  BCC_B2#1 DISORD 1.00000
Al 07 Cr 01 Mn 05 Nb 45 Ti 17 V 25 noHEA  BCC_B2#1 DISORD 0.99864 C14_LAVES 0.00136
Al 03 Cr 01 Mn 05 Nb 45 Ti 17 V 29   HEA  BCC_B2#1 DISORD 1.00000
Al 27 Cr 01 Mn 05 Nb 45 Ti 21 V 01 noHEA  ALTI3_D019 0.25442 BCC_B2#1 DISORD 0.10681 C14_LAVES 0.06518 CR3SI_A15 0.00436 SIGMA ORD 0.56924
Al 23 Cr 01 Mn 05 Nb 45 Ti 21 V 05 noHEA  ALTI3_D019 0.15836 BCC_B2#1 DISORD 0.51179 C14_LAVES 0.02787 SIGMA ORD 0.30199
Al 19 Cr 01 Mn 05 Nb 45 Ti 21 V 09 noHEA  ALTI3_D019 0.07133 BCC_B2#1 DISORD 0.77812 C14_LAVES 0.00443 SIGMA ORD 0.14612
Al 15 Cr 01 Mn 05 Nb 45 Ti 21 V 13 noHEA  BCC_B2#1 DISORD 0.93472 SIGMA ORD 0.06528
Al 11 Cr 01 Mn 05 Nb 45 Ti 21 V 17 noHEA  BCC_B2#1 DISORD 0.99457 C14_LAVES 0.00543
Al 07 Cr 01 Mn 05 Nb 45 Ti 21 V 21 noHEA  BCC_B2#1 DISORD 0.99394 C14_LAVES 0.00606
Al 03 Cr 01 Mn 05 Nb 45 Ti 21 V 25 noHEA  BCC_B2#1 DISORD 0.99806 C14_LAVES 0.00194
Al 23 Cr 01 Mn 05 Nb 45 Ti 25 V 01 noHEA  ALTI3_D019 0.30768 BCC_B2#1 DISORD 0.12196 C14_LAVES 0.06571 CR3SI_A15 0.26729 SIGMA ORD 0.23736
Al 19 Cr 01 Mn 05 Nb 45 Ti 25 V 05 noHEA  ALTI3_D019 0.16849 BCC_B2#1 DISORD 0.64995 C14_LAVES 0.03259 SIGMA ORD 0.14897
Al 15 Cr 01 Mn 05 Nb 45 Ti 25 V 09 noHEA  ALTI3_D019 0.04778 BCC_B2#1 DISORD 0.87498 C14_LAVES 0.01190 SIGMA ORD 0.06535
Al 11 Cr 01 Mn 05 Nb 45 Ti 25 V 13 noHEA  BCC_B2#1 DISORD 0.98861 C14_LAVES 0.01139
Al 07 Cr 01 Mn 05 Nb 45 Ti 25 V 17 noHEA  BCC_B2#1 DISORD 0.98884 C14_LAVES 0.01115
Al 03 Cr 01 Mn 05 Nb 45 Ti 25 V 21 noHEA  BCC_B2#1 DISORD 0.99354 C14_LAVES 0.00646
Al 19 Cr 01 Mn 05 Nb 45 Ti 29 V 01 noHEA  ALTI3_D019 0.29974 BCC_B2#1 DISORD 0.33456 C14_LAVES 0.06252 CR3SI_A15 0.20060 SIGMA ORD 0.10258
Al 15 Cr 01 Mn 05 Nb 45 Ti 29 V 05 noHEA  ALTI3_D019 0.14299 BCC_B2#1 DISORD 0.75752 C14_LAVES 0.03699 SIGMA ORD 0.06250
Al 11 Cr 01 Mn 05 Nb 45 Ti 29 V 09 noHEA  BCC_B2#1 DISORD 0.98227 C14_LAVES 0.01773
Al 07 Cr 01 Mn 05 Nb 45 Ti 29 V 13 noHEA  BCC_B2#1 DISORD 0.98336 C14_LAVES 0.01664
Al 03 Cr 01 Mn 05 Nb 45 Ti 29 V 17 noHEA  BCC_B2#1 DISORD 0.98859 C14_LAVES 0.01141
Al 15 Cr 01 Mn 05 Nb 45 Ti 33 V 01 noHEA  ALTI3_D019 0.23857 BCC_B2#1 DISORD 0.64566 C14_LAVES 0.05702 SIGMA ORD 0.05874
Al 11 Cr 01 Mn 05 Nb 45 Ti 33 V 05 noHEA  BCC_B2#1 DISORD 0.97562 C14_LAVES 0.02438
Al 07 Cr 01 Mn 05 Nb 45 Ti 33 V 09 noHEA  BCC_B2#1 DISORD 0.97753 C14_LAVES 0.02247
Al 03 Cr 01 Mn 05 Nb 45 Ti 33 V 13 noHEA  BCC_B2#1 DISORD 0.98323 C14_LAVES 0.01677
Al 11 Cr 01 Mn 05 Nb 45 Ti 37 V 01 noHEA  ALTI3_D019 0.06718 BCC_B2#1 DISORD 0.88997 C14_LAVES 0.04285
Al 07 Cr 01 Mn 05 Nb 45 Ti 37 V 05 noHEA  BCC_B2#1 DISORD 0.97139 C14_LAVES 0.02861
Al 03 Cr 01 Mn 05 Nb 45 Ti 37 V 09 noHEA  BCC_B2#1 DISORD 0.97750 C14_LAVES 0.02250
Al 07 Cr 01 Mn 05 Nb 45 Ti 41 V 01 noHEA  BCC_B2#1 DISORD 0.96497 C14_LAVES 0.03503
Al 03 Cr 01 Mn 05 Nb 45 Ti 41 V 05 noHEA  BCC_B2#1 DISORD 0.97144 C14_LAVES 0.02856
Al 03 Cr 01 Mn 05 Nb 45 Ti 45 V 01 noHEA  BCC_B2#1 DISORD 0.31024 BCC_B2#2 DISORD 0.65748 C14_LAVES 0.03228
Al 43 Cr 01 Mn 05 Nb 49 Ti 01 V 01 noHEA  AL8MN5 0.09167 BCC_B2#1 DISORD 0.04263 BCT_D022 0.19597 SIGMA ORD 0.66972
Al 39 Cr 01 Mn 05 Nb 49 Ti 01 V 05 noHEA  AL8MN5 0.04395 BCC_B2#1 DISORD 0.17173 BCT_D022 0.10127 SIGMA ORD 0.68305
Al 35 Cr 01 Mn 05 Nb 49 Ti 01 V 09 noHEA  AL8MN5 0.02416 BCC_B2#1 DISORD 0.27829 BCT_D022 0.00077 SIGMA ORD 0.69678
Al 31 Cr 01 Mn 05 Nb 49 Ti 01 V 13 noHEA  BCC_B2#1 DISORD 0.33724 SIGMA ORD 0.66276
Al 27 Cr 01 Mn 05 Nb 49 Ti 01 V 17 noHEA  BCC_B2#1 DISORD 0.45215 SIGMA ORD 0.54785
Al 23 Cr 01 Mn 05 Nb 49 Ti 01 V 21 noHEA  BCC_B2#1 DISORD 0.65452 SIGMA ORD 0.34548
Al 19 Cr 01 Mn 05 Nb 49 Ti 01 V 25 noHEA  BCC_B2#1 DISORD 0.81322 SIGMA ORD 0.18678
Al 15 Cr 01 Mn 05 Nb 49 Ti 01 V 29 noHEA  BCC_B2#1 DISORD 0.90372 SIGMA ORD 0.09628
Al 11 Cr 01 Mn 05 Nb 49 Ti 01 V 33 noHEA  BCC_B2#1 DISORD 0.98200 SIGMA ORD 0.01800
Al 07 Cr 01 Mn 05 Nb 49 Ti 01 V 37 noHEA  BCC_B2#1 DISORD 0.99747 C14_LAVES 0.00253
Al 03 Cr 01 Mn 05 Nb 49 Ti 01 V 41 noHEA  BCC_B2#1 DISORD 0.99950 C14_LAVES 0.00050
Al 39 Cr 01 Mn 05 Nb 49 Ti 05 V 01 noHEA  AL8MN5 0.15606 ALTI_L10#2 0.02585 BCC_B2#1 DISORD 0.02665 BCT_D022 0.06893 SIGMA ORD 0.72251
Al 35 Cr 01 Mn 05 Nb 49 Ti 05 V 05 noHEA  AL8MN5 0.09821 ALTI_L10#2 0.04254 BCC_B2#1 DISORD 0.14407 SIGMA ORD 0.71518
Al 31 Cr 01 Mn 05 Nb 49 Ti 05 V 09 noHEA  ALTI_L10 0.02987 BCC_B2#1 DISORD 0.30624 SIGMA ORD 0.66389
Al 27 Cr 01 Mn 05 Nb 49 Ti 05 V 13 noHEA  BCC_B2#1 DISORD 0.46516 SIGMA ORD 0.53484
Al 23 Cr 01 Mn 05 Nb 49 Ti 05 V 17 noHEA  BCC_B2#1 DISORD 0.66816 SIGMA ORD 0.33184
Al 19 Cr 01 Mn 05 Nb 49 Ti 05 V 21 noHEA  BCC_B2#1 DISORD 0.82215 SIGMA ORD 0.17785
Al 15 Cr 01 Mn 05 Nb 49 Ti 05 V 25 noHEA  BCC_B2#1 DISORD 0.90948 SIGMA ORD 0.09052
Al 11 Cr 01 Mn 05 Nb 49 Ti 05 V 29 noHEA  BCC_B2#1 DISORD 0.98498 C14_LAVES 0.00254 SIGMA ORD 0.01248
Al 07 Cr 01 Mn 05 Nb 49 Ti 05 V 33 noHEA  BCC_B2#1 DISORD 0.99378 C14_LAVES 0.00622
Al 03 Cr 01 Mn 05 Nb 49 Ti 05 V 37 noHEA  BCC_B2#1 DISORD 0.99604 C14_LAVES 0.00396
Al 35 Cr 01 Mn 05 Nb 49 Ti 09 V 01 noHEA  AL8MN5 0.12694 ALTI_L10#2 0.09122 BCC_B2#1 DISORD 0.03754 C14_LAVES 0.01300 SIGMA ORD 0.73130
Al 31 Cr 01 Mn 05 Nb 49 Ti 09 V 05 noHEA  ALTI3_D019 0.02829 ALTI_L10#2 0.04109 BCC_B2#1 DISORD 0.22400 C14_LAVES 0.02800 SIGMA ORD 0.67862
Al 27 Cr 01 Mn 05 Nb 49 Ti 09 V 09 noHEA  ALTI3_D019 0.00631 BCC_B2#1 DISORD 0.46064 SIGMA ORD 0.53305
Al 23 Cr 01 Mn 05 Nb 49 Ti 09 V 13 noHEA  BCC_B2#1 DISORD 0.67671 SIGMA ORD 0.32329
Al 19 Cr 01 Mn 05 Nb 49 Ti 09 V 17 noHEA  BCC_B2#1 DISORD 0.82895 SIGMA ORD 0.17105
Al 15 Cr 01 Mn 05 Nb 49 Ti 09 V 21 noHEA  BCC_B2#1 DISORD 0.91395 SIGMA ORD 0.08605
Al 11 Cr 01 Mn 05 Nb 49 Ti 09 V 25 noHEA  BCC_B2#1 DISORD 0.98550 C14_LAVES 0.00716 SIGMA ORD 0.00733
Al 07 Cr 01 Mn 05 Nb 49 Ti 09 V 29 noHEA  BCC_B2#1 DISORD 0.98999 C14_LAVES 0.01001
Al 03 Cr 01 Mn 05 Nb 49 Ti 09 V 33 noHEA  BCC_B2#1 DISORD 0.99257 C14_LAVES 0.00743
Al 31 Cr 01 Mn 05 Nb 49 Ti 13 V 01 noHEA  ALTI3_D019 0.13209 BCC_B2#1 DISORD 0.04538 C14_LAVES 0.10076 SIGMA ORD 0.72177
Al 27 Cr 01 Mn 05 Nb 49 Ti 13 V 05 noHEA  ALTI3_D019 0.08104 BCC_B2#1 DISORD 0.34233 C14_LAVES 0.02057 SIGMA ORD 0.55606
Al 23 Cr 01 Mn 05 Nb 49 Ti 13 V 09 noHEA  ALTI3_D019 0.00671 BCC_B2#1 DISORD 0.67275 SIGMA ORD 0.32054
Al 19 Cr 01 Mn 05 Nb 49 Ti 13 V 13 noHEA  BCC_B2#1 DISORD 0.83349 SIGMA ORD 0.16651
Al 15 Cr 01 Mn 05 Nb 49 Ti 13 V 17 noHEA  BCC_B2#1 DISORD 0.91659 C14_LAVES 0.00047 SIGMA ORD 0.08294
Al 11 Cr 01 Mn 05 Nb 49 Ti 13 V 21 noHEA  BCC_B2#1 DISORD 0.98481 C14_LAVES 0.01214 SIGMA ORD 0.00305
Al 07 Cr 01 Mn 05 Nb 49 Ti 13 V 25 noHEA  BCC_B2#1 DISORD 0.98602 C14_LAVES 0.01398
Al 03 Cr 01 Mn 05 Nb 49 Ti 13 V 29 noHEA  BCC_B2#1 DISORD 0.98897 C14_LAVES 0.01103
Al 27 Cr 01 Mn 05 Nb 49 Ti 17 V 01 noHEA  ALTI3_D019 0.19764 BCC_B2#1 DISORD 0.10642 C14_LAVES 0.06574 CR3SI_A15 0.02487 SIGMA ORD 0.60534
Al 23 Cr 01 Mn 05 Nb 49 Ti 17 V 05 noHEA  ALTI3_D019 0.09730 BCC_B2#1 DISORD 0.53722 C14_LAVES 0.02726 SIGMA ORD 0.33822
Al 19 Cr 01 Mn 05 Nb 49 Ti 17 V 09 noHEA  ALTI3_D019 0.01113 BCC_B2#1 DISORD 0.82199 C14_LAVES 0.00240 SIGMA ORD 0.16448
Al 15 Cr 01 Mn 05 Nb 49 Ti 17 V 13 noHEA  BCC_B2#1 DISORD 0.91337 C14_LAVES 0.00568 SIGMA ORD 0.08096
Al 11 Cr 01 Mn 05 Nb 49 Ti 17 V 17 noHEA  BCC_B2#1 DISORD 0.98262 C14_LAVES 0.01738
Al 07 Cr 01 Mn 05 Nb 49 Ti 17 V 21 noHEA  BCC_B2#1 DISORD 0.98181 C14_LAVES 0.01819
Al 03 Cr 01 Mn 05 Nb 49 Ti 17 V 25 noHEA  BCC_B2#1 DISORD 0.98517 C14_LAVES 0.01483
Al 23 Cr 01 Mn 05 Nb 49 Ti 21 V 01 noHEA  ALTI3_D019 0.25334 BCC_B2#1 DISORD 0.11844 C14_LAVES 0.06608 CR3SI_A15 0.30220 SIGMA ORD 0.25994
Al 19 Cr 01 Mn 05 Nb 49 Ti 21 V 05 noHEA  ALTI3_D019 0.10813 BCC_B2#1 DISORD 0.69312 C14_LAVES 0.03043 SIGMA ORD 0.16831
Al 15 Cr 01 Mn 05 Nb 49 Ti 21 V 09 noHEA  BCC_B2#1 DISORD 0.90826 C14_LAVES 0.01137 SIGMA ORD 0.08037
Al 11 Cr 01 Mn 05 Nb 49 Ti 21 V 13 noHEA  BCC_B2#1 DISORD 0.97746 C14_LAVES 0.02254
Al 07 Cr 01 Mn 05 Nb 49 Ti 21 V 17 noHEA  BCC_B2#1 DISORD 0.97734 C14_LAVES 0.02266
Al 03 Cr 01 Mn 05 Nb 49 Ti 21 V 21 noHEA  BCC_B2#1 DISORD 0.98113 C14_LAVES 0.01887
Al 19 Cr 01 Mn 05 Nb 49 Ti 25 V 01 noHEA  ALTI3_D019 0.25625 BCC_B2#1 DISORD 0.29447 C14_LAVES 0.06396 CR3SI_A15 0.28429 SIGMA ORD 0.10103
Al 15 Cr 01 Mn 05 Nb 49 Ti 25 V 05 noHEA  ALTI3_D019 0.09372 BCC_B2#1 DISORD 0.79285 C14_LAVES 0.03534 SIGMA ORD 0.07810
Al 11 Cr 01 Mn 05 Nb 49 Ti 25 V 09 noHEA  BCC_B2#1 DISORD 0.97202 C14_LAVES 0.02798
Al 07 Cr 01 Mn 05 Nb 49 Ti 25 V 13 noHEA  BCC_B2#1 DISORD 0.97259 C14_LAVES 0.02740
Al 03 Cr 01 Mn 05 Nb 49 Ti 25 V 17 noHEA  BCC_B2#1 DISORD 0.97681 C14_LAVES 0.02319
Al 15 Cr 01 Mn 05 Nb 49 Ti 29 V 01 noHEA  ALTI3_D019 0.18793 BCC_B2#1 DISORD 0.68219 C14_LAVES 0.05455 SIGMA ORD 0.07533
Al 11 Cr 01 Mn 05 Nb 49 Ti 29 V 05 noHEA  BCC_B2#1 DISORD 0.96633 C14_LAVES 0.03367
Al 07 Cr 01 Mn 05 Nb 49 Ti 29 V 09 noHEA  BCC_B2#1 DISORD 0.96760 C14_LAVES 0.03241
Al 03 Cr 01 Mn 05 Nb 49 Ti 29 V 13 noHEA  BCC_B2#1 DISORD 0.97222 C14_LAVES 0.02778
Al 11 Cr 01 Mn 05 Nb 49 Ti 33 V 01 noHEA  ALTI3_D019 0.06473 BCC_B2#1 DISORD 0.88541 C14_LAVES 0.04986
Al 07 Cr 01 Mn 05 Nb 49 Ti 33 V 05 noHEA  BCC_B2#1 DISORD 0.96236 C14_LAVES 0.03764
Al 03 Cr 01 Mn 05 Nb 49 Ti 33 V 09 noHEA  BCC_B2#1 DISORD 0.96736 C14_LAVES 0.03264
Al 07 Cr 01 Mn 05 Nb 49 Ti 37 V 01 noHEA  BCC_B2#1 DISORD 0.95690 C14_LAVES 0.04310
Al 03 Cr 01 Mn 05 Nb 49 Ti 37 V 05 noHEA  BCC_B2#1 DISORD 0.96226 C14_LAVES 0.03774
Al 03 Cr 01 Mn 05 Nb 49 Ti 41 V 01 noHEA  BCC_B2#1 DISORD 0.48228 BCC_B2#2 DISORD 0.47705 C14_LAVES 0.04067
Al 47 Cr 01 Mn 09 Nb 01 Ti 01 V 41 noHEA  BCC_B2#1 DISORD 0.89560 BCT_D022 0.10440
Al 43 Cr 01 Mn 09 Nb 01 Ti 01 V 45 noHEA  AL2TI 0.00864 BCC_B2#1 DISORD 0.96969 BCT_D022 0.02167
Al 39 Cr 01 Mn 09 Nb 01 Ti 01 V 49   HEA  BCC_B2#1 DISORD 1.00000
Al 47 Cr 01 Mn 09 Nb 01 Ti 05 V 37 noHEA  AL2TI 0.12699 BCC_B2#1 DISORD 0.82912 BCT_D022 0.04389
Al 43 Cr 01 Mn 09 Nb 01 Ti 05 V 41 noHEA  AL2TI 0.05853 ALTI_L10#2 0.05369 BCC_B2#1 DISORD 0.88778
Al 39 Cr 01 Mn 09 Nb 01 Ti 05 V 45 noHEA  ALTI_L10#2 0.08656 BCC_B2#1 DISORD 0.91344
Al 35 Cr 01 Mn 09 Nb 01 Ti 05 V 49 noHEA  ALTI_L10#2 0.06596 BCC_B2#1 DISORD 0.93404
Al 47 Cr 01 Mn 09 Nb 01 Ti 09 V 33 noHEA  AL2TI 0.23968 ALTI_L10#2 0.00712 BCC_B2#1 DISORD 0.75319
Al 43 Cr 01 Mn 09 Nb 01 Ti 09 V 37 noHEA  ALTI_L10#2 0.19106 BCC_B2#1 DISORD 0.80894
Al 39 Cr 01 Mn 09 Nb 01 Ti 09 V 41 noHEA  ALTI_L10#2 0.16921 BCC_B2#1 DISORD 0.83079
Al 35 Cr 01 Mn 09 Nb 01 Ti 09 V 45 noHEA  ALTI_L10#2 0.14241 BCC_B2#1 DISORD 0.85759
Al 31 Cr 01 Mn 09 Nb 01 Ti 09 V 49 noHEA  ALTI_L10#2 0.10609 BCC_B2#1 DISORD 0.89391
Al 47 Cr 01 Mn 09 Nb 01 Ti 13 V 29 noHEA  AL2TI 0.10697 ALTI_L10#2 0.20756 BCC_B2#1 DISORD 0.68547
Al 43 Cr 01 Mn 09 Nb 01 Ti 13 V 33 noHEA  ALTI_L10#2 0.27513 BCC_B2#1 DISORD 0.72487
Al 39 Cr 01 Mn 09 Nb 01 Ti 13 V 37 noHEA  ALTI_L10#2 0.24764 BCC_B2#1 DISORD 0.75236
Al 35 Cr 01 Mn 09 Nb 01 Ti 13 V 41 noHEA  ALTI_L10#2 0.21474 BCC_B2#1 DISORD 0.78526
Al 31 Cr 01 Mn 09 Nb 01 Ti 13 V 45 noHEA  ALTI_L10#2 0.17002 BCC_B2#1 DISORD 0.82998
Al 27 Cr 01 Mn 09 Nb 01 Ti 13 V 49 noHEA  ALTI3_D019 0.01172 ALTI_L10#2 0.09238 BCC_B2#1 DISORD 0.89590
Al 47 Cr 01 Mn 09 Nb 01 Ti 17 V 25 noHEA  ALTI_L10#2 0.38533 BCC_B2#1 DISORD 0.61467
Al 43 Cr 01 Mn 09 Nb 01 Ti 17 V 29 noHEA  ALTI_L10#2 0.35492 BCC_B2#1 DISORD 0.64508
Al 39 Cr 01 Mn 09 Nb 01 Ti 17 V 33 noHEA  ALTI_L10#2 0.32216 BCC_B2#1 DISORD 0.67784
Al 35 Cr 01 Mn 09 Nb 01 Ti 17 V 37 noHEA  ALTI_L10#2 0.28303 BCC_B2#1 DISORD 0.71697
Al 31 Cr 01 Mn 09 Nb 01 Ti 17 V 41 noHEA  ALTI_L10#2 0.22809 BCC_B2#1 DISORD 0.77191
Al 27 Cr 01 Mn 09 Nb 01 Ti 17 V 45 noHEA  ALTI3_D019 0.10440 ALTI_L10#2 0.05646 BCC_B2#1 DISORD 0.83914
Al 23 Cr 01 Mn 09 Nb 01 Ti 17 V 49 noHEA  ALTI3_D019 0.12406 BCC_B2#1 DISORD 0.87594
Al 47 Cr 01 Mn 09 Nb 01 Ti 21 V 21 noHEA  AL8MN5 0.01148 ALTI_L10#2 0.46061 BCC_B2#1 DISORD 0.52791
Al 43 Cr 01 Mn 09 Nb 01 Ti 21 V 25 noHEA  ALTI_L10#2 0.43081 BCC_B2#1 DISORD 0.56919
Al 39 Cr 01 Mn 09 Nb 01 Ti 21 V 29 noHEA  ALTI_L10#2 0.39316 BCC_B2#1 DISORD 0.60684
Al 35 Cr 01 Mn 09 Nb 01 Ti 21 V 33 noHEA  ALTI_L10#2 0.34704 BCC_B2#1 DISORD 0.65296
Al 31 Cr 01 Mn 09 Nb 01 Ti 21 V 37 noHEA  ALTI3_D019 0.01772 ALTI_L10#2 0.26309 BCC_B2#1 DISORD 0.71919
Al 27 Cr 01 Mn 09 Nb 01 Ti 21 V 41 noHEA  ALTI3_D019 0.19669 ALTI_L10 0.02066 BCC_B2#1 DISORD 0.78265
Al 23 Cr 01 Mn 09 Nb 01 Ti 21 V 45 noHEA  ALTI3_D019 0.18367 BCC_B2#1 DISORD 0.81633
Al 19 Cr 01 Mn 09 Nb 01 Ti 21 V 49 noHEA  ALTI3_D019 0.14839 BCC_B2#1 DISORD 0.85161
Al 47 Cr 01 Mn 09 Nb 01 Ti 25 V 17 noHEA  AL8MN5 0.06402 ALTI_L10#2 0.51163 BCC_B2#1 DISORD 0.42435
Al 43 Cr 01 Mn 09 Nb 01 Ti 25 V 21 noHEA  ALTI_L10#2 0.50335 BCC_B2#1 DISORD 0.49665
Al 39 Cr 01 Mn 09 Nb 01 Ti 25 V 25 noHEA  ALTI_L10#2 0.46100 BCC_B2#1 DISORD 0.53900
Al 35 Cr 01 Mn 09 Nb 01 Ti 25 V 29 noHEA  ALTI_L10#2 0.40588 BCC_B2#1 DISORD 0.59412
Al 31 Cr 01 Mn 09 Nb 01 Ti 25 V 33 noHEA  ALTI3_D019 0.10802 ALTI_L10#2 0.22940 BCC_B2#1 DISORD 0.66258
Al 27 Cr 01 Mn 09 Nb 01 Ti 25 V 37 noHEA  ALTI3_D019 0.27543 BCC_B2#1 DISORD 0.72457
Al 23 Cr 01 Mn 09 Nb 01 Ti 25 V 41 noHEA  ALTI3_D019 0.24242 BCC_B2#1 DISORD 0.75758
Al 19 Cr 01 Mn 09 Nb 01 Ti 25 V 45 noHEA  ALTI3_D019 0.20462 BCC_B2#1 DISORD 0.79538
Al 15 Cr 01 Mn 09 Nb 01 Ti 25 V 49 noHEA  ALTI3_D019 0.15489 BCC_B2#1 DISORD 0.84511
Al 47 Cr 01 Mn 09 Nb 01 Ti 29 V 13 noHEA  AL8MN5 0.11389 ALTI_L10#2 0.55897 BCC_B2#1 DISORD 0.32713
Al 43 Cr 01 Mn 09 Nb 01 Ti 29 V 17 noHEA  AL8MN5 0.02677 ALTI_L10#2 0.55918 BCC_B2#1 DISORD 0.41405
Al 39 Cr 01 Mn 09 Nb 01 Ti 29 V 21 noHEA  ALTI_L10#2 0.52569 BCC_B2#1 DISORD 0.47431
Al 35 Cr 01 Mn 09 Nb 01 Ti 29 V 25 noHEA  ALTI3_D019 0.01277 ALTI_L10#2 0.44630 BCC_B2#1 DISORD 0.54094
Al 31 Cr 01 Mn 09 Nb 01 Ti 29 V 29 noHEA  ALTI3_D019 0.19723 ALTI_L10#2 0.19638 BCC_B2#1 DISORD 0.60639
Al 27 Cr 01 Mn 09 Nb 01 Ti 29 V 33 noHEA  ALTI3_D019 0.33534 BCC_B2#1 DISORD 0.66466
Al 23 Cr 01 Mn 09 Nb 01 Ti 29 V 37 noHEA  ALTI3_D019 0.30024 BCC_B2#1 DISORD 0.69976
Al 19 Cr 01 Mn 09 Nb 01 Ti 29 V 41 noHEA  ALTI3_D019 0.25983 BCC_B2#1 DISORD 0.74017
Al 15 Cr 01 Mn 09 Nb 01 Ti 29 V 45 noHEA  ALTI3_D019 0.20529 BCC_B2#1 DISORD 0.79471
Al 11 Cr 01 Mn 09 Nb 01 Ti 29 V 49 noHEA  ALTI3_D019 0.11976 BCC_B2#1 DISORD 0.88024
Al 47 Cr 01 Mn 09 Nb 01 Ti 33 V 09 noHEA  AL8MN5 0.16013 ALTI_L10#2 0.60371 BCC_B2#1 DISORD 0.23617
Al 43 Cr 01 Mn 09 Nb 01 Ti 33 V 13 noHEA  AL8MN5 0.05414 ALTI_L10#2 0.61185 BCC_B2#1 DISORD 0.33400
Al 39 Cr 01 Mn 09 Nb 01 Ti 33 V 17 noHEA  ALTI_L10#2 0.58639 BCC_B2#1 DISORD 0.41361
Al 35 Cr 01 Mn 09 Nb 01 Ti 33 V 21 noHEA  ALTI3_D019 0.09746 ALTI_L10#2 0.41789 BCC_B2#1 DISORD 0.48465
Al 31 Cr 01 Mn 09 Nb 01 Ti 33 V 25 noHEA  ALTI3_D019 0.28491 ALTI_L10#2 0.16423 BCC_B2#1 DISORD 0.55086
Al 27 Cr 01 Mn 09 Nb 01 Ti 33 V 29 noHEA  ALTI3_D019 0.39410 BCC_B2#1 DISORD 0.60590
Al 23 Cr 01 Mn 09 Nb 01 Ti 33 V 33 noHEA  ALTI3_D019 0.35705 BCC_B2#1 DISORD 0.64295
Al 19 Cr 01 Mn 09 Nb 01 Ti 33 V 37 noHEA  ALTI3_D019 0.31387 BCC_B2#1 DISORD 0.68613
Al 15 Cr 01 Mn 09 Nb 01 Ti 33 V 41 noHEA  ALTI3_D019 0.25346 BCC_B2#1 DISORD 0.74654
Al 11 Cr 01 Mn 09 Nb 01 Ti 33 V 45 noHEA  ALTI3_D019 0.15582 BCC_B2#1 DISORD 0.84418
Al 07 Cr 01 Mn 09 Nb 01 Ti 33 V 49 noHEA  ALTI3_D019 0.01102 BCC_B2#1 DISORD 0.98898
Al 47 Cr 01 Mn 09 Nb 01 Ti 37 V 05 noHEA  AL8MN5 0.20122 ALTI_L10#2 0.64752 BCC_B2#1 DISORD 0.15033 C14_LAVES 0.00093
Al 43 Cr 01 Mn 09 Nb 01 Ti 37 V 09 noHEA  AL8MN5 0.07299 ALTI_L10#2 0.66620 BCC_B2#1 DISORD 0.26081
Al 39 Cr 01 Mn 09 Nb 01 Ti 37 V 13 noHEA  ALTI_L10#2 0.64052 BCC_B2#1 DISORD 0.35948
Al 35 Cr 01 Mn 09 Nb 01 Ti 37 V 17 noHEA  ALTI3_D019 0.17887 ALTI_L10#2 0.39170 BCC_B2#1 DISORD 0.42943
Al 31 Cr 01 Mn 09 Nb 01 Ti 37 V 21 noHEA  ALTI3_D019 0.37036 ALTI_L10#2 0.13329 BCC_B2#1 DISORD 0.49635
Al 27 Cr 01 Mn 09 Nb 01 Ti 37 V 25 noHEA  ALTI3_D019 0.45153 BCC_B2#1 DISORD 0.54847
Al 23 Cr 01 Mn 09 Nb 01 Ti 37 V 29 noHEA  ALTI3_D019 0.41272 BCC_B2#1 DISORD 0.58728
Al 19 Cr 01 Mn 09 Nb 01 Ti 37 V 33 noHEA  ALTI3_D019 0.36650 BCC_B2#1 DISORD 0.63350
Al 15 Cr 01 Mn 09 Nb 01 Ti 37 V 37 noHEA  ALTI3_D019 0.29862 BCC_B2#1 DISORD 0.70138
Al 11 Cr 01 Mn 09 Nb 01 Ti 37 V 41 noHEA  ALTI3_D019 0.18671 BCC_B2#1 DISORD 0.81329
Al 07 Cr 01 Mn 09 Nb 01 Ti 37 V 45 noHEA  ALTI3_D019 0.02729 BCC_B2#1 DISORD 0.97271
Al 03 Cr 01 Mn 09 Nb 01 Ti 37 V 49   HEA  BCC_B2#1 DISORD 1.00000
Al 47 Cr 01 Mn 09 Nb 01 Ti 41 V 01 noHEA  AL8MN5 0.24165 ALTI_L10#2 0.69741 BCC_B2#1 DISORD 0.03605 C14_LAVES 0.02201 SIGMA ORD 0.00288
Al 43 Cr 01 Mn 09 Nb 01 Ti 41 V 05 noHEA  AL8MN5 0.04348 ALTI_L10#2 0.72643 BCC_B2#1 DISORD 0.17057 C14_LAVES 0.05953
Al 39 Cr 01 Mn 09 Nb 01 Ti 41 V 09 noHEA  ALTI3_D019 0.05421 ALTI_L10#2 0.63561 BCC_B2#1 DISORD 0.29619 C14_LAVES 0.01399
Al 35 Cr 01 Mn 09 Nb 01 Ti 41 V 13 noHEA  ALTI3_D019 0.25516 ALTI_L10#2 0.36845 BCC_B2#1 DISORD 0.37639
Al 31 Cr 01 Mn 09 Nb 01 Ti 41 V 17 noHEA  ALTI3_D019 0.45241 ALTI_L10#2 0.10400 BCC_B2#1 DISORD 0.44359
Al 27 Cr 01 Mn 09 Nb 01 Ti 41 V 21 noHEA  ALTI3_D019 0.50730 BCC_B2#1 DISORD 0.49270
Al 23 Cr 01 Mn 09 Nb 01 Ti 41 V 25 noHEA  ALTI3_D019 0.46701 BCC_B2#1 DISORD 0.53299
Al 19 Cr 01 Mn 09 Nb 01 Ti 41 V 29 noHEA  ALTI3_D019 0.41731 BCC_B2#1 DISORD 0.58269
Al 15 Cr 01 Mn 09 Nb 01 Ti 41 V 33 noHEA  ALTI3_D019 0.33967 BCC_B2#1 DISORD 0.66033
Al 11 Cr 01 Mn 09 Nb 01 Ti 41 V 37 noHEA  ALTI3_D019 0.21188 BCC_B2#1 DISORD 0.78812
Al 07 Cr 01 Mn 09 Nb 01 Ti 41 V 41 noHEA  ALTI3_D019 0.03881 BCC_B2#1 DISORD 0.96119
Al 03 Cr 01 Mn 09 Nb 01 Ti 41 V 45   HEA  BCC_B2#1 DISORD 1.00000
Al 43 Cr 01 Mn 09 Nb 01 Ti 45 V 01 noHEA  ALTI_L10#2 0.79289 BCC_B2#1 DISORD 0.03825 C14_LAVES 0.16886
Al 39 Cr 01 Mn 09 Nb 01 Ti 45 V 05 noHEA  ALTI3_D019 0.13854 ALTI_L10#2 0.59381 BCC_B2#1 DISORD 0.17994 C14_LAVES 0.08771
Al 35 Cr 01 Mn 09 Nb 01 Ti 45 V 09 noHEA  ALTI3_D019 0.33184 ALTI_L10#2 0.33731 BCC_B2#1 DISORD 0.29395 C14_LAVES 0.03690
Al 31 Cr 01 Mn 09 Nb 01 Ti 45 V 13 noHEA  ALTI3_D019 0.52907 ALTI_L10#2 0.07685 BCC_B2#1 DISORD 0.39408
Al 27 Cr 01 Mn 09 Nb 01 Ti 45 V 17 noHEA  ALTI3_D019 0.56077 BCC_B2#1 DISORD 0.43923
Al 23 Cr 01 Mn 09 Nb 01 Ti 45 V 21 noHEA  ALTI3_D019 0.51951 BCC_B2#1 DISORD 0.48049
Al 19 Cr 01 Mn 09 Nb 01 Ti 45 V 25 noHEA  ALTI3_D019 0.46556 BCC_B2#1 DISORD 0.53444
Al 15 Cr 01 Mn 09 Nb 01 Ti 45 V 29 noHEA  ALTI3_D019 0.37524 BCC_B2#1 DISORD 0.62476
Al 11 Cr 01 Mn 09 Nb 01 Ti 45 V 33 noHEA  ALTI3_D019 0.23124 BCC_B2#1 DISORD 0.76876
Al 07 Cr 01 Mn 09 Nb 01 Ti 45 V 37 noHEA  ALTI3_D019 0.04615 BCC_B2#1 DISORD 0.95385
Al 03 Cr 01 Mn 09 Nb 01 Ti 45 V 41   HEA  BCC_B2#1 DISORD 1.00000
Al 39 Cr 01 Mn 09 Nb 01 Ti 49 V 01 noHEA  ALTI3_D019 0.23264 ALTI_L10#2 0.55176 BCC_B2#1 DISORD 0.04217 C14_LAVES 0.17343
Al 35 Cr 01 Mn 09 Nb 01 Ti 49 V 05 noHEA  ALTI3_D019 0.41594 ALTI_L10#2 0.29651 BCC_B2#1 DISORD 0.17733 C14_LAVES 0.11022
Al 31 Cr 01 Mn 09 Nb 01 Ti 49 V 09 noHEA  ALTI3_D019 0.60947 ALTI_L10 0.03886 BCC_B2#1 DISORD 0.29188 C14_LAVES 0.05979
Al 27 Cr 01 Mn 09 Nb 01 Ti 49 V 13 noHEA  ALTI3_D019 0.61067 BCC_B2#1 DISORD 0.38933
Al 23 Cr 01 Mn 09 Nb 01 Ti 49 V 17 noHEA  ALTI3_D019 0.56945 BCC_B2#1 DISORD 0.43055
Al 19 Cr 01 Mn 09 Nb 01 Ti 49 V 21 noHEA  ALTI3_D019 0.51000 BCC_B2#1 DISORD 0.49000
Al 15 Cr 01 Mn 09 Nb 01 Ti 49 V 25 noHEA  ALTI3_D019 0.40397 BCC_B2#1 DISORD 0.59603
Al 11 Cr 01 Mn 09 Nb 01 Ti 49 V 29 noHEA  ALTI3_D019 0.24523 BCC_B2#1 DISORD 0.75477
Al 07 Cr 01 Mn 09 Nb 01 Ti 49 V 33 noHEA  ALTI3_D019 0.05011 BCC_B2#1 DISORD 0.94989
Al 03 Cr 01 Mn 09 Nb 01 Ti 49 V 37   HEA  BCC_B2#1 DISORD 1.00000
Al 47 Cr 01 Mn 09 Nb 05 Ti 01 V 37 noHEA  BCC_B2#1 DISORD 0.81484 BCT_D022 0.18516
Al 43 Cr 01 Mn 09 Nb 05 Ti 01 V 41 noHEA  BCC_B2#1 DISORD 0.90278 BCT_D022 0.09722
Al 39 Cr 01 Mn 09 Nb 05 Ti 01 V 45 noHEA  BCC_B2#1 DISORD 0.99806 BCT_D022 0.00194
Al 35 Cr 01 Mn 09 Nb 05 Ti 01 V 49   HEA  BCC_B2#1 DISORD 1.00000
Al 47 Cr 01 Mn 09 Nb 05 Ti 05 V 33 noHEA  ALTI_L10 0.08296 BCC_B2#1 DISORD 0.75528 BCT_D022 0.16175
Al 43 Cr 01 Mn 09 Nb 05 Ti 05 V 37 noHEA  ALTI_L10#2 0.08813 BCC_B2#1 DISORD 0.84601 BCT_D022 0.06586
Al 39 Cr 01 Mn 09 Nb 05 Ti 05 V 41 noHEA  ALTI_L10#2 0.08385 BCC_B2#1 DISORD 0.91615
Al 35 Cr 01 Mn 09 Nb 05 Ti 05 V 45 noHEA  ALTI_L10#2 0.06175 BCC_B2#1 DISORD 0.93825
Al 31 Cr 01 Mn 09 Nb 05 Ti 05 V 49 noHEA  ALTI_L10#2 0.03066 BCC_B2#1 DISORD 0.96934
Al 47 Cr 01 Mn 09 Nb 05 Ti 09 V 29 noHEA  ALTI_L10#2 0.17967 BCC_B2#1 DISORD 0.69427 BCT_D022 0.12606
Al 43 Cr 01 Mn 09 Nb 05 Ti 09 V 33 noHEA  ALTI_L10#2 0.18204 BCC_B2#1 DISORD 0.78879 BCT_D022 0.02917
Al 39 Cr 01 Mn 09 Nb 05 Ti 09 V 37 noHEA  ALTI_L10#2 0.16570 BCC_B2#1 DISORD 0.83430
Al 35 Cr 01 Mn 09 Nb 05 Ti 09 V 41 noHEA  ALTI_L10#2 0.13701 BCC_B2#1 DISORD 0.86299
Al 31 Cr 01 Mn 09 Nb 05 Ti 09 V 45 noHEA  ALTI_L10#2 0.09783 BCC_B2#1 DISORD 0.90217
Al 27 Cr 01 Mn 09 Nb 05 Ti 09 V 49 noHEA  ALTI_L10#2 0.03964 BCC_B2#1 DISORD 0.96036
Al 47 Cr 01 Mn 09 Nb 05 Ti 13 V 25 noHEA  ALTI_L10#2 0.27354 BCC_B2#1 DISORD 0.63525 BCT_D022 0.09121
Al 43 Cr 01 Mn 09 Nb 05 Ti 13 V 29 noHEA  ALTI_L10#2 0.27217 BCC_B2#1 DISORD 0.72783
Al 39 Cr 01 Mn 09 Nb 05 Ti 13 V 33 noHEA  ALTI_L10#2 0.24308 BCC_B2#1 DISORD 0.75692
Al 35 Cr 01 Mn 09 Nb 05 Ti 13 V 37 noHEA  ALTI_L10#2 0.20781 BCC_B2#1 DISORD 0.79219
Al 31 Cr 01 Mn 09 Nb 05 Ti 13 V 41 noHEA  ALTI_L10#2 0.15946 BCC_B2#1 DISORD 0.84054
Al 27 Cr 01 Mn 09 Nb 05 Ti 13 V 45 noHEA  ALTI3_D019 0.00296 ALTI_L10#2 0.08495 BCC_B2#1 DISORD 0.91209
Al 23 Cr 01 Mn 09 Nb 05 Ti 13 V 49 noHEA  ALTI3_D019 0.04773 BCC_B2#1 DISORD 0.95227
Al 47 Cr 01 Mn 09 Nb 05 Ti 17 V 21 noHEA  AL8MN5 0.00512 ALTI_L10#2 0.36261 BCC_B2#1 DISORD 0.57555 BCT_D022 0.05672
Al 43 Cr 01 Mn 09 Nb 05 Ti 17 V 25 noHEA  ALTI_L10#2 0.35096 BCC_B2#1 DISORD 0.64904
Al 39 Cr 01 Mn 09 Nb 05 Ti 17 V 29 noHEA  ALTI_L10#2 0.31623 BCC_B2#1 DISORD 0.68377
Al 35 Cr 01 Mn 09 Nb 05 Ti 17 V 33 noHEA  ALTI_L10#2 0.27409 BCC_B2#1 DISORD 0.72591
Al 31 Cr 01 Mn 09 Nb 05 Ti 17 V 37 noHEA  ALTI_L10#2 0.21459 BCC_B2#1 DISORD 0.78541
Al 27 Cr 01 Mn 09 Nb 05 Ti 17 V 41 noHEA  ALTI3_D019 0.09467 ALTI_L10#2 0.04912 BCC_B2#1 DISORD 0.85621
Al 23 Cr 01 Mn 09 Nb 05 Ti 17 V 45 noHEA  ALTI3_D019 0.10701 BCC_B2#1 DISORD 0.89299
Al 19 Cr 01 Mn 09 Nb 05 Ti 17 V 49 noHEA  ALTI3_D019 0.07228 BCC_B2#1 DISORD 0.92772
Al 47 Cr 01 Mn 09 Nb 05 Ti 21 V 17 noHEA  AL8MN5 0.05575 ALTI_L10#2 0.42791 BCC_B2#1 DISORD 0.49310 BCT_D022 0.02324
Al 43 Cr 01 Mn 09 Nb 05 Ti 21 V 21 noHEA  ALTI_L10#2 0.42553 BCC_B2#1 DISORD 0.57447
Al 39 Cr 01 Mn 09 Nb 05 Ti 21 V 25 noHEA  ALTI_L10#2 0.38544 BCC_B2#1 DISORD 0.61456
Al 35 Cr 01 Mn 09 Nb 05 Ti 21 V 29 noHEA  ALTI_L10#2 0.33541 BCC_B2#1 DISORD 0.66459
Al 31 Cr 01 Mn 09 Nb 05 Ti 21 V 33 noHEA  ALTI3_D019 0.00493 ALTI_L10#2 0.25752 BCC_B2#1 DISORD 0.73755
Al 27 Cr 01 Mn 09 Nb 05 Ti 21 V 37 noHEA  ALTI3_D019 0.18573 ALTI_L10 0.01344 BCC_B2#1 DISORD 0.80083
Al 23 Cr 01 Mn 09 Nb 05 Ti 21 V 41 noHEA  ALTI3_D019 0.16526 BCC_B2#1 DISORD 0.83474
Al 19 Cr 01 Mn 09 Nb 05 Ti 21 V 45 noHEA  ALTI3_D019 0.12792 BCC_B2#1 DISORD 0.87208
Al 15 Cr 01 Mn 09 Nb 05 Ti 21 V 49 noHEA  ALTI3_D019 0.07882 BCC_B2#1 DISORD 0.92118
Al 47 Cr 01 Mn 09 Nb 05 Ti 25 V 13 noHEA  AL8MN5 0.11046 ALTI_L10#2 0.48753 BCC_B2#1 DISORD 0.38232 SIGMA ORD 0.01969
Al 43 Cr 01 Mn 09 Nb 05 Ti 25 V 17 noHEA  AL8MN5 0.03637 ALTI_L10#2 0.47852 BCC_B2#1 DISORD 0.48205 SIGMA ORD 0.00306
Al 39 Cr 01 Mn 09 Nb 05 Ti 25 V 21 noHEA  ALTI_L10#2 0.45084 BCC_B2#1 DISORD 0.54916
Al 35 Cr 01 Mn 09 Nb 05 Ti 25 V 25 noHEA  ALTI_L10#2 0.39055 BCC_B2#1 DISORD 0.60945
Al 31 Cr 01 Mn 09 Nb 05 Ti 25 V 29 noHEA  ALTI3_D019 0.09327 ALTI_L10#2 0.22421 BCC_B2#1 DISORD 0.68251
Al 27 Cr 01 Mn 09 Nb 05 Ti 25 V 33 noHEA  ALTI3_D019 0.25663 BCC_B2#1 DISORD 0.74337
Al 23 Cr 01 Mn 09 Nb 05 Ti 25 V 37 noHEA  ALTI3_D019 0.22236 BCC_B2#1 DISORD 0.77764
Al 19 Cr 01 Mn 09 Nb 05 Ti 25 V 41 noHEA  ALTI3_D019 0.18235 BCC_B2#1 DISORD 0.81765
Al 15 Cr 01 Mn 09 Nb 05 Ti 25 V 45 noHEA  ALTI3_D019 0.12870 BCC_B2#1 DISORD 0.87130
Al 11 Cr 01 Mn 09 Nb 05 Ti 25 V 49 noHEA  ALTI3_D019 0.04728 BCC_B2#1 DISORD 0.95272
Al 47 Cr 01 Mn 09 Nb 05 Ti 29 V 09 noHEA  AL8MN5 0.16600 ALTI_L10#2 0.53368 BCC_B2#1 DISORD 0.25875 SIGMA ORD 0.04157
Al 43 Cr 01 Mn 09 Nb 05 Ti 29 V 13 noHEA  AL8MN5 0.07603 ALTI_L10#2 0.52867 BCC_B2#1 DISORD 0.37366 SIGMA ORD 0.02163
Al 39 Cr 01 Mn 09 Nb 05 Ti 29 V 17 noHEA  ALTI_L10#2 0.51192 BCC_B2#1 DISORD 0.48808
Al 35 Cr 01 Mn 09 Nb 05 Ti 29 V 21 noHEA  ALTI_L10#2 0.43733 BCC_B2#1 DISORD 0.56267
Al 31 Cr 01 Mn 09 Nb 05 Ti 29 V 25 noHEA  ALTI3_D019 0.17990 ALTI_L10#2 0.19164 BCC_B2#1 DISORD 0.62846
Al 27 Cr 01 Mn 09 Nb 05 Ti 29 V 29 noHEA  ALTI3_D019 0.31440 BCC_B2#1 DISORD 0.68560
Al 23 Cr 01 Mn 09 Nb 05 Ti 29 V 33 noHEA  ALTI3_D019 0.27817 BCC_B2#1 DISORD 0.72183
Al 19 Cr 01 Mn 09 Nb 05 Ti 29 V 37 noHEA  ALTI3_D019 0.23539 BCC_B2#1 DISORD 0.76461
Al 15 Cr 01 Mn 09 Nb 05 Ti 29 V 41 noHEA  ALTI3_D019 0.17634 BCC_B2#1 DISORD 0.82366
Al 11 Cr 01 Mn 09 Nb 05 Ti 29 V 45 noHEA  ALTI3_D019 0.08444 BCC_B2#1 DISORD 0.91556
Al 07 Cr 01 Mn 09 Nb 05 Ti 29 V 49   HEA  BCC_B2#1 DISORD 1.00000
Al 47 Cr 01 Mn 09 Nb 05 Ti 33 V 05 noHEA  AL8MN5 0.21933 ALTI_L10#2 0.57652 BCC_B2#1 DISORD 0.14369 SIGMA ORD 0.06046
Al 43 Cr 01 Mn 09 Nb 05 Ti 33 V 09 noHEA  AL8MN5 0.10796 ALTI_L10#2 0.58028 BCC_B2#1 DISORD 0.27357 SIGMA ORD 0.03820
Al 39 Cr 01 Mn 09 Nb 05 Ti 33 V 13 noHEA  ALTI_L10#2 0.56997 BCC_B2#1 DISORD 0.42074 SIGMA ORD 0.00929
Al 35 Cr 01 Mn 09 Nb 05 Ti 33 V 17 noHEA  ALTI3_D019 0.07229 ALTI_L10#2 0.41643 BCC_B2#1 DISORD 0.51128
Al 31 Cr 01 Mn 09 Nb 05 Ti 33 V 21 noHEA  ALTI3_D019 0.26406 ALTI_L10#2 0.16003 BCC_B2#1 DISORD 0.57591
Al 27 Cr 01 Mn 09 Nb 05 Ti 33 V 25 noHEA  ALTI3_D019 0.37041 BCC_B2#1 DISORD 0.62959
Al 23 Cr 01 Mn 09 Nb 05 Ti 33 V 29 noHEA  ALTI3_D019 0.33246 BCC_B2#1 DISORD 0.66754
Al 19 Cr 01 Mn 09 Nb 05 Ti 33 V 33 noHEA  ALTI3_D019 0.28672 BCC_B2#1 DISORD 0.71328
Al 15 Cr 01 Mn 09 Nb 05 Ti 33 V 37 noHEA  ALTI3_D019 0.22110 BCC_B2#1 DISORD 0.77890
Al 11 Cr 01 Mn 09 Nb 05 Ti 33 V 41 noHEA  ALTI3_D019 0.11683 BCC_B2#1 DISORD 0.88317
Al 07 Cr 01 Mn 09 Nb 05 Ti 33 V 45   HEA  BCC_B2#1 DISORD 1.00000
Al 03 Cr 01 Mn 09 Nb 05 Ti 33 V 49   HEA  BCC_B2#1 DISORD 1.00000
Al 47 Cr 01 Mn 09 Nb 05 Ti 37 V 01 noHEA  AL8MN5 0.27099 ALTI_L10#2 0.61864 BCC_B2#1 DISORD 0.03091 C14_LAVES 0.00659 SIGMA ORD 0.07286
Al 43 Cr 01 Mn 09 Nb 05 Ti 37 V 05 noHEA  AL8MN5 0.13218 ALTI_L10#2 0.63481 BCC_B2#1 DISORD 0.17953 SIGMA ORD 0.05348
Al 39 Cr 01 Mn 09 Nb 05 Ti 37 V 09 noHEA  ALTI_L10#2 0.62001 BCC_B2#1 DISORD 0.34511 C14_LAVES 0.01346 SIGMA ORD 0.02143
Al 35 Cr 01 Mn 09 Nb 05 Ti 37 V 13 noHEA  ALTI3_D019 0.14724 ALTI_L10#2 0.39103 BCC_B2#1 DISORD 0.46173
Al 31 Cr 01 Mn 09 Nb 05 Ti 37 V 17 noHEA  ALTI3_D019 0.34456 ALTI_L10#2 0.12968 BCC_B2#1 DISORD 0.52576
Al 27 Cr 01 Mn 09 Nb 05 Ti 37 V 21 noHEA  ALTI3_D019 0.42416 BCC_B2#1 DISORD 0.57584
Al 23 Cr 01 Mn 09 Nb 05 Ti 37 V 25 noHEA  ALTI3_D019 0.38489 BCC_B2#1 DISORD 0.61511
Al 19 Cr 01 Mn 09 Nb 05 Ti 37 V 29 noHEA  ALTI3_D019 0.33589 BCC_B2#1 DISORD 0.66411
Al 15 Cr 01 Mn 09 Nb 05 Ti 37 V 33 noHEA  ALTI3_D019 0.26205 BCC_B2#1 DISORD 0.73795
Al 11 Cr 01 Mn 09 Nb 05 Ti 37 V 37 noHEA  ALTI3_D019 0.14371 BCC_B2#1 DISORD 0.85629
Al 07 Cr 01 Mn 09 Nb 05 Ti 37 V 41   HEA  BCC_B2#1 DISORD 1.00000
Al 03 Cr 01 Mn 09 Nb 05 Ti 37 V 45   HEA  BCC_B2#1 DISORD 1.00000
Al 43 Cr 01 Mn 09 Nb 05 Ti 41 V 01 noHEA  AL8MN5 0.04393 ALTI_L10#2 0.71213 BCC_B2#1 DISORD 0.03612 C14_LAVES 0.14504 SIGMA ORD 0.06278
Al 39 Cr 01 Mn 09 Nb 05 Ti 41 V 05 noHEA  ALTI3_D019 0.05673 ALTI_L10#2 0.61556 BCC_B2#1 DISORD 0.20415 C14_LAVES 0.08381 SIGMA ORD 0.03974
Al 35 Cr 01 Mn 09 Nb 05 Ti 41 V 09 noHEA  ALTI3_D019 0.23161 ALTI_L10#2 0.36110 BCC_B2#1 DISORD 0.36581 C14_LAVES 0.02607 SIGMA ORD 0.01541
Al 31 Cr 01 Mn 09 Nb 05 Ti 41 V 13 noHEA  ALTI3_D019 0.41953 ALTI_L10#2 0.10095 BCC_B2#1 DISORD 0.47952
Al 27 Cr 01 Mn 09 Nb 05 Ti 41 V 17 noHEA  ALTI3_D019 0.47484 BCC_B2#1 DISORD 0.52516
Al 23 Cr 01 Mn 09 Nb 05 Ti 41 V 21 noHEA  ALTI3_D019 0.43487 BCC_B2#1 DISORD 0.56513
Al 19 Cr 01 Mn 09 Nb 05 Ti 41 V 25 noHEA  ALTI3_D019 0.38217 BCC_B2#1 DISORD 0.61783
Al 15 Cr 01 Mn 09 Nb 05 Ti 41 V 29 noHEA  ALTI3_D019 0.29802 BCC_B2#1 DISORD 0.70198
Al 11 Cr 01 Mn 09 Nb 05 Ti 41 V 33 noHEA  ALTI3_D019 0.16464 BCC_B2#1 DISORD 0.83536
Al 07 Cr 01 Mn 09 Nb 05 Ti 41 V 37   HEA  BCC_B2#1 DISORD 1.00000
Al 03 Cr 01 Mn 09 Nb 05 Ti 41 V 41   HEA  BCC_B2#1 DISORD 1.00000
Al 39 Cr 01 Mn 09 Nb 05 Ti 45 V 01 noHEA  ALTI3_D019 0.15885 ALTI_L10#2 0.57408 BCC_B2#1 DISORD 0.04105 C14_LAVES 0.16523 SIGMA ORD 0.06080
Al 35 Cr 01 Mn 09 Nb 05 Ti 45 V 05 noHEA  ALTI3_D019 0.33349 ALTI_L10#2 0.31935 BCC_B2#1 DISORD 0.20372 C14_LAVES 0.10538 SIGMA ORD 0.03806
Al 31 Cr 01 Mn 09 Nb 05 Ti 45 V 09 noHEA  ALTI3_D019 0.50842 ALTI_L10#2 0.06477 BCC_B2#1 DISORD 0.36540 C14_LAVES 0.04783 SIGMA ORD 0.01357
Al 27 Cr 01 Mn 09 Nb 05 Ti 45 V 13 noHEA  ALTI3_D019 0.52113 BCC_B2#1 DISORD 0.47887
Al 23 Cr 01 Mn 09 Nb 05 Ti 45 V 17 noHEA  ALTI3_D019 0.48149 BCC_B2#1 DISORD 0.51851
Al 19 Cr 01 Mn 09 Nb 05 Ti 45 V 21 noHEA  ALTI3_D019 0.42442 BCC_B2#1 DISORD 0.57558
Al 15 Cr 01 Mn 09 Nb 05 Ti 45 V 25 noHEA  ALTI3_D019 0.32772 BCC_B2#1 DISORD 0.67228
Al 11 Cr 01 Mn 09 Nb 05 Ti 45 V 29 noHEA  ALTI3_D019 0.17967 BCC_B2#1 DISORD 0.82033
Al 07 Cr 01 Mn 09 Nb 05 Ti 45 V 33   HEA  BCC_B2#1 DISORD 1.00000
Al 03 Cr 01 Mn 09 Nb 05 Ti 45 V 37   HEA  BCC_B2#1 DISORD 1.00000
Al 35 Cr 01 Mn 09 Nb 05 Ti 49 V 01 noHEA  ALTI3_D019 0.43547 ALTI_L10#2 0.27794 BCC_B2#1 DISORD 0.04088 C14_LAVES 0.18620 SIGMA ORD 0.05951
Al 31 Cr 01 Mn 09 Nb 05 Ti 49 V 05 noHEA  ALTI3_D019 0.61027 ALTI_L10 0.02302 BCC_B2#1 DISORD 0.20336 C14_LAVES 0.12691 SIGMA ORD 0.03643
Al 27 Cr 01 Mn 09 Nb 05 Ti 49 V 09 noHEA  ALTI3_D019 0.57909 BCC_B2#1 DISORD 0.37135 C14_LAVES 0.04710 SIGMA ORD 0.00247
Al 23 Cr 01 Mn 09 Nb 05 Ti 49 V 13 noHEA  ALTI3_D019 0.52338 BCC_B2#1 DISORD 0.47662
Al 19 Cr 01 Mn 09 Nb 05 Ti 49 V 17 noHEA  ALTI3_D019 0.46101 BCC_B2#1 DISORD 0.53899
Al 15 Cr 01 Mn 09 Nb 05 Ti 49 V 21 noHEA  ALTI3_D019 0.35021 BCC_B2#1 DISORD 0.64979
Al 11 Cr 01 Mn 09 Nb 05 Ti 49 V 25 noHEA  ALTI3_D019 0.18946 BCC_B2#1 DISORD 0.81054
Al 07 Cr 01 Mn 09 Nb 05 Ti 49 V 29   HEA  BCC_B2#1 DISORD 1.00000
Al 03 Cr 01 Mn 09 Nb 05 Ti 49 V 33   HEA  BCC_B2#1 DISORD 1.00000
Al 47 Cr 01 Mn 09 Nb 09 Ti 01 V 33 noHEA  BCC_B2#1 DISORD 0.77177 BCT_D022 0.22823
Al 43 Cr 01 Mn 09 Nb 09 Ti 01 V 37 noHEA  BCC_B2#1 DISORD 0.87185 BCT_D022 0.12815
Al 39 Cr 01 Mn 09 Nb 09 Ti 01 V 41 noHEA  BCC_B2#1 DISORD 0.97500 BCT_D022 0.02500
Al 35 Cr 01 Mn 09 Nb 09 Ti 01 V 45   HEA  BCC_B2#1 DISORD 1.00000
Al 31 Cr 01 Mn 09 Nb 09 Ti 01 V 49   HEA  BCC_B2#1 DISORD 1.00000
Al 47 Cr 01 Mn 09 Nb 09 Ti 05 V 29 noHEA  ALTI_L10 0.07853 BCC_B2#1 DISORD 0.72215 BCT_D022 0.19932
Al 43 Cr 01 Mn 09 Nb 09 Ti 05 V 33 noHEA  ALTI_L10#2 0.08129 BCC_B2#1 DISORD 0.82342 BCT_D022 0.09529
Al 39 Cr 01 Mn 09 Nb 09 Ti 05 V 37 noHEA  ALTI_L10#2 0.08123 BCC_B2#1 DISORD 0.91877
Al 35 Cr 01 Mn 09 Nb 09 Ti 05 V 41 noHEA  ALTI_L10#2 0.05765 BCC_B2#1 DISORD 0.94235
Al 31 Cr 01 Mn 09 Nb 09 Ti 05 V 45 noHEA  ALTI_L10#2 0.02434 BCC_B2#1 DISORD 0.97566
Al 27 Cr 01 Mn 09 Nb 09 Ti 05 V 49   HEA  BCC_B2#1 DISORD 1.00000
Al 47 Cr 01 Mn 09 Nb 09 Ti 09 V 25 noHEA  ALTI_L10#2 0.17190 BCC_B2#1 DISORD 0.66809 BCT_D022 0.16001
Al 43 Cr 01 Mn 09 Nb 09 Ti 09 V 29 noHEA  ALTI_L10#2 0.17375 BCC_B2#1 DISORD 0.77122 BCT_D022 0.05504
Al 39 Cr 01 Mn 09 Nb 09 Ti 09 V 33 noHEA  ALTI_L10#2 0.16230 BCC_B2#1 DISORD 0.83770
Al 35 Cr 01 Mn 09 Nb 09 Ti 09 V 37 noHEA  ALTI_L10#2 0.13176 BCC_B2#1 DISORD 0.86824
Al 31 Cr 01 Mn 09 Nb 09 Ti 09 V 41 noHEA  ALTI_L10#2 0.08980 BCC_B2#1 DISORD 0.91020
Al 27 Cr 01 Mn 09 Nb 09 Ti 09 V 45 noHEA  ALTI_L10#2 0.02774 BCC_B2#1 DISORD 0.97226
Al 23 Cr 01 Mn 09 Nb 09 Ti 09 V 49   HEA  BCC_B2#1 DISORD 1.00000
Al 47 Cr 01 Mn 09 Nb 09 Ti 13 V 21 noHEA  AL8MN5 0.00203 ALTI_L10#2 0.26269 BCC_B2#1 DISORD 0.61442 BCT_D022 0.12087
Al 43 Cr 01 Mn 09 Nb 09 Ti 13 V 25 noHEA  ALTI_L10#2 0.26627 BCC_B2#1 DISORD 0.71080 BCT_D022 0.01381 SIGMA ORD 0.00913
Al 39 Cr 01 Mn 09 Nb 09 Ti 13 V 29 noHEA  ALTI_L10#2 0.23893 BCC_B2#1 DISORD 0.75868 SIGMA ORD 0.00239
Al 35 Cr 01 Mn 09 Nb 09 Ti 13 V 33 noHEA  ALTI_L10#2 0.20110 BCC_B2#1 DISORD 0.79890
Al 31 Cr 01 Mn 09 Nb 09 Ti 13 V 37 noHEA  ALTI_L10#2 0.14930 BCC_B2#1 DISORD 0.85070
Al 27 Cr 01 Mn 09 Nb 09 Ti 13 V 41 noHEA  ALTI_L10#2 0.07286 BCC_B2#1 DISORD 0.92714
Al 23 Cr 01 Mn 09 Nb 09 Ti 13 V 45 noHEA  ALTI3_D019 0.03171 BCC_B2#1 DISORD 0.96829
Al 19 Cr 01 Mn 09 Nb 09 Ti 13 V 49   HEA  BCC_B2#1 DISORD 1.00000
Al 47 Cr 01 Mn 09 Nb 09 Ti 17 V 17 noHEA  AL8MN5 0.05714 ALTI_L10#2 0.33134 BCC_B2#1 DISORD 0.50266 BCT_D022 0.07856 SIGMA ORD 0.03029
Al 43 Cr 01 Mn 09 Nb 09 Ti 17 V 21 noHEA  ALTI_L10#2 0.35110 BCC_B2#1 DISORD 0.61250 SIGMA ORD 0.03640
Al 39 Cr 01 Mn 09 Nb 09 Ti 17 V 25 noHEA  ALTI_L10#2 0.31351 BCC_B2#1 DISORD 0.66370 SIGMA ORD 0.02279
Al 35 Cr 01 Mn 09 Nb 09 Ti 17 V 29 noHEA  ALTI_L10#2 0.26553 BCC_B2#1 DISORD 0.73447
Al 31 Cr 01 Mn 09 Nb 09 Ti 17 V 33 noHEA  ALTI_L10#2 0.20178 BCC_B2#1 DISORD 0.79822
Al 27 Cr 01 Mn 09 Nb 09 Ti 17 V 37 noHEA  ALTI3_D019 0.08389 ALTI_L10#2 0.04280 BCC_B2#1 DISORD 0.87331
Al 23 Cr 01 Mn 09 Nb 09 Ti 17 V 41 noHEA  ALTI3_D019 0.08977 BCC_B2#1 DISORD 0.91023
Al 19 Cr 01 Mn 09 Nb 09 Ti 17 V 45 noHEA  ALTI3_D019 0.05315 BCC_B2#1 DISORD 0.94685
Al 15 Cr 01 Mn 09 Nb 09 Ti 17 V 49 noHEA  ALTI3_D019 0.00499 BCC_B2#1 DISORD 0.99501
Al 47 Cr 01 Mn 09 Nb 09 Ti 21 V 13 noHEA  AL8MN5 0.11305 ALTI_L10#2 0.40039 BCC_B2#1 DISORD 0.38526 BCT_D022 0.03545 SIGMA ORD 0.06584
Al 43 Cr 01 Mn 09 Nb 09 Ti 21 V 17 noHEA  AL8MN5 0.05134 ALTI_L10#2 0.40297 BCC_B2#1 DISORD 0.48583 SIGMA ORD 0.05987
Al 39 Cr 01 Mn 09 Nb 09 Ti 21 V 21 noHEA  ALTI_L10#2 0.38433 BCC_B2#1 DISORD 0.57536 SIGMA ORD 0.04031
Al 35 Cr 01 Mn 09 Nb 09 Ti 21 V 25 noHEA  ALTI_L10#2 0.32660 BCC_B2#1 DISORD 0.66229 SIGMA ORD 0.01111
Al 31 Cr 01 Mn 09 Nb 09 Ti 21 V 29 noHEA  ALTI_L10#2 0.24573 BCC_B2#1 DISORD 0.75427
Al 27 Cr 01 Mn 09 Nb 09 Ti 21 V 33 noHEA  ALTI3_D019 0.17349 ALTI_L10 0.00736 BCC_B2#1 DISORD 0.81915
Al 23 Cr 01 Mn 09 Nb 09 Ti 21 V 37 noHEA  ALTI3_D019 0.14656 BCC_B2#1 DISORD 0.85344
Al 19 Cr 01 Mn 09 Nb 09 Ti 21 V 41 noHEA  ALTI3_D019 0.10723 BCC_B2#1 DISORD 0.89277
Al 15 Cr 01 Mn 09 Nb 09 Ti 21 V 45 noHEA  ALTI3_D019 0.05471 BCC_B2#1 DISORD 0.94528
Al 11 Cr 01 Mn 09 Nb 09 Ti 21 V 49   HEA  BCC_B2#1 DISORD 1.00000
Al 47 Cr 01 Mn 09 Nb 09 Ti 25 V 09 noHEA  AL8MN5 0.16939 ALTI_L10#2 0.46559 BCC_B2#1 DISORD 0.26601 SIGMA ORD 0.09901
Al 43 Cr 01 Mn 09 Nb 09 Ti 25 V 13 noHEA  AL8MN5 0.09922 ALTI_L10#2 0.45199 BCC_B2#1 DISORD 0.36847 SIGMA ORD 0.08031
Al 39 Cr 01 Mn 09 Nb 09 Ti 25 V 17 noHEA  ALTI_L10#2 0.45178 BCC_B2#1 DISORD 0.49262 SIGMA ORD 0.05561
Al 35 Cr 01 Mn 09 Nb 09 Ti 25 V 21 noHEA  ALTI_L10#2 0.38146 BCC_B2#1 DISORD 0.59658 SIGMA ORD 0.02196
Al 31 Cr 01 Mn 09 Nb 09 Ti 25 V 25 noHEA  ALTI3_D019 0.07664 ALTI_L10#2 0.22077 BCC_B2#1 DISORD 0.70260
Al 27 Cr 01 Mn 09 Nb 09 Ti 25 V 29 noHEA  ALTI3_D019 0.23732 BCC_B2#1 DISORD 0.76268
Al 23 Cr 01 Mn 09 Nb 09 Ti 25 V 33 noHEA  ALTI3_D019 0.20192 BCC_B2#1 DISORD 0.79808
Al 19 Cr 01 Mn 09 Nb 09 Ti 25 V 37 noHEA  ALTI3_D019 0.15980 BCC_B2#1 DISORD 0.84020
Al 15 Cr 01 Mn 09 Nb 09 Ti 25 V 41 noHEA  ALTI3_D019 0.10227 BCC_B2#1 DISORD 0.89773
Al 11 Cr 01 Mn 09 Nb 09 Ti 25 V 45 noHEA  ALTI3_D019 0.01518 BCC_B2#1 DISORD 0.98482
Al 07 Cr 01 Mn 09 Nb 09 Ti 25 V 49   HEA  BCC_B2#1 DISORD 1.00000
Al 47 Cr 01 Mn 09 Nb 09 Ti 29 V 05 noHEA  AL8MN5 0.22680 ALTI_L10#2 0.50973 BCC_B2#1 DISORD 0.14361 SIGMA ORD 0.11987
Al 43 Cr 01 Mn 09 Nb 09 Ti 29 V 09 noHEA  AL8MN5 0.14078 ALTI_L10#2 0.50076 BCC_B2#1 DISORD 0.26020 SIGMA ORD 0.09825
Al 39 Cr 01 Mn 09 Nb 09 Ti 29 V 13 noHEA  ALTI_L10#2 0.51570 BCC_B2#1 DISORD 0.41502 SIGMA ORD 0.06928
Al 35 Cr 01 Mn 09 Nb 09 Ti 29 V 17 noHEA  ALTI_L10#2 0.42743 BCC_B2#1 DISORD 0.54153 SIGMA ORD 0.03104
Al 31 Cr 01 Mn 09 Nb 09 Ti 29 V 21 noHEA  ALTI3_D019 0.16324 ALTI_L10#2 0.18783 BCC_B2#1 DISORD 0.64340 SIGMA ORD 0.00552
Al 27 Cr 01 Mn 09 Nb 09 Ti 29 V 25 noHEA  ALTI3_D019 0.29280 BCC_B2#1 DISORD 0.70720
Al 23 Cr 01 Mn 09 Nb 09 Ti 29 V 29 noHEA  ALTI3_D019 0.25561 BCC_B2#1 DISORD 0.74439
Al 19 Cr 01 Mn 09 Nb 09 Ti 29 V 33 noHEA  ALTI3_D019 0.21056 BCC_B2#1 DISORD 0.78944
Al 15 Cr 01 Mn 09 Nb 09 Ti 29 V 37 noHEA  ALTI3_D019 0.14710 BCC_B2#1 DISORD 0.85290
Al 11 Cr 01 Mn 09 Nb 09 Ti 29 V 41 noHEA  ALTI3_D019 0.04913 BCC_B2#1 DISORD 0.95088
Al 07 Cr 01 Mn 09 Nb 09 Ti 29 V 45   HEA  BCC_B2#1 DISORD 1.00000
Al 03 Cr 01 Mn 09 Nb 09 Ti 29 V 49   HEA  BCC_B2#1 DISORD 1.00000
Al 47 Cr 01 Mn 09 Nb 09 Ti 33 V 01 noHEA  AL8MN5 0.28432 ALTI_L10#2 0.54936 BCC_B2#1 DISORD 0.02855 SIGMA ORD 0.13777
Al 43 Cr 01 Mn 09 Nb 09 Ti 33 V 05 noHEA  AL8MN5 0.17479 ALTI_L10#2 0.55253 BCC_B2#1 DISORD 0.15812 SIGMA ORD 0.11457
Al 39 Cr 01 Mn 09 Nb 09 Ti 33 V 09 noHEA  ALTI_L10#2 0.57075 BCC_B2#1 DISORD 0.32438 C14_LAVES 0.02220 SIGMA ORD 0.08267
Al 35 Cr 01 Mn 09 Nb 09 Ti 33 V 13 noHEA  ALTI3_D019 0.07156 ALTI_L10#2 0.41082 BCC_B2#1 DISORD 0.46820 SIGMA ORD 0.04942
Al 31 Cr 01 Mn 09 Nb 09 Ti 33 V 17 noHEA  ALTI3_D019 0.25534 ALTI_L10#2 0.15319 BCC_B2#1 DISORD 0.56482 SIGMA ORD 0.02665
Al 27 Cr 01 Mn 09 Nb 09 Ti 33 V 21 noHEA  ALTI3_D019 0.34586 BCC_B2#1 DISORD 0.65414
Al 23 Cr 01 Mn 09 Nb 09 Ti 33 V 25 noHEA  ALTI3_D019 0.30726 BCC_B2#1 DISORD 0.69274
Al 19 Cr 01 Mn 09 Nb 09 Ti 33 V 29 noHEA  ALTI3_D019 0.25909 BCC_B2#1 DISORD 0.74091
Al 15 Cr 01 Mn 09 Nb 09 Ti 33 V 33 noHEA  ALTI3_D019 0.18844 BCC_B2#1 DISORD 0.81156
Al 11 Cr 01 Mn 09 Nb 09 Ti 33 V 37 noHEA  ALTI3_D019 0.07797 BCC_B2#1 DISORD 0.92203
Al 07 Cr 01 Mn 09 Nb 09 Ti 33 V 41   HEA  BCC_B2#1 DISORD 1.00000
Al 03 Cr 01 Mn 09 Nb 09 Ti 33 V 45   HEA  BCC_B2#1 DISORD 1.00000
Al 43 Cr 01 Mn 09 Nb 09 Ti 37 V 01 noHEA  AL8MN5 0.14657 ALTI_L10#2 0.61976 BCC_B2#1 DISORD 0.03572 C14_LAVES 0.06918 SIGMA ORD 0.12877
Al 39 Cr 01 Mn 09 Nb 09 Ti 37 V 05 noHEA  ALTI_L10#2 0.61965 BCC_B2#1 DISORD 0.19625 C14_LAVES 0.08593 SIGMA ORD 0.09816
Al 35 Cr 01 Mn 09 Nb 09 Ti 37 V 09 noHEA  ALTI3_D019 0.15953 ALTI_L10#2 0.37995 BCC_B2#1 DISORD 0.36367 C14_LAVES 0.02623 SIGMA ORD 0.07061
Al 31 Cr 01 Mn 09 Nb 09 Ti 37 V 13 noHEA  ALTI3_D019 0.34211 ALTI_L10 0.12100 BCC_B2#1 DISORD 0.49050 SIGMA ORD 0.04639
Al 27 Cr 01 Mn 09 Nb 09 Ti 37 V 17 noHEA  ALTI3_D019 0.40221 BCC_B2#1 DISORD 0.58224 SIGMA ORD 0.01554
Al 23 Cr 01 Mn 09 Nb 09 Ti 37 V 21 noHEA  ALTI3_D019 0.35634 BCC_B2#1 DISORD 0.64366
Al 19 Cr 01 Mn 09 Nb 09 Ti 37 V 25 noHEA  ALTI3_D019 0.30474 BCC_B2#1 DISORD 0.69526
Al 15 Cr 01 Mn 09 Nb 09 Ti 37 V 29 noHEA  ALTI3_D019 0.22531 BCC_B2#1 DISORD 0.77469
Al 11 Cr 01 Mn 09 Nb 09 Ti 37 V 33 noHEA  ALTI3_D019 0.10114 BCC_B2#1 DISORD 0.89886
Al 07 Cr 01 Mn 09 Nb 09 Ti 37 V 37   HEA  BCC_B2#1 DISORD 1.00000
Al 03 Cr 01 Mn 09 Nb 09 Ti 37 V 41   HEA  BCC_B2#1 DISORD 1.00000
Al 39 Cr 01 Mn 09 Nb 09 Ti 41 V 01 noHEA  ALTI3_D019 0.08676 ALTI_L10#2 0.59189 BCC_B2#1 DISORD 0.04024 C14_LAVES 0.15961 SIGMA ORD 0.12150
Al 35 Cr 01 Mn 09 Nb 09 Ti 41 V 05 noHEA  ALTI3_D019 0.26163 ALTI_L10#2 0.33746 BCC_B2#1 DISORD 0.20195 C14_LAVES 0.10354 SIGMA ORD 0.09541
Al 31 Cr 01 Mn 09 Nb 09 Ti 41 V 09 noHEA  ALTI3_D019 0.43641 ALTI_L10 0.08322 BCC_B2#1 DISORD 0.36366 C14_LAVES 0.04780 SIGMA ORD 0.06891
Al 27 Cr 01 Mn 09 Nb 09 Ti 41 V 13 noHEA  ALTI3_D019 0.45650 BCC_B2#1 DISORD 0.50986 SIGMA ORD 0.03365
Al 23 Cr 01 Mn 09 Nb 09 Ti 41 V 17 noHEA  ALTI3_D019 0.40209 BCC_B2#1 DISORD 0.59791
Al 19 Cr 01 Mn 09 Nb 09 Ti 41 V 21 noHEA  ALTI3_D019 0.34660 BCC_B2#1 DISORD 0.65340
Al 15 Cr 01 Mn 09 Nb 09 Ti 41 V 25 noHEA  ALTI3_D019 0.25660 BCC_B2#1 DISORD 0.74340
Al 11 Cr 01 Mn 09 Nb 09 Ti 41 V 29 noHEA  ALTI3_D019 0.11844 BCC_B2#1 DISORD 0.88156
Al 07 Cr 01 Mn 09 Nb 09 Ti 41 V 33   HEA  BCC_B2#1 DISORD 1.00000
Al 03 Cr 01 Mn 09 Nb 09 Ti 41 V 37   HEA  BCC_B2#1 DISORD 1.00000
Al 35 Cr 01 Mn 09 Nb 09 Ti 45 V 01 noHEA  ALTI3_D019 0.36374 ALTI_L10#2 0.29496 BCC_B2#1 DISORD 0.04024 C14_LAVES 0.18083 SIGMA ORD 0.12023
Al 31 Cr 01 Mn 09 Nb 09 Ti 45 V 05 noHEA  ALTI3_D019 0.53856 ALTI_L10 0.04063 BCC_B2#1 DISORD 0.20195 C14_LAVES 0.12497 SIGMA ORD 0.09389
Al 27 Cr 01 Mn 09 Nb 09 Ti 45 V 09 noHEA  ALTI3_D019 0.52372 BCC_B2#1 DISORD 0.37334 C14_LAVES 0.04768 SIGMA ORD 0.05525
Al 23 Cr 01 Mn 09 Nb 09 Ti 45 V 13 noHEA  ALTI3_D019 0.44421 BCC_B2#1 DISORD 0.55509 C14_LAVES 0.00070
Al 19 Cr 01 Mn 09 Nb 09 Ti 45 V 17 noHEA  ALTI3_D019 0.38347 BCC_B2#1 DISORD 0.61653
Al 15 Cr 01 Mn 09 Nb 09 Ti 45 V 21 noHEA  ALTI3_D019 0.28138 BCC_B2#1 DISORD 0.71862
Al 11 Cr 01 Mn 09 Nb 09 Ti 45 V 25 noHEA  ALTI3_D019 0.13025 BCC_B2#1 DISORD 0.86975
Al 07 Cr 01 Mn 09 Nb 09 Ti 45 V 29   HEA  BCC_B2#1 DISORD 1.00000
Al 03 Cr 01 Mn 09 Nb 09 Ti 45 V 33   HEA  BCC_B2#1 DISORD 1.00000
Al 31 Cr 01 Mn 09 Nb 09 Ti 49 V 01 noHEA  ALTI3_D019 0.63916 BCC_B2#1 DISORD 0.04025 C14_LAVES 0.20164 SIGMA ORD 0.11895
Al 27 Cr 01 Mn 09 Nb 09 Ti 49 V 05 noHEA  ALTI3_D019 0.60134 BCC_B2#1 DISORD 0.21020 C14_LAVES 0.10923 SIGMA ORD 0.07923
Al 23 Cr 01 Mn 09 Nb 09 Ti 49 V 09 noHEA  ALTI3_D019 0.54544 BCC_B2#1 DISORD 0.38918 C14_LAVES 0.04942 SIGMA ORD 0.01595
Al 19 Cr 01 Mn 09 Nb 09 Ti 49 V 13 noHEA  ALTI3_D019 0.44966 BCC_B2#1 DISORD 0.52408 C14_LAVES 0.02626
Al 15 Cr 01 Mn 09 Nb 09 Ti 49 V 17 noHEA  ALTI3_D019 0.29948 BCC_B2#1 DISORD 0.70052
Al 11 Cr 01 Mn 09 Nb 09 Ti 49 V 21 noHEA  ALTI3_D019 0.13760 BCC_B2#1 DISORD 0.86240
Al 07 Cr 01 Mn 09 Nb 09 Ti 49 V 25   HEA  BCC_B2#1 DISORD 1.00000
Al 03 Cr 01 Mn 09 Nb 09 Ti 49 V 29   HEA  BCC_B2#1 DISORD 1.00000
Al 47 Cr 01 Mn 09 Nb 13 Ti 01 V 29 noHEA  BCC_B2#1 DISORD 0.75083 BCT_D022 0.24917
Al 43 Cr 01 Mn 09 Nb 13 Ti 01 V 33 noHEA  BCC_B2#1 DISORD 0.85594 BCT_D022 0.14406
Al 39 Cr 01 Mn 09 Nb 13 Ti 01 V 37 noHEA  BCC_B2#1 DISORD 0.96205 BCT_D022 0.03795
Al 35 Cr 01 Mn 09 Nb 13 Ti 01 V 41 noHEA  BCC_B2#1 DISORD 0.99483 SIGMA ORD 0.00517
Al 31 Cr 01 Mn 09 Nb 13 Ti 01 V 45   HEA  BCC_B2#1 DISORD 1.00000
Al 27 Cr 01 Mn 09 Nb 13 Ti 01 V 49   HEA  BCC_B2#1 DISORD 1.00000
Al 47 Cr 01 Mn 09 Nb 13 Ti 05 V 25 noHEA  ALTI_L10#2 0.07432 BCC_B2#1 DISORD 0.70548 BCT_D022 0.21783 SIGMA ORD 0.00237
Al 43 Cr 01 Mn 09 Nb 13 Ti 05 V 29 noHEA  ALTI_L10#2 0.07753 BCC_B2#1 DISORD 0.79688 BCT_D022 0.11001 SIGMA ORD 0.01558
Al 39 Cr 01 Mn 09 Nb 13 Ti 05 V 33 noHEA  ALTI_L10#2 0.08051 BCC_B2#1 DISORD 0.89011 BCT_D022 0.00195 SIGMA ORD 0.02743
Al 35 Cr 01 Mn 09 Nb 13 Ti 05 V 37 noHEA  ALTI_L10#2 0.05557 BCC_B2#1 DISORD 0.92632 SIGMA ORD 0.01811
Al 31 Cr 01 Mn 09 Nb 13 Ti 05 V 41 noHEA  ALTI_L10#2 0.01823 BCC_B2#1 DISORD 0.98177
Al 27 Cr 01 Mn 09 Nb 13 Ti 05 V 45   HEA  BCC_B2#1 DISORD 1.00000
Al 23 Cr 01 Mn 09 Nb 13 Ti 05 V 49   HEA  BCC_B2#1 DISORD 1.00000
Al 47 Cr 01 Mn 09 Nb 13 Ti 09 V 21 noHEA  AL8MN5 0.00420 ALTI_L10#2 0.16752 BCC_B2#1 DISORD 0.61848 BCT_D022 0.17367 SIGMA ORD 0.03614
Al 43 Cr 01 Mn 09 Nb 13 Ti 09 V 25 noHEA  ALTI_L10#2 0.17282 BCC_B2#1 DISORD 0.71099 BCT_D022 0.06584 SIGMA ORD 0.05035
Al 39 Cr 01 Mn 09 Nb 13 Ti 09 V 29 noHEA  ALTI_L10#2 0.16427 BCC_B2#1 DISORD 0.78040 SIGMA ORD 0.05534
Al 35 Cr 01 Mn 09 Nb 13 Ti 09 V 33 noHEA  ALTI_L10#2 0.13137 BCC_B2#1 DISORD 0.82942 SIGMA ORD 0.03921
Al 31 Cr 01 Mn 09 Nb 13 Ti 09 V 37 noHEA  ALTI_L10#2 0.08339 BCC_B2#1 DISORD 0.90784 SIGMA ORD 0.00877
Al 27 Cr 01 Mn 09 Nb 13 Ti 09 V 41 noHEA  ALTI_L10#2 0.01639 BCC_B2#1 DISORD 0.98361
Al 23 Cr 01 Mn 09 Nb 13 Ti 09 V 45   HEA  BCC_B2#1 DISORD 1.00000
Al 19 Cr 01 Mn 09 Nb 13 Ti 09 V 49   HEA  BCC_B2#1 DISORD 1.00000
Al 47 Cr 01 Mn 09 Nb 13 Ti 13 V 17 noHEA  AL8MN5 0.05999 ALTI_L10#2 0.23647 BCC_B2#1 DISORD 0.50090 BCT_D022 0.13065 SIGMA ORD 0.07198
Al 43 Cr 01 Mn 09 Nb 13 Ti 13 V 21 noHEA  AL8MN5 0.00113 ALTI_L10#2 0.26749 BCC_B2#1 DISORD 0.62508 BCT_D022 0.02190 SIGMA ORD 0.08441
Al 39 Cr 01 Mn 09 Nb 13 Ti 13 V 25 noHEA  ALTI_L10#2 0.24300 BCC_B2#1 DISORD 0.67861 SIGMA ORD 0.07839
Al 35 Cr 01 Mn 09 Nb 13 Ti 13 V 29 noHEA  ALTI_L10#2 0.20244 BCC_B2#1 DISORD 0.74071 SIGMA ORD 0.05685
Al 31 Cr 01 Mn 09 Nb 13 Ti 13 V 33 noHEA  ALTI_L10#2 0.14297 BCC_B2#1 DISORD 0.83682 SIGMA ORD 0.02021
Al 27 Cr 01 Mn 09 Nb 13 Ti 13 V 37 noHEA  ALTI_L10#2 0.05909 BCC_B2#1 DISORD 0.94091
Al 23 Cr 01 Mn 09 Nb 13 Ti 13 V 41 noHEA  ALTI3_D019 0.01576 BCC_B2#1 DISORD 0.98424
Al 19 Cr 01 Mn 09 Nb 13 Ti 13 V 45   HEA  BCC_B2#1 DISORD 1.00000
Al 15 Cr 01 Mn 09 Nb 13 Ti 13 V 49   HEA  BCC_B2#1 DISORD 1.00000
Al 47 Cr 01 Mn 09 Nb 13 Ti 17 V 13 noHEA  AL8MN5 0.11583 ALTI_L10#2 0.30545 BCC_B2#1 DISORD 0.38337 BCT_D022 0.08762 SIGMA ORD 0.10772
Al 43 Cr 01 Mn 09 Nb 13 Ti 17 V 17 noHEA  AL8MN5 0.05745 ALTI_L10#2 0.32836 BCC_B2#1 DISORD 0.49884 SIGMA ORD 0.11534
Al 39 Cr 01 Mn 09 Nb 13 Ti 17 V 21 noHEA  ALTI_L10#2 0.31744 BCC_B2#1 DISORD 0.58483 SIGMA ORD 0.09773
Al 35 Cr 01 Mn 09 Nb 13 Ti 17 V 25 noHEA  ALTI_L10#2 0.26869 BCC_B2#1 DISORD 0.65975 SIGMA ORD 0.07155
Al 31 Cr 01 Mn 09 Nb 13 Ti 17 V 29 noHEA  ALTI_L10#2 0.19498 BCC_B2#1 DISORD 0.77622 SIGMA ORD 0.02880
Al 27 Cr 01 Mn 09 Nb 13 Ti 17 V 33 noHEA  ALTI3_D019 0.07238 ALTI_L10#2 0.03741 BCC_B2#1 DISORD 0.89021
Al 23 Cr 01 Mn 09 Nb 13 Ti 17 V 37 noHEA  ALTI3_D019 0.07258 BCC_B2#1 DISORD 0.92742
Al 19 Cr 01 Mn 09 Nb 13 Ti 17 V 41 noHEA  ALTI3_D019 0.03415 BCC_B2#1 DISORD 0.96585
Al 15 Cr 01 Mn 09 Nb 13 Ti 17 V 45   HEA  BCC_B2#1 DISORD 1.00000
Al 11 Cr 01 Mn 09 Nb 13 Ti 17 V 49   HEA  BCC_B2#1 DISORD 1.00000
Al 47 Cr 01 Mn 09 Nb 13 Ti 21 V 09 noHEA  AL8MN5 0.17174 ALTI_L10#2 0.37446 BCC_B2#1 DISORD 0.26590 BCT_D022 0.04458 SIGMA ORD 0.14331
Al 43 Cr 01 Mn 09 Nb 13 Ti 21 V 13 noHEA  AL8MN5 0.11190 ALTI_L10#2 0.37803 BCC_B2#1 DISORD 0.37191 SIGMA ORD 0.13816
Al 39 Cr 01 Mn 09 Nb 13 Ti 21 V 17 noHEA  AL8MN5 0.01395 ALTI_L10#2 0.38118 BCC_B2#1 DISORD 0.49010 SIGMA ORD 0.11478
Al 35 Cr 01 Mn 09 Nb 13 Ti 21 V 21 noHEA  ALTI_L10#2 0.32953 BCC_B2#1 DISORD 0.58675 SIGMA ORD 0.08371
Al 31 Cr 01 Mn 09 Nb 13 Ti 21 V 25 noHEA  ALTI_L10#2 0.23777 BCC_B2#1 DISORD 0.72707 SIGMA ORD 0.03517
Al 27 Cr 01 Mn 09 Nb 13 Ti 21 V 29 noHEA  ALTI3_D019 0.16522 ALTI_L10 0.00017 BCC_B2#1 DISORD 0.82522 SIGMA ORD 0.00939
Al 23 Cr 01 Mn 09 Nb 13 Ti 21 V 33 noHEA  ALTI3_D019 0.12792 BCC_B2#1 DISORD 0.87208
Al 19 Cr 01 Mn 09 Nb 13 Ti 21 V 37 noHEA  ALTI3_D019 0.08667 BCC_B2#1 DISORD 0.91333
Al 15 Cr 01 Mn 09 Nb 13 Ti 21 V 41 noHEA  ALTI3_D019 0.03081 BCC_B2#1 DISORD 0.96919
Al 11 Cr 01 Mn 09 Nb 13 Ti 21 V 45   HEA  BCC_B2#1 DISORD 1.00000
Al 07 Cr 01 Mn 09 Nb 13 Ti 21 V 49   HEA  BCC_B2#1 DISORD 1.00000
Al 47 Cr 01 Mn 09 Nb 13 Ti 25 V 05 noHEA  AL8MN5 0.22776 ALTI_L10#2 0.44351 BCC_B2#1 DISORD 0.14849 BCT_D022 0.00152 SIGMA ORD 0.17870
Al 43 Cr 01 Mn 09 Nb 13 Ti 25 V 09 noHEA  AL8MN5 0.16204 ALTI_L10#2 0.42495 BCC_B2#1 DISORD 0.25522 SIGMA ORD 0.15778
Al 39 Cr 01 Mn 09 Nb 13 Ti 25 V 13 noHEA  AL8MN5 0.03967 ALTI_L10#2 0.43533 BCC_B2#1 DISORD 0.39482 SIGMA ORD 0.13018
Al 35 Cr 01 Mn 09 Nb 13 Ti 25 V 17 noHEA  ALTI_L10#2 0.38332 BCC_B2#1 DISORD 0.52293 SIGMA ORD 0.09376
Al 31 Cr 01 Mn 09 Nb 13 Ti 25 V 21 noHEA  ALTI3_D019 0.08905 ALTI_L10#2 0.20628 BCC_B2#1 DISORD 0.64790 SIGMA ORD 0.05677
Al 27 Cr 01 Mn 09 Nb 13 Ti 25 V 25 noHEA  ALTI3_D019 0.22746 BCC_B2#1 DISORD 0.74368 SIGMA ORD 0.02887
Al 23 Cr 01 Mn 09 Nb 13 Ti 25 V 29 noHEA  ALTI3_D019 0.18156 BCC_B2#1 DISORD 0.81844
Al 19 Cr 01 Mn 09 Nb 13 Ti 25 V 33 noHEA  ALTI3_D019 0.13741 BCC_B2#1 DISORD 0.86259
Al 15 Cr 01 Mn 09 Nb 13 Ti 25 V 37 noHEA  ALTI3_D019 0.07610 BCC_B2#1 DISORD 0.92390
Al 11 Cr 01 Mn 09 Nb 13 Ti 25 V 41   HEA  BCC_B2#1 DISORD 1.00000
Al 07 Cr 01 Mn 09 Nb 13 Ti 25 V 45   HEA  BCC_B2#1 DISORD 1.00000
Al 03 Cr 01 Mn 09 Nb 13 Ti 25 V 49   HEA  BCC_B2#1 DISORD 1.00000
Al 47 Cr 01 Mn 09 Nb 13 Ti 29 V 01 noHEA  AL8MN5 0.28677 ALTI_L10#2 0.48607 BCC_B2#1 DISORD 0.02853 SIGMA ORD 0.19862
Al 43 Cr 01 Mn 09 Nb 13 Ti 29 V 05 noHEA  AL8MN5 0.20631 ALTI_L10#2 0.47198 BCC_B2#1 DISORD 0.14661 SIGMA ORD 0.17509
Al 39 Cr 01 Mn 09 Nb 13 Ti 29 V 09 noHEA  AL8MN5 0.05575 ALTI_L10#2 0.49024 BCC_B2#1 DISORD 0.31027 SIGMA ORD 0.14374
Al 35 Cr 01 Mn 09 Nb 13 Ti 29 V 13 noHEA  ALTI_L10#2 0.42720 BCC_B2#1 DISORD 0.47031 SIGMA ORD 0.10250
Al 31 Cr 01 Mn 09 Nb 13 Ti 29 V 17 noHEA  ALTI3_D019 0.18187 ALTI_L10#2 0.17102 BCC_B2#1 DISORD 0.56843 SIGMA ORD 0.07869
Al 27 Cr 01 Mn 09 Nb 13 Ti 29 V 21 noHEA  ALTI3_D019 0.28763 BCC_B2#1 DISORD 0.66456 SIGMA ORD 0.04781
Al 23 Cr 01 Mn 09 Nb 13 Ti 29 V 25 noHEA  ALTI3_D019 0.23317 BCC_B2#1 DISORD 0.76683
Al 19 Cr 01 Mn 09 Nb 13 Ti 29 V 29 noHEA  ALTI3_D019 0.18597 BCC_B2#1 DISORD 0.81403
Al 15 Cr 01 Mn 09 Nb 13 Ti 29 V 33 noHEA  ALTI3_D019 0.11823 BCC_B2#1 DISORD 0.88177
Al 11 Cr 01 Mn 09 Nb 13 Ti 29 V 37 noHEA  ALTI3_D019 0.01454 BCC_B2#1 DISORD 0.98546
Al 07 Cr 01 Mn 09 Nb 13 Ti 29 V 41   HEA  BCC_B2#1 DISORD 1.00000
Al 03 Cr 01 Mn 09 Nb 13 Ti 29 V 45   HEA  BCC_B2#1 DISORD 1.00000
Al 43 Cr 01 Mn 09 Nb 13 Ti 33 V 01 noHEA  AL8MN5 0.24525 ALTI_L10#2 0.52625 BCC_B2#1 DISORD 0.03561 C14_LAVES 0.00038 SIGMA ORD 0.19251
Al 39 Cr 01 Mn 09 Nb 13 Ti 33 V 05 noHEA  ALTI_L10#2 0.56001 BCC_B2#1 DISORD 0.18109 C14_LAVES 0.09918 SIGMA ORD 0.15972
Al 35 Cr 01 Mn 09 Nb 13 Ti 33 V 09 noHEA  ALTI3_D019 0.08781 ALTI_L10#2 0.39624 BCC_B2#1 DISORD 0.36503 C14_LAVES 0.02610 SIGMA ORD 0.12482
Al 31 Cr 01 Mn 09 Nb 13 Ti 33 V 13 noHEA  ALTI3_D019 0.26955 ALTI_L10#2 0.13811 BCC_B2#1 DISORD 0.49301 SIGMA ORD 0.09933
Al 27 Cr 01 Mn 09 Nb 13 Ti 33 V 17 noHEA  ALTI3_D019 0.34533 BCC_B2#1 DISORD 0.58845 SIGMA ORD 0.06622
Al 23 Cr 01 Mn 09 Nb 13 Ti 33 V 21 noHEA  ALTI3_D019 0.28459 BCC_B2#1 DISORD 0.70926 SIGMA ORD 0.00615
Al 19 Cr 01 Mn 09 Nb 13 Ti 33 V 25 noHEA  ALTI3_D019 0.23183 BCC_B2#1 DISORD 0.76817
Al 15 Cr 01 Mn 09 Nb 13 Ti 33 V 29 noHEA  ALTI3_D019 0.15640 BCC_B2#1 DISORD 0.84360
Al 11 Cr 01 Mn 09 Nb 13 Ti 33 V 33 noHEA  ALTI3_D019 0.04025 BCC_B2#1 DISORD 0.95975
Al 07 Cr 01 Mn 09 Nb 13 Ti 33 V 37   HEA  BCC_B2#1 DISORD 1.00000
Al 03 Cr 01 Mn 09 Nb 13 Ti 33 V 41   HEA  BCC_B2#1 DISORD 1.00000
Al 39 Cr 01 Mn 09 Nb 13 Ti 37 V 01 noHEA  ALTI3_D019 0.01740 ALTI_L10#2 0.60450 BCC_B2#1 DISORD 0.04048 C14_LAVES 0.15650 SIGMA ORD 0.18111
Al 35 Cr 01 Mn 09 Nb 13 Ti 37 V 05 noHEA  ALTI3_D019 0.19087 ALTI_L10#2 0.35215 BCC_B2#1 DISORD 0.20303 C14_LAVES 0.10214 SIGMA ORD 0.15181
Al 31 Cr 01 Mn 09 Nb 13 Ti 37 V 09 noHEA  ALTI3_D019 0.36477 ALTI_L10 0.09923 BCC_B2#1 DISORD 0.36521 C14_LAVES 0.04752 SIGMA ORD 0.12327
Al 27 Cr 01 Mn 09 Nb 13 Ti 37 V 13 noHEA  ALTI3_D019 0.39965 BCC_B2#1 DISORD 0.51625 SIGMA ORD 0.08409
Al 23 Cr 01 Mn 09 Nb 13 Ti 37 V 17 noHEA  ALTI3_D019 0.33730 BCC_B2#1 DISORD 0.63953 SIGMA ORD 0.02317
Al 19 Cr 01 Mn 09 Nb 13 Ti 37 V 21 noHEA  ALTI3_D019 0.27428 BCC_B2#1 DISORD 0.72572
Al 15 Cr 01 Mn 09 Nb 13 Ti 37 V 25 noHEA  ALTI3_D019 0.18968 BCC_B2#1 DISORD 0.81032
Al 11 Cr 01 Mn 09 Nb 13 Ti 37 V 29 noHEA  ALTI3_D019 0.06034 BCC_B2#1 DISORD 0.93966
Al 07 Cr 01 Mn 09 Nb 13 Ti 37 V 33   HEA  BCC_B2#1 DISORD 1.00000
Al 03 Cr 01 Mn 09 Nb 13 Ti 37 V 37   HEA  BCC_B2#1 DISORD 1.00000
Al 35 Cr 01 Mn 09 Nb 13 Ti 41 V 01 noHEA  ALTI3_D019 0.29455 ALTI_L10#2 0.30724 BCC_B2#1 DISORD 0.04052 C14_LAVES 0.17779 SIGMA ORD 0.17991
Al 31 Cr 01 Mn 09 Nb 13 Ti 41 V 05 noHEA  ALTI3_D019 0.46791 ALTI_L10 0.05502 BCC_B2#1 DISORD 0.20316 C14_LAVES 0.12348 SIGMA ORD 0.15042
Al 27 Cr 01 Mn 09 Nb 13 Ti 41 V 09 noHEA  ALTI3_D019 0.46625 BCC_B2#1 DISORD 0.37952 C14_LAVES 0.04811 SIGMA ORD 0.10612
Al 23 Cr 01 Mn 09 Nb 13 Ti 41 V 13 noHEA  ALTI3_D019 0.38674 BCC_B2#1 DISORD 0.57314 C14_LAVES 0.00018 SIGMA ORD 0.03994
Al 19 Cr 01 Mn 09 Nb 13 Ti 41 V 17 noHEA  ALTI3_D019 0.31243 BCC_B2#1 DISORD 0.68757
Al 15 Cr 01 Mn 09 Nb 13 Ti 41 V 21 noHEA  ALTI3_D019 0.21720 BCC_B2#1 DISORD 0.78280
Al 11 Cr 01 Mn 09 Nb 13 Ti 41 V 25 noHEA  ALTI3_D019 0.07493 BCC_B2#1 DISORD 0.92507
Al 07 Cr 01 Mn 09 Nb 13 Ti 41 V 29   HEA  BCC_B2#1 DISORD 1.00000
Al 03 Cr 01 Mn 09 Nb 13 Ti 41 V 33   HEA  BCC_B2#1 DISORD 1.00000
Al 31 Cr 01 Mn 09 Nb 13 Ti 45 V 01 noHEA  ALTI3_D019 0.57169 ALTI_L10 0.00998 BCC_B2#1 DISORD 0.04055 C14_LAVES 0.19907 SIGMA ORD 0.17871
Al 27 Cr 01 Mn 09 Nb 13 Ti 45 V 05 noHEA  ALTI3_D019 0.54286 BCC_B2#1 DISORD 0.21706 C14_LAVES 0.10854 SIGMA ORD 0.13154
Al 23 Cr 01 Mn 09 Nb 13 Ti 45 V 09 noHEA  ALTI3_D019 0.49009 BCC_B2#1 DISORD 0.40308 C14_LAVES 0.04795 SIGMA ORD 0.05888
Al 19 Cr 01 Mn 09 Nb 13 Ti 45 V 13 noHEA  ALTI3_D019 0.38747 BCC_B2#1 DISORD 0.58227 C14_LAVES 0.03026
Al 15 Cr 01 Mn 09 Nb 13 Ti 45 V 17 noHEA  ALTI3_D019 0.23859 BCC_B2#1 DISORD 0.76141
Al 11 Cr 01 Mn 09 Nb 13 Ti 45 V 21 noHEA  ALTI3_D019 0.08475 BCC_B2#1 DISORD 0.91525
Al 07 Cr 01 Mn 09 Nb 13 Ti 45 V 25   HEA  BCC_B2#1 DISORD 1.00000
Al 03 Cr 01 Mn 09 Nb 13 Ti 45 V 29   HEA  BCC_B2#1 DISORD 1.00000
Al 27 Cr 01 Mn 09 Nb 13 Ti 49 V 01 noHEA  ALTI3_D019 0.62843 BCC_B2#1 DISORD 0.04624 C14_LAVES 0.16189 SIGMA ORD 0.16345
Al 23 Cr 01 Mn 09 Nb 13 Ti 49 V 05 noHEA  ALTI3_D019 0.59402 BCC_B2#1 DISORD 0.23438 C14_LAVES 0.09132 SIGMA ORD 0.08028
Al 19 Cr 01 Mn 09 Nb 13 Ti 49 V 09 noHEA  ALTI3_D019 0.47779 BCC_B2#1 DISORD 0.45217 C14_LAVES 0.07004
Al 15 Cr 01 Mn 09 Nb 13 Ti 49 V 13 noHEA  ALTI3_D019 0.27341 BCC_B2#1 DISORD 0.71377 C14_LAVES 0.01283
Al 11 Cr 01 Mn 09 Nb 13 Ti 49 V 17 noHEA  ALTI3_D019 0.09113 BCC_B2#1 DISORD 0.90887
Al 07 Cr 01 Mn 09 Nb 13 Ti 49 V 21   HEA  BCC_B2#1 DISORD 1.00000
Al 03 Cr 01 Mn 09 Nb 13 Ti 49 V 25   HEA  BCC_B2#1 DISORD 1.00000
Al 47 Cr 01 Mn 09 Nb 17 Ti 01 V 25 noHEA  BCC_B2#1 DISORD 0.69263 BCT_D022 0.25909 SIGMA ORD 0.04827
Al 43 Cr 01 Mn 09 Nb 17 Ti 01 V 29 noHEA  BCC_B2#1 DISORD 0.78455 BCT_D022 0.15312 SIGMA ORD 0.06233
Al 39 Cr 01 Mn 09 Nb 17 Ti 01 V 33 noHEA  BCC_B2#1 DISORD 0.87862 BCT_D022 0.04677 SIGMA ORD 0.07461
Al 35 Cr 01 Mn 09 Nb 17 Ti 01 V 37 noHEA  BCC_B2#1 DISORD 0.91942 SIGMA ORD 0.08058
Al 31 Cr 01 Mn 09 Nb 17 Ti 01 V 41 noHEA  BCC_B2#1 DISORD 0.92798 SIGMA ORD 0.07202
Al 27 Cr 01 Mn 09 Nb 17 Ti 01 V 45 noHEA  BCC_B2#1 DISORD 0.95068 SIGMA ORD 0.04932
Al 23 Cr 01 Mn 09 Nb 17 Ti 01 V 49 noHEA  BCC_B2#1 DISORD 0.98839 SIGMA ORD 0.01161
Al 47 Cr 01 Mn 09 Nb 17 Ti 05 V 21 noHEA  AL8MN5 0.00694 ALTI_L10#2 0.07279 BCC_B2#1 DISORD 0.61703 BCT_D022 0.22544 SIGMA ORD 0.07780
Al 43 Cr 01 Mn 09 Nb 17 Ti 05 V 25 noHEA  ALTI_L10#2 0.07939 BCC_B2#1 DISORD 0.71122 BCT_D022 0.11762 SIGMA ORD 0.09177
Al 39 Cr 01 Mn 09 Nb 17 Ti 05 V 29 noHEA  ALTI_L10#2 0.08244 BCC_B2#1 DISORD 0.80342 BCT_D022 0.00966 SIGMA ORD 0.10449
Al 35 Cr 01 Mn 09 Nb 17 Ti 05 V 33 noHEA  ALTI_L10#2 0.05944 BCC_B2#1 DISORD 0.84563 SIGMA ORD 0.09493
Al 31 Cr 01 Mn 09 Nb 17 Ti 05 V 37 noHEA  ALTI_L10#2 0.02100 BCC_B2#1 DISORD 0.91031 SIGMA ORD 0.06870
Al 27 Cr 01 Mn 09 Nb 17 Ti 05 V 41 noHEA  BCC_B2#1 DISORD 0.96246 SIGMA ORD 0.03755
Al 23 Cr 01 Mn 09 Nb 17 Ti 05 V 45   HEA  BCC_B2#1 DISORD 1.00000
Al 19 Cr 01 Mn 09 Nb 17 Ti 05 V 49   HEA  BCC_B2#1 DISORD 1.00000
Al 47 Cr 01 Mn 09 Nb 17 Ti 09 V 17 noHEA  AL8MN5 0.06267 ALTI_L10#2 0.14171 BCC_B2#1 DISORD 0.49935 BCT_D022 0.18244 SIGMA ORD 0.11382
Al 43 Cr 01 Mn 09 Nb 17 Ti 09 V 21 noHEA  AL8MN5 0.00373 ALTI_L10#2 0.17276 BCC_B2#1 DISORD 0.62376 BCT_D022 0.07357 SIGMA ORD 0.12618
Al 39 Cr 01 Mn 09 Nb 17 Ti 09 V 25 noHEA  ALTI_L10#2 0.16809 BCC_B2#1 DISORD 0.69924 SIGMA ORD 0.13267
Al 35 Cr 01 Mn 09 Nb 17 Ti 09 V 29 noHEA  ALTI_L10#2 0.13507 BCC_B2#1 DISORD 0.74988 SIGMA ORD 0.11505
Al 31 Cr 01 Mn 09 Nb 17 Ti 09 V 33 noHEA  ALTI_L10#2 0.08618 BCC_B2#1 DISORD 0.83185 SIGMA ORD 0.08197
Al 27 Cr 01 Mn 09 Nb 17 Ti 09 V 37 noHEA  ALTI_L10#2 0.01047 BCC_B2#1 DISORD 0.95723 SIGMA ORD 0.03230
Al 23 Cr 01 Mn 09 Nb 17 Ti 09 V 41   HEA  BCC_B2#1 DISORD 1.00000
Al 19 Cr 01 Mn 09 Nb 17 Ti 09 V 45   HEA  BCC_B2#1 DISORD 1.00000
Al 15 Cr 01 Mn 09 Nb 17 Ti 09 V 49   HEA  BCC_B2#1 DISORD 1.00000
Al 47 Cr 01 Mn 09 Nb 17 Ti 13 V 13 noHEA  AL8MN5 0.11843 ALTI_L10#2 0.21064 BCC_B2#1 DISORD 0.38170 BCT_D022 0.13945 SIGMA ORD 0.14977
Al 43 Cr 01 Mn 09 Nb 17 Ti 13 V 17 noHEA  AL8MN5 0.05940 ALTI_L10#2 0.24166 BCC_B2#1 DISORD 0.50597 BCT_D022 0.03056 SIGMA ORD 0.16242
Al 39 Cr 01 Mn 09 Nb 17 Ti 13 V 21 noHEA  ALTI_L10#2 0.24672 BCC_B2#1 DISORD 0.59876 SIGMA ORD 0.15453
Al 35 Cr 01 Mn 09 Nb 17 Ti 13 V 25 noHEA  ALTI_L10#2 0.20574 BCC_B2#1 DISORD 0.66264 SIGMA ORD 0.13161
Al 31 Cr 01 Mn 09 Nb 17 Ti 13 V 29 noHEA  ALTI_L10#2 0.14455 BCC_B2#1 DISORD 0.76353 SIGMA ORD 0.09192
Al 27 Cr 01 Mn 09 Nb 17 Ti 13 V 33 noHEA  ALTI_L10#2 0.05164 BCC_B2#1 DISORD 0.91199 SIGMA ORD 0.03637
Al 23 Cr 01 Mn 09 Nb 17 Ti 13 V 37 noHEA  ALTI3_D019 0.00006 BCC_B2#1 DISORD 0.99994
Al 19 Cr 01 Mn 09 Nb 17 Ti 13 V 41   HEA  BCC_B2#1 DISORD 1.00000
Al 15 Cr 01 Mn 09 Nb 17 Ti 13 V 45   HEA  BCC_B2#1 DISORD 1.00000
Al 11 Cr 01 Mn 09 Nb 17 Ti 13 V 49   HEA  BCC_B2#1 DISORD 1.00000
Al 47 Cr 01 Mn 09 Nb 17 Ti 17 V 09 noHEA  AL8MN5 0.17424 ALTI_L10#2 0.27959 BCC_B2#1 DISORD 0.26410 BCT_D022 0.09646 SIGMA ORD 0.18562
Al 43 Cr 01 Mn 09 Nb 17 Ti 17 V 13 noHEA  AL8MN5 0.11569 ALTI_L10#2 0.30536 BCC_B2#1 DISORD 0.38376 SIGMA ORD 0.19520
Al 39 Cr 01 Mn 09 Nb 17 Ti 17 V 17 noHEA  AL8MN5 0.04035 ALTI_L10#2 0.30120 BCC_B2#1 DISORD 0.48406 SIGMA ORD 0.17440
Al 35 Cr 01 Mn 09 Nb 17 Ti 17 V 21 noHEA  ALTI_L10#2 0.27137 BCC_B2#1 DISORD 0.58342 SIGMA ORD 0.14522
Al 31 Cr 01 Mn 09 Nb 17 Ti 17 V 25 noHEA  ALTI_L10#2 0.19469 BCC_B2#1 DISORD 0.70629 SIGMA ORD 0.09902
Al 27 Cr 01 Mn 09 Nb 17 Ti 17 V 29 noHEA  ALTI3_D019 0.09019 ALTI_L10 0.01846 BCC_B2#1 DISORD 0.83284 SIGMA ORD 0.05851
Al 23 Cr 01 Mn 09 Nb 17 Ti 17 V 33 noHEA  ALTI3_D019 0.05570 BCC_B2#1 DISORD 0.94430
Al 19 Cr 01 Mn 09 Nb 17 Ti 17 V 37 noHEA  ALTI3_D019 0.01553 BCC_B2#1 DISORD 0.98447
Al 15 Cr 01 Mn 09 Nb 17 Ti 17 V 41   HEA  BCC_B2#1 DISORD 1.00000
Al 11 Cr 01 Mn 09 Nb 17 Ti 17 V 45   HEA  BCC_B2#1 DISORD 1.00000
Al 07 Cr 01 Mn 09 Nb 17 Ti 17 V 49   HEA  BCC_B2#1 DISORD 1.00000
Al 47 Cr 01 Mn 09 Nb 17 Ti 21 V 05 noHEA  AL8MN5 0.23010 ALTI_L10#2 0.34855 BCC_B2#1 DISORD 0.14655 BCT_D022 0.05348 SIGMA ORD 0.22132
Al 43 Cr 01 Mn 09 Nb 17 Ti 21 V 09 noHEA  AL8MN5 0.17194 ALTI_L10#2 0.35311 BCC_B2#1 DISORD 0.25786 SIGMA ORD 0.21710
Al 39 Cr 01 Mn 09 Nb 17 Ti 21 V 13 noHEA  AL8MN5 0.07586 ALTI_L10#2 0.35346 BCC_B2#1 DISORD 0.37938 SIGMA ORD 0.19130
Al 35 Cr 01 Mn 09 Nb 17 Ti 21 V 17 noHEA  ALTI_L10#2 0.33115 BCC_B2#1 DISORD 0.51250 SIGMA ORD 0.15635
Al 31 Cr 01 Mn 09 Nb 17 Ti 21 V 21 noHEA  ALTI3_D019 0.01513 ALTI_L10#2 0.22327 BCC_B2#1 DISORD 0.65446 SIGMA ORD 0.10714
Al 27 Cr 01 Mn 09 Nb 17 Ti 21 V 25 noHEA  ALTI3_D019 0.16913 BCC_B2#1 DISORD 0.75117 SIGMA ORD 0.07970
Al 23 Cr 01 Mn 09 Nb 17 Ti 21 V 29 noHEA  ALTI3_D019 0.11466 BCC_B2#1 DISORD 0.86944 SIGMA ORD 0.01590
Al 19 Cr 01 Mn 09 Nb 17 Ti 21 V 33 noHEA  ALTI3_D019 0.06660 BCC_B2#1 DISORD 0.93340
Al 15 Cr 01 Mn 09 Nb 17 Ti 21 V 37 noHEA  ALTI3_D019 0.00748 BCC_B2#1 DISORD 0.99252
Al 11 Cr 01 Mn 09 Nb 17 Ti 21 V 41   HEA  BCC_B2#1 DISORD 1.00000
Al 07 Cr 01 Mn 09 Nb 17 Ti 21 V 45   HEA  BCC_B2#1 DISORD 1.00000
Al 03 Cr 01 Mn 09 Nb 17 Ti 21 V 49   HEA  BCC_B2#1 DISORD 1.00000
Al 47 Cr 01 Mn 09 Nb 17 Ti 25 V 01 noHEA  AL8MN5 0.28606 ALTI_L10#2 0.41753 BCC_B2#1 DISORD 0.02907 BCT_D022 0.01050 SIGMA ORD 0.25683
Al 43 Cr 01 Mn 09 Nb 17 Ti 25 V 05 noHEA  AL8MN5 0.22501 ALTI_L10#2 0.39707 BCC_B2#1 DISORD 0.14209 SIGMA ORD 0.23583
Al 39 Cr 01 Mn 09 Nb 17 Ti 25 V 09 noHEA  AL8MN5 0.10047 ALTI_L10#2 0.40718 BCC_B2#1 DISORD 0.28662 SIGMA ORD 0.20572
Al 35 Cr 01 Mn 09 Nb 17 Ti 25 V 13 noHEA  ALTI_L10#2 0.38285 BCC_B2#1 DISORD 0.45146 SIGMA ORD 0.16569
Al 31 Cr 01 Mn 09 Nb 17 Ti 25 V 17 noHEA  ALTI3_D019 0.10880 ALTI_L10#2 0.18703 BCC_B2#1 DISORD 0.57425 SIGMA ORD 0.12992
Al 27 Cr 01 Mn 09 Nb 17 Ti 25 V 21 noHEA  ALTI3_D019 0.22938 BCC_B2#1 DISORD 0.67248 SIGMA ORD 0.09814
Al 23 Cr 01 Mn 09 Nb 17 Ti 25 V 25 noHEA  ALTI3_D019 0.17212 BCC_B2#1 DISORD 0.79552 SIGMA ORD 0.03236
Al 19 Cr 01 Mn 09 Nb 17 Ti 25 V 29 noHEA  ALTI3_D019 0.11562 BCC_B2#1 DISORD 0.88438
Al 15 Cr 01 Mn 09 Nb 17 Ti 25 V 33 noHEA  ALTI3_D019 0.05067 BCC_B2#1 DISORD 0.94933
Al 11 Cr 01 Mn 09 Nb 17 Ti 25 V 37   HEA  BCC_B2#1 DISORD 1.00000
Al 07 Cr 01 Mn 09 Nb 17 Ti 25 V 41   HEA  BCC_B2#1 DISORD 1.00000
Al 03 Cr 01 Mn 09 Nb 17 Ti 25 V 45   HEA  BCC_B2#1 DISORD 1.00000
Al 43 Cr 01 Mn 09 Nb 17 Ti 29 V 01 noHEA  AL8MN5 0.27402 ALTI_L10#2 0.44206 BCC_B2#1 DISORD 0.03046 SIGMA ORD 0.25345
Al 39 Cr 01 Mn 09 Nb 17 Ti 29 V 05 noHEA  AL8MN5 0.07674 ALTI_L10#2 0.47109 BCC_B2#1 DISORD 0.18126 C14_LAVES 0.04997 SIGMA ORD 0.22094
Al 35 Cr 01 Mn 09 Nb 17 Ti 29 V 09 noHEA  ALTI3_D019 0.01695 ALTI_L10#2 0.40959 BCC_B2#1 DISORD 0.36919 C14_LAVES 0.02578 SIGMA ORD 0.17847
Al 31 Cr 01 Mn 09 Nb 17 Ti 29 V 13 noHEA  ALTI3_D019 0.19755 ALTI_L10#2 0.15294 BCC_B2#1 DISORD 0.49794 SIGMA ORD 0.15157
Al 27 Cr 01 Mn 09 Nb 17 Ti 29 V 17 noHEA  ALTI3_D019 0.28699 BCC_B2#1 DISORD 0.59701 SIGMA ORD 0.11601
Al 23 Cr 01 Mn 09 Nb 17 Ti 29 V 21 noHEA  ALTI3_D019 0.22737 BCC_B2#1 DISORD 0.72434 SIGMA ORD 0.04829
Al 19 Cr 01 Mn 09 Nb 17 Ti 29 V 25 noHEA  ALTI3_D019 0.16218 BCC_B2#1 DISORD 0.83782
Al 15 Cr 01 Mn 09 Nb 17 Ti 29 V 29 noHEA  ALTI3_D019 0.09036 BCC_B2#1 DISORD 0.90964
Al 11 Cr 01 Mn 09 Nb 17 Ti 29 V 33   HEA  BCC_B2#1 DISORD 1.00000
Al 07 Cr 01 Mn 09 Nb 17 Ti 29 V 37   HEA  BCC_B2#1 DISORD 1.00000
Al 03 Cr 01 Mn 09 Nb 17 Ti 29 V 41   HEA  BCC_B2#1 DISORD 1.00000
Al 39 Cr 01 Mn 09 Nb 17 Ti 33 V 01 noHEA  ALTI_L10#2 0.54937 BCC_B2#1 DISORD 0.03670 C14_LAVES 0.17263 SIGMA ORD 0.24130
Al 35 Cr 01 Mn 09 Nb 17 Ti 33 V 05 noHEA  ALTI3_D019 0.12169 ALTI_L10#2 0.36319 BCC_B2#1 DISORD 0.20602 C14_LAVES 0.10122 SIGMA ORD 0.20788
Al 31 Cr 01 Mn 09 Nb 17 Ti 33 V 09 noHEA  ALTI3_D019 0.29398 ALTI_L10#2 0.11244 BCC_B2#1 DISORD 0.36940 C14_LAVES 0.04710 SIGMA ORD 0.17707
Al 27 Cr 01 Mn 09 Nb 17 Ti 33 V 13 noHEA  ALTI3_D019 0.34102 BCC_B2#1 DISORD 0.52561 SIGMA ORD 0.13338
Al 23 Cr 01 Mn 09 Nb 17 Ti 33 V 17 noHEA  ALTI3_D019 0.27982 BCC_B2#1 DISORD 0.65649 SIGMA ORD 0.06369
Al 19 Cr 01 Mn 09 Nb 17 Ti 33 V 21 noHEA  ALTI3_D019 0.20572 BCC_B2#1 DISORD 0.79428
Al 15 Cr 01 Mn 09 Nb 17 Ti 33 V 25 noHEA  ALTI3_D019 0.12580 BCC_B2#1 DISORD 0.87420
Al 11 Cr 01 Mn 09 Nb 17 Ti 33 V 29 noHEA  ALTI3_D019 0.00445 BCC_B2#1 DISORD 0.99555
Al 07 Cr 01 Mn 09 Nb 17 Ti 33 V 33   HEA  BCC_B2#1 DISORD 1.00000
Al 03 Cr 01 Mn 09 Nb 17 Ti 33 V 37   HEA  BCC_B2#1 DISORD 1.00000
Al 35 Cr 01 Mn 09 Nb 17 Ti 37 V 01 noHEA  ALTI3_D019 0.22780 ALTI_L10#2 0.31523 BCC_B2#1 DISORD 0.04123 C14_LAVES 0.17647 SIGMA ORD 0.23927
Al 31 Cr 01 Mn 09 Nb 17 Ti 37 V 05 noHEA  ALTI3_D019 0.39879 ALTI_L10 0.06597 BCC_B2#1 DISORD 0.20614 C14_LAVES 0.12250 SIGMA ORD 0.20661
Al 27 Cr 01 Mn 09 Nb 17 Ti 37 V 09 noHEA  ALTI3_D019 0.40679 BCC_B2#1 DISORD 0.38950 C14_LAVES 0.04830 SIGMA ORD 0.15541
Al 23 Cr 01 Mn 09 Nb 17 Ti 37 V 13 noHEA  ALTI3_D019 0.32870 BCC_B2#1 DISORD 0.59270 SIGMA ORD 0.07860
Al 19 Cr 01 Mn 09 Nb 17 Ti 37 V 17 noHEA  ALTI3_D019 0.24558 BCC_B2#1 DISORD 0.75442
Al 15 Cr 01 Mn 09 Nb 17 Ti 37 V 21 noHEA  ALTI3_D019 0.15619 BCC_B2#1 DISORD 0.84381
Al 11 Cr 01 Mn 09 Nb 17 Ti 37 V 25 noHEA  ALTI3_D019 0.02220 BCC_B2#1 DISORD 0.97780
Al 07 Cr 01 Mn 09 Nb 17 Ti 37 V 29   HEA  BCC_B2#1 DISORD 1.00000
Al 03 Cr 01 Mn 09 Nb 17 Ti 37 V 33   HEA  BCC_B2#1 DISORD 1.00000
Al 31 Cr 01 Mn 09 Nb 17 Ti 41 V 01 noHEA  ALTI3_D019 0.50496 ALTI_L10 0.01795 BCC_B2#1 DISORD 0.04126 C14_LAVES 0.19772 SIGMA ORD 0.23811
Al 27 Cr 01 Mn 09 Nb 17 Ti 41 V 05 noHEA  ALTI3_D019 0.48281 BCC_B2#1 DISORD 0.22718 C14_LAVES 0.10809 SIGMA ORD 0.18192
Al 23 Cr 01 Mn 09 Nb 17 Ti 41 V 09 noHEA  ALTI3_D019 0.43247 BCC_B2#1 DISORD 0.42305 C14_LAVES 0.04715 SIGMA ORD 0.09734
Al 19 Cr 01 Mn 09 Nb 17 Ti 41 V 13 noHEA  ALTI3_D019 0.32742 BCC_B2#1 DISORD 0.63845 C14_LAVES 0.03236 SIGMA ORD 0.00176
Al 15 Cr 01 Mn 09 Nb 17 Ti 41 V 17 noHEA  ALTI3_D019 0.18106 BCC_B2#1 DISORD 0.81894
Al 11 Cr 01 Mn 09 Nb 17 Ti 41 V 21 noHEA  ALTI3_D019 0.03503 BCC_B2#1 DISORD 0.96497
Al 07 Cr 01 Mn 09 Nb 17 Ti 41 V 25   HEA  BCC_B2#1 DISORD 1.00000
Al 03 Cr 01 Mn 09 Nb 17 Ti 41 V 29   HEA  BCC_B2#1 DISORD 1.00000
Al 27 Cr 01 Mn 09 Nb 17 Ti 45 V 01 noHEA  ALTI3_D019 0.57066 BCC_B2#1 DISORD 0.05032 C14_LAVES 0.16019 SIGMA ORD 0.21882
Al 23 Cr 01 Mn 09 Nb 17 Ti 45 V 05 noHEA  ALTI3_D019 0.53661 BCC_B2#1 DISORD 0.25467 C14_LAVES 0.09037 SIGMA ORD 0.11835
Al 19 Cr 01 Mn 09 Nb 17 Ti 45 V 09 noHEA  ALTI3_D019 0.42541 BCC_B2#1 DISORD 0.49102 C14_LAVES 0.07211 SIGMA ORD 0.01146
Al 15 Cr 01 Mn 09 Nb 17 Ti 45 V 13 noHEA  ALTI3_D019 0.23779 BCC_B2#1 DISORD 0.73810 C14_LAVES 0.02412
Al 11 Cr 01 Mn 09 Nb 17 Ti 45 V 17 noHEA  ALTI3_D019 0.04394 BCC_B2#1 DISORD 0.95606
Al 07 Cr 01 Mn 09 Nb 17 Ti 45 V 21   HEA  BCC_B2#1 DISORD 1.00000
Al 03 Cr 01 Mn 09 Nb 17 Ti 45 V 25   HEA  BCC_B2#1 DISORD 1.00000
Al 23 Cr 01 Mn 09 Nb 17 Ti 49 V 01 noHEA  ALTI3_D019 0.64057 BCC_B2#1 DISORD 0.07946 C14_LAVES 0.12769 SIGMA ORD 0.15228
Al 19 Cr 01 Mn 09 Nb 17 Ti 49 V 05 noHEA  ALTI3_D019 0.52533 BCC_B2#1 DISORD 0.34751 C14_LAVES 0.10879 SIGMA ORD 0.01837
Al 15 Cr 01 Mn 09 Nb 17 Ti 49 V 09 noHEA  ALTI3_D019 0.30230 BCC_B2#1 DISORD 0.64388 C14_LAVES 0.05382
Al 11 Cr 01 Mn 09 Nb 17 Ti 49 V 13 noHEA  ALTI3_D019 0.05043 BCC_B2#1 DISORD 0.94957
Al 07 Cr 01 Mn 09 Nb 17 Ti 49 V 17   HEA  BCC_B2#1 DISORD 1.00000
Al 03 Cr 01 Mn 09 Nb 17 Ti 49 V 21   HEA  BCC_B2#1 DISORD 1.00000
Al 47 Cr 01 Mn 09 Nb 21 Ti 01 V 21 noHEA  BCC_B2#1 DISORD 0.61008 BCT_D022 0.26708 SIGMA ORD 0.12284
Al 43 Cr 01 Mn 09 Nb 21 Ti 01 V 25 noHEA  BCC_B2#1 DISORD 0.70065 BCT_D022 0.16140 SIGMA ORD 0.13795
Al 39 Cr 01 Mn 09 Nb 21 Ti 01 V 29 noHEA  BCC_B2#1 DISORD 0.79379 BCT_D022 0.05521 SIGMA ORD 0.15101
Al 35 Cr 01 Mn 09 Nb 21 Ti 01 V 33 noHEA  BCC_B2#1 DISORD 0.84317 SIGMA ORD 0.15683
Al 31 Cr 01 Mn 09 Nb 21 Ti 01 V 37 noHEA  BCC_B2#1 DISORD 0.85431 SIGMA ORD 0.14569
Al 27 Cr 01 Mn 09 Nb 21 Ti 01 V 41 noHEA  BCC_B2#1 DISORD 0.88200 SIGMA ORD 0.11800
Al 23 Cr 01 Mn 09 Nb 21 Ti 01 V 45 noHEA  BCC_B2#1 DISORD 0.92774 SIGMA ORD 0.07226
Al 19 Cr 01 Mn 09 Nb 21 Ti 01 V 49 noHEA  BCC_B2#1 DISORD 0.98866 SIGMA ORD 0.01134
Al 47 Cr 01 Mn 09 Nb 21 Ti 05 V 17 noHEA  AL8MN5 0.06521 ALTI_L10#2 0.04705 BCC_B2#1 DISORD 0.49791 BCT_D022 0.23398 SIGMA ORD 0.15585
Al 43 Cr 01 Mn 09 Nb 21 Ti 05 V 21 noHEA  AL8MN5 0.00622 ALTI_L10#2 0.07811 BCC_B2#1 DISORD 0.62251 BCT_D022 0.12502 SIGMA ORD 0.16815
Al 39 Cr 01 Mn 09 Nb 21 Ti 05 V 25 noHEA  ALTI_L10#2 0.08422 BCC_B2#1 DISORD 0.71698 BCT_D022 0.01705 SIGMA ORD 0.18174
Al 35 Cr 01 Mn 09 Nb 21 Ti 05 V 29 noHEA  ALTI_L10#2 0.06301 BCC_B2#1 DISORD 0.76471 SIGMA ORD 0.17228
Al 31 Cr 01 Mn 09 Nb 21 Ti 05 V 33 noHEA  ALTI_L10#2 0.02397 BCC_B2#1 DISORD 0.83247 SIGMA ORD 0.14356
Al 27 Cr 01 Mn 09 Nb 21 Ti 05 V 37 noHEA  BCC_B2#1 DISORD 0.89353 SIGMA ORD 0.10647
Al 23 Cr 01 Mn 09 Nb 21 Ti 05 V 41 noHEA  BCC_B2#1 DISORD 0.94038 SIGMA ORD 0.05962
Al 19 Cr 01 Mn 09 Nb 21 Ti 05 V 45   HEA  BCC_B2#1 DISORD 1.00000
Al 15 Cr 01 Mn 09 Nb 21 Ti 05 V 49   HEA  BCC_B2#1 DISORD 1.00000
Al 47 Cr 01 Mn 09 Nb 21 Ti 09 V 13 noHEA  AL8MN5 0.12089 ALTI_L10#2 0.11595 BCC_B2#1 DISORD 0.38015 BCT_D022 0.19098 SIGMA ORD 0.19203
Al 43 Cr 01 Mn 09 Nb 21 Ti 09 V 17 noHEA  AL8MN5 0.06182 ALTI_L10#2 0.14699 BCC_B2#1 DISORD 0.50460 BCT_D022 0.08199 SIGMA ORD 0.20460
Al 39 Cr 01 Mn 09 Nb 21 Ti 09 V 21 noHEA  AL8MN5 0.00349 ALTI_L10#2 0.17000 BCC_B2#1 DISORD 0.61610 SIGMA ORD 0.21041
Al 35 Cr 01 Mn 09 Nb 21 Ti 09 V 25 noHEA  ALTI_L10#2 0.13832 BCC_B2#1 DISORD 0.67038 SIGMA ORD 0.19130
Al 31 Cr 01 Mn 09 Nb 21 Ti 09 V 29 noHEA  ALTI_L10#2 0.08804 BCC_B2#1 DISORD 0.75668 SIGMA ORD 0.15529
Al 27 Cr 01 Mn 09 Nb 21 Ti 09 V 33 noHEA  ALTI_L10#2 0.00891 BCC_B2#1 DISORD 0.89014 SIGMA ORD 0.10095
Al 23 Cr 01 Mn 09 Nb 21 Ti 09 V 37 noHEA  BCC_B2#1 DISORD 0.94963 SIGMA ORD 0.05037
Al 19 Cr 01 Mn 09 Nb 21 Ti 09 V 41   HEA  BCC_B2#1 DISORD 1.00000
Al 15 Cr 01 Mn 09 Nb 21 Ti 09 V 45   HEA  BCC_B2#1 DISORD 1.00000
Al 11 Cr 01 Mn 09 Nb 21 Ti 09 V 49   HEA  BCC_B2#1 DISORD 1.00000
Al 47 Cr 01 Mn 09 Nb 21 Ti 13 V 09 noHEA  AL8MN5 0.17659 ALTI_L10#2 0.18486 BCC_B2#1 DISORD 0.26241 BCT_D022 0.14799 SIGMA ORD 0.22816
Al 43 Cr 01 Mn 09 Nb 21 Ti 13 V 13 noHEA  AL8MN5 0.11742 ALTI_L10#2 0.21588 BCC_B2#1 DISORD 0.38670 BCT_D022 0.03895 SIGMA ORD 0.24104
Al 39 Cr 01 Mn 09 Nb 21 Ti 13 V 17 noHEA  AL8MN5 0.05610 ALTI_L10#2 0.22321 BCC_B2#1 DISORD 0.48732 SIGMA ORD 0.23336
Al 35 Cr 01 Mn 09 Nb 21 Ti 13 V 21 noHEA  ALTI_L10#2 0.20832 BCC_B2#1 DISORD 0.58497 SIGMA ORD 0.20670
Al 31 Cr 01 Mn 09 Nb 21 Ti 13 V 25 noHEA  ALTI_L10#2 0.14462 BCC_B2#1 DISORD 0.69185 SIGMA ORD 0.16353
Al 27 Cr 01 Mn 09 Nb 21 Ti 13 V 29 noHEA  ALTI3_D019 0.01542 ALTI_L10#2 0.03560 BCC_B2#1 DISORD 0.84215 SIGMA ORD 0.10683
Al 23 Cr 01 Mn 09 Nb 21 Ti 13 V 33 noHEA  BCC_B2#1 DISORD 0.95544 SIGMA ORD 0.04456
Al 19 Cr 01 Mn 09 Nb 21 Ti 13 V 37   HEA  BCC_B2#1 DISORD 1.00000
Al 15 Cr 01 Mn 09 Nb 21 Ti 13 V 41   HEA  BCC_B2#1 DISORD 1.00000
Al 11 Cr 01 Mn 09 Nb 21 Ti 13 V 45   HEA  BCC_B2#1 DISORD 1.00000
Al 07 Cr 01 Mn 09 Nb 21 Ti 13 V 49   HEA  BCC_B2#1 DISORD 1.00000
Al 47 Cr 01 Mn 09 Nb 21 Ti 17 V 05 noHEA  AL8MN5 0.23231 ALTI_L10#2 0.25377 BCC_B2#1 DISORD 0.14470 BCT_D022 0.10501 SIGMA ORD 0.26421
Al 43 Cr 01 Mn 09 Nb 21 Ti 17 V 09 noHEA  AL8MN5 0.17330 ALTI_L10#2 0.28288 BCC_B2#1 DISORD 0.26763 SIGMA ORD 0.27619
Al 39 Cr 01 Mn 09 Nb 21 Ti 17 V 13 noHEA  AL8MN5 0.10181 ALTI_L10#2 0.27407 BCC_B2#1 DISORD 0.37164 SIGMA ORD 0.25249
Al 35 Cr 01 Mn 09 Nb 21 Ti 17 V 17 noHEA  ALTI_L10#2 0.27285 BCC_B2#1 DISORD 0.50794 SIGMA ORD 0.21921
Al 31 Cr 01 Mn 09 Nb 21 Ti 17 V 21 noHEA  ALTI_L10#2 0.19199 BCC_B2#1 DISORD 0.63902 SIGMA ORD 0.16899
Al 27 Cr 01 Mn 09 Nb 21 Ti 17 V 25 noHEA  ALTI3_D019 0.10980 BCC_B2#1 DISORD 0.75975 SIGMA ORD 0.13044
Al 23 Cr 01 Mn 09 Nb 21 Ti 17 V 29 noHEA  ALTI3_D019 0.05653 BCC_B2#1 DISORD 0.88425 SIGMA ORD 0.05921
Al 19 Cr 01 Mn 09 Nb 21 Ti 17 V 33   HEA  BCC_B2#1 DISORD 1.00000
Al 15 Cr 01 Mn 09 Nb 21 Ti 17 V 37   HEA  BCC_B2#1 DISORD 1.00000
Al 11 Cr 01 Mn 09 Nb 21 Ti 17 V 41   HEA  BCC_B2#1 DISORD 1.00000
Al 07 Cr 01 Mn 09 Nb 21 Ti 17 V 45   HEA  BCC_B2#1 DISORD 1.00000
Al 03 Cr 01 Mn 09 Nb 21 Ti 17 V 49   HEA  BCC_B2#1 DISORD 1.00000
Al 47 Cr 01 Mn 09 Nb 21 Ti 21 V 01 noHEA  AL8MN5 0.28808 ALTI_L10#2 0.32269 BCC_B2#1 DISORD 0.02704 BCT_D022 0.06204 SIGMA ORD 0.30016
Al 43 Cr 01 Mn 09 Nb 21 Ti 21 V 05 noHEA  AL8MN5 0.23144 ALTI_L10#2 0.32816 BCC_B2#1 DISORD 0.14343 SIGMA ORD 0.29697
Al 39 Cr 01 Mn 09 Nb 21 Ti 21 V 09 noHEA  AL8MN5 0.13734 ALTI_L10#2 0.32499 BCC_B2#1 DISORD 0.26927 SIGMA ORD 0.26840
Al 35 Cr 01 Mn 09 Nb 21 Ti 21 V 13 noHEA  ALTI_L10#2 0.33060 BCC_B2#1 DISORD 0.43989 SIGMA ORD 0.22951
Al 31 Cr 01 Mn 09 Nb 21 Ti 21 V 17 noHEA  ALTI3_D019 0.03647 ALTI_L10#2 0.20098 BCC_B2#1 DISORD 0.58181 SIGMA ORD 0.18074
Al 27 Cr 01 Mn 09 Nb 21 Ti 21 V 21 noHEA  ALTI3_D019 0.16999 BCC_B2#1 DISORD 0.68179 SIGMA ORD 0.14822
Al 23 Cr 01 Mn 09 Nb 21 Ti 21 V 25 noHEA  ALTI3_D019 0.11382 BCC_B2#1 DISORD 0.81213 SIGMA ORD 0.07405
Al 19 Cr 01 Mn 09 Nb 21 Ti 21 V 29 noHEA  ALTI3_D019 0.04730 BCC_B2#1 DISORD 0.95270
Al 15 Cr 01 Mn 09 Nb 21 Ti 21 V 33   HEA  BCC_B2#1 DISORD 1.00000
Al 11 Cr 01 Mn 09 Nb 21 Ti 21 V 37   HEA  BCC_B2#1 DISORD 1.00000
Al 07 Cr 01 Mn 09 Nb 21 Ti 21 V 41   HEA  BCC_B2#1 DISORD 1.00000
Al 03 Cr 01 Mn 09 Nb 21 Ti 21 V 45   HEA  BCC_B2#1 DISORD 1.00000
Al 43 Cr 01 Mn 09 Nb 21 Ti 25 V 01 noHEA  AL8MN5 0.28899 ALTI_L10#2 0.36759 BCC_B2#1 DISORD 0.02835 SIGMA ORD 0.31508
Al 39 Cr 01 Mn 09 Nb 21 Ti 25 V 05 noHEA  AL8MN5 0.16010 ALTI_L10#2 0.37835 BCC_B2#1 DISORD 0.17910 SIGMA ORD 0.28245
Al 35 Cr 01 Mn 09 Nb 21 Ti 25 V 09 noHEA  ALTI_L10#2 0.37576 BCC_B2#1 DISORD 0.34906 C14_LAVES 0.03413 SIGMA ORD 0.24105
Al 31 Cr 01 Mn 09 Nb 21 Ti 25 V 13 noHEA  ALTI3_D019 0.12648 ALTI_L10#2 0.16529 BCC_B2#1 DISORD 0.50460 SIGMA ORD 0.20362
Al 27 Cr 01 Mn 09 Nb 21 Ti 25 V 17 noHEA  ALTI3_D019 0.22733 BCC_B2#1 DISORD 0.60729 SIGMA ORD 0.16538
Al 23 Cr 01 Mn 09 Nb 21 Ti 25 V 21 noHEA  ALTI3_D019 0.16877 BCC_B2#1 DISORD 0.74312 SIGMA ORD 0.08812
Al 19 Cr 01 Mn 09 Nb 21 Ti 25 V 25 noHEA  ALTI3_D019 0.09482 BCC_B2#1 DISORD 0.90518
Al 15 Cr 01 Mn 09 Nb 21 Ti 25 V 29 noHEA  ALTI3_D019 0.02639 BCC_B2#1 DISORD 0.97361
Al 11 Cr 01 Mn 09 Nb 21 Ti 25 V 33   HEA  BCC_B2#1 DISORD 1.00000
Al 07 Cr 01 Mn 09 Nb 21 Ti 25 V 37   HEA  BCC_B2#1 DISORD 1.00000
Al 03 Cr 01 Mn 09 Nb 21 Ti 25 V 41   HEA  BCC_B2#1 DISORD 1.00000
Al 39 Cr 01 Mn 09 Nb 21 Ti 29 V 01 noHEA  AL8MN5 0.06922 ALTI_L10#2 0.45849 BCC_B2#1 DISORD 0.03648 C14_LAVES 0.13222 SIGMA ORD 0.30358
Al 35 Cr 01 Mn 09 Nb 21 Ti 29 V 05 noHEA  ALTI3_D019 0.05416 ALTI_L10#2 0.37108 BCC_B2#1 DISORD 0.20970 C14_LAVES 0.10079 SIGMA ORD 0.26426
Al 31 Cr 01 Mn 09 Nb 21 Ti 29 V 09 noHEA  ALTI3_D019 0.22442 ALTI_L10#2 0.12283 BCC_B2#1 DISORD 0.37511 C14_LAVES 0.04671 SIGMA ORD 0.23094
Al 27 Cr 01 Mn 09 Nb 21 Ti 29 V 13 noHEA  ALTI3_D019 0.28084 BCC_B2#1 DISORD 0.53710 SIGMA ORD 0.18207
Al 23 Cr 01 Mn 09 Nb 21 Ti 29 V 17 noHEA  ALTI3_D019 0.22079 BCC_B2#1 DISORD 0.67783 SIGMA ORD 0.10138
Al 19 Cr 01 Mn 09 Nb 21 Ti 29 V 21 noHEA  ALTI3_D019 0.14304 BCC_B2#1 DISORD 0.84603 SIGMA ORD 0.01093
Al 15 Cr 01 Mn 09 Nb 21 Ti 29 V 25 noHEA  ALTI3_D019 0.06402 BCC_B2#1 DISORD 0.93598
Al 11 Cr 01 Mn 09 Nb 21 Ti 29 V 29   HEA  BCC_B2#1 DISORD 1.00000
Al 07 Cr 01 Mn 09 Nb 21 Ti 29 V 33   HEA  BCC_B2#1 DISORD 1.00000
Al 03 Cr 01 Mn 09 Nb 21 Ti 29 V 37   HEA  BCC_B2#1 DISORD 1.00000
Al 35 Cr 01 Mn 09 Nb 21 Ti 33 V 01 noHEA  ALTI3_D019 0.16274 ALTI_L10#2 0.32036 BCC_B2#1 DISORD 0.04199 C14_LAVES 0.17619 SIGMA ORD 0.29873
Al 31 Cr 01 Mn 09 Nb 21 Ti 33 V 05 noHEA  ALTI3_D019 0.33127 ALTI_L10 0.07388 BCC_B2#1 DISORD 0.20978 C14_LAVES 0.12201 SIGMA ORD 0.26307
Al 27 Cr 01 Mn 09 Nb 21 Ti 33 V 09 noHEA  ALTI3_D019 0.34582 BCC_B2#1 DISORD 0.40186 C14_LAVES 0.04834 SIGMA ORD 0.20397
Al 23 Cr 01 Mn 09 Nb 21 Ti 33 V 13 noHEA  ALTI3_D019 0.26913 BCC_B2#1 DISORD 0.61696 SIGMA ORD 0.11391
Al 19 Cr 01 Mn 09 Nb 21 Ti 33 V 17 noHEA  ALTI3_D019 0.18808 BCC_B2#1 DISORD 0.78983 SIGMA ORD 0.02209
Al 15 Cr 01 Mn 09 Nb 21 Ti 33 V 21 noHEA  ALTI3_D019 0.09727 BCC_B2#1 DISORD 0.90273
Al 11 Cr 01 Mn 09 Nb 21 Ti 33 V 25   HEA  BCC_B2#1 DISORD 1.00000
Al 07 Cr 01 Mn 09 Nb 21 Ti 33 V 29   HEA  BCC_B2#1 DISORD 1.00000
Al 03 Cr 01 Mn 09 Nb 21 Ti 33 V 33   HEA  BCC_B2#1 DISORD 1.00000
Al 31 Cr 01 Mn 09 Nb 21 Ti 37 V 01 noHEA  ALTI3_D019 0.43986 ALTI_L10 0.02316 BCC_B2#1 DISORD 0.04200 C14_LAVES 0.19739 SIGMA ORD 0.29759
Al 27 Cr 01 Mn 09 Nb 21 Ti 37 V 05 noHEA  ALTI3_D019 0.42186 BCC_B2#1 DISORD 0.23864 C14_LAVES 0.10783 SIGMA ORD 0.23167
Al 23 Cr 01 Mn 09 Nb 21 Ti 37 V 09 noHEA  ALTI3_D019 0.37295 BCC_B2#1 DISORD 0.44837 C14_LAVES 0.04666 SIGMA ORD 0.13202
Al 19 Cr 01 Mn 09 Nb 21 Ti 37 V 13 noHEA  ALTI3_D019 0.27455 BCC_B2#1 DISORD 0.66050 C14_LAVES 0.03211 SIGMA ORD 0.03285
Al 15 Cr 01 Mn 09 Nb 21 Ti 37 V 17 noHEA  ALTI3_D019 0.12560 BCC_B2#1 DISORD 0.87440
Al 11 Cr 01 Mn 09 Nb 21 Ti 37 V 21   HEA  BCC_B2#1 DISORD 1.00000
Al 07 Cr 01 Mn 09 Nb 21 Ti 37 V 25   HEA  BCC_B2#1 DISORD 1.00000
Al 03 Cr 01 Mn 09 Nb 21 Ti 37 V 29   HEA  BCC_B2#1 DISORD 1.00000
Al 27 Cr 01 Mn 09 Nb 21 Ti 41 V 01 noHEA  ALTI3_D019 0.51292 BCC_B2#1 DISORD 0.05448 C14_LAVES 0.15882 SIGMA ORD 0.27378
Al 23 Cr 01 Mn 09 Nb 21 Ti 41 V 05 noHEA  ALTI3_D019 0.47765 BCC_B2#1 DISORD 0.27977 C14_LAVES 0.09002 SIGMA ORD 0.15256
Al 19 Cr 01 Mn 09 Nb 21 Ti 41 V 09 noHEA  ALTI3_D019 0.37381 BCC_B2#1 DISORD 0.51328 C14_LAVES 0.07118 SIGMA ORD 0.04173
Al 15 Cr 01 Mn 09 Nb 21 Ti 41 V 13 noHEA  ALTI3_D019 0.20194 BCC_B2#1 DISORD 0.76489 C14_LAVES 0.03316
Al 11 Cr 01 Mn 09 Nb 21 Ti 41 V 17   HEA  BCC_B2#1 DISORD 1.00000
Al 07 Cr 01 Mn 09 Nb 21 Ti 41 V 21   HEA  BCC_B2#1 DISORD 1.00000
Al 03 Cr 01 Mn 09 Nb 21 Ti 41 V 25   HEA  BCC_B2#1 DISORD 1.00000
Al 23 Cr 01 Mn 09 Nb 21 Ti 45 V 01 noHEA  ALTI3_D019 0.58150 BCC_B2#1 DISORD 0.10240 C14_LAVES 0.12711 SIGMA ORD 0.18899
Al 19 Cr 01 Mn 09 Nb 21 Ti 45 V 05 noHEA  ALTI3_D019 0.47430 BCC_B2#1 DISORD 0.37087 C14_LAVES 0.10643 SIGMA ORD 0.04839
Al 15 Cr 01 Mn 09 Nb 21 Ti 45 V 09 noHEA  ALTI3_D019 0.27647 BCC_B2#1 DISORD 0.65911 C14_LAVES 0.06442
Al 11 Cr 01 Mn 09 Nb 21 Ti 45 V 13 noHEA  ALTI3_D019 0.00807 BCC_B2#1 DISORD 0.99193
Al 07 Cr 01 Mn 09 Nb 21 Ti 45 V 17   HEA  BCC_B2#1 DISORD 1.00000
Al 03 Cr 01 Mn 09 Nb 21 Ti 45 V 21   HEA  BCC_B2#1 DISORD 1.00000
Al 19 Cr 01 Mn 09 Nb 21 Ti 49 V 01 noHEA  ALTI3_D019 0.57534 BCC_B2#1 DISORD 0.23359 C14_LAVES 0.13347 SIGMA ORD 0.05761
Al 15 Cr 01 Mn 09 Nb 21 Ti 49 V 05 noHEA  ALTI3_D019 0.35135 BCC_B2#1 DISORD 0.55496 C14_LAVES 0.09370
Al 11 Cr 01 Mn 09 Nb 21 Ti 49 V 09 noHEA  ALTI3_D019 0.03108 BCC_B2#1 DISORD 0.95867 C14_LAVES 0.01025
Al 07 Cr 01 Mn 09 Nb 21 Ti 49 V 13   HEA  BCC_B2#1 DISORD 1.00000
Al 03 Cr 01 Mn 09 Nb 21 Ti 49 V 17   HEA  BCC_B2#1 DISORD 1.00000
Al 47 Cr 01 Mn 09 Nb 25 Ti 01 V 17 noHEA  BCC_B2#1 DISORD 0.52855 BCT_D022 0.27443 SIGMA ORD 0.19703
Al 43 Cr 01 Mn 09 Nb 25 Ti 01 V 21 noHEA  BCC_B2#1 DISORD 0.61721 BCT_D022 0.16916 SIGMA ORD 0.21363
Al 39 Cr 01 Mn 09 Nb 25 Ti 01 V 25 noHEA  BCC_B2#1 DISORD 0.70904 BCT_D022 0.06323 SIGMA ORD 0.22773
Al 35 Cr 01 Mn 09 Nb 25 Ti 01 V 29 noHEA  BCC_B2#1 DISORD 0.76609 SIGMA ORD 0.23391
Al 31 Cr 01 Mn 09 Nb 25 Ti 01 V 33 noHEA  BCC_B2#1 DISORD 0.77981 SIGMA ORD 0.22019
Al 27 Cr 01 Mn 09 Nb 25 Ti 01 V 37 noHEA  BCC_B2#1 DISORD 0.81355 SIGMA ORD 0.18645
Al 23 Cr 01 Mn 09 Nb 25 Ti 01 V 41 noHEA  BCC_B2#1 DISORD 0.87051 SIGMA ORD 0.12949
Al 19 Cr 01 Mn 09 Nb 25 Ti 01 V 45 noHEA  BCC_B2#1 DISORD 0.94216 SIGMA ORD 0.05784
Al 15 Cr 01 Mn 09 Nb 25 Ti 01 V 49   HEA  BCC_B2#1 DISORD 1.00000
Al 47 Cr 01 Mn 09 Nb 25 Ti 05 V 13 noHEA  AL8MN5 0.12323 ALTI_L10#2 0.02135 BCC_B2#1 DISORD 0.37864 BCT_D022 0.24226 SIGMA ORD 0.23453
Al 43 Cr 01 Mn 09 Nb 25 Ti 05 V 17 noHEA  AL8MN5 0.06414 ALTI_L10#2 0.05241 BCC_B2#1 DISORD 0.50324 BCT_D022 0.13320 SIGMA ORD 0.24702
Al 39 Cr 01 Mn 09 Nb 25 Ti 05 V 21 noHEA  AL8MN5 0.00511 ALTI_L10#2 0.08341 BCC_B2#1 DISORD 0.62810 BCT_D022 0.02422 SIGMA ORD 0.25916
Al 35 Cr 01 Mn 09 Nb 25 Ti 05 V 25 noHEA  ALTI_L10#2 0.06625 BCC_B2#1 DISORD 0.68362 SIGMA ORD 0.25012
Al 31 Cr 01 Mn 09 Nb 25 Ti 05 V 29 noHEA  ALTI_L10#2 0.02620 BCC_B2#1 DISORD 0.75486 SIGMA ORD 0.21893
Al 27 Cr 01 Mn 09 Nb 25 Ti 05 V 33 noHEA  BCC_B2#1 DISORD 0.82490 SIGMA ORD 0.17510
Al 23 Cr 01 Mn 09 Nb 25 Ti 05 V 37 noHEA  BCC_B2#1 DISORD 0.88328 SIGMA ORD 0.11672
Al 19 Cr 01 Mn 09 Nb 25 Ti 05 V 41 noHEA  BCC_B2#1 DISORD 0.95448 SIGMA ORD 0.04552
Al 15 Cr 01 Mn 09 Nb 25 Ti 05 V 45   HEA  BCC_B2#1 DISORD 1.00000
Al 11 Cr 01 Mn 09 Nb 25 Ti 05 V 49   HEA  BCC_B2#1 DISORD 1.00000
Al 47 Cr 01 Mn 09 Nb 25 Ti 09 V 09 noHEA  AL8MN5 0.17883 ALTI_L10#2 0.09024 BCC_B2#1 DISORD 0.26075 BCT_D022 0.19923 SIGMA ORD 0.27094
Al 43 Cr 01 Mn 09 Nb 25 Ti 09 V 13 noHEA  AL8MN5 0.11967 ALTI_L10#2 0.12128 BCC_B2#1 DISORD 0.38521 BCT_D022 0.09013 SIGMA ORD 0.28371
Al 39 Cr 01 Mn 09 Nb 25 Ti 09 V 17 noHEA  AL8MN5 0.06151 ALTI_L10#2 0.14611 BCC_B2#1 DISORD 0.50135 SIGMA ORD 0.29103
Al 35 Cr 01 Mn 09 Nb 25 Ti 09 V 21 noHEA  ALTI_L10#2 0.14100 BCC_B2#1 DISORD 0.59107 SIGMA ORD 0.26792
Al 31 Cr 01 Mn 09 Nb 25 Ti 09 V 25 noHEA  ALTI_L10#2 0.08862 BCC_B2#1 DISORD 0.68239 SIGMA ORD 0.22899
Al 27 Cr 01 Mn 09 Nb 25 Ti 09 V 29 noHEA  ALTI_L10 0.00499 BCC_B2#1 DISORD 0.82599 SIGMA ORD 0.16903
Al 23 Cr 01 Mn 09 Nb 25 Ti 09 V 33 noHEA  BCC_B2#1 DISORD 0.89246 SIGMA ORD 0.10754
Al 19 Cr 01 Mn 09 Nb 25 Ti 09 V 37 noHEA  BCC_B2#1 DISORD 0.96401 SIGMA ORD 0.03599
Al 15 Cr 01 Mn 09 Nb 25 Ti 09 V 41   HEA  BCC_B2#1 DISORD 1.00000
Al 11 Cr 01 Mn 09 Nb 25 Ti 09 V 45   HEA  BCC_B2#1 DISORD 1.00000
Al 07 Cr 01 Mn 09 Nb 25 Ti 09 V 49   HEA  BCC_B2#1 DISORD 1.00000
Al 47 Cr 01 Mn 09 Nb 25 Ti 13 V 05 noHEA  AL8MN5 0.23444 ALTI_L10#2 0.15913 BCC_B2#1 DISORD 0.14288 BCT_D022 0.15621 SIGMA ORD 0.30734
Al 43 Cr 01 Mn 09 Nb 25 Ti 13 V 09 noHEA  AL8MN5 0.17519 ALTI_L10#2 0.19016 BCC_B2#1 DISORD 0.26717 BCT_D022 0.04705 SIGMA ORD 0.32043
Al 39 Cr 01 Mn 09 Nb 25 Ti 13 V 13 noHEA  AL8MN5 0.11592 ALTI_L10#2 0.19766 BCC_B2#1 DISORD 0.37324 SIGMA ORD 0.31318
Al 35 Cr 01 Mn 09 Nb 25 Ti 13 V 17 noHEA  AL8MN5 0.00719 ALTI_L10#2 0.20639 BCC_B2#1 DISORD 0.50411 SIGMA ORD 0.28231
Al 31 Cr 01 Mn 09 Nb 25 Ti 13 V 21 noHEA  ALTI_L10#2 0.14251 BCC_B2#1 DISORD 0.62201 SIGMA ORD 0.23548
Al 27 Cr 01 Mn 09 Nb 25 Ti 13 V 25 noHEA  ALTI3_D019 0.04184 ALTI_L10 0.00859 BCC_B2#1 DISORD 0.76956 SIGMA ORD 0.18002
Al 23 Cr 01 Mn 09 Nb 25 Ti 13 V 29 noHEA  BCC_B2#1 DISORD 0.89800 SIGMA ORD 0.10200
Al 19 Cr 01 Mn 09 Nb 25 Ti 13 V 33 noHEA  BCC_B2#1 DISORD 0.97075 SIGMA ORD 0.02925
Al 15 Cr 01 Mn 09 Nb 25 Ti 13 V 37   HEA  BCC_B2#1 DISORD 1.00000
Al 11 Cr 01 Mn 09 Nb 25 Ti 13 V 41   HEA  BCC_B2#1 DISORD 1.00000
Al 07 Cr 01 Mn 09 Nb 25 Ti 13 V 45   HEA  BCC_B2#1 DISORD 1.00000
Al 03 Cr 01 Mn 09 Nb 25 Ti 13 V 49   HEA  BCC_B2#1 DISORD 1.00000
Al 47 Cr 01 Mn 09 Nb 25 Ti 17 V 01 noHEA  AL8MN5 0.29007 ALTI_L10#2 0.22802 BCC_B2#1 DISORD 0.02501 BCT_D022 0.11319 SIGMA ORD 0.34371
Al 43 Cr 01 Mn 09 Nb 25 Ti 17 V 05 noHEA  AL8MN5 0.23071 ALTI_L10#2 0.25903 BCC_B2#1 DISORD 0.14912 BCT_D022 0.00398 SIGMA ORD 0.35716
Al 39 Cr 01 Mn 09 Nb 25 Ti 17 V 09 noHEA  AL8MN5 0.16334 ALTI_L10#2 0.24614 BCC_B2#1 DISORD 0.25915 SIGMA ORD 0.33137
Al 35 Cr 01 Mn 09 Nb 25 Ti 17 V 13 noHEA  AL8MN5 0.02277 ALTI_L10#2 0.26090 BCC_B2#1 DISORD 0.42245 SIGMA ORD 0.29388
Al 31 Cr 01 Mn 09 Nb 25 Ti 17 V 17 noHEA  ALTI_L10#2 0.18566 BCC_B2#1 DISORD 0.57477 SIGMA ORD 0.23957
Al 27 Cr 01 Mn 09 Nb 25 Ti 17 V 21 noHEA  ALTI3_D019 0.10966 BCC_B2#1 DISORD 0.69170 SIGMA ORD 0.19864
Al 23 Cr 01 Mn 09 Nb 25 Ti 17 V 25 noHEA  ALTI3_D019 0.05436 BCC_B2#1 DISORD 0.83153 SIGMA ORD 0.11411
Al 19 Cr 01 Mn 09 Nb 25 Ti 17 V 29 noHEA  BCC_B2#1 DISORD 0.97473 SIGMA ORD 0.02527
Al 15 Cr 01 Mn 09 Nb 25 Ti 17 V 33   HEA  BCC_B2#1 DISORD 1.00000
Al 11 Cr 01 Mn 09 Nb 25 Ti 17 V 37   HEA  BCC_B2#1 DISORD 1.00000
Al 07 Cr 01 Mn 09 Nb 25 Ti 17 V 41   HEA  BCC_B2#1 DISORD 1.00000
Al 03 Cr 01 Mn 09 Nb 25 Ti 17 V 45   HEA  BCC_B2#1 DISORD 1.00000
Al 43 Cr 01 Mn 09 Nb 25 Ti 21 V 01 noHEA  AL8MN5 0.29050 ALTI_L10#2 0.30316 BCC_B2#1 DISORD 0.02840 SIGMA ORD 0.37794
Al 39 Cr 01 Mn 09 Nb 25 Ti 21 V 05 noHEA  AL8MN5 0.19854 ALTI_L10#2 0.29554 BCC_B2#1 DISORD 0.15915 SIGMA ORD 0.34678
Al 35 Cr 01 Mn 09 Nb 25 Ti 21 V 09 noHEA  ALTI_L10#2 0.32077 BCC_B2#1 DISORD 0.33280 C14_LAVES 0.03950 SIGMA ORD 0.30694
Al 31 Cr 01 Mn 09 Nb 25 Ti 21 V 13 noHEA  ALTI3_D019 0.05661 ALTI_L10#2 0.17527 BCC_B2#1 DISORD 0.51203 SIGMA ORD 0.25609
Al 27 Cr 01 Mn 09 Nb 25 Ti 21 V 17 noHEA  ALTI3_D019 0.16665 BCC_B2#1 DISORD 0.61834 SIGMA ORD 0.21501
Al 23 Cr 01 Mn 09 Nb 25 Ti 21 V 21 noHEA  ALTI3_D019 0.10890 BCC_B2#1 DISORD 0.76512 SIGMA ORD 0.12598
Al 19 Cr 01 Mn 09 Nb 25 Ti 21 V 25 noHEA  ALTI3_D019 0.03816 BCC_B2#1 DISORD 0.92951 SIGMA ORD 0.03234
Al 15 Cr 01 Mn 09 Nb 25 Ti 21 V 29   HEA  BCC_B2#1 DISORD 1.00000
Al 11 Cr 01 Mn 09 Nb 25 Ti 21 V 33   HEA  BCC_B2#1 DISORD 1.00000
Al 07 Cr 01 Mn 09 Nb 25 Ti 21 V 37   HEA  BCC_B2#1 DISORD 1.00000
Al 03 Cr 01 Mn 09 Nb 25 Ti 21 V 41   HEA  BCC_B2#1 DISORD 1.00000
Al 39 Cr 01 Mn 09 Nb 25 Ti 25 V 01 noHEA  AL8MN5 0.15642 ALTI_L10#2 0.36430 BCC_B2#1 DISORD 0.03679 C14_LAVES 0.07597 SIGMA ORD 0.36652
Al 35 Cr 01 Mn 09 Nb 25 Ti 25 V 05 noHEA  ALTI_L10#2 0.36570 BCC_B2#1 DISORD 0.20747 C14_LAVES 0.10350 SIGMA ORD 0.32332
Al 31 Cr 01 Mn 09 Nb 25 Ti 25 V 09 noHEA  ALTI3_D019 0.15620 ALTI_L10#2 0.13076 BCC_B2#1 DISORD 0.38113 C14_LAVES 0.04646 SIGMA ORD 0.28545
Al 27 Cr 01 Mn 09 Nb 25 Ti 25 V 13 noHEA  ALTI3_D019 0.21956 BCC_B2#1 DISORD 0.54943 SIGMA ORD 0.23101
Al 23 Cr 01 Mn 09 Nb 25 Ti 25 V 17 noHEA  ALTI3_D019 0.16044 BCC_B2#1 DISORD 0.70274 SIGMA ORD 0.13682
Al 19 Cr 01 Mn 09 Nb 25 Ti 25 V 21 noHEA  ALTI3_D019 0.08702 BCC_B2#1 DISORD 0.87097 SIGMA ORD 0.04201
Al 15 Cr 01 Mn 09 Nb 25 Ti 25 V 25 noHEA  ALTI3_D019 0.00363 BCC_B2#1 DISORD 0.99637
Al 11 Cr 01 Mn 09 Nb 25 Ti 25 V 29   HEA  BCC_B2#1 DISORD 1.00000
Al 07 Cr 01 Mn 09 Nb 25 Ti 25 V 33   HEA  BCC_B2#1 DISORD 1.00000
Al 03 Cr 01 Mn 09 Nb 25 Ti 25 V 37   HEA  BCC_B2#1 DISORD 1.00000
Al 35 Cr 01 Mn 09 Nb 25 Ti 29 V 01 noHEA  ALTI3_D019 0.09861 ALTI_L10#2 0.32392 BCC_B2#1 DISORD 0.04262 C14_LAVES 0.17645 SIGMA ORD 0.35840
Al 31 Cr 01 Mn 09 Nb 25 Ti 29 V 05 noHEA  ALTI3_D019 0.26509 ALTI_L10 0.07960 BCC_B2#1 DISORD 0.21323 C14_LAVES 0.12193 SIGMA ORD 0.32016
Al 27 Cr 01 Mn 09 Nb 25 Ti 29 V 09 noHEA  ALTI3_D019 0.28402 BCC_B2#1 DISORD 0.41474 C14_LAVES 0.04838 SIGMA ORD 0.25287
Al 23 Cr 01 Mn 09 Nb 25 Ti 29 V 13 noHEA  ALTI3_D019 0.20829 BCC_B2#1 DISORD 0.64491 SIGMA ORD 0.14680
Al 19 Cr 01 Mn 09 Nb 25 Ti 29 V 17 noHEA  ALTI3_D019 0.13274 BCC_B2#1 DISORD 0.81617 SIGMA ORD 0.05108
Al 15 Cr 01 Mn 09 Nb 25 Ti 29 V 21 noHEA  ALTI3_D019 0.03963 BCC_B2#1 DISORD 0.96037
Al 11 Cr 01 Mn 09 Nb 25 Ti 29 V 25   HEA  BCC_B2#1 DISORD 1.00000
Al 07 Cr 01 Mn 09 Nb 25 Ti 29 V 29   HEA  BCC_B2#1 DISORD 1.00000
Al 03 Cr 01 Mn 09 Nb 25 Ti 29 V 33   HEA  BCC_B2#1 DISORD 1.00000
Al 31 Cr 01 Mn 09 Nb 25 Ti 33 V 01 noHEA  ALTI3_D019 0.37570 ALTI_L10 0.02681 BCC_B2#1 DISORD 0.04263 C14_LAVES 0.19760 SIGMA ORD 0.35726
Al 27 Cr 01 Mn 09 Nb 25 Ti 33 V 05 noHEA  ALTI3_D019 0.36064 BCC_B2#1 DISORD 0.24976 C14_LAVES 0.10775 SIGMA ORD 0.28186
Al 23 Cr 01 Mn 09 Nb 25 Ti 33 V 09 noHEA  ALTI3_D019 0.31216 BCC_B2#1 DISORD 0.47705 C14_LAVES 0.04627 SIGMA ORD 0.16452
Al 19 Cr 01 Mn 09 Nb 25 Ti 33 V 13 noHEA  ALTI3_D019 0.22002 BCC_B2#1 DISORD 0.68777 C14_LAVES 0.03173 SIGMA ORD 0.06048
Al 15 Cr 01 Mn 09 Nb 25 Ti 33 V 17 noHEA  ALTI3_D019 0.07966 BCC_B2#1 DISORD 0.91492 C14_LAVES 0.00542
Al 11 Cr 01 Mn 09 Nb 25 Ti 33 V 21   HEA  BCC_B2#1 DISORD 1.00000
Al 07 Cr 01 Mn 09 Nb 25 Ti 33 V 25   HEA  BCC_B2#1 DISORD 1.00000
Al 03 Cr 01 Mn 09 Nb 25 Ti 33 V 29   HEA  BCC_B2#1 DISORD 1.00000
Al 27 Cr 01 Mn 09 Nb 25 Ti 37 V 01 noHEA  ALTI3_D019 0.45543 BCC_B2#1 DISORD 0.05833 C14_LAVES 0.15746 SIGMA ORD 0.32878
Al 23 Cr 01 Mn 09 Nb 25 Ti 37 V 05 noHEA  ALTI3_D019 0.41779 BCC_B2#1 DISORD 0.30681 C14_LAVES 0.08986 SIGMA ORD 0.18554
Al 19 Cr 01 Mn 09 Nb 25 Ti 37 V 09 noHEA  ALTI3_D019 0.32033 BCC_B2#1 DISORD 0.54109 C14_LAVES 0.07024 SIGMA ORD 0.06834
Al 15 Cr 01 Mn 09 Nb 25 Ti 37 V 13 noHEA  ALTI3_D019 0.16445 BCC_B2#1 DISORD 0.79527 C14_LAVES 0.04028
Al 11 Cr 01 Mn 09 Nb 25 Ti 37 V 17   HEA  BCC_B2#1 DISORD 1.00000
Al 07 Cr 01 Mn 09 Nb 25 Ti 37 V 21   HEA  BCC_B2#1 DISORD 1.00000
Al 03 Cr 01 Mn 09 Nb 25 Ti 37 V 25   HEA  BCC_B2#1 DISORD 1.00000
Al 23 Cr 01 Mn 09 Nb 25 Ti 41 V 01 noHEA  ALTI3_D019 0.52191 BCC_B2#1 DISORD 0.12533 C14_LAVES 0.12660 CR3SI_A15 0.00139 SIGMA ORD 0.22477
Al 19 Cr 01 Mn 09 Nb 25 Ti 41 V 05 noHEA  ALTI3_D019 0.42093 BCC_B2#1 DISORD 0.40022 C14_LAVES 0.10428 SIGMA ORD 0.07458
Al 15 Cr 01 Mn 09 Nb 25 Ti 41 V 09 noHEA  ALTI3_D019 0.24891 BCC_B2#1 DISORD 0.67812 C14_LAVES 0.07297
Al 11 Cr 01 Mn 09 Nb 25 Ti 41 V 13 noHEA  BCC_B2#1 DISORD 0.99135 C14_LAVES 0.00865
Al 07 Cr 01 Mn 09 Nb 25 Ti 41 V 17 noHEA  BCC_B2#1 DISORD 0.99388 C14_LAVES 0.00612
Al 03 Cr 01 Mn 09 Nb 25 Ti 41 V 21   HEA  BCC_B2#1 DISORD 1.00000
Al 19 Cr 01 Mn 09 Nb 25 Ti 45 V 01 noHEA  ALTI3_D019 0.51946 BCC_B2#1 DISORD 0.26727 C14_LAVES 0.12978 SIGMA ORD 0.08349
Al 15 Cr 01 Mn 09 Nb 25 Ti 45 V 05 noHEA  ALTI3_D019 0.33411 BCC_B2#1 DISORD 0.56317 C14_LAVES 0.10272
Al 11 Cr 01 Mn 09 Nb 25 Ti 45 V 09 noHEA  ALTI3_D019 0.01628 BCC_B2#1 DISORD 0.95948 C14_LAVES 0.02425
Al 07 Cr 01 Mn 09 Nb 25 Ti 45 V 13 noHEA  BCC_B2#1 DISORD 0.98410 C14_LAVES 0.01590
Al 03 Cr 01 Mn 09 Nb 25 Ti 45 V 17 noHEA  BCC_B2#1 DISORD 0.99381 C14_LAVES 0.00619
Al 15 Cr 01 Mn 09 Nb 25 Ti 49 V 01 noHEA  ALTI3_D019 0.42838 BCC_B2#1 DISORD 0.44214 C14_LAVES 0.12948
Al 11 Cr 01 Mn 09 Nb 25 Ti 49 V 05 noHEA  ALTI3_D019 0.06596 BCC_B2#1 DISORD 0.88559 C14_LAVES 0.04845
Al 07 Cr 01 Mn 09 Nb 25 Ti 49 V 09 noHEA  BCC_B2#1 DISORD 0.97335 C14_LAVES 0.02665
Al 03 Cr 01 Mn 09 Nb 25 Ti 49 V 13 noHEA  BCC_B2#1 DISORD 0.98403 C14_LAVES 0.01597
Al 47 Cr 01 Mn 09 Nb 29 Ti 01 V 13 noHEA  AL8MN5 0.01986 BCC_B2#1 DISORD 0.43012 BCT_D022 0.27657 SIGMA ORD 0.27345
Al 43 Cr 01 Mn 09 Nb 29 Ti 01 V 17 noHEA  AL8MN5 0.00359 BCC_B2#1 DISORD 0.53129 BCT_D022 0.17550 SIGMA ORD 0.28962
Al 39 Cr 01 Mn 09 Nb 29 Ti 01 V 21 noHEA  BCC_B2#1 DISORD 0.62468 BCT_D022 0.07080 SIGMA ORD 0.30451
Al 35 Cr 01 Mn 09 Nb 29 Ti 01 V 25 noHEA  BCC_B2#1 DISORD 0.68834 SIGMA ORD 0.31166
Al 31 Cr 01 Mn 09 Nb 29 Ti 01 V 29 noHEA  BCC_B2#1 DISORD 0.70439 SIGMA ORD 0.29561
Al 27 Cr 01 Mn 09 Nb 29 Ti 01 V 33 noHEA  BCC_B2#1 DISORD 0.74507 SIGMA ORD 0.25493
Al 23 Cr 01 Mn 09 Nb 29 Ti 01 V 37 noHEA  BCC_B2#1 DISORD 0.81766 SIGMA ORD 0.18234
Al 19 Cr 01 Mn 09 Nb 29 Ti 01 V 41 noHEA  BCC_B2#1 DISORD 0.90283 SIGMA ORD 0.09717
Al 15 Cr 01 Mn 09 Nb 29 Ti 01 V 45 noHEA  BCC_B2#1 DISORD 0.98747 SIGMA ORD 0.01253
Al 11 Cr 01 Mn 09 Nb 29 Ti 01 V 49   HEA  BCC_B2#1 DISORD 1.00000
Al 47 Cr 01 Mn 09 Nb 29 Ti 05 V 09 noHEA  AL8MN5 0.17648 BCC_B2#1 DISORD 0.26057 BCT_D022 0.24890 SIGMA ORD 0.31406
Al 43 Cr 01 Mn 09 Nb 29 Ti 05 V 13 noHEA  AL8MN5 0.12185 ALTI_L10#2 0.02676 BCC_B2#1 DISORD 0.38370 BCT_D022 0.14110 SIGMA ORD 0.32659
Al 39 Cr 01 Mn 09 Nb 29 Ti 05 V 17 noHEA  AL8MN5 0.06276 ALTI_L10#2 0.05776 BCC_B2#1 DISORD 0.50854 BCT_D022 0.03205 SIGMA ORD 0.33889
Al 35 Cr 01 Mn 09 Nb 29 Ti 05 V 21 noHEA  ALTI_L10#2 0.06910 BCC_B2#1 DISORD 0.60269 SIGMA ORD 0.32821
Al 31 Cr 01 Mn 09 Nb 29 Ti 05 V 25 noHEA  ALTI_L10#2 0.02751 BCC_B2#1 DISORD 0.67755 SIGMA ORD 0.29495
Al 27 Cr 01 Mn 09 Nb 29 Ti 05 V 29 noHEA  BCC_B2#1 DISORD 0.75636 SIGMA ORD 0.24364
Al 23 Cr 01 Mn 09 Nb 29 Ti 05 V 33 noHEA  BCC_B2#1 DISORD 0.83079 SIGMA ORD 0.16921
Al 19 Cr 01 Mn 09 Nb 29 Ti 05 V 37 noHEA  BCC_B2#1 DISORD 0.91458 SIGMA ORD 0.08542
Al 15 Cr 01 Mn 09 Nb 29 Ti 05 V 41 noHEA  BCC_B2#1 DISORD 0.99787 SIGMA ORD 0.00213
Al 11 Cr 01 Mn 09 Nb 29 Ti 05 V 45   HEA  BCC_B2#1 DISORD 1.00000
Al 07 Cr 01 Mn 09 Nb 29 Ti 05 V 49   HEA  BCC_B2#1 DISORD 1.00000
Al 47 Cr 01 Mn 09 Nb 29 Ti 09 V 05 noHEA  AL8MN5 0.23652 ALTI_L10#2 0.06459 BCC_B2#1 DISORD 0.14105 BCT_D022 0.20716 SIGMA ORD 0.35067
Al 43 Cr 01 Mn 09 Nb 29 Ti 09 V 09 noHEA  AL8MN5 0.17730 ALTI_L10#2 0.09563 BCC_B2#1 DISORD 0.26551 BCT_D022 0.09797 SIGMA ORD 0.36358
Al 39 Cr 01 Mn 09 Nb 29 Ti 09 V 13 noHEA  AL8MN5 0.11900 ALTI_L10#2 0.12257 BCC_B2#1 DISORD 0.38573 SIGMA ORD 0.37270
Al 35 Cr 01 Mn 09 Nb 29 Ti 09 V 17 noHEA  AL8MN5 0.03862 ALTI_L10#2 0.12438 BCC_B2#1 DISORD 0.49105 SIGMA ORD 0.34595
Al 31 Cr 01 Mn 09 Nb 29 Ti 09 V 21 noHEA  ALTI_L10#2 0.08748 BCC_B2#1 DISORD 0.60913 SIGMA ORD 0.30338
Al 27 Cr 01 Mn 09 Nb 29 Ti 09 V 25 noHEA  BCC_B2#1 DISORD 0.76266 SIGMA ORD 0.23734
Al 23 Cr 01 Mn 09 Nb 29 Ti 09 V 29 noHEA  BCC_B2#1 DISORD 0.84005 SIGMA ORD 0.15995
Al 19 Cr 01 Mn 09 Nb 29 Ti 09 V 33 noHEA  BCC_B2#1 DISORD 0.92361 SIGMA ORD 0.07640
Al 15 Cr 01 Mn 09 Nb 29 Ti 09 V 37   HEA  BCC_B2#1 DISORD 1.00000
Al 11 Cr 01 Mn 09 Nb 29 Ti 09 V 41   HEA  BCC_B2#1 DISORD 1.00000
Al 07 Cr 01 Mn 09 Nb 29 Ti 09 V 45   HEA  BCC_B2#1 DISORD 1.00000
Al 03 Cr 01 Mn 09 Nb 29 Ti 09 V 49   HEA  BCC_B2#1 DISORD 1.00000
Al 47 Cr 01 Mn 09 Nb 29 Ti 13 V 01 noHEA  AL8MN5 0.29203 ALTI_L10#2 0.13347 BCC_B2#1 DISORD 0.02299 BCT_D022 0.16408 SIGMA ORD 0.38743
Al 43 Cr 01 Mn 09 Nb 29 Ti 13 V 05 noHEA  AL8MN5 0.23274 ALTI_L10#2 0.16450 BCC_B2#1 DISORD 0.14729 BCT_D022 0.05484 SIGMA ORD 0.40063
Al 39 Cr 01 Mn 09 Nb 29 Ti 13 V 09 noHEA  AL8MN5 0.17558 ALTI_L10#2 0.17188 BCC_B2#1 DISORD 0.25867 SIGMA ORD 0.39387
Al 35 Cr 01 Mn 09 Nb 29 Ti 13 V 13 noHEA  AL8MN5 0.06454 ALTI_L10#2 0.17827 BCC_B2#1 DISORD 0.39788 SIGMA ORD 0.35931
Al 31 Cr 01 Mn 09 Nb 29 Ti 13 V 17 noHEA  ALTI_L10#2 0.13732 BCC_B2#1 DISORD 0.55423 SIGMA ORD 0.30845
Al 27 Cr 01 Mn 09 Nb 29 Ti 13 V 21 noHEA  ALTI3_D019 0.04866 BCC_B2#1 DISORD 0.70133 SIGMA ORD 0.25000
Al 23 Cr 01 Mn 09 Nb 29 Ti 13 V 25 noHEA  BCC_B2#1 DISORD 0.84542 SIGMA ORD 0.15458
Al 19 Cr 01 Mn 09 Nb 29 Ti 13 V 29 noHEA  BCC_B2#1 DISORD 0.92987 SIGMA ORD 0.07013
Al 15 Cr 01 Mn 09 Nb 29 Ti 13 V 33   HEA  BCC_B2#1 DISORD 1.00000
Al 11 Cr 01 Mn 09 Nb 29 Ti 13 V 37   HEA  BCC_B2#1 DISORD 1.00000
Al 07 Cr 01 Mn 09 Nb 29 Ti 13 V 41   HEA  BCC_B2#1 DISORD 1.00000
Al 03 Cr 01 Mn 09 Nb 29 Ti 13 V 45   HEA  BCC_B2#1 DISORD 1.00000
Al 43 Cr 01 Mn 09 Nb 29 Ti 17 V 01 noHEA  AL8MN5 0.28817 ALTI_L10#2 0.23337 BCC_B2#1 DISORD 0.02904 BCT_D022 0.01169 SIGMA ORD 0.43773
Al 39 Cr 01 Mn 09 Nb 29 Ti 17 V 05 noHEA  AL8MN5 0.22564 ALTI_L10#2 0.21679 BCC_B2#1 DISORD 0.14632 SIGMA ORD 0.41126
Al 35 Cr 01 Mn 09 Nb 29 Ti 17 V 09 noHEA  AL8MN5 0.07524 ALTI_L10#2 0.23034 BCC_B2#1 DISORD 0.32510 SIGMA ORD 0.36932
Al 31 Cr 01 Mn 09 Nb 29 Ti 17 V 13 noHEA  ALTI_L10#2 0.17424 BCC_B2#1 DISORD 0.51348 SIGMA ORD 0.31227
Al 27 Cr 01 Mn 09 Nb 29 Ti 17 V 17 noHEA  ALTI3_D019 0.10531 BCC_B2#1 DISORD 0.62907 SIGMA ORD 0.26562
Al 23 Cr 01 Mn 09 Nb 29 Ti 17 V 21 noHEA  ALTI3_D019 0.04801 BCC_B2#1 DISORD 0.78935 SIGMA ORD 0.16264
Al 19 Cr 01 Mn 09 Nb 29 Ti 17 V 25 noHEA  BCC_B2#1 DISORD 0.93339 SIGMA ORD 0.06660
Al 15 Cr 01 Mn 09 Nb 29 Ti 17 V 29   HEA  BCC_B2#1 DISORD 1.00000
Al 11 Cr 01 Mn 09 Nb 29 Ti 17 V 33   HEA  BCC_B2#1 DISORD 1.00000
Al 07 Cr 01 Mn 09 Nb 29 Ti 17 V 37   HEA  BCC_B2#1 DISORD 1.00000
Al 03 Cr 01 Mn 09 Nb 29 Ti 17 V 41   HEA  BCC_B2#1 DISORD 1.00000
Al 39 Cr 01 Mn 09 Nb 29 Ti 21 V 01 noHEA  AL8MN5 0.24256 ALTI_L10#2 0.26993 BCC_B2#1 DISORD 0.03703 C14_LAVES 0.02094 SIGMA ORD 0.42954
Al 35 Cr 01 Mn 09 Nb 29 Ti 21 V 05 noHEA  ALTI_L10#2 0.30487 BCC_B2#1 DISORD 0.18836 C14_LAVES 0.11594 SIGMA ORD 0.39083
Al 31 Cr 01 Mn 09 Nb 29 Ti 21 V 09 noHEA  ALTI3_D019 0.08922 ALTI_L10#2 0.13684 BCC_B2#1 DISORD 0.38662 C14_LAVES 0.04642 SIGMA ORD 0.34089
Al 27 Cr 01 Mn 09 Nb 29 Ti 21 V 13 noHEA  ALTI3_D019 0.15768 BCC_B2#1 DISORD 0.56138 SIGMA ORD 0.28094
Al 23 Cr 01 Mn 09 Nb 29 Ti 21 V 17 noHEA  ALTI3_D019 0.09914 BCC_B2#1 DISORD 0.72980 SIGMA ORD 0.17106
Al 19 Cr 01 Mn 09 Nb 29 Ti 21 V 21 noHEA  ALTI3_D019 0.02991 BCC_B2#1 DISORD 0.89961 SIGMA ORD 0.07048
Al 15 Cr 01 Mn 09 Nb 29 Ti 21 V 25   HEA  BCC_B2#1 DISORD 1.00000
Al 11 Cr 01 Mn 09 Nb 29 Ti 21 V 29   HEA  BCC_B2#1 DISORD 1.00000
Al 07 Cr 01 Mn 09 Nb 29 Ti 21 V 33   HEA  BCC_B2#1 DISORD 1.00000
Al 03 Cr 01 Mn 09 Nb 29 Ti 21 V 37   HEA  BCC_B2#1 DISORD 1.00000
Al 35 Cr 01 Mn 09 Nb 29 Ti 25 V 01 noHEA  ALTI3_D019 0.03498 ALTI_L10#2 0.32668 BCC_B2#1 DISORD 0.04310 C14_LAVES 0.17697 SIGMA ORD 0.41826
Al 31 Cr 01 Mn 09 Nb 29 Ti 25 V 05 noHEA  ALTI3_D019 0.19987 ALTI_L10#2 0.08392 BCC_B2#1 DISORD 0.21615 C14_LAVES 0.12213 SIGMA ORD 0.37793
Al 27 Cr 01 Mn 09 Nb 29 Ti 25 V 09 noHEA  ALTI3_D019 0.22194 BCC_B2#1 DISORD 0.42678 C14_LAVES 0.04850 SIGMA ORD 0.30279
Al 23 Cr 01 Mn 09 Nb 29 Ti 25 V 13 noHEA  ALTI3_D019 0.14670 BCC_B2#1 DISORD 0.67465 SIGMA ORD 0.17865
Al 19 Cr 01 Mn 09 Nb 29 Ti 25 V 17 noHEA  ALTI3_D019 0.07628 BCC_B2#1 DISORD 0.84642 SIGMA ORD 0.07730
Al 15 Cr 01 Mn 09 Nb 29 Ti 25 V 21   HEA  BCC_B2#1 DISORD 1.00000
Al 11 Cr 01 Mn 09 Nb 29 Ti 25 V 25   HEA  BCC_B2#1 DISORD 1.00000
Al 07 Cr 01 Mn 09 Nb 29 Ti 25 V 29 noHEA  BCC_B2#1 DISORD 0.99702 C14_LAVES 0.00298
Al 03 Cr 01 Mn 09 Nb 29 Ti 25 V 33   HEA  BCC_B2#1 DISORD 1.00000
Al 31 Cr 01 Mn 09 Nb 29 Ti 29 V 01 noHEA  ALTI3_D019 0.31204 ALTI_L10 0.02963 BCC_B2#1 DISORD 0.04311 C14_LAVES 0.19809 SIGMA ORD 0.41713
Al 27 Cr 01 Mn 09 Nb 29 Ti 29 V 05 noHEA  ALTI3_D019 0.29949 BCC_B2#1 DISORD 0.25989 C14_LAVES 0.10778 SIGMA ORD 0.33284
Al 23 Cr 01 Mn 09 Nb 29 Ti 29 V 09 noHEA  ALTI3_D019 0.25072 BCC_B2#1 DISORD 0.50669 C14_LAVES 0.04591 SIGMA ORD 0.19667
Al 19 Cr 01 Mn 09 Nb 29 Ti 29 V 13 noHEA  ALTI3_D019 0.16386 BCC_B2#1 DISORD 0.71978 C14_LAVES 0.03111 SIGMA ORD 0.08525
Al 15 Cr 01 Mn 09 Nb 29 Ti 29 V 17 noHEA  ALTI3_D019 0.03204 BCC_B2#1 DISORD 0.95862 C14_LAVES 0.00933
Al 11 Cr 01 Mn 09 Nb 29 Ti 29 V 21 noHEA  BCC_B2#1 DISORD 0.99235 C14_LAVES 0.00765
Al 07 Cr 01 Mn 09 Nb 29 Ti 29 V 25 noHEA  BCC_B2#1 DISORD 0.99054 C14_LAVES 0.00946
Al 03 Cr 01 Mn 09 Nb 29 Ti 29 V 29 noHEA  BCC_B2#1 DISORD 0.99552 C14_LAVES 0.00448
Al 27 Cr 01 Mn 09 Nb 29 Ti 33 V 01 noHEA  ALTI3_D019 0.39841 BCC_B2#1 DISORD 0.06181 C14_LAVES 0.15594 SIGMA ORD 0.38384
Al 23 Cr 01 Mn 09 Nb 29 Ti 33 V 05 noHEA  ALTI3_D019 0.35745 BCC_B2#1 DISORD 0.33355 C14_LAVES 0.08975 SIGMA ORD 0.21925
Al 19 Cr 01 Mn 09 Nb 29 Ti 33 V 09 noHEA  ALTI3_D019 0.26496 BCC_B2#1 DISORD 0.57375 C14_LAVES 0.06916 SIGMA ORD 0.09213
Al 15 Cr 01 Mn 09 Nb 29 Ti 33 V 13 noHEA  ALTI3_D019 0.12383 BCC_B2#1 DISORD 0.83070 C14_LAVES 0.04546
Al 11 Cr 01 Mn 09 Nb 29 Ti 33 V 17 noHEA  BCC_B2#1 DISORD 0.98360 C14_LAVES 0.01640
Al 07 Cr 01 Mn 09 Nb 29 Ti 33 V 21 noHEA  BCC_B2#1 DISORD 0.98332 C14_LAVES 0.01668
Al 03 Cr 01 Mn 09 Nb 29 Ti 33 V 25 noHEA  BCC_B2#1 DISORD 0.98949 C14_LAVES 0.01051
Al 23 Cr 01 Mn 09 Nb 29 Ti 37 V 01 noHEA  ALTI3_D019 0.46842 BCC_B2#1 DISORD 0.12115 C14_LAVES 0.12689 CR3SI_A15 0.03905 SIGMA ORD 0.24449
Al 19 Cr 01 Mn 09 Nb 29 Ti 37 V 05 noHEA  ALTI3_D019 0.36539 BCC_B2#1 DISORD 0.43440 C14_LAVES 0.10221 SIGMA ORD 0.09800
Al 15 Cr 01 Mn 09 Nb 29 Ti 37 V 09 noHEA  ALTI3_D019 0.21627 BCC_B2#1 DISORD 0.70471 C14_LAVES 0.07902
Al 11 Cr 01 Mn 09 Nb 29 Ti 37 V 13 noHEA  BCC_B2#1 DISORD 0.97403 C14_LAVES 0.02597
Al 07 Cr 01 Mn 09 Nb 29 Ti 37 V 17 noHEA  BCC_B2#1 DISORD 0.97531 C14_LAVES 0.02469
Al 03 Cr 01 Mn 09 Nb 29 Ti 37 V 21 noHEA  BCC_B2#1 DISORD 0.98266 C14_LAVES 0.01734
Al 19 Cr 01 Mn 09 Nb 29 Ti 41 V 01 noHEA  ALTI3_D019 0.46204 BCC_B2#1 DISORD 0.30453 C14_LAVES 0.12672 SIGMA ORD 0.10671
Al 15 Cr 01 Mn 09 Nb 29 Ti 41 V 05 noHEA  ALTI3_D019 0.30940 BCC_B2#1 DISORD 0.58198 C14_LAVES 0.10862
Al 11 Cr 01 Mn 09 Nb 29 Ti 41 V 09 noHEA  ALTI3_D019 0.00418 BCC_B2#1 DISORD 0.95846 C14_LAVES 0.03736
Al 07 Cr 01 Mn 09 Nb 29 Ti 41 V 13 noHEA  BCC_B2#1 DISORD 0.96650 C14_LAVES 0.03350
Al 03 Cr 01 Mn 09 Nb 29 Ti 41 V 17 noHEA  BCC_B2#1 DISORD 0.97496 C14_LAVES 0.02504
Al 15 Cr 01 Mn 09 Nb 29 Ti 45 V 01 noHEA  ALTI3_D019 0.40755 BCC_B2#1 DISORD 0.45921 C14_LAVES 0.13324
Al 11 Cr 01 Mn 09 Nb 29 Ti 45 V 05 noHEA  ALTI3_D019 0.05839 BCC_B2#1 DISORD 0.88040 C14_LAVES 0.06121
Al 07 Cr 01 Mn 09 Nb 29 Ti 45 V 09 noHEA  BCC_B2#1 DISORD 0.95685 C14_LAVES 0.04315
Al 03 Cr 01 Mn 09 Nb 29 Ti 45 V 13 noHEA  BCC_B2#1 DISORD 0.96632 C14_LAVES 0.03368
Al 11 Cr 01 Mn 09 Nb 29 Ti 49 V 01 noHEA  ALTI3_D019 0.11669 BCC_B2#1 DISORD 0.79847 C14_LAVES 0.08484
Al 07 Cr 01 Mn 09 Nb 29 Ti 49 V 05 noHEA  BCC_B2#1 DISORD 0.94636 C14_LAVES 0.05364
Al 03 Cr 01 Mn 09 Nb 29 Ti 49 V 09 noHEA  BCC_B2#1 DISORD 0.95672 C14_LAVES 0.04328
Al 47 Cr 01 Mn 09 Nb 33 Ti 01 V 09 noHEA  AL8MN5 0.04357 BCC_B2#1 DISORD 0.32947 BCT_D022 0.27739 SIGMA ORD 0.34956
Al 43 Cr 01 Mn 09 Nb 33 Ti 01 V 13 noHEA  AL8MN5 0.02334 BCC_B2#1 DISORD 0.43137 BCT_D022 0.17752 SIGMA ORD 0.36778
Al 39 Cr 01 Mn 09 Nb 33 Ti 01 V 17 noHEA  AL8MN5 0.00862 BCC_B2#1 DISORD 0.53269 BCT_D022 0.07582 SIGMA ORD 0.38288
Al 35 Cr 01 Mn 09 Nb 33 Ti 01 V 21 noHEA  BCC_B2#1 DISORD 0.61024 SIGMA ORD 0.38976
Al 31 Cr 01 Mn 09 Nb 33 Ti 01 V 25 noHEA  BCC_B2#1 DISORD 0.62815 SIGMA ORD 0.37185
Al 27 Cr 01 Mn 09 Nb 33 Ti 01 V 29 noHEA  BCC_B2#1 DISORD 0.67634 SIGMA ORD 0.32366
Al 23 Cr 01 Mn 09 Nb 33 Ti 01 V 33 noHEA  BCC_B2#1 DISORD 0.76970 SIGMA ORD 0.23030
Al 19 Cr 01 Mn 09 Nb 33 Ti 01 V 37 noHEA  BCC_B2#1 DISORD 0.87141 SIGMA ORD 0.12859
Al 15 Cr 01 Mn 09 Nb 33 Ti 01 V 41 noHEA  BCC_B2#1 DISORD 0.95922 SIGMA ORD 0.04078
Al 11 Cr 01 Mn 09 Nb 33 Ti 01 V 45   HEA  BCC_B2#1 DISORD 1.00000
Al 07 Cr 01 Mn 09 Nb 33 Ti 01 V 49   HEA  BCC_B2#1 DISORD 1.00000
Al 47 Cr 01 Mn 09 Nb 33 Ti 05 V 05 noHEA  AL8MN5 0.21036 BCC_B2#1 DISORD 0.14720 BCT_D022 0.24773 SIGMA ORD 0.39471
Al 43 Cr 01 Mn 09 Nb 33 Ti 05 V 09 noHEA  AL8MN5 0.17937 ALTI_L10#2 0.00117 BCC_B2#1 DISORD 0.26381 BCT_D022 0.14873 SIGMA ORD 0.40692
Al 39 Cr 01 Mn 09 Nb 33 Ti 05 V 13 noHEA  AL8MN5 0.12026 ALTI_L10#2 0.03216 BCC_B2#1 DISORD 0.38866 BCT_D022 0.03963 SIGMA ORD 0.41930
Al 35 Cr 01 Mn 09 Nb 33 Ti 05 V 17 noHEA  AL8MN5 0.05837 ALTI_L10#2 0.04390 BCC_B2#1 DISORD 0.48907 SIGMA ORD 0.40867
Al 31 Cr 01 Mn 09 Nb 33 Ti 05 V 21 noHEA  ALTI_L10#2 0.02759 BCC_B2#1 DISORD 0.60087 SIGMA ORD 0.37155
Al 27 Cr 01 Mn 09 Nb 33 Ti 05 V 25 noHEA  BCC_B2#1 DISORD 0.68771 SIGMA ORD 0.31229
Al 23 Cr 01 Mn 09 Nb 33 Ti 05 V 29 noHEA  BCC_B2#1 DISORD 0.78354 SIGMA ORD 0.21646
Al 19 Cr 01 Mn 09 Nb 33 Ti 05 V 33 noHEA  BCC_B2#1 DISORD 0.88245 SIGMA ORD 0.11755
Al 15 Cr 01 Mn 09 Nb 33 Ti 05 V 37 noHEA  BCC_B2#1 DISORD 0.96850 SIGMA ORD 0.03150
Al 11 Cr 01 Mn 09 Nb 33 Ti 05 V 41   HEA  BCC_B2#1 DISORD 1.00000
Al 07 Cr 01 Mn 09 Nb 33 Ti 05 V 45 noHEA  BCC_B2#1 DISORD 0.99663 C14_LAVES 0.00337
Al 03 Cr 01 Mn 09 Nb 33 Ti 05 V 49 noHEA  BCC_B2#1 DISORD 0.99682 C14_LAVES 0.00318
Al 47 Cr 01 Mn 09 Nb 33 Ti 09 V 01 noHEA  AL8MN5 0.29398 ALTI_L10#2 0.03901 BCC_B2#1 DISORD 0.02097 BCT_D022 0.21477 SIGMA ORD 0.43127
Al 43 Cr 01 Mn 09 Nb 33 Ti 09 V 05 noHEA  AL8MN5 0.23475 ALTI_L10#2 0.07004 BCC_B2#1 DISORD 0.14544 BCT_D022 0.10553 SIGMA ORD 0.44424
Al 39 Cr 01 Mn 09 Nb 33 Ti 09 V 09 noHEA  AL8MN5 0.17596 ALTI_L10#2 0.09954 BCC_B2#1 DISORD 0.26897 SIGMA ORD 0.45553
Al 35 Cr 01 Mn 09 Nb 33 Ti 09 V 13 noHEA  AL8MN5 0.09808 ALTI_L10#2 0.09685 BCC_B2#1 DISORD 0.37997 SIGMA ORD 0.42511
Al 31 Cr 01 Mn 09 Nb 33 Ti 09 V 17 noHEA  ALTI_L10#2 0.08399 BCC_B2#1 DISORD 0.53741 SIGMA ORD 0.37860
Al 27 Cr 01 Mn 09 Nb 33 Ti 09 V 21 noHEA  BCC_B2#1 DISORD 0.69345 SIGMA ORD 0.30655
Al 23 Cr 01 Mn 09 Nb 33 Ti 09 V 25 noHEA  BCC_B2#1 DISORD 0.79312 SIGMA ORD 0.20688
Al 19 Cr 01 Mn 09 Nb 33 Ti 09 V 29 noHEA  BCC_B2#1 DISORD 0.89088 SIGMA ORD 0.10912
Al 15 Cr 01 Mn 09 Nb 33 Ti 09 V 33 noHEA  BCC_B2#1 DISORD 0.97581 SIGMA ORD 0.02419
Al 11 Cr 01 Mn 09 Nb 33 Ti 09 V 37 noHEA  BCC_B2#1 DISORD 0.99920 C14_LAVES 0.00080
Al 07 Cr 01 Mn 09 Nb 33 Ti 09 V 41 noHEA  BCC_B2#1 DISORD 0.99260 C14_LAVES 0.00740
Al 03 Cr 01 Mn 09 Nb 33 Ti 09 V 45 noHEA  BCC_B2#1 DISORD 0.99326 C14_LAVES 0.00674
Al 43 Cr 01 Mn 09 Nb 33 Ti 13 V 01 noHEA  AL8MN5 0.29012 ALTI_L10#2 0.13890 BCC_B2#1 DISORD 0.02702 BCT_D022 0.06232 SIGMA ORD 0.48164
Al 39 Cr 01 Mn 09 Nb 33 Ti 13 V 05 noHEA  AL8MN5 0.23532 ALTI_L10#2 0.14570 BCC_B2#1 DISORD 0.14361 SIGMA ORD 0.47537
Al 35 Cr 01 Mn 09 Nb 33 Ti 13 V 09 noHEA  AL8MN5 0.11960 ALTI_L10#2 0.14880 BCC_B2#1 DISORD 0.29497 SIGMA ORD 0.43664
Al 31 Cr 01 Mn 09 Nb 33 Ti 13 V 13 noHEA  ALTI_L10#2 0.12786 BCC_B2#1 DISORD 0.48902 SIGMA ORD 0.38311
Al 27 Cr 01 Mn 09 Nb 33 Ti 13 V 17 noHEA  ALTI3_D019 0.04364 BCC_B2#1 DISORD 0.63873 SIGMA ORD 0.31763
Al 23 Cr 01 Mn 09 Nb 33 Ti 13 V 21 noHEA  BCC_B2#1 DISORD 0.79844 SIGMA ORD 0.20156
Al 19 Cr 01 Mn 09 Nb 33 Ti 13 V 25 noHEA  BCC_B2#1 DISORD 0.89664 SIGMA ORD 0.10336
Al 15 Cr 01 Mn 09 Nb 33 Ti 13 V 29 noHEA  BCC_B2#1 DISORD 0.98104 SIGMA ORD 0.01896
Al 11 Cr 01 Mn 09 Nb 33 Ti 13 V 33 noHEA  BCC_B2#1 DISORD 0.99409 C14_LAVES 0.00591
Al 07 Cr 01 Mn 09 Nb 33 Ti 13 V 37 noHEA  BCC_B2#1 DISORD 0.98822 C14_LAVES 0.01178
Al 03 Cr 01 Mn 09 Nb 33 Ti 13 V 41 noHEA  BCC_B2#1 DISORD 0.98952 C14_LAVES 0.01048
Al 39 Cr 01 Mn 09 Nb 33 Ti 17 V 01 noHEA  AL8MN5 0.29154 ALTI_L10#2 0.18445 BCC_B2#1 DISORD 0.03108 SIGMA ORD 0.49293
Al 35 Cr 01 Mn 09 Nb 33 Ti 17 V 05 noHEA  AL8MN5 0.07407 ALTI_L10#2 0.21456 BCC_B2#1 DISORD 0.18788 C14_LAVES 0.06990 SIGMA ORD 0.45360
Al 31 Cr 01 Mn 09 Nb 33 Ti 17 V 09 noHEA  ALTI3_D019 0.02322 ALTI_L10#2 0.14164 BCC_B2#1 DISORD 0.39127 C14_LAVES 0.04658 SIGMA ORD 0.39730
Al 27 Cr 01 Mn 09 Nb 33 Ti 17 V 13 noHEA  ALTI3_D019 0.09556 BCC_B2#1 DISORD 0.57222 SIGMA ORD 0.33222
Al 23 Cr 01 Mn 09 Nb 33 Ti 17 V 17 noHEA  ALTI3_D019 0.03729 BCC_B2#1 DISORD 0.75739 SIGMA ORD 0.20533
Al 19 Cr 01 Mn 09 Nb 33 Ti 17 V 21 noHEA  BCC_B2#1 DISORD 0.89977 SIGMA ORD 0.10023
Al 15 Cr 01 Mn 09 Nb 33 Ti 17 V 25 noHEA  BCC_B2#1 DISORD 0.98413 SIGMA ORD 0.01587
Al 11 Cr 01 Mn 09 Nb 33 Ti 17 V 29 noHEA  BCC_B2#1 DISORD 0.98832 C14_LAVES 0.01168
Al 07 Cr 01 Mn 09 Nb 33 Ti 17 V 33 noHEA  BCC_B2#1 DISORD 0.98339 C14_LAVES 0.01661
Al 03 Cr 01 Mn 09 Nb 33 Ti 17 V 37 noHEA  BCC_B2#1 DISORD 0.98547 C14_LAVES 0.01453
Al 35 Cr 01 Mn 09 Nb 33 Ti 21 V 01 noHEA  ALTI_L10#2 0.29361 BCC_B2#1 DISORD 0.03890 C14_LAVES 0.18784 SIGMA ORD 0.47966
Al 31 Cr 01 Mn 09 Nb 33 Ti 21 V 05 noHEA  ALTI3_D019 0.13530 ALTI_L10#2 0.08737 BCC_B2#1 DISORD 0.21849 C14_LAVES 0.12254 SIGMA ORD 0.43630
Al 27 Cr 01 Mn 09 Nb 33 Ti 21 V 09 noHEA  ALTI3_D019 0.15985 BCC_B2#1 DISORD 0.43752 C14_LAVES 0.04874 SIGMA ORD 0.35389
Al 23 Cr 01 Mn 09 Nb 33 Ti 21 V 13 noHEA  ALTI3_D019 0.08475 BCC_B2#1 DISORD 0.70439 SIGMA ORD 0.21086
Al 19 Cr 01 Mn 09 Nb 33 Ti 21 V 17 noHEA  ALTI3_D019 0.01886 BCC_B2#1 DISORD 0.87976 SIGMA ORD 0.10138
Al 15 Cr 01 Mn 09 Nb 33 Ti 21 V 21 noHEA  BCC_B2#1 DISORD 0.97959 C14_LAVES 0.00696 SIGMA ORD 0.01344
Al 11 Cr 01 Mn 09 Nb 33 Ti 21 V 25 noHEA  BCC_B2#1 DISORD 0.98186 C14_LAVES 0.01814
Al 07 Cr 01 Mn 09 Nb 33 Ti 21 V 29 noHEA  BCC_B2#1 DISORD 0.97805 C14_LAVES 0.02195
Al 03 Cr 01 Mn 09 Nb 33 Ti 21 V 33 noHEA  BCC_B2#1 DISORD 0.98103 C14_LAVES 0.01897
Al 31 Cr 01 Mn 09 Nb 33 Ti 25 V 01 noHEA  ALTI3_D019 0.24865 ALTI_L10 0.03201 BCC_B2#1 DISORD 0.04347 C14_LAVES 0.19874 SIGMA ORD 0.47713
Al 27 Cr 01 Mn 09 Nb 33 Ti 25 V 05 noHEA  ALTI3_D019 0.23851 BCC_B2#1 DISORD 0.26908 C14_LAVES 0.10788 SIGMA ORD 0.38454
Al 23 Cr 01 Mn 09 Nb 33 Ti 25 V 09 noHEA  ALTI3_D019 0.18905 BCC_B2#1 DISORD 0.53546 C14_LAVES 0.04561 SIGMA ORD 0.22987
Al 19 Cr 01 Mn 09 Nb 33 Ti 25 V 13 noHEA  ALTI3_D019 0.10616 BCC_B2#1 DISORD 0.75572 C14_LAVES 0.03017 SIGMA ORD 0.10795
Al 15 Cr 01 Mn 09 Nb 33 Ti 25 V 17 noHEA  BCC_B2#1 DISORD 0.97148 C14_LAVES 0.01582 SIGMA ORD 0.01269
Al 11 Cr 01 Mn 09 Nb 33 Ti 25 V 21 noHEA  BCC_B2#1 DISORD 0.97468 C14_LAVES 0.02532
Al 07 Cr 01 Mn 09 Nb 33 Ti 25 V 25 noHEA  BCC_B2#1 DISORD 0.97214 C14_LAVES 0.02787
Al 03 Cr 01 Mn 09 Nb 33 Ti 25 V 29 noHEA  BCC_B2#1 DISORD 0.97611 C14_LAVES 0.02389
Al 27 Cr 01 Mn 09 Nb 33 Ti 29 V 01 noHEA  ALTI3_D019 0.34493 BCC_B2#1 DISORD 0.06381 C14_LAVES#1 0.13637 C14_LAVES#2 0.01620 SIGMA ORD 0.43868
Al 23 Cr 01 Mn 09 Nb 33 Ti 29 V 05 noHEA  ALTI3_D019 0.29689 BCC_B2#1 DISORD 0.35879 C14_LAVES 0.08965 SIGMA ORD 0.25466
Al 19 Cr 01 Mn 09 Nb 33 Ti 29 V 09 noHEA  ALTI3_D019 0.20787 BCC_B2#1 DISORD 0.61015 C14_LAVES 0.06785 SIGMA ORD 0.11413
Al 15 Cr 01 Mn 09 Nb 33 Ti 29 V 13 noHEA  ALTI3_D019 0.07906 BCC_B2#1 DISORD 0.85954 C14_LAVES 0.04710 SIGMA ORD 0.01430
Al 11 Cr 01 Mn 09 Nb 33 Ti 29 V 17 noHEA  BCC_B2#1 DISORD 0.96678 C14_LAVES 0.03322
Al 07 Cr 01 Mn 09 Nb 33 Ti 29 V 21 noHEA  BCC_B2#1 DISORD 0.96560 C14_LAVES 0.03440
Al 03 Cr 01 Mn 09 Nb 33 Ti 29 V 25 noHEA  BCC_B2#1 DISORD 0.97062 C14_LAVES 0.02938
Al 23 Cr 01 Mn 09 Nb 33 Ti 33 V 01 noHEA  ALTI3_D019 0.41432 BCC_B2#1 DISORD 0.11788 C14_LAVES 0.12723 CR3SI_A15 0.07393 SIGMA ORD 0.26664
Al 19 Cr 01 Mn 09 Nb 33 Ti 33 V 05 noHEA  ALTI3_D019 0.30800 BCC_B2#1 DISORD 0.47191 C14_LAVES 0.10017 SIGMA ORD 0.11992
Al 15 Cr 01 Mn 09 Nb 33 Ti 33 V 09 noHEA  ALTI3_D019 0.17507 BCC_B2#1 DISORD 0.73116 C14_LAVES 0.08043 SIGMA ORD 0.01334
Al 11 Cr 01 Mn 09 Nb 33 Ti 33 V 13 noHEA  BCC_B2#1 DISORD 0.95818 C14_LAVES 0.04182
Al 07 Cr 01 Mn 09 Nb 33 Ti 33 V 17 noHEA  BCC_B2#1 DISORD 0.95840 C14_LAVES 0.04160
Al 03 Cr 01 Mn 09 Nb 33 Ti 33 V 21 noHEA  BCC_B2#1 DISORD 0.96449 C14_LAVES 0.03551
Al 19 Cr 01 Mn 09 Nb 33 Ti 37 V 01 noHEA  ALTI3_D019 0.41481 BCC_B2#1 DISORD 0.28517 C14_LAVES 0.12694 CR3SI_A15 0.06179 SIGMA ORD 0.11130
Al 15 Cr 01 Mn 09 Nb 33 Ti 37 V 05 noHEA  ALTI3_D019 0.27193 BCC_B2#1 DISORD 0.60891 C14_LAVES 0.10972 SIGMA ORD 0.00944
Al 11 Cr 01 Mn 09 Nb 33 Ti 37 V 09 noHEA  BCC_B2#1 DISORD 0.94890 C14_LAVES 0.05110
Al 07 Cr 01 Mn 09 Nb 33 Ti 37 V 13 noHEA  BCC_B2#1 DISORD 0.95052 C14_LAVES 0.04948
Al 03 Cr 01 Mn 09 Nb 33 Ti 37 V 17 noHEA  BCC_B2#1 DISORD 0.95766 C14_LAVES 0.04234
Al 15 Cr 01 Mn 09 Nb 33 Ti 41 V 01 noHEA  ALTI3_D019 0.37087 BCC_B2#1 DISORD 0.49117 C14_LAVES 0.13318 SIGMA ORD 0.00478
Al 11 Cr 01 Mn 09 Nb 33 Ti 41 V 05 noHEA  ALTI3_D019 0.05406 BCC_B2#1 DISORD 0.87265 C14_LAVES 0.07329
Al 07 Cr 01 Mn 09 Nb 33 Ti 41 V 09 noHEA  BCC_B2#1 DISORD 0.94194 C14_LAVES 0.05806
Al 03 Cr 01 Mn 09 Nb 33 Ti 41 V 13 noHEA  BCC_B2#1 DISORD 0.95007 C14_LAVES 0.04993
Al 11 Cr 01 Mn 09 Nb 33 Ti 45 V 01 noHEA  ALTI3_D019 0.11652 BCC_B2#1 DISORD 0.78770 C14_LAVES 0.09579
Al 07 Cr 01 Mn 09 Nb 33 Ti 45 V 05 noHEA  BCC_B2#1 DISORD 0.93265 C14_LAVES 0.06735
Al 03 Cr 01 Mn 09 Nb 33 Ti 45 V 09 noHEA  BCC_B2#1 DISORD 0.94169 C14_LAVES 0.05831
Al 07 Cr 01 Mn 09 Nb 33 Ti 49 V 01 noHEA  BCC_B2#1 DISORD 0.92263 C14_LAVES 0.07737
Al 03 Cr 01 Mn 09 Nb 33 Ti 49 V 05 noHEA  BCC_B2#1 DISORD 0.93247 C14_LAVES 0.06753
Al 47 Cr 01 Mn 09 Nb 37 Ti 01 V 05 noHEA  AL8MN5 0.07750 BCC_B2#1 DISORD 0.21952 BCT_D022 0.27612 SIGMA ORD 0.42687
Al 43 Cr 01 Mn 09 Nb 37 Ti 01 V 09 noHEA  AL8MN5 0.04548 BCC_B2#1 DISORD 0.33070 BCT_D022 0.17863 SIGMA ORD 0.44519
Al 39 Cr 01 Mn 09 Nb 37 Ti 01 V 13 noHEA  AL8MN5 0.02694 BCC_B2#1 DISORD 0.43245 BCT_D022 0.07808 SIGMA ORD 0.46253
Al 35 Cr 01 Mn 09 Nb 37 Ti 01 V 17 noHEA  AL8MN5 0.00723 BCC_B2#1 DISORD 0.52356 SIGMA ORD 0.46921
Al 31 Cr 01 Mn 09 Nb 37 Ti 01 V 21 noHEA  BCC_B2#1 DISORD 0.55145 SIGMA ORD 0.44855
Al 27 Cr 01 Mn 09 Nb 37 Ti 01 V 25 noHEA  BCC_B2#1 DISORD 0.60757 SIGMA ORD 0.39243
Al 23 Cr 01 Mn 09 Nb 37 Ti 01 V 29 noHEA  BCC_B2#1 DISORD 0.72667 SIGMA ORD 0.27333
Al 19 Cr 01 Mn 09 Nb 37 Ti 01 V 33 noHEA  BCC_B2#1 DISORD 0.84732 SIGMA ORD 0.15268
Al 15 Cr 01 Mn 09 Nb 37 Ti 01 V 37 noHEA  BCC_B2#1 DISORD 0.93681 SIGMA ORD 0.06319
Al 11 Cr 01 Mn 09 Nb 37 Ti 01 V 41 noHEA  BCC_B2#1 DISORD 0.98538 C14_LAVES 0.01463
Al 07 Cr 01 Mn 09 Nb 37 Ti 01 V 45 noHEA  BCC_B2#1 DISORD 0.97901 C14_LAVES 0.02099
Al 03 Cr 01 Mn 09 Nb 37 Ti 01 V 49 noHEA  BCC_B2#1 DISORD 0.97947 C14_LAVES 0.02053
Al 47 Cr 01 Mn 09 Nb 37 Ti 05 V 01 noHEA  AL8MN5 0.25450 BCC_B2#1 DISORD 0.02459 BCT_D022 0.24413 SIGMA ORD 0.47678
Al 43 Cr 01 Mn 09 Nb 37 Ti 05 V 05 noHEA  AL8MN5 0.21274 BCC_B2#1 DISORD 0.15000 BCT_D022 0.14815 SIGMA ORD 0.48911
Al 39 Cr 01 Mn 09 Nb 37 Ti 05 V 09 noHEA  AL8MN5 0.17762 ALTI_L10#2 0.00661 BCC_B2#1 DISORD 0.26843 BCT_D022 0.04696 SIGMA ORD 0.50039
Al 35 Cr 01 Mn 09 Nb 37 Ti 05 V 13 noHEA  AL8MN5 0.11806 ALTI_L10#2 0.01778 BCC_B2#1 DISORD 0.37433 SIGMA ORD 0.48983
Al 31 Cr 01 Mn 09 Nb 37 Ti 05 V 17 noHEA  ALTI_L10#2 0.02596 BCC_B2#1 DISORD 0.52560 SIGMA ORD 0.44844
Al 27 Cr 01 Mn 09 Nb 37 Ti 05 V 21 noHEA  BCC_B2#1 DISORD 0.61909 SIGMA ORD 0.38091
Al 23 Cr 01 Mn 09 Nb 37 Ti 05 V 25 noHEA  BCC_B2#1 DISORD 0.74142 SIGMA ORD 0.25858
Al 19 Cr 01 Mn 09 Nb 37 Ti 05 V 29 noHEA  BCC_B2#1 DISORD 0.85768 SIGMA ORD 0.14232
Al 15 Cr 01 Mn 09 Nb 37 Ti 05 V 33 noHEA  BCC_B2#1 DISORD 0.94171 C14_LAVES 0.00350 SIGMA ORD 0.05479
Al 11 Cr 01 Mn 09 Nb 37 Ti 05 V 37 noHEA  BCC_B2#1 DISORD 0.98088 C14_LAVES 0.01912
Al 07 Cr 01 Mn 09 Nb 37 Ti 05 V 41 noHEA  BCC_B2#1 DISORD 0.97477 C14_LAVES 0.02523
Al 03 Cr 01 Mn 09 Nb 37 Ti 05 V 45 noHEA  BCC_B2#1 DISORD 0.97550 C14_LAVES 0.02450
Al 43 Cr 01 Mn 09 Nb 37 Ti 09 V 01 noHEA  AL8MN5 0.29205 ALTI_L10#2 0.04450 BCC_B2#1 DISORD 0.02499 BCT_D022 0.11283 SIGMA ORD 0.52563
Al 39 Cr 01 Mn 09 Nb 37 Ti 09 V 05 noHEA  AL8MN5 0.23291 ALTI_L10#2 0.07547 BCC_B2#1 DISORD 0.14977 BCT_D022 0.00367 SIGMA ORD 0.53819
Al 35 Cr 01 Mn 09 Nb 37 Ti 09 V 09 noHEA  AL8MN5 0.15694 ALTI_L10#2 0.06815 BCC_B2#1 DISORD 0.27036 SIGMA ORD 0.50455
Al 31 Cr 01 Mn 09 Nb 37 Ti 09 V 13 noHEA  ALTI_L10#2 0.07705 BCC_B2#1 DISORD 0.46838 SIGMA ORD 0.45457
Al 27 Cr 01 Mn 09 Nb 37 Ti 09 V 17 noHEA  BCC_B2#1 DISORD 0.62411 SIGMA ORD 0.37589
Al 23 Cr 01 Mn 09 Nb 37 Ti 09 V 21 noHEA  BCC_B2#1 DISORD 0.75138 SIGMA ORD 0.24862
Al 19 Cr 01 Mn 09 Nb 37 Ti 09 V 25 noHEA  BCC_B2#1 DISORD 0.86553 SIGMA ORD 0.13447
Al 15 Cr 01 Mn 09 Nb 37 Ti 09 V 29 noHEA  BCC_B2#1 DISORD 0.94329 C14_LAVES 0.00891 SIGMA ORD 0.04780
Al 11 Cr 01 Mn 09 Nb 37 Ti 09 V 33 noHEA  BCC_B2#1 DISORD 0.97603 C14_LAVES 0.02397
Al 07 Cr 01 Mn 09 Nb 37 Ti 09 V 37 noHEA  BCC_B2#1 DISORD 0.97041 C14_LAVES 0.02959
Al 03 Cr 01 Mn 09 Nb 37 Ti 09 V 41 noHEA  BCC_B2#1 DISORD 0.97154 C14_LAVES 0.02846
Al 39 Cr 01 Mn 09 Nb 37 Ti 13 V 01 noHEA  AL8MN5 0.29577 ALTI_L10#2 0.11856 BCC_B2#1 DISORD 0.02821 SIGMA ORD 0.55746
Al 35 Cr 01 Mn 09 Nb 37 Ti 13 V 05 noHEA  AL8MN5 0.16008 ALTI_L10#2 0.11994 BCC_B2#1 DISORD 0.18884 C14_LAVES 0.01510 SIGMA ORD 0.51604
Al 31 Cr 01 Mn 09 Nb 37 Ti 13 V 09 noHEA  ALTI_L10#2 0.11265 BCC_B2#1 DISORD 0.36870 C14_LAVES 0.05352 SIGMA ORD 0.46512
Al 27 Cr 01 Mn 09 Nb 37 Ti 13 V 13 noHEA  ALTI3_D019 0.03338 BCC_B2#1 DISORD 0.58179 SIGMA ORD 0.38483
Al 23 Cr 01 Mn 09 Nb 37 Ti 13 V 17 noHEA  BCC_B2#1 DISORD 0.75654 SIGMA ORD 0.24346
Al 19 Cr 01 Mn 09 Nb 37 Ti 13 V 21 noHEA  BCC_B2#1 DISORD 0.87085 SIGMA ORD 0.12915
Al 15 Cr 01 Mn 09 Nb 37 Ti 13 V 25 noHEA  BCC_B2#1 DISORD 0.94246 C14_LAVES 0.01514 SIGMA ORD 0.04240
Al 11 Cr 01 Mn 09 Nb 37 Ti 13 V 29 noHEA  BCC_B2#1 DISORD 0.97071 C14_LAVES 0.02929
Al 07 Cr 01 Mn 09 Nb 37 Ti 13 V 33 noHEA  BCC_B2#1 DISORD 0.96579 C14_LAVES 0.03421
Al 03 Cr 01 Mn 09 Nb 37 Ti 13 V 37 noHEA  BCC_B2#1 DISORD 0.96745 C14_LAVES 0.03255
Al 35 Cr 01 Mn 09 Nb 37 Ti 17 V 01 noHEA  AL8MN5 0.05827 ALTI_L10#2 0.20368 BCC_B2#1 DISORD 0.03736 C14_LAVES 0.15834 SIGMA ORD 0.54236
Al 31 Cr 01 Mn 09 Nb 37 Ti 17 V 05 noHEA  ALTI3_D019 0.07116 ALTI_L10#2 0.09028 BCC_B2#1 DISORD 0.22036 C14_LAVES 0.12309 SIGMA ORD 0.49512
Al 27 Cr 01 Mn 09 Nb 37 Ti 17 V 09 noHEA  ALTI3_D019 0.09787 BCC_B2#1 DISORD 0.44704 C14_LAVES 0.04908 SIGMA ORD 0.40600
Al 23 Cr 01 Mn 09 Nb 37 Ti 17 V 13 noHEA  ALTI3_D019 0.02269 BCC_B2#1 DISORD 0.73286 SIGMA ORD 0.24445
Al 19 Cr 01 Mn 09 Nb 37 Ti 17 V 17 noHEA  BCC_B2#1 DISORD 0.86792 C14_LAVES 0.00541 SIGMA ORD 0.12666
Al 15 Cr 01 Mn 09 Nb 37 Ti 17 V 21 noHEA  BCC_B2#1 DISORD 0.93911 C14_LAVES 0.02219 SIGMA ORD 0.03870
Al 11 Cr 01 Mn 09 Nb 37 Ti 17 V 25 noHEA  BCC_B2#1 DISORD 0.96484 C14_LAVES 0.03516
Al 07 Cr 01 Mn 09 Nb 37 Ti 17 V 29 noHEA  BCC_B2#1 DISORD 0.96080 C14_LAVES 0.03920
Al 03 Cr 01 Mn 09 Nb 37 Ti 17 V 33 noHEA  BCC_B2#1 DISORD 0.96313 C14_LAVES 0.03687
Al 31 Cr 01 Mn 09 Nb 37 Ti 21 V 01 noHEA  ALTI3_D019 0.18541 ALTI_L10 0.03413 BCC_B2#1 DISORD 0.04374 C14_LAVES 0.19948 SIGMA ORD 0.53724
Al 27 Cr 01 Mn 09 Nb 37 Ti 21 V 05 noHEA  ALTI3_D019 0.17772 BCC_B2#1 DISORD 0.27758 C14_LAVES#1 0.10801 SIGMA ORD 0.43669
Al 23 Cr 01 Mn 09 Nb 37 Ti 21 V 09 noHEA  ALTI3_D019 0.12742 BCC_B2#1 DISORD 0.56228 C14_LAVES 0.04541 SIGMA ORD 0.26489
Al 19 Cr 01 Mn 09 Nb 37 Ti 21 V 13 noHEA  ALTI3_D019 0.04709 BCC_B2#1 DISORD 0.79450 C14_LAVES 0.02891 SIGMA ORD 0.12949
Al 15 Cr 01 Mn 09 Nb 37 Ti 21 V 17 noHEA  BCC_B2#1 DISORD 0.93314 C14_LAVES 0.03000 SIGMA ORD 0.03686
Al 11 Cr 01 Mn 09 Nb 37 Ti 21 V 21 noHEA  BCC_B2#1 DISORD 0.95838 C14_LAVES 0.04161
Al 07 Cr 01 Mn 09 Nb 37 Ti 21 V 25 noHEA  BCC_B2#1 DISORD 0.95538 C14_LAVES 0.04462
Al 03 Cr 01 Mn 09 Nb 37 Ti 21 V 29 noHEA  BCC_B2#1 DISORD 0.95849 C14_LAVES 0.04151
Al 27 Cr 01 Mn 09 Nb 37 Ti 25 V 01 noHEA  ALTI3_D019 0.29265 BCC_B2#1 DISORD 0.06496 C14_LAVES#1 0.10975 C14_LAVES#2 0.03884 SIGMA ORD 0.49380
Al 23 Cr 01 Mn 09 Nb 37 Ti 25 V 05 noHEA  ALTI3_D019 0.23625 BCC_B2#1 DISORD 0.38214 C14_LAVES 0.08961 SIGMA ORD 0.29200
Al 19 Cr 01 Mn 09 Nb 37 Ti 25 V 09 noHEA  ALTI3_D019 0.14928 BCC_B2#1 DISORD 0.64902 C14_LAVES 0.06632 SIGMA ORD 0.13538
Al 15 Cr 01 Mn 09 Nb 37 Ti 25 V 13 noHEA  ALTI3_D019 0.03130 BCC_B2#1 DISORD 0.88472 C14_LAVES 0.04684 SIGMA ORD 0.03714
Al 11 Cr 01 Mn 09 Nb 37 Ti 25 V 17 noHEA  BCC_B2#1 DISORD 0.95133 C14_LAVES 0.04867
Al 07 Cr 01 Mn 09 Nb 37 Ti 25 V 21 noHEA  BCC_B2#1 DISORD 0.94947 C14_LAVES 0.05053
Al 03 Cr 01 Mn 09 Nb 37 Ti 25 V 25 noHEA  BCC_B2#1 DISORD 0.95343 C14_LAVES 0.04657
Al 23 Cr 01 Mn 09 Nb 37 Ti 29 V 01 noHEA  ALTI3_D019 0.35965 BCC_B2#1 DISORD 0.11533 C14_LAVES 0.12760 CR3SI_A15 0.10626 SIGMA ORD 0.29116
Al 19 Cr 01 Mn 09 Nb 37 Ti 29 V 05 noHEA  ALTI3_D019 0.24917 BCC_B2#1 DISORD 0.51118 C14_LAVES 0.09814 SIGMA ORD 0.14150
Al 15 Cr 01 Mn 09 Nb 37 Ti 29 V 09 noHEA  ALTI3_D019 0.12835 BCC_B2#1 DISORD 0.75581 C14_LAVES 0.07919 SIGMA ORD 0.03665
Al 11 Cr 01 Mn 09 Nb 37 Ti 29 V 13 noHEA  BCC_B2#1 DISORD 0.94368 C14_LAVES 0.05632
Al 07 Cr 01 Mn 09 Nb 37 Ti 29 V 17 noHEA  BCC_B2#1 DISORD 0.94304 C14_LAVES 0.05696
Al 03 Cr 01 Mn 09 Nb 37 Ti 29 V 21 noHEA  BCC_B2#1 DISORD 0.94791 C14_LAVES 0.05209
Al 19 Cr 01 Mn 09 Nb 37 Ti 33 V 01 noHEA  ALTI3_D019 0.37010 BCC_B2#1 DISORD 0.25082 C14_LAVES 0.12797 CR3SI_A15 0.13909 SIGMA ORD 0.11202
Al 15 Cr 01 Mn 09 Nb 37 Ti 33 V 05 noHEA  ALTI3_D019 0.22509 BCC_B2#1 DISORD 0.63381 C14_LAVES 0.10703 SIGMA ORD 0.03408
Al 11 Cr 01 Mn 09 Nb 37 Ti 33 V 09 noHEA  BCC_B2#1 DISORD 0.93545 C14_LAVES 0.06455
Al 07 Cr 01 Mn 09 Nb 37 Ti 33 V 13 noHEA  BCC_B2#1 DISORD 0.93605 C14_LAVES 0.06395
Al 03 Cr 01 Mn 09 Nb 37 Ti 33 V 17 noHEA  BCC_B2#1 DISORD 0.94185 C14_LAVES 0.05815
Al 15 Cr 01 Mn 09 Nb 37 Ti 37 V 01 noHEA  ALTI3_D019 0.32194 BCC_B2#1 DISORD 0.51785 C14_LAVES 0.12894 SIGMA ORD 0.03127
Al 11 Cr 01 Mn 09 Nb 37 Ti 37 V 05 noHEA  ALTI3_D019 0.05039 BCC_B2#1 DISORD 0.86541 C14_LAVES 0.08420
Al 07 Cr 01 Mn 09 Nb 37 Ti 37 V 09 noHEA  BCC_B2#1 DISORD 0.92849 C14_LAVES 0.07151
Al 03 Cr 01 Mn 09 Nb 37 Ti 37 V 13 noHEA  BCC_B2#1 DISORD 0.93519 C14_LAVES 0.06481
Al 11 Cr 01 Mn 09 Nb 37 Ti 41 V 01 noHEA  ALTI3_D019 0.11965 BCC_B2#1 DISORD 0.77441 C14_LAVES 0.10594
Al 07 Cr 01 Mn 09 Nb 37 Ti 41 V 05 noHEA  BCC_B2#1 DISORD 0.92034 C14_LAVES 0.07966
Al 03 Cr 01 Mn 09 Nb 37 Ti 41 V 09 noHEA  BCC_B2#1 DISORD 0.92790 C14_LAVES 0.07210
Al 07 Cr 01 Mn 09 Nb 37 Ti 45 V 01 noHEA  BCC_B2#1 DISORD 0.91157 C14_LAVES 0.08843
Al 03 Cr 01 Mn 09 Nb 37 Ti 45 V 05 noHEA  BCC_B2#1 DISORD 0.91990 C14_LAVES 0.08010
Al 03 Cr 01 Mn 09 Nb 37 Ti 49 V 01 noHEA  BCC_B2#1 DISORD 0.02119 BCC_B2#2 DISORD 0.89025 C14_LAVES 0.08856
Al 47 Cr 01 Mn 09 Nb 41 Ti 01 V 01 noHEA  AL8MN5 0.15913 BCC_B2#1 DISORD 0.05491 BCT_D022 0.26823 SIGMA ORD 0.51773
Al 43 Cr 01 Mn 09 Nb 41 Ti 01 V 05 noHEA  AL8MN5 0.07773 BCC_B2#1 DISORD 0.22109 BCT_D022 0.17774 SIGMA ORD 0.52344
Al 39 Cr 01 Mn 09 Nb 41 Ti 01 V 09 noHEA  AL8MN5 0.04748 BCC_B2#1 DISORD 0.33177 BCT_D022 0.07956 SIGMA ORD 0.54119
Al 35 Cr 01 Mn 09 Nb 41 Ti 01 V 13 noHEA  AL8MN5 0.02545 BCC_B2#1 DISORD 0.42455 SIGMA ORD 0.55000
Al 31 Cr 01 Mn 09 Nb 41 Ti 01 V 17 noHEA  BCC_B2#1 DISORD 0.47484 SIGMA ORD 0.52516
Al 27 Cr 01 Mn 09 Nb 41 Ti 01 V 21 noHEA  BCC_B2#1 DISORD 0.53987 SIGMA ORD 0.46013
Al 23 Cr 01 Mn 09 Nb 41 Ti 01 V 25 noHEA  BCC_B2#1 DISORD 0.68898 SIGMA ORD 0.31102
Al 19 Cr 01 Mn 09 Nb 41 Ti 01 V 29 noHEA  BCC_B2#1 DISORD 0.82233 C14_LAVES 0.00545 SIGMA ORD 0.17222
Al 15 Cr 01 Mn 09 Nb 41 Ti 01 V 33 noHEA  BCC_B2#1 DISORD 0.89929 C14_LAVES 0.02034 SIGMA ORD 0.08037
Al 11 Cr 01 Mn 09 Nb 41 Ti 01 V 37 noHEA  BCC_B2#1 DISORD 0.96452 C14_LAVES 0.03548
Al 07 Cr 01 Mn 09 Nb 41 Ti 01 V 41 noHEA  BCC_B2#1 DISORD 0.95920 C14_LAVES 0.04080
Al 03 Cr 01 Mn 09 Nb 41 Ti 01 V 45 noHEA  BCC_B2#1 DISORD 0.96018 C14_LAVES 0.03982
Al 43 Cr 01 Mn 09 Nb 41 Ti 05 V 01 noHEA  AL8MN5 0.25484 BCC_B2#1 DISORD 0.02777 BCT_D022 0.14492 SIGMA ORD 0.57247
Al 39 Cr 01 Mn 09 Nb 41 Ti 05 V 05 noHEA  AL8MN5 0.21541 BCC_B2#1 DISORD 0.15277 BCT_D022 0.04825 SIGMA ORD 0.58356
Al 35 Cr 01 Mn 09 Nb 41 Ti 05 V 09 noHEA  AL8MN5 0.16693 BCC_B2#1 DISORD 0.26153 SIGMA ORD 0.57153
Al 31 Cr 01 Mn 09 Nb 41 Ti 05 V 13 noHEA  AL8MN5 0.03861 ALTI_L10 0.00172 BCC_B2#1 DISORD 0.43510 SIGMA ORD 0.52458
Al 27 Cr 01 Mn 09 Nb 41 Ti 05 V 17 noHEA  BCC_B2#1 DISORD 0.55150 SIGMA ORD 0.44850
Al 23 Cr 01 Mn 09 Nb 41 Ti 05 V 21 noHEA  BCC_B2#1 DISORD 0.70421 SIGMA ORD 0.29579
Al 19 Cr 01 Mn 09 Nb 41 Ti 05 V 25 noHEA  BCC_B2#1 DISORD 0.82688 C14_LAVES 0.00997 SIGMA ORD 0.16314
Al 15 Cr 01 Mn 09 Nb 41 Ti 05 V 29 noHEA  BCC_B2#1 DISORD 0.90206 C14_LAVES 0.02520 SIGMA ORD 0.07275
Al 11 Cr 01 Mn 09 Nb 41 Ti 05 V 33 noHEA  BCC_B2#1 DISORD 0.95974 C14_LAVES 0.04026
Al 07 Cr 01 Mn 09 Nb 41 Ti 05 V 37 noHEA  BCC_B2#1 DISORD 0.95466 C14_LAVES 0.04534
Al 03 Cr 01 Mn 09 Nb 41 Ti 05 V 41 noHEA  BCC_B2#1 DISORD 0.95582 C14_LAVES 0.04417
Al 39 Cr 01 Mn 09 Nb 41 Ti 09 V 01 noHEA  AL8MN5 0.29011 ALTI_L10#2 0.04997 BCC_B2#1 DISORD 0.02903 BCT_D022 0.01073 SIGMA ORD 0.62017
Al 35 Cr 01 Mn 09 Nb 41 Ti 09 V 05 noHEA  AL8MN5 0.21426 ALTI_L10#2 0.03676 BCC_B2#1 DISORD 0.16533 SIGMA ORD 0.58366
Al 31 Cr 01 Mn 09 Nb 41 Ti 09 V 09 noHEA  ALTI_L10#2 0.06080 BCC_B2#1 DISORD 0.34281 C14_LAVES 0.05842 SIGMA ORD 0.53797
Al 27 Cr 01 Mn 09 Nb 41 Ti 09 V 13 noHEA  BCC_B2#1 DISORD 0.55538 SIGMA ORD 0.44462
Al 23 Cr 01 Mn 09 Nb 41 Ti 09 V 17 noHEA  BCC_B2#1 DISORD 0.71156 C14_LAVES 0.00187 SIGMA ORD 0.28657
Al 19 Cr 01 Mn 09 Nb 41 Ti 09 V 21 noHEA  BCC_B2#1 DISORD 0.82774 C14_LAVES 0.01571 SIGMA ORD 0.15655
Al 15 Cr 01 Mn 09 Nb 41 Ti 09 V 25 noHEA  BCC_B2#1 DISORD 0.90287 C14_LAVES 0.03065 SIGMA ORD 0.06648
Al 11 Cr 01 Mn 09 Nb 41 Ti 09 V 29 noHEA  BCC_B2#1 DISORD 0.95472 C14_LAVES 0.04528
Al 07 Cr 01 Mn 09 Nb 41 Ti 09 V 33 noHEA  BCC_B2#1 DISORD 0.95009 C14_LAVES 0.04991
Al 03 Cr 01 Mn 09 Nb 41 Ti 09 V 37 noHEA  BCC_B2#1 DISORD 0.95155 C14_LAVES 0.04845
Al 35 Cr 01 Mn 09 Nb 41 Ti 13 V 01 noHEA  AL8MN5 0.14355 ALTI_L10#2 0.10923 BCC_B2#1 DISORD 0.03745 C14_LAVES 0.10417 SIGMA ORD 0.60560
Al 31 Cr 01 Mn 09 Nb 41 Ti 13 V 05 noHEA  ALTI3_D019 0.00731 ALTI_L10#2 0.09284 BCC_B2#1 DISORD 0.22183 C14_LAVES 0.12372 SIGMA ORD 0.55428
Al 27 Cr 01 Mn 09 Nb 41 Ti 13 V 09 noHEA  ALTI3_D019 0.03601 BCC_B2#1 DISORD 0.45563 C14_LAVES 0.04951 SIGMA ORD 0.45884
Al 23 Cr 01 Mn 09 Nb 41 Ti 13 V 13 noHEA  BCC_B2#1 DISORD 0.70254 C14_LAVES 0.01164 SIGMA ORD 0.28582
Al 19 Cr 01 Mn 09 Nb 41 Ti 13 V 17 noHEA  BCC_B2#1 DISORD 0.82462 C14_LAVES 0.02278 SIGMA ORD 0.15260
Al 15 Cr 01 Mn 09 Nb 41 Ti 13 V 21 noHEA  BCC_B2#1 DISORD 0.90143 C14_LAVES 0.03679 SIGMA ORD 0.06178
Al 11 Cr 01 Mn 09 Nb 41 Ti 13 V 25 noHEA  BCC_B2#1 DISORD 0.94934 C14_LAVES 0.05066
Al 07 Cr 01 Mn 09 Nb 41 Ti 13 V 29 noHEA  BCC_B2#1 DISORD 0.94534 C14_LAVES 0.05466
Al 03 Cr 01 Mn 09 Nb 41 Ti 13 V 33 noHEA  BCC_B2#1 DISORD 0.94721 C14_LAVES 0.05279
Al 31 Cr 01 Mn 09 Nb 41 Ti 17 V 01 noHEA  ALTI3_D019 0.12226 ALTI_L10 0.03610 BCC_B2#1 DISORD 0.04394 C14_LAVES 0.20027 SIGMA ORD 0.59743
Al 27 Cr 01 Mn 09 Nb 41 Ti 17 V 05 noHEA  ALTI3_D019 0.11712 BCC_B2#1 DISORD 0.28567 C14_LAVES#1 0.10814 SIGMA ORD 0.48907
Al 23 Cr 01 Mn 09 Nb 41 Ti 17 V 09 noHEA  ALTI3_D019 0.06595 BCC_B2#1 DISORD 0.58674 C14_LAVES 0.04536 SIGMA ORD 0.30196
Al 19 Cr 01 Mn 09 Nb 41 Ti 17 V 13 noHEA  BCC_B2#1 DISORD 0.81735 C14_LAVES 0.03119 SIGMA ORD 0.15146
Al 15 Cr 01 Mn 09 Nb 41 Ti 17 V 17 noHEA  BCC_B2#1 DISORD 0.89756 C14_LAVES 0.04361 SIGMA ORD 0.05883
Al 11 Cr 01 Mn 09 Nb 41 Ti 17 V 21 noHEA  BCC_B2#1 DISORD 0.94353 C14_LAVES 0.05647
Al 07 Cr 01 Mn 09 Nb 41 Ti 17 V 25 noHEA  BCC_B2#1 DISORD 0.94032 C14_LAVES 0.05968
Al 03 Cr 01 Mn 09 Nb 41 Ti 17 V 29 noHEA  BCC_B2#1 DISORD 0.94272 C14_LAVES 0.05728
Al 27 Cr 01 Mn 09 Nb 41 Ti 21 V 01 noHEA  ALTI3_D019 0.24021 BCC_B2#1 DISORD 0.06586 C14_LAVES#1 0.06078 C14_LAVES#2 0.08390 SIGMA ORD 0.54926
Al 23 Cr 01 Mn 09 Nb 41 Ti 21 V 05 noHEA  ALTI3_D019 0.17562 BCC_B2#1 DISORD 0.40367 C14_LAVES 0.08963 SIGMA ORD 0.33108
Al 19 Cr 01 Mn 09 Nb 41 Ti 21 V 09 noHEA  ALTI3_D019 0.08950 BCC_B2#1 DISORD 0.68906 C14_LAVES 0.06462 SIGMA ORD 0.15683
Al 15 Cr 01 Mn 09 Nb 41 Ti 21 V 13 noHEA  BCC_B2#1 DISORD 0.89109 C14_LAVES 0.05105 SIGMA ORD 0.05786
Al 11 Cr 01 Mn 09 Nb 41 Ti 21 V 17 noHEA  BCC_B2#1 DISORD 0.93725 C14_LAVES 0.06275
Al 07 Cr 01 Mn 09 Nb 41 Ti 21 V 21 noHEA  BCC_B2#1 DISORD 0.93496 C14_LAVES 0.06504
Al 03 Cr 01 Mn 09 Nb 41 Ti 21 V 25 noHEA  BCC_B2#1 DISORD 0.93799 C14_LAVES 0.06201
Al 23 Cr 01 Mn 09 Nb 41 Ti 25 V 01 noHEA  ALTI3_D019 0.30451 BCC_B2#1 DISORD 0.11333 C14_LAVES 0.12802 CR3SI_A15 0.13626 SIGMA ORD 0.31788
Al 19 Cr 01 Mn 09 Nb 41 Ti 25 V 05 noHEA  ALTI3_D019 0.18927 BCC_B2#1 DISORD 0.55082 C14_LAVES 0.09616 SIGMA ORD 0.16375
Al 15 Cr 01 Mn 09 Nb 41 Ti 25 V 09 noHEA  ALTI3_D019 0.07876 BCC_B2#1 DISORD 0.78594 C14_LAVES 0.07767 SIGMA ORD 0.05763
Al 11 Cr 01 Mn 09 Nb 41 Ti 25 V 13 noHEA  BCC_B2#1 DISORD 0.93051 C14_LAVES 0.06949
Al 07 Cr 01 Mn 09 Nb 41 Ti 25 V 17 noHEA  BCC_B2#1 DISORD 0.92922 C14_LAVES 0.07078
Al 03 Cr 01 Mn 09 Nb 41 Ti 25 V 21 noHEA  BCC_B2#1 DISORD 0.93294 C14_LAVES 0.06706
Al 19 Cr 01 Mn 09 Nb 41 Ti 29 V 01 noHEA  ALTI3_D019 0.32397 BCC_B2#1 DISORD 0.22173 C14_LAVES 0.12880 CR3SI_A15 0.21022 SIGMA ORD 0.11529
Al 15 Cr 01 Mn 09 Nb 41 Ti 29 V 05 noHEA  ALTI3_D019 0.17520 BCC_B2#1 DISORD 0.66438 C14_LAVES 0.10438 SIGMA ORD 0.05604
Al 11 Cr 01 Mn 09 Nb 41 Ti 29 V 09 noHEA  BCC_B2#1 DISORD 0.92330 C14_LAVES 0.07670
Al 07 Cr 01 Mn 09 Nb 41 Ti 29 V 13 noHEA  BCC_B2#1 DISORD 0.92305 C14_LAVES 0.07695
Al 03 Cr 01 Mn 09 Nb 41 Ti 29 V 17 noHEA  BCC_B2#1 DISORD 0.92753 C14_LAVES 0.07247
Al 15 Cr 01 Mn 09 Nb 41 Ti 33 V 01 noHEA  ALTI3_D019 0.27044 BCC_B2#1 DISORD 0.54984 C14_LAVES 0.12517 SIGMA ORD 0.05455
Al 11 Cr 01 Mn 09 Nb 41 Ti 33 V 05 noHEA  ALTI3_D019 0.04329 BCC_B2#1 DISORD 0.86352 C14_LAVES 0.09319
Al 07 Cr 01 Mn 09 Nb 41 Ti 33 V 09 noHEA  BCC_B2#1 DISORD 0.91643 C14_LAVES 0.08357
Al 03 Cr 01 Mn 09 Nb 41 Ti 33 V 13 noHEA  BCC_B2#1 DISORD 0.92167 C14_LAVES 0.07833
Al 11 Cr 01 Mn 09 Nb 41 Ti 37 V 01 noHEA  ALTI3_D019 0.12112 BCC_B2#1 DISORD 0.76447 C14_LAVES 0.11441
Al 07 Cr 01 Mn 09 Nb 41 Ti 37 V 05 noHEA  BCC_B2#1 DISORD 0.90933 C14_LAVES 0.09067
Al 03 Cr 01 Mn 09 Nb 41 Ti 37 V 09 noHEA  BCC_B2#1 DISORD 0.91532 C14_LAVES 0.08468
Al 07 Cr 01 Mn 09 Nb 41 Ti 41 V 01 noHEA  BCC_B2#1 DISORD 0.90170 C14_LAVES 0.09830
Al 03 Cr 01 Mn 09 Nb 41 Ti 41 V 05 noHEA  BCC_B2#1 DISORD 0.90841 C14_LAVES 0.09159
Al 03 Cr 01 Mn 09 Nb 41 Ti 45 V 01 noHEA  BCC_B2#1 DISORD 0.15946 BCC_B2#2 DISORD 0.74291 C14_LAVES 0.09763
Al 43 Cr 01 Mn 09 Nb 45 Ti 01 V 01 noHEA  AL8MN5 0.15782 BCC_B2#1 DISORD 0.05713 BCT_D022 0.17014 SIGMA ORD 0.61490
Al 39 Cr 01 Mn 09 Nb 45 Ti 01 V 05 noHEA  AL8MN5 0.07802 BCC_B2#1 DISORD 0.22254 BCT_D022 0.07915 SIGMA ORD 0.62030
Al 35 Cr 01 Mn 09 Nb 45 Ti 01 V 09 noHEA  AL8MN5 0.04510 BCC_B2#1 DISORD 0.32560 SIGMA ORD 0.62930
Al 31 Cr 01 Mn 09 Nb 45 Ti 01 V 13 noHEA  BCC_B2#1 DISORD 0.39908 SIGMA ORD 0.60092
Al 27 Cr 01 Mn 09 Nb 45 Ti 01 V 17 noHEA  BCC_B2#1 DISORD 0.47498 C14_LAVES 0.00048 SIGMA ORD 0.52454
Al 23 Cr 01 Mn 09 Nb 45 Ti 01 V 21 noHEA  BCC_B2#1 DISORD 0.62714 C14_LAVES 0.01956 SIGMA ORD 0.35330
Al 19 Cr 01 Mn 09 Nb 45 Ti 01 V 25 noHEA  BCC_B2#1 DISORD 0.77655 C14_LAVES 0.02891 SIGMA ORD 0.19453
Al 15 Cr 01 Mn 09 Nb 45 Ti 01 V 29 noHEA  BCC_B2#1 DISORD 0.86426 C14_LAVES 0.04013 SIGMA ORD 0.09561
Al 11 Cr 01 Mn 09 Nb 45 Ti 01 V 33 noHEA  BCC_B2#1 DISORD 0.94258 C14_LAVES 0.05423 SIGMA ORD 0.00318
Al 07 Cr 01 Mn 09 Nb 45 Ti 01 V 37 noHEA  BCC_B2#1 DISORD 0.94116 C14_LAVES 0.05884
Al 03 Cr 01 Mn 09 Nb 45 Ti 01 V 41 noHEA  BCC_B2#1 DISORD 0.94253 C14_LAVES 0.05747
Al 39 Cr 01 Mn 09 Nb 45 Ti 05 V 01 noHEA  AL8MN5 0.25537 BCC_B2#1 DISORD 0.03099 BCT_D022 0.04549 SIGMA ORD 0.66814
Al 35 Cr 01 Mn 09 Nb 45 Ti 05 V 05 noHEA  AL8MN5 0.19512 BCC_B2#1 DISORD 0.15281 SIGMA ORD 0.65207
Al 31 Cr 01 Mn 09 Nb 45 Ti 05 V 09 noHEA  AL8MN5 0.04357 BCC_B2#1 DISORD 0.32984 C14_LAVES 0.02178 SIGMA ORD 0.60481
Al 27 Cr 01 Mn 09 Nb 45 Ti 05 V 13 noHEA  BCC_B2#1 DISORD 0.47627 C14_LAVES#2 0.00848 SIGMA ORD 0.51525
Al 23 Cr 01 Mn 09 Nb 45 Ti 05 V 17 noHEA  BCC_B2#1 DISORD 0.63368 C14_LAVES 0.02500 SIGMA ORD 0.34132
Al 19 Cr 01 Mn 09 Nb 45 Ti 05 V 21 noHEA  BCC_B2#1 DISORD 0.78024 C14_LAVES 0.03378 SIGMA ORD 0.18597
Al 15 Cr 01 Mn 09 Nb 45 Ti 05 V 25 noHEA  BCC_B2#1 DISORD 0.86611 C14_LAVES 0.04509 SIGMA ORD 0.08880
Al 11 Cr 01 Mn 09 Nb 45 Ti 05 V 29 noHEA  BCC_B2#1 DISORD 0.94056 C14_LAVES 0.05944
Al 07 Cr 01 Mn 09 Nb 45 Ti 05 V 33 noHEA  BCC_B2#1 DISORD 0.93646 C14_LAVES 0.06354
Al 03 Cr 01 Mn 09 Nb 45 Ti 05 V 37 noHEA  BCC_B2#1 DISORD 0.93789 C14_LAVES 0.06211
Al 35 Cr 01 Mn 09 Nb 45 Ti 09 V 01 noHEA  AL8MN5 0.22870 ALTI_L10#2 0.01473 BCC_B2#1 DISORD 0.03751 C14_LAVES 0.05018 SIGMA ORD 0.66889
Al 31 Cr 01 Mn 09 Nb 45 Ti 09 V 05 noHEA  ALTI_L10#2 0.04413 BCC_B2#1 DISORD 0.19529 C14_LAVES 0.13470 SIGMA ORD 0.62588
Al 27 Cr 01 Mn 09 Nb 45 Ti 09 V 09 noHEA  BCC_B2#1 DISORD 0.42494 C14_LAVES#1 0.05713 SIGMA ORD 0.51793
Al 23 Cr 01 Mn 09 Nb 45 Ti 09 V 13 noHEA  BCC_B2#1 DISORD 0.63051 C14_LAVES 0.03302 SIGMA ORD 0.33647
Al 19 Cr 01 Mn 09 Nb 45 Ti 09 V 17 noHEA  BCC_B2#1 DISORD 0.78017 C14_LAVES 0.03974 SIGMA ORD 0.18009
Al 15 Cr 01 Mn 09 Nb 45 Ti 09 V 21 noHEA  BCC_B2#1 DISORD 0.86625 C14_LAVES 0.05048 SIGMA ORD 0.08327
Al 11 Cr 01 Mn 09 Nb 45 Ti 09 V 25 noHEA  BCC_B2#1 DISORD 0.93552 C14_LAVES 0.06448
Al 07 Cr 01 Mn 09 Nb 45 Ti 09 V 29 noHEA  BCC_B2#1 DISORD 0.93180 C14_LAVES 0.06820
Al 03 Cr 01 Mn 09 Nb 45 Ti 09 V 33 noHEA  BCC_B2#1 DISORD 0.93340 C14_LAVES 0.06660
Al 31 Cr 01 Mn 09 Nb 45 Ti 13 V 01 noHEA  ALTI3_D019 0.05917 ALTI_L10 0.03797 BCC_B2#1 DISORD 0.04408 C14_LAVES 0.20110 SIGMA ORD 0.65768
Al 27 Cr 01 Mn 09 Nb 45 Ti 13 V 05 noHEA  ALTI3_D019 0.05669 BCC_B2#1 DISORD 0.29356 C14_LAVES#1 0.10827 SIGMA ORD 0.54147
Al 23 Cr 01 Mn 09 Nb 45 Ti 13 V 09 noHEA  ALTI3_D019 0.00469 BCC_B2#1 DISORD 0.60888 C14_LAVES 0.04546 SIGMA ORD 0.34097
Al 19 Cr 01 Mn 09 Nb 45 Ti 13 V 13 noHEA  BCC_B2#1 DISORD 0.77583 C14_LAVES 0.04693 SIGMA ORD 0.17725
Al 15 Cr 01 Mn 09 Nb 45 Ti 13 V 17 noHEA  BCC_B2#1 DISORD 0.86429 C14_LAVES 0.05642 SIGMA ORD 0.07930
Al 11 Cr 01 Mn 09 Nb 45 Ti 13 V 21 noHEA  BCC_B2#1 DISORD 0.93023 C14_LAVES 0.06977
Al 07 Cr 01 Mn 09 Nb 45 Ti 13 V 25 noHEA  BCC_B2#1 DISORD 0.92706 C14_LAVES 0.07294
Al 03 Cr 01 Mn 09 Nb 45 Ti 13 V 29 noHEA  BCC_B2#1 DISORD 0.92894 C14_LAVES 0.07106
Al 27 Cr 01 Mn 09 Nb 45 Ti 17 V 01 noHEA  ALTI3_D019 0.18765 BCC_B2#1 DISORD 0.06656 C14_LAVES#1 0.05857 C14_LAVES#2 0.08226 SIGMA ORD 0.60496
Al 23 Cr 01 Mn 09 Nb 45 Ti 17 V 05 noHEA  ALTI3_D019 0.11504 BCC_B2#1 DISORD 0.42365 C14_LAVES 0.08971 SIGMA ORD 0.37161
Al 19 Cr 01 Mn 09 Nb 45 Ti 17 V 09 noHEA  ALTI3_D019 0.02882 BCC_B2#1 DISORD 0.72908 C14_LAVES 0.06283 SIGMA ORD 0.17927
Al 15 Cr 01 Mn 09 Nb 45 Ti 17 V 13 noHEA  BCC_B2#1 DISORD 0.85996 C14_LAVES 0.06290 SIGMA ORD 0.07714
Al 11 Cr 01 Mn 09 Nb 45 Ti 17 V 17 noHEA  BCC_B2#1 DISORD 0.92464 C14_LAVES 0.07536
Al 07 Cr 01 Mn 09 Nb 45 Ti 17 V 21 noHEA  BCC_B2#1 DISORD 0.92214 C14_LAVES 0.07786
Al 03 Cr 01 Mn 09 Nb 45 Ti 17 V 25 noHEA  BCC_B2#1 DISORD 0.92440 C14_LAVES 0.07561
Al 23 Cr 01 Mn 09 Nb 45 Ti 21 V 01 noHEA  ALTI3_D019 0.24895 BCC_B2#1 DISORD 0.11176 C14_LAVES 0.12846 CR3SI_A15 0.16420 SIGMA ORD 0.34662
Al 19 Cr 01 Mn 09 Nb 45 Ti 21 V 05 noHEA  ALTI3_D019 0.12862 BCC_B2#1 DISORD 0.58970 C14_LAVES 0.09425 SIGMA ORD 0.18743
Al 15 Cr 01 Mn 09 Nb 45 Ti 21 V 09 noHEA  ALTI3_D019 0.02652 BCC_B2#1 DISORD 0.82085 C14_LAVES 0.07588 SIGMA ORD 0.07675
Al 11 Cr 01 Mn 09 Nb 45 Ti 21 V 13 noHEA  BCC_B2#1 DISORD 0.91871 C14_LAVES 0.08129
Al 07 Cr 01 Mn 09 Nb 45 Ti 21 V 17 noHEA  BCC_B2#1 DISORD 0.91698 C14_LAVES 0.08302
Al 03 Cr 01 Mn 09 Nb 45 Ti 21 V 21 noHEA  BCC_B2#1 DISORD 0.91970 C14_LAVES 0.08030
Al 19 Cr 01 Mn 09 Nb 45 Ti 25 V 01 noHEA  ALTI3_D019 0.27643 BCC_B2#1 DISORD 0.19766 C14_LAVES 0.12945 CR3SI_A15 0.27535 SIGMA ORD 0.12112
Al 15 Cr 01 Mn 09 Nb 45 Ti 25 V 05 noHEA  ALTI3_D019 0.12260 BCC_B2#1 DISORD 0.69982 C14_LAVES 0.10175 SIGMA ORD 0.07582
Al 11 Cr 01 Mn 09 Nb 45 Ti 25 V 09 noHEA  BCC_B2#1 DISORD 0.91243 C14_LAVES 0.08757
Al 07 Cr 01 Mn 09 Nb 45 Ti 25 V 13 noHEA  BCC_B2#1 DISORD 0.91153 C14_LAVES 0.08847
Al 03 Cr 01 Mn 09 Nb 45 Ti 25 V 17 noHEA  BCC_B2#1 DISORD 0.91478 C14_LAVES 0.08522
Al 15 Cr 01 Mn 09 Nb 45 Ti 29 V 01 noHEA  ALTI3_D019 0.21658 BCC_B2#1 DISORD 0.58641 C14_LAVES 0.12180 SIGMA ORD 0.07520
Al 11 Cr 01 Mn 09 Nb 45 Ti 29 V 05 noHEA  ALTI3_D019 0.02832 BCC_B2#1 DISORD 0.87206 C14_LAVES 0.09963
Al 07 Cr 01 Mn 09 Nb 45 Ti 29 V 09 noHEA  BCC_B2#1 DISORD 0.90574 C14_LAVES 0.09426
Al 03 Cr 01 Mn 09 Nb 45 Ti 29 V 13 noHEA  BCC_B2#1 DISORD 0.90958 C14_LAVES 0.09042
Al 11 Cr 01 Mn 09 Nb 45 Ti 33 V 01 noHEA  ALTI3_D019 0.11391 BCC_B2#1 DISORD 0.76583 C14_LAVES 0.12026
Al 07 Cr 01 Mn 09 Nb 45 Ti 33 V 05 noHEA  BCC_B2#1 DISORD 0.89957 C14_LAVES 0.10043
Al 03 Cr 01 Mn 09 Nb 45 Ti 33 V 09 noHEA  BCC_B2#1 DISORD 0.90401 C14_LAVES 0.09599
Al 07 Cr 01 Mn 09 Nb 45 Ti 37 V 01 noHEA  BCC_B2#1 DISORD 0.89298 C14_LAVES 0.10702
Al 03 Cr 01 Mn 09 Nb 45 Ti 37 V 05 noHEA  BCC_B2#1 DISORD 0.89801 C14_LAVES 0.10199
Al 03 Cr 01 Mn 09 Nb 45 Ti 41 V 01 noHEA  BCC_B2#1 DISORD 0.32875 BCC_B2#2 DISORD 0.56455 C14_LAVES 0.10671
Al 39 Cr 01 Mn 09 Nb 49 Ti 01 V 01 noHEA  AL8MN5 0.15654 BCC_B2#1 DISORD 0.05931 BCT_D022 0.07194 SIGMA ORD 0.71221
Al 35 Cr 01 Mn 09 Nb 49 Ti 01 V 05 noHEA  AL8MN5 0.07312 BCC_B2#1 DISORD 0.21942 SIGMA ORD 0.70746
Al 31 Cr 01 Mn 09 Nb 49 Ti 01 V 09 noHEA  BCC_B2#1 DISORD 0.32527 SIGMA ORD 0.67473
Al 27 Cr 01 Mn 09 Nb 49 Ti 01 V 13 noHEA  BCC_B2#1 DISORD 0.37035 C14_LAVES 0.03469 SIGMA ORD 0.59495
Al 23 Cr 01 Mn 09 Nb 49 Ti 01 V 17 noHEA  BCC_B2#1 DISORD 0.55084 C14_LAVES 0.04764 SIGMA ORD 0.40152
Al 19 Cr 01 Mn 09 Nb 49 Ti 01 V 21 noHEA  BCC_B2#1 DISORD 0.73005 C14_LAVES 0.05089 SIGMA ORD 0.21906
Al 15 Cr 01 Mn 09 Nb 49 Ti 01 V 25 noHEA  BCC_B2#1 DISORD 0.83216 C14_LAVES 0.05803 SIGMA ORD 0.10981
Al 11 Cr 01 Mn 09 Nb 49 Ti 01 V 29 noHEA  BCC_B2#1 DISORD 0.91179 C14_LAVES 0.06977 SIGMA ORD 0.01844
Al 07 Cr 01 Mn 09 Nb 49 Ti 01 V 33 noHEA  BCC_B2#1 DISORD 0.92505 C14_LAVES 0.07495
Al 03 Cr 01 Mn 09 Nb 49 Ti 01 V 37 noHEA  BCC_B2#1 DISORD 0.92662 C14_LAVES 0.07338
Al 35 Cr 01 Mn 09 Nb 49 Ti 05 V 01 noHEA  AL8MN5 0.22792 BCC_B2#1 DISORD 0.03793 C14_LAVES 0.00565 SIGMA ORD 0.72851
Al 31 Cr 01 Mn 09 Nb 49 Ti 05 V 05 noHEA  AL8MN5 0.02433 BCC_B2#1 DISORD 0.18101 C14_LAVES 0.10313 SIGMA ORD 0.69153
Al 27 Cr 01 Mn 09 Nb 49 Ti 05 V 09 noHEA  BCC_B2#1 DISORD 0.35756 C14_LAVES#1 0.01108 C14_LAVES#2 0.04070 SIGMA ORD 0.59066
Al 23 Cr 01 Mn 09 Nb 49 Ti 05 V 13 noHEA  BCC_B2#1 DISORD 0.55285 C14_LAVES 0.05418 SIGMA ORD 0.39297
Al 19 Cr 01 Mn 09 Nb 49 Ti 05 V 17 noHEA  BCC_B2#1 DISORD 0.73258 C14_LAVES 0.05604 SIGMA ORD 0.21137
Al 15 Cr 01 Mn 09 Nb 49 Ti 05 V 21 noHEA  BCC_B2#1 DISORD 0.83323 C14_LAVES 0.06297 SIGMA ORD 0.10379
Al 11 Cr 01 Mn 09 Nb 49 Ti 05 V 25 noHEA  BCC_B2#1 DISORD 0.91359 C14_LAVES 0.07527 SIGMA ORD 0.01114
Al 07 Cr 01 Mn 09 Nb 49 Ti 05 V 29 noHEA  BCC_B2#1 DISORD 0.92031 C14_LAVES 0.07969
Al 03 Cr 01 Mn 09 Nb 49 Ti 05 V 33 noHEA  BCC_B2#1 DISORD 0.92183 C14_LAVES 0.07817
Al 31 Cr 01 Mn 09 Nb 49 Ti 09 V 01 noHEA  ALTI_L10 0.03523 BCC_B2#1 DISORD 0.04305 C14_LAVES 0.20338 SIGMA ORD 0.71834
Al 27 Cr 01 Mn 09 Nb 49 Ti 09 V 05 noHEA  BCC_B2#1 DISORD 0.29640 C14_LAVES#1 0.10897 SIGMA ORD 0.59464
Al 23 Cr 01 Mn 09 Nb 49 Ti 09 V 09 noHEA  BCC_B2#1 DISORD 0.54413 C14_LAVES 0.06324 SIGMA ORD 0.39262
Al 19 Cr 01 Mn 09 Nb 49 Ti 09 V 13 noHEA  BCC_B2#1 DISORD 0.73128 C14_LAVES 0.06212 SIGMA ORD 0.20660
Al 15 Cr 01 Mn 09 Nb 49 Ti 09 V 17 noHEA  BCC_B2#1 DISORD 0.83281 C14_LAVES 0.06821 SIGMA ORD 0.09898
Al 11 Cr 01 Mn 09 Nb 49 Ti 09 V 21 noHEA  BCC_B2#1 DISORD 0.91451 C14_LAVES 0.08083 SIGMA ORD 0.00465
Al 07 Cr 01 Mn 09 Nb 49 Ti 09 V 25 noHEA  BCC_B2#1 DISORD 0.91570 C14_LAVES 0.08430
Al 03 Cr 01 Mn 09 Nb 49 Ti 09 V 29 noHEA  BCC_B2#1 DISORD 0.91725 C14_LAVES 0.08275
Al 27 Cr 01 Mn 09 Nb 49 Ti 13 V 01 noHEA  ALTI3_D019 0.13502 BCC_B2#1 DISORD 0.06711 C14_LAVES#1 0.10343 C14_LAVES#2 0.03359 SIGMA ORD 0.66085
Al 23 Cr 01 Mn 09 Nb 49 Ti 13 V 05 noHEA  ALTI3_D019 0.05451 BCC_B2#1 DISORD 0.44242 C14_LAVES 0.08983 SIGMA ORD 0.41325
Al 19 Cr 01 Mn 09 Nb 49 Ti 13 V 09 noHEA  BCC_B2#1 DISORD 0.72516 C14_LAVES 0.06929 SIGMA ORD 0.20555
Al 15 Cr 01 Mn 09 Nb 49 Ti 13 V 13 noHEA  BCC_B2#1 DISORD 0.83041 C14_LAVES 0.07385 SIGMA ORD 0.09574
Al 11 Cr 01 Mn 09 Nb 49 Ti 13 V 17 noHEA  BCC_B2#1 DISORD 0.91358 C14_LAVES 0.08642
Al 07 Cr 01 Mn 09 Nb 49 Ti 13 V 21 noHEA  BCC_B2#1 DISORD 0.91109 C14_LAVES 0.08891
Al 03 Cr 01 Mn 09 Nb 49 Ti 13 V 25 noHEA  BCC_B2#1 DISORD 0.91277 C14_LAVES 0.08723
Al 23 Cr 01 Mn 09 Nb 49 Ti 17 V 01 noHEA  ALTI3_D019 0.19305 BCC_B2#1 DISORD 0.11052 C14_LAVES 0.12894 CR3SI_A15 0.19036 SIGMA ORD 0.37712
Al 19 Cr 01 Mn 09 Nb 49 Ti 17 V 05 noHEA  ALTI3_D019 0.06750 BCC_B2#1 DISORD 0.62697 C14_LAVES 0.09247 SIGMA ORD 0.21307
Al 15 Cr 01 Mn 09 Nb 49 Ti 17 V 09 noHEA  BCC_B2#1 DISORD 0.82568 C14_LAVES 0.07991 SIGMA ORD 0.09441
Al 11 Cr 01 Mn 09 Nb 49 Ti 17 V 13 noHEA  BCC_B2#1 DISORD 0.90834 C14_LAVES 0.09166
Al 07 Cr 01 Mn 09 Nb 49 Ti 17 V 17 noHEA  BCC_B2#1 DISORD 0.90638 C14_LAVES 0.09362
Al 03 Cr 01 Mn 09 Nb 49 Ti 17 V 21 noHEA  BCC_B2#1 DISORD 0.90828 C14_LAVES 0.09172
Al 19 Cr 01 Mn 09 Nb 49 Ti 21 V 01 noHEA  ALTI3_D019 0.22756 BCC_B2#1 DISORD 0.17809 C14_LAVES 0.12996 CR3SI_A15 0.33492 SIGMA ORD 0.12947
Al 15 Cr 01 Mn 09 Nb 49 Ti 21 V 05 noHEA  ALTI3_D019 0.06768 BCC_B2#1 DISORD 0.73910 C14_LAVES 0.09914 SIGMA ORD 0.09408
Al 11 Cr 01 Mn 09 Nb 49 Ti 21 V 09 noHEA  BCC_B2#1 DISORD 0.90286 C14_LAVES 0.09714
Al 07 Cr 01 Mn 09 Nb 49 Ti 21 V 13 noHEA  BCC_B2#1 DISORD 0.90151 C14_LAVES 0.09849
Al 03 Cr 01 Mn 09 Nb 49 Ti 21 V 17 noHEA  BCC_B2#1 DISORD 0.90371 C14_LAVES 0.09629
Al 15 Cr 01 Mn 09 Nb 49 Ti 25 V 01 noHEA  ALTI3_D019 0.16069 BCC_B2#1 DISORD 0.62649 C14_LAVES 0.11874 SIGMA ORD 0.09407
Al 11 Cr 01 Mn 09 Nb 49 Ti 25 V 05 noHEA  ALTI3_D019 0.00305 BCC_B2#1 DISORD 0.89353 C14_LAVES 0.10342
Al 07 Cr 01 Mn 09 Nb 49 Ti 25 V 09 noHEA  BCC_B2#1 DISORD 0.89642 C14_LAVES 0.10358
Al 03 Cr 01 Mn 09 Nb 49 Ti 25 V 13 noHEA  BCC_B2#1 DISORD 0.89899 C14_LAVES 0.10101
Al 11 Cr 01 Mn 09 Nb 49 Ti 29 V 01 noHEA  ALTI3_D019 0.09346 BCC_B2#1 DISORD 0.78325 C14_LAVES 0.12329
Al 07 Cr 01 Mn 09 Nb 49 Ti 29 V 05 noHEA  BCC_B2#1 DISORD 0.89105 C14_LAVES 0.10895
Al 03 Cr 01 Mn 09 Nb 49 Ti 29 V 09 noHEA  BCC_B2#1 DISORD 0.89403 C14_LAVES 0.10597
Al 07 Cr 01 Mn 09 Nb 49 Ti 33 V 01 noHEA  BCC_B2#1 DISORD 0.88534 C14_LAVES 0.11466
Al 03 Cr 01 Mn 09 Nb 49 Ti 33 V 05 noHEA  BCC_B2#1 DISORD 0.88877 C14_LAVES 0.11123
Al 03 Cr 01 Mn 09 Nb 49 Ti 37 V 01 noHEA  BCC_B2#1 DISORD 0.31670 BCC_B2#2 DISORD 0.56752 C14_LAVES 0.11578
Al 47 Cr 01 Mn 13 Nb 01 Ti 01 V 37 noHEA  BCC_B2#1 DISORD 0.90932 BCT_D022 0.09068
Al 43 Cr 01 Mn 13 Nb 01 Ti 01 V 41 noHEA  AL2TI 0.00713 BCC_B2#1 DISORD 0.97640 BCT_D022 0.01647
Al 39 Cr 01 Mn 13 Nb 01 Ti 01 V 45   HEA  BCC_B2#1 DISORD 1.00000
Al 35 Cr 01 Mn 13 Nb 01 Ti 01 V 49   HEA  BCC_B2#1 DISORD 1.00000
Al 47 Cr 01 Mn 13 Nb 01 Ti 05 V 33 noHEA  AL2TI 0.12601 BCC_B2#1 DISORD 0.83762 BCT_D022 0.03637
Al 43 Cr 01 Mn 13 Nb 01 Ti 05 V 37 noHEA  AL2TI 0.03852 ALTI_L10#2 0.06699 BCC_B2#1 DISORD 0.89449
Al 39 Cr 01 Mn 13 Nb 01 Ti 05 V 41 noHEA  ALTI_L10#2 0.08238 BCC_B2#1 DISORD 0.91762
Al 35 Cr 01 Mn 13 Nb 01 Ti 05 V 45 noHEA  ALTI_L10#2 0.06044 BCC_B2#1 DISORD 0.93956
Al 31 Cr 01 Mn 13 Nb 01 Ti 05 V 49 noHEA  ALTI_L10#2 0.02982 BCC_B2#1 DISORD 0.97018
Al 47 Cr 01 Mn 13 Nb 01 Ti 09 V 29 noHEA  AL2TI 0.22203 AL8MN5 0.03887 BCC_B2#1 DISORD 0.73910
Al 43 Cr 01 Mn 13 Nb 01 Ti 09 V 33 noHEA  ALTI_L10#2 0.18695 BCC_B2#1 DISORD 0.81305
Al 39 Cr 01 Mn 13 Nb 01 Ti 09 V 37 noHEA  ALTI_L10#2 0.16410 BCC_B2#1 DISORD 0.83590
Al 35 Cr 01 Mn 13 Nb 01 Ti 09 V 41 noHEA  ALTI_L10#2 0.13586 BCC_B2#1 DISORD 0.86414
Al 31 Cr 01 Mn 13 Nb 01 Ti 09 V 45 noHEA  ALTI_L10#2 0.09766 BCC_B2#1 DISORD 0.90234
Al 27 Cr 01 Mn 13 Nb 01 Ti 09 V 49 noHEA  ALTI_L10#2 0.04134 BCC_B2#1 DISORD 0.95866
Al 47 Cr 01 Mn 13 Nb 01 Ti 13 V 25 noHEA  AL2TI 0.09456 AL8MN5 0.09184 ALTI_L10#2 0.17159 BCC_B2#1 DISORD 0.64201
Al 43 Cr 01 Mn 13 Nb 01 Ti 13 V 29 noHEA  AL8MN5 0.04236 ALTI_L10#2 0.24995 BCC_B2#1 DISORD 0.70769
Al 39 Cr 01 Mn 13 Nb 01 Ti 13 V 33 noHEA  ALTI_L10#2 0.24157 BCC_B2#1 DISORD 0.75843
Al 35 Cr 01 Mn 13 Nb 01 Ti 13 V 37 noHEA  ALTI_L10#2 0.20717 BCC_B2#1 DISORD 0.79283
Al 31 Cr 01 Mn 13 Nb 01 Ti 13 V 41 noHEA  ALTI_L10#2 0.16056 BCC_B2#1 DISORD 0.83944
Al 27 Cr 01 Mn 13 Nb 01 Ti 13 V 45 noHEA  ALTI_L10#2 0.09135 BCC_B2#1 DISORD 0.90865
Al 23 Cr 01 Mn 13 Nb 01 Ti 13 V 49 noHEA  ALTI3_D019 0.04536 BCC_B2#1 DISORD 0.95464
Al 47 Cr 01 Mn 13 Nb 01 Ti 17 V 21 noHEA  AL8MN5 0.14531 ALTI_L10#2 0.31337 BCC_B2#1 DISORD 0.54132
Al 43 Cr 01 Mn 13 Nb 01 Ti 17 V 25 noHEA  AL8MN5 0.09491 ALTI_L10#2 0.30295 BCC_B2#1 DISORD 0.60214
Al 39 Cr 01 Mn 13 Nb 01 Ti 17 V 29 noHEA  AL8MN5 0.01588 ALTI_L10#2 0.30718 BCC_B2#1 DISORD 0.67694
Al 35 Cr 01 Mn 13 Nb 01 Ti 17 V 33 noHEA  ALTI_L10#2 0.27446 BCC_B2#1 DISORD 0.72554
Al 31 Cr 01 Mn 13 Nb 01 Ti 17 V 37 noHEA  ALTI_L10#2 0.21778 BCC_B2#1 DISORD 0.78222
Al 27 Cr 01 Mn 13 Nb 01 Ti 17 V 41 noHEA  ALTI3_D019 0.07023 ALTI_L10#2 0.07416 BCC_B2#1 DISORD 0.85561
Al 23 Cr 01 Mn 13 Nb 01 Ti 17 V 45 noHEA  ALTI3_D019 0.10453 BCC_B2#1 DISORD 0.89547
Al 19 Cr 01 Mn 13 Nb 01 Ti 17 V 49 noHEA  ALTI3_D019 0.07122 BCC_B2#1 DISORD 0.92877
Al 47 Cr 01 Mn 13 Nb 01 Ti 21 V 17 noHEA  AL8MN5 0.20023 ALTI_L10#2 0.36592 BCC_B2#1 DISORD 0.43385
Al 43 Cr 01 Mn 13 Nb 01 Ti 21 V 21 noHEA  AL8MN5 0.14359 ALTI_L10#2 0.35289 BCC_B2#1 DISORD 0.50352
Al 39 Cr 01 Mn 13 Nb 01 Ti 21 V 25 noHEA  AL8MN5 0.04536 ALTI_L10#2 0.36203 BCC_B2#1 DISORD 0.59261
Al 35 Cr 01 Mn 13 Nb 01 Ti 21 V 29 noHEA  ALTI_L10#2 0.33750 BCC_B2#1 DISORD 0.66250
Al 31 Cr 01 Mn 13 Nb 01 Ti 21 V 33 noHEA  ALTI_L10#2 0.26799 BCC_B2#1 DISORD 0.73201
Al 27 Cr 01 Mn 13 Nb 01 Ti 21 V 37 noHEA  ALTI3_D019 0.15941 ALTI_L10 0.03966 BCC_B2#1 DISORD 0.80094
Al 23 Cr 01 Mn 13 Nb 01 Ti 21 V 41 noHEA  ALTI3_D019 0.16263 BCC_B2#1 DISORD 0.83737
Al 19 Cr 01 Mn 13 Nb 01 Ti 21 V 45 noHEA  ALTI3_D019 0.12699 BCC_B2#1 DISORD 0.87301
Al 15 Cr 01 Mn 13 Nb 01 Ti 21 V 49 noHEA  ALTI3_D019 0.08044 BCC_B2#1 DISORD 0.91956
Al 47 Cr 01 Mn 13 Nb 01 Ti 25 V 13 noHEA  AL8MN5 0.25445 ALTI_L10#2 0.41311 BCC_B2#1 DISORD 0.33244
Al 43 Cr 01 Mn 13 Nb 01 Ti 25 V 17 noHEA  AL8MN5 0.18643 ALTI_L10#2 0.40119 BCC_B2#1 DISORD 0.41239
Al 39 Cr 01 Mn 13 Nb 01 Ti 25 V 21 noHEA  AL8MN5 0.06527 ALTI_L10#2 0.41783 BCC_B2#1 DISORD 0.51690
Al 35 Cr 01 Mn 13 Nb 01 Ti 25 V 25 noHEA  ALTI_L10#2 0.39537 BCC_B2#1 DISORD 0.60463
Al 31 Cr 01 Mn 13 Nb 01 Ti 25 V 29 noHEA  ALTI3_D019 0.05871 ALTI_L10#2 0.26049 BCC_B2#1 DISORD 0.68080
Al 27 Cr 01 Mn 13 Nb 01 Ti 25 V 33 noHEA  ALTI3_D019 0.24730 ALTI_L10 0.00558 BCC_B2#1 DISORD 0.74712
Al 23 Cr 01 Mn 13 Nb 01 Ti 25 V 37 noHEA  ALTI3_D019 0.21955 BCC_B2#1 DISORD 0.78045
Al 19 Cr 01 Mn 13 Nb 01 Ti 25 V 41 noHEA  ALTI3_D019 0.18157 BCC_B2#1 DISORD 0.81843
Al 15 Cr 01 Mn 13 Nb 01 Ti 25 V 45 noHEA  ALTI3_D019 0.13094 BCC_B2#1 DISORD 0.86906
Al 11 Cr 01 Mn 13 Nb 01 Ti 25 V 49 noHEA  ALTI3_D019 0.05424 BCC_B2#1 DISORD 0.94576
Al 47 Cr 01 Mn 13 Nb 01 Ti 29 V 09 noHEA  AL8MN5 0.30734 ALTI_L10#2 0.45532 BCC_B2#1 DISORD 0.23735
Al 43 Cr 01 Mn 13 Nb 01 Ti 29 V 13 noHEA  AL8MN5 0.22086 ALTI_L10#2 0.44981 BCC_B2#1 DISORD 0.32933
Al 39 Cr 01 Mn 13 Nb 01 Ti 29 V 17 noHEA  AL8MN5 0.07545 ALTI_L10#2 0.47441 BCC_B2#1 DISORD 0.45015
Al 35 Cr 01 Mn 13 Nb 01 Ti 29 V 21 noHEA  ALTI_L10#2 0.44614 BCC_B2#1 DISORD 0.55386
Al 31 Cr 01 Mn 13 Nb 01 Ti 29 V 25 noHEA  ALTI3_D019 0.14177 ALTI_L10#2 0.23038 BCC_B2#1 DISORD 0.62784
Al 27 Cr 01 Mn 13 Nb 01 Ti 29 V 29 noHEA  ALTI3_D019 0.30918 BCC_B2#1 DISORD 0.69082
Al 23 Cr 01 Mn 13 Nb 01 Ti 29 V 33 noHEA  ALTI3_D019 0.27512 BCC_B2#1 DISORD 0.72488
Al 19 Cr 01 Mn 13 Nb 01 Ti 29 V 37 noHEA  ALTI3_D019 0.23478 BCC_B2#1 DISORD 0.76522
Al 15 Cr 01 Mn 13 Nb 01 Ti 29 V 41 noHEA  ALTI3_D019 0.17935 BCC_B2#1 DISORD 0.82065
Al 11 Cr 01 Mn 13 Nb 01 Ti 29 V 45 noHEA  ALTI3_D019 0.09284 BCC_B2#1 DISORD 0.90716
Al 07 Cr 01 Mn 13 Nb 01 Ti 29 V 49   HEA  BCC_B2#1 DISORD 1.00000
Al 47 Cr 01 Mn 13 Nb 01 Ti 33 V 05 noHEA  AL8MN5 0.35791 ALTI_L10#2 0.49356 BCC_B2#1 DISORD 0.14470 C14_LAVES 0.00383
Al 43 Cr 01 Mn 13 Nb 01 Ti 33 V 09 noHEA  AL8MN5 0.24456 ALTI_L10#2 0.50037 BCC_B2#1 DISORD 0.25507
Al 39 Cr 01 Mn 13 Nb 01 Ti 33 V 13 noHEA  AL8MN5 0.07032 ALTI_L10#2 0.53026 BCC_B2#1 DISORD 0.38791 C14_LAVES 0.01150
Al 35 Cr 01 Mn 13 Nb 01 Ti 33 V 17 noHEA  ALTI3_D019 0.02147 ALTI_L10#2 0.46897 BCC_B2#1 DISORD 0.50766 C14_LAVES 0.00190
Al 31 Cr 01 Mn 13 Nb 01 Ti 33 V 21 noHEA  ALTI3_D019 0.22146 ALTI_L10#2 0.20161 BCC_B2#1 DISORD 0.57693
Al 27 Cr 01 Mn 13 Nb 01 Ti 33 V 25 noHEA  ALTI3_D019 0.36418 BCC_B2#1 DISORD 0.63582
Al 23 Cr 01 Mn 13 Nb 01 Ti 33 V 29 noHEA  ALTI3_D019 0.32906 BCC_B2#1 DISORD 0.67094
Al 19 Cr 01 Mn 13 Nb 01 Ti 33 V 33 noHEA  ALTI3_D019 0.28631 BCC_B2#1 DISORD 0.71369
Al 15 Cr 01 Mn 13 Nb 01 Ti 33 V 37 noHEA  ALTI3_D019 0.22507 BCC_B2#1 DISORD 0.77493
Al 11 Cr 01 Mn 13 Nb 01 Ti 33 V 41 noHEA  ALTI3_D019 0.12677 BCC_B2#1 DISORD 0.87323
Al 07 Cr 01 Mn 13 Nb 01 Ti 33 V 45   HEA  BCC_B2#1 DISORD 1.00000
Al 03 Cr 01 Mn 13 Nb 01 Ti 33 V 49   HEA  BCC_B2#1 DISORD 1.00000
Al 47 Cr 01 Mn 13 Nb 01 Ti 37 V 01 noHEA  AL8MN5 0.40754 ALTI_L10#2 0.53372 BCC_B2#1 DISORD 0.03341 C14_LAVES 0.02329 SIGMA ORD 0.00205
Al 43 Cr 01 Mn 13 Nb 01 Ti 37 V 05 noHEA  AL8MN5 0.22941 ALTI_L10#2 0.55636 BCC_B2#1 DISORD 0.17271 C14_LAVES 0.04152
Al 39 Cr 01 Mn 13 Nb 01 Ti 37 V 09 noHEA  ALTI_L10#2 0.59176 BCC_B2#1 DISORD 0.27502 C14_LAVES 0.13323
Al 35 Cr 01 Mn 13 Nb 01 Ti 37 V 13 noHEA  ALTI3_D019 0.10261 ALTI_L10#2 0.42889 BCC_B2#1 DISORD 0.39804 C14_LAVES 0.07045
Al 31 Cr 01 Mn 13 Nb 01 Ti 37 V 17 noHEA  ALTI3_D019 0.29913 ALTI_L10#2 0.16959 BCC_B2#1 DISORD 0.50649 C14_LAVES 0.02479
Al 27 Cr 01 Mn 13 Nb 01 Ti 37 V 21 noHEA  ALTI3_D019 0.41644 BCC_B2#1 DISORD 0.58356
Al 23 Cr 01 Mn 13 Nb 01 Ti 37 V 25 noHEA  ALTI3_D019 0.38096 BCC_B2#1 DISORD 0.61904
Al 19 Cr 01 Mn 13 Nb 01 Ti 37 V 29 noHEA  ALTI3_D019 0.33572 BCC_B2#1 DISORD 0.66428
Al 15 Cr 01 Mn 13 Nb 01 Ti 37 V 33 noHEA  ALTI3_D019 0.26720 BCC_B2#1 DISORD 0.73280
Al 11 Cr 01 Mn 13 Nb 01 Ti 37 V 37 noHEA  ALTI3_D019 0.15517 BCC_B2#1 DISORD 0.84483
Al 07 Cr 01 Mn 13 Nb 01 Ti 37 V 41   HEA  BCC_B2#1 DISORD 1.00000
Al 03 Cr 01 Mn 13 Nb 01 Ti 37 V 45   HEA  BCC_B2#1 DISORD 1.00000
Al 43 Cr 01 Mn 13 Nb 01 Ti 41 V 01 noHEA  AL8MN5 0.13373 ALTI_L10#2 0.63014 BCC_B2#1 DISORD 0.03575 C14_LAVES 0.20039
Al 39 Cr 01 Mn 13 Nb 01 Ti 41 V 05 noHEA  ALTI_L10#2 0.63765 BCC_B2#1 DISORD 0.16843 C14_LAVES 0.19391
Al 35 Cr 01 Mn 13 Nb 01 Ti 41 V 09 noHEA  ALTI3_D019 0.18471 ALTI_L10#2 0.38875 BCC_B2#1 DISORD 0.28602 C14_LAVES 0.14053
Al 31 Cr 01 Mn 13 Nb 01 Ti 41 V 13 noHEA  ALTI3_D019 0.38023 ALTI_L10#2 0.12976 BCC_B2#1 DISORD 0.39671 C14_LAVES 0.09330
Al 27 Cr 01 Mn 13 Nb 01 Ti 41 V 17 noHEA  ALTI3_D019 0.46567 BCC_B2#1 DISORD 0.50081 C14_LAVES 0.03352
Al 23 Cr 01 Mn 13 Nb 01 Ti 41 V 21 noHEA  ALTI3_D019 0.43013 BCC_B2#1 DISORD 0.56987
Al 19 Cr 01 Mn 13 Nb 01 Ti 41 V 25 noHEA  ALTI3_D019 0.38227 BCC_B2#1 DISORD 0.61773
Al 15 Cr 01 Mn 13 Nb 01 Ti 41 V 29 noHEA  ALTI3_D019 0.30452 BCC_B2#1 DISORD 0.69548
Al 11 Cr 01 Mn 13 Nb 01 Ti 41 V 33 noHEA  ALTI3_D019 0.17740 BCC_B2#1 DISORD 0.82260
Al 07 Cr 01 Mn 13 Nb 01 Ti 41 V 37 noHEA  ALTI3_D019 0.00611 BCC_B2#1 DISORD 0.99389
Al 03 Cr 01 Mn 13 Nb 01 Ti 41 V 41   HEA  BCC_B2#1 DISORD 1.00000
Al 39 Cr 01 Mn 13 Nb 01 Ti 45 V 01 noHEA  ALTI3_D019 0.08288 ALTI_L10#2 0.60594 BCC_B2#1 DISORD 0.03798 C14_LAVES 0.27320
Al 35 Cr 01 Mn 13 Nb 01 Ti 45 V 05 noHEA  ALTI3_D019 0.26895 ALTI_L10#2 0.34858 BCC_B2#1 DISORD 0.16864 C14_LAVES 0.21383
Al 31 Cr 01 Mn 13 Nb 01 Ti 45 V 09 noHEA  ALTI3_D019 0.46224 ALTI_L10#2 0.08999 BCC_B2#1 DISORD 0.28453 C14_LAVES 0.16325
Al 27 Cr 01 Mn 13 Nb 01 Ti 45 V 13 noHEA  ALTI3_D019 0.51633 BCC_B2#1 DISORD 0.39051 C14_LAVES 0.09315
Al 23 Cr 01 Mn 13 Nb 01 Ti 45 V 17 noHEA  ALTI3_D019 0.48022 BCC_B2#1 DISORD 0.49376 C14_LAVES 0.02602
Al 19 Cr 01 Mn 13 Nb 01 Ti 45 V 21 noHEA  ALTI3_D019 0.42480 BCC_B2#1 DISORD 0.57520
Al 15 Cr 01 Mn 13 Nb 01 Ti 45 V 25 noHEA  ALTI3_D019 0.33553 BCC_B2#1 DISORD 0.66447
Al 11 Cr 01 Mn 13 Nb 01 Ti 45 V 29 noHEA  ALTI3_D019 0.19331 BCC_B2#1 DISORD 0.80669
Al 07 Cr 01 Mn 13 Nb 01 Ti 45 V 33 noHEA  ALTI3_D019 0.01108 BCC_B2#1 DISORD 0.98892
Al 03 Cr 01 Mn 13 Nb 01 Ti 45 V 37   HEA  BCC_B2#1 DISORD 1.00000
Al 35 Cr 01 Mn 13 Nb 01 Ti 49 V 01 noHEA  ALTI3_D019 0.35929 ALTI_L10#2 0.30904 BCC_B2#1 DISORD 0.03733 C14_LAVES 0.29434
Al 31 Cr 01 Mn 13 Nb 01 Ti 49 V 05 noHEA  ALTI3_D019 0.54626 ALTI_L10 0.05040 BCC_B2#1 DISORD 0.16715 C14_LAVES 0.23620
Al 27 Cr 01 Mn 13 Nb 01 Ti 49 V 09 noHEA  ALTI3_D019 0.56992 BCC_B2#1 DISORD 0.27817 C14_LAVES 0.15191
Al 23 Cr 01 Mn 13 Nb 01 Ti 49 V 13 noHEA  ALTI3_D019 0.53647 BCC_B2#1 DISORD 0.38441 C14_LAVES 0.07912
Al 19 Cr 01 Mn 13 Nb 01 Ti 49 V 17 noHEA  ALTI3_D019 0.46770 BCC_B2#1 DISORD 0.51890 C14_LAVES 0.01340
Al 15 Cr 01 Mn 13 Nb 01 Ti 49 V 21 noHEA  ALTI3_D019 0.35891 BCC_B2#1 DISORD 0.64109
Al 11 Cr 01 Mn 13 Nb 01 Ti 49 V 25 noHEA  ALTI3_D019 0.20342 BCC_B2#1 DISORD 0.79658
Al 07 Cr 01 Mn 13 Nb 01 Ti 49 V 29 noHEA  ALTI3_D019 0.01262 BCC_B2#1 DISORD 0.98738
Al 03 Cr 01 Mn 13 Nb 01 Ti 49 V 33   HEA  BCC_B2#1 DISORD 1.00000
Al 47 Cr 01 Mn 13 Nb 05 Ti 01 V 33 noHEA  BCC_B2#1 DISORD 0.82265 BCT_D022 0.17735
Al 43 Cr 01 Mn 13 Nb 05 Ti 01 V 37 noHEA  BCC_B2#1 DISORD 0.90830 BCT_D022 0.09170
Al 39 Cr 01 Mn 13 Nb 05 Ti 01 V 41   HEA  BCC_B2#1 DISORD 1.00000
Al 35 Cr 01 Mn 13 Nb 05 Ti 01 V 45   HEA  BCC_B2#1 DISORD 1.00000
Al 31 Cr 01 Mn 13 Nb 05 Ti 01 V 49   HEA  BCC_B2#1 DISORD 1.00000
Al 47 Cr 01 Mn 13 Nb 05 Ti 05 V 29 noHEA  AL8MN5 0.04195 ALTI_L10#2 0.06030 BCC_B2#1 DISORD 0.73960 BCT_D022 0.15815
Al 43 Cr 01 Mn 13 Nb 05 Ti 05 V 33 noHEA  ALTI_L10#2 0.08440 BCC_B2#1 DISORD 0.85293 BCT_D022 0.06268
Al 39 Cr 01 Mn 13 Nb 05 Ti 05 V 37 noHEA  ALTI_L10#2 0.07881 BCC_B2#1 DISORD 0.92119
Al 35 Cr 01 Mn 13 Nb 05 Ti 05 V 41 noHEA  ALTI_L10#2 0.05509 BCC_B2#1 DISORD 0.94491
Al 31 Cr 01 Mn 13 Nb 05 Ti 05 V 45 noHEA  ALTI_L10#2 0.02185 BCC_B2#1 DISORD 0.97815
Al 27 Cr 01 Mn 13 Nb 05 Ti 05 V 49   HEA  BCC_B2#1 DISORD 1.00000
Al 47 Cr 01 Mn 13 Nb 05 Ti 09 V 25 noHEA  AL8MN5 0.09295 ALTI_L10 0.13165 BCC_B2#1 DISORD 0.64967 BCT_D022 0.12574
Al 43 Cr 01 Mn 13 Nb 05 Ti 09 V 29 noHEA  AL8MN5 0.03237 ALTI_L10#2 0.16195 BCC_B2#1 DISORD 0.77790 BCT_D022 0.02778
Al 39 Cr 01 Mn 13 Nb 05 Ti 09 V 33 noHEA  ALTI_L10#2 0.15944 BCC_B2#1 DISORD 0.84056
Al 35 Cr 01 Mn 13 Nb 05 Ti 09 V 37 noHEA  ALTI_L10#2 0.12898 BCC_B2#1 DISORD 0.87102
Al 31 Cr 01 Mn 13 Nb 05 Ti 09 V 41 noHEA  ALTI_L10#2 0.08750 BCC_B2#1 DISORD 0.91250
Al 27 Cr 01 Mn 13 Nb 05 Ti 09 V 45 noHEA  ALTI_L10#2 0.02668 BCC_B2#1 DISORD 0.97332
Al 23 Cr 01 Mn 13 Nb 05 Ti 09 V 49   HEA  BCC_B2#1 DISORD 1.00000
Al 47 Cr 01 Mn 13 Nb 05 Ti 13 V 21 noHEA  AL8MN5 0.14388 ALTI_L10#2 0.19985 BCC_B2#1 DISORD 0.56255 BCT_D022 0.09372
Al 43 Cr 01 Mn 13 Nb 05 Ti 13 V 25 noHEA  AL8MN5 0.08414 ALTI_L10#2 0.22636 BCC_B2#1 DISORD 0.68950
Al 39 Cr 01 Mn 13 Nb 05 Ti 13 V 29 noHEA  AL8MN5 0.02095 ALTI_L10#2 0.22525 BCC_B2#1 DISORD 0.75380
Al 35 Cr 01 Mn 13 Nb 05 Ti 13 V 33 noHEA  ALTI_L10#2 0.19829 BCC_B2#1 DISORD 0.80171
Al 31 Cr 01 Mn 13 Nb 05 Ti 13 V 37 noHEA  ALTI_L10#2 0.14759 BCC_B2#1 DISORD 0.85241
Al 27 Cr 01 Mn 13 Nb 05 Ti 13 V 41 noHEA  ALTI_L10#2 0.07312 BCC_B2#1 DISORD 0.92688
Al 23 Cr 01 Mn 13 Nb 05 Ti 13 V 45 noHEA  ALTI3_D019 0.02475 BCC_B2#1 DISORD 0.97525
Al 19 Cr 01 Mn 13 Nb 05 Ti 13 V 49   HEA  BCC_B2#1 DISORD 1.00000
Al 47 Cr 01 Mn 13 Nb 05 Ti 17 V 17 noHEA  AL8MN5 0.19485 ALTI_L10#2 0.26548 BCC_B2#1 DISORD 0.47835 BCT_D022 0.06132
Al 43 Cr 01 Mn 13 Nb 05 Ti 17 V 21 noHEA  AL8MN5 0.13763 ALTI_L10#2 0.27756 BCC_B2#1 DISORD 0.58481
Al 39 Cr 01 Mn 13 Nb 05 Ti 17 V 25 noHEA  AL8MN5 0.05914 ALTI_L10#2 0.27788 BCC_B2#1 DISORD 0.66299
Al 35 Cr 01 Mn 13 Nb 05 Ti 17 V 29 noHEA  ALTI_L10#2 0.26294 BCC_B2#1 DISORD 0.73706
Al 31 Cr 01 Mn 13 Nb 05 Ti 17 V 33 noHEA  ALTI_L10#2 0.20117 BCC_B2#1 DISORD 0.79883
Al 27 Cr 01 Mn 13 Nb 05 Ti 17 V 37 noHEA  ALTI3_D019 0.05408 ALTI_L10#2 0.06748 BCC_B2#1 DISORD 0.87844
Al 23 Cr 01 Mn 13 Nb 05 Ti 17 V 41 noHEA  ALTI3_D019 0.08202 BCC_B2#1 DISORD 0.91798
Al 19 Cr 01 Mn 13 Nb 05 Ti 17 V 45 noHEA  ALTI3_D019 0.04685 BCC_B2#1 DISORD 0.95315
Al 15 Cr 01 Mn 13 Nb 05 Ti 17 V 49 noHEA  ALTI3_D019 0.00079 BCC_B2#1 DISORD 0.99921
Al 47 Cr 01 Mn 13 Nb 05 Ti 21 V 13 noHEA  AL8MN5 0.24785 ALTI_L10#2 0.33070 BCC_B2#1 DISORD 0.38586 BCT_D022 0.02395 C14_LAVES 0.00442 SIGMA ORD 0.00722
Al 43 Cr 01 Mn 13 Nb 05 Ti 21 V 17 noHEA  AL8MN5 0.18792 ALTI_L10#2 0.32528 BCC_B2#1 DISORD 0.48420 SIGMA ORD 0.00260
Al 39 Cr 01 Mn 13 Nb 05 Ti 21 V 21 noHEA  AL8MN5 0.08851 ALTI_L10#2 0.33000 BCC_B2#1 DISORD 0.58148
Al 35 Cr 01 Mn 13 Nb 05 Ti 21 V 25 noHEA  ALTI_L10#2 0.32235 BCC_B2#1 DISORD 0.67765
Al 31 Cr 01 Mn 13 Nb 05 Ti 21 V 29 noHEA  ALTI_L10#2 0.24674 BCC_B2#1 DISORD 0.75326
Al 27 Cr 01 Mn 13 Nb 05 Ti 21 V 33 noHEA  ALTI3_D019 0.14091 ALTI_L10 0.03315 BCC_B2#1 DISORD 0.82593
Al 23 Cr 01 Mn 13 Nb 05 Ti 21 V 37 noHEA  ALTI3_D019 0.13783 BCC_B2#1 DISORD 0.86217
Al 19 Cr 01 Mn 13 Nb 05 Ti 21 V 41 noHEA  ALTI3_D019 0.10029 BCC_B2#1 DISORD 0.89971
Al 15 Cr 01 Mn 13 Nb 05 Ti 21 V 45 noHEA  ALTI3_D019 0.05030 BCC_B2#1 DISORD 0.94970
Al 11 Cr 01 Mn 13 Nb 05 Ti 21 V 49   HEA  BCC_B2#1 DISORD 1.00000
Al 47 Cr 01 Mn 13 Nb 05 Ti 25 V 09 noHEA  AL8MN5 0.30547 ALTI_L10#2 0.38881 BCC_B2#1 DISORD 0.26405 C14_LAVES 0.00557 SIGMA ORD 0.03610
Al 43 Cr 01 Mn 13 Nb 05 Ti 25 V 13 noHEA  AL8MN5 0.23597 ALTI_L10#2 0.37177 BCC_B2#1 DISORD 0.36972 SIGMA ORD 0.02254
Al 39 Cr 01 Mn 13 Nb 05 Ti 25 V 17 noHEA  AL8MN5 0.10793 ALTI_L10#2 0.38195 BCC_B2#1 DISORD 0.51012
Al 35 Cr 01 Mn 13 Nb 05 Ti 25 V 21 noHEA  ALTI_L10#2 0.37513 BCC_B2#1 DISORD 0.62487
Al 31 Cr 01 Mn 13 Nb 05 Ti 25 V 25 noHEA  ALTI3_D019 0.03382 ALTI_L10#2 0.25607 BCC_B2#1 DISORD 0.71011
Al 27 Cr 01 Mn 13 Nb 05 Ti 25 V 29 noHEA  ALTI3_D019 0.22516 BCC_B2#1 DISORD 0.77484
Al 23 Cr 01 Mn 13 Nb 05 Ti 25 V 33 noHEA  ALTI3_D019 0.19193 BCC_B2#1 DISORD 0.80807
Al 19 Cr 01 Mn 13 Nb 05 Ti 25 V 37 noHEA  ALTI3_D019 0.15206 BCC_B2#1 DISORD 0.84794
Al 15 Cr 01 Mn 13 Nb 05 Ti 25 V 41 noHEA  ALTI3_D019 0.09761 BCC_B2#1 DISORD 0.90239
Al 11 Cr 01 Mn 13 Nb 05 Ti 25 V 45 noHEA  ALTI3_D019 0.01525 BCC_B2#1 DISORD 0.98475
Al 07 Cr 01 Mn 13 Nb 05 Ti 25 V 49   HEA  BCC_B2#1 DISORD 1.00000
Al 47 Cr 01 Mn 13 Nb 05 Ti 29 V 05 noHEA  AL8MN5 0.36488 ALTI_L10#2 0.42946 BCC_B2#1 DISORD 0.14373 C14_LAVES 0.00464 SIGMA ORD 0.05729
Al 43 Cr 01 Mn 13 Nb 05 Ti 29 V 09 noHEA  AL8MN5 0.27554 ALTI_L10#2 0.41857 BCC_B2#1 DISORD 0.26621 SIGMA ORD 0.03968
Al 39 Cr 01 Mn 13 Nb 05 Ti 29 V 13 noHEA  AL8MN5 0.11966 ALTI_L10#2 0.43405 BCC_B2#1 DISORD 0.43666 SIGMA ORD 0.00964
Al 35 Cr 01 Mn 13 Nb 05 Ti 29 V 17 noHEA  ALTI_L10#2 0.41894 BCC_B2#1 DISORD 0.58106
Al 31 Cr 01 Mn 13 Nb 05 Ti 29 V 21 noHEA  ALTI3_D019 0.11203 ALTI_L10#2 0.22625 BCC_B2#1 DISORD 0.66171
Al 27 Cr 01 Mn 13 Nb 05 Ti 29 V 25 noHEA  ALTI3_D019 0.27820 BCC_B2#1 DISORD 0.72180
Al 23 Cr 01 Mn 13 Nb 05 Ti 29 V 29 noHEA  ALTI3_D019 0.24398 BCC_B2#1 DISORD 0.75602
Al 19 Cr 01 Mn 13 Nb 05 Ti 29 V 33 noHEA  ALTI3_D019 0.20180 BCC_B2#1 DISORD 0.79820
[truncated: 45,853,441 more chars]
