# Supplementary material for: Brute Force Composition Scanning with a CALPHAD Database to Find Low Temperature Body Centered Cubic High Entropy Alloys
Source: Entropy (Basel). 2018 Nov 29;20(12):911. doi: 10.3390/e20120911 (PMC7512495; doi:10.3390/e20120911)
Supplement: Supplementary file 1 [file entropy-20-00911-s001.zip › supplementary_material/data-AlCrMoNbTiV]

Al 47 Cr 01 Mo 01 Nb 01 Ti 01 V 49 noHEA  AL2TI 0.01091 AL8MO3 0.00919 AL8V5 0.19833 BCC_B2#1 DISORD 0.74410 BCT_D022 0.03748
Al 47 Cr 01 Mo 01 Nb 01 Ti 05 V 45 noHEA  AL2TI 0.13100 AL8MO3 0.00823 AL8V5 0.05399 BCC_B2#1 DISORD 0.77212 BCT_D022 0.03467
Al 43 Cr 01 Mo 01 Nb 01 Ti 05 V 49 noHEA  AL2TI 0.11169 ALTI_L10 0.01468 BCC_B2#1 DISORD 0.87363
Al 47 Cr 01 Mo 01 Nb 01 Ti 09 V 41 noHEA  AL2TI 0.25500 AL8MO3 0.00082 BCC_B2#1 DISORD 0.74418
Al 43 Cr 01 Mo 01 Nb 01 Ti 09 V 45 noHEA  ALTI_L10 0.19791 BCC_B2#1 DISORD 0.80209
Al 39 Cr 01 Mo 01 Nb 01 Ti 09 V 49 noHEA  ALTI_L10 0.17710 BCC_B2#1 DISORD 0.82290
Al 47 Cr 01 Mo 01 Nb 01 Ti 13 V 37 noHEA  AL2TI 0.15858 ALTI_L10 0.17099 BCC_B2#1 DISORD 0.67044
Al 43 Cr 01 Mo 01 Nb 01 Ti 13 V 41 noHEA  ALTI_L10 0.28346 BCC_B2#1 DISORD 0.71654
Al 39 Cr 01 Mo 01 Nb 01 Ti 13 V 45 noHEA  ALTI_L10 0.25694 BCC_B2#1 DISORD 0.74306
Al 35 Cr 01 Mo 01 Nb 01 Ti 13 V 49 noHEA  ALTI_L10 0.22602 BCC_B2#1 DISORD 0.77398
Al 47 Cr 01 Mo 01 Nb 01 Ti 17 V 33 noHEA  AL2TI 0.02316 ALTI_L10 0.37465 BCC_B2#1 DISORD 0.60219
Al 43 Cr 01 Mo 01 Nb 01 Ti 17 V 37 noHEA  ALTI_L10 0.36450 BCC_B2#1 DISORD 0.63550
Al 39 Cr 01 Mo 01 Nb 01 Ti 17 V 41 noHEA  ALTI_L10 0.33257 BCC_B2#1 DISORD 0.66743
Al 35 Cr 01 Mo 01 Nb 01 Ti 17 V 45 noHEA  ALTI_L10 0.29519 BCC_B2#1 DISORD 0.70481
Al 31 Cr 01 Mo 01 Nb 01 Ti 17 V 49 noHEA  ALTI_L10 0.24239 BCC_B2#1 DISORD 0.75761
Al 47 Cr 01 Mo 01 Nb 01 Ti 21 V 29 noHEA  ALTI_L10 0.47704 BCC_B2#1 DISORD 0.52296
Al 43 Cr 01 Mo 01 Nb 01 Ti 21 V 33 noHEA  ALTI_L10 0.44126 BCC_B2#1 DISORD 0.55874
Al 39 Cr 01 Mo 01 Nb 01 Ti 21 V 37 noHEA  ALTI_L10 0.40412 BCC_B2#1 DISORD 0.59588
Al 35 Cr 01 Mo 01 Nb 01 Ti 21 V 41 noHEA  ALTI_L10 0.35892 BCC_B2#1 DISORD 0.64108
Al 31 Cr 01 Mo 01 Nb 01 Ti 21 V 45 noHEA  ALTI3_D019 0.06342 ALTI_L10 0.23534 BCC_B2#1 DISORD 0.70124
Al 27 Cr 01 Mo 01 Nb 01 Ti 21 V 49 noHEA  ALTI3_D019 0.23044 ALTI_L10 0.01034 BCC_B2#1 DISORD 0.75922
Al 47 Cr 01 Mo 01 Nb 01 Ti 25 V 25 noHEA  ALTI_L10 0.55445 BCC_B2#1 DISORD 0.44555
Al 43 Cr 01 Mo 01 Nb 01 Ti 25 V 29 noHEA  ALTI_L10 0.51398 BCC_B2#1 DISORD 0.48602
Al 39 Cr 01 Mo 01 Nb 01 Ti 25 V 33 noHEA  ALTI_L10 0.47141 BCC_B2#1 DISORD 0.52859
Al 35 Cr 01 Mo 01 Nb 01 Ti 25 V 37 noHEA  ALTI_L10 0.41544 BCC_B2#1 DISORD 0.58456
Al 31 Cr 01 Mo 01 Nb 01 Ti 25 V 41 noHEA  ALTI3_D019 0.15801 ALTI_L10 0.19888 BCC_B2#1 DISORD 0.64311
Al 27 Cr 01 Mo 01 Nb 01 Ti 25 V 45 noHEA  ALTI3_D019 0.30204 BCC_B2#1 DISORD 0.69796
Al 23 Cr 01 Mo 01 Nb 01 Ti 25 V 49 noHEA  ALTI3_D019 0.27016 BCC_B2#1 DISORD 0.72984
Al 47 Cr 01 Mo 01 Nb 01 Ti 29 V 21 noHEA  ALTI_L10 0.62766 BCC_B2#1 DISORD 0.37234
Al 43 Cr 01 Mo 01 Nb 01 Ti 29 V 25 noHEA  ALTI_L10 0.58285 BCC_B2#1 DISORD 0.41715
Al 39 Cr 01 Mo 01 Nb 01 Ti 29 V 29 noHEA  ALTI_L10 0.53342 BCC_B2#1 DISORD 0.46658
Al 35 Cr 01 Mo 01 Nb 01 Ti 29 V 33 noHEA  ALTI3_D019 0.08559 ALTI_L10 0.38738 BCC_B2#1 DISORD 0.52702
Al 31 Cr 01 Mo 01 Nb 01 Ti 29 V 37 noHEA  ALTI3_D019 0.25261 ALTI_L10 0.16241 BCC_B2#1 DISORD 0.58497
Al 27 Cr 01 Mo 01 Nb 01 Ti 29 V 41 noHEA  ALTI3_D019 0.36388 BCC_B2#1 DISORD 0.63612
Al 23 Cr 01 Mo 01 Nb 01 Ti 29 V 45 noHEA  ALTI3_D019 0.32971 BCC_B2#1 DISORD 0.67029
Al 19 Cr 01 Mo 01 Nb 01 Ti 29 V 49 noHEA  ALTI3_D019 0.29148 BCC_B2#1 DISORD 0.70852
Al 47 Cr 01 Mo 01 Nb 01 Ti 33 V 17 noHEA  ALTI_L10 0.69698 BCC_B2#1 DISORD 0.30302
Al 43 Cr 01 Mo 01 Nb 01 Ti 33 V 21 noHEA  ALTI_L10 0.64776 BCC_B2#1 DISORD 0.35224
Al 39 Cr 01 Mo 01 Nb 01 Ti 33 V 25 noHEA  ALTI3_D019 0.01318 ALTI_L10 0.57583 BCC_B2#1 DISORD 0.41099
Al 35 Cr 01 Mo 01 Nb 01 Ti 33 V 29 noHEA  ALTI3_D019 0.18021 ALTI_L10 0.35091 BCC_B2#1 DISORD 0.46888
Al 31 Cr 01 Mo 01 Nb 01 Ti 33 V 33 noHEA  ALTI3_D019 0.34722 ALTI_L10 0.12595 BCC_B2#1 DISORD 0.52682
Al 27 Cr 01 Mo 01 Nb 01 Ti 33 V 37 noHEA  ALTI3_D019 0.42498 BCC_B2#1 DISORD 0.57502
Al 23 Cr 01 Mo 01 Nb 01 Ti 33 V 41 noHEA  ALTI3_D019 0.38857 BCC_B2#1 DISORD 0.61143
Al 19 Cr 01 Mo 01 Nb 01 Ti 33 V 45 noHEA  ALTI3_D019 0.34773 BCC_B2#1 DISORD 0.65227
Al 15 Cr 01 Mo 01 Nb 01 Ti 33 V 49 noHEA  ALTI3_D019 0.29178 BCC_B2#1 DISORD 0.70822
Al 47 Cr 01 Mo 01 Nb 01 Ti 37 V 13 noHEA  ALTI_L10 0.76261 BCC_B2#1 DISORD 0.23739
Al 43 Cr 01 Mo 01 Nb 01 Ti 37 V 17 noHEA  ALTI_L10 0.70756 BCC_B2#1 DISORD 0.29244
Al 39 Cr 01 Mo 01 Nb 01 Ti 37 V 21 noHEA  ALTI3_D019 0.10781 ALTI_L10 0.53934 BCC_B2#1 DISORD 0.35286
Al 35 Cr 01 Mo 01 Nb 01 Ti 37 V 25 noHEA  ALTI3_D019 0.27483 ALTI_L10 0.31444 BCC_B2#1 DISORD 0.41073
Al 31 Cr 01 Mo 01 Nb 01 Ti 37 V 29 noHEA  ALTI3_D019 0.44184 ALTI_L10 0.08950 BCC_B2#1 DISORD 0.46866
Al 27 Cr 01 Mo 01 Nb 01 Ti 37 V 33 noHEA  ALTI3_D019 0.48535 BCC_B2#1 DISORD 0.51465
Al 23 Cr 01 Mo 01 Nb 01 Ti 37 V 37 noHEA  ALTI3_D019 0.44674 BCC_B2#1 DISORD 0.55326
Al 19 Cr 01 Mo 01 Nb 01 Ti 37 V 41 noHEA  ALTI3_D019 0.40311 BCC_B2#1 DISORD 0.59689
Al 15 Cr 01 Mo 01 Nb 01 Ti 37 V 45 noHEA  ALTI3_D019 0.34042 BCC_B2#1 DISORD 0.65958
Al 11 Cr 01 Mo 01 Nb 01 Ti 37 V 49 noHEA  ALTI3_D019 0.23344 BCC_B2#1 DISORD 0.76656
Al 47 Cr 01 Mo 01 Nb 01 Ti 41 V 09 noHEA  ALTI_L10 0.82441 BCC_B2#1 DISORD 0.17559
Al 43 Cr 01 Mo 01 Nb 01 Ti 41 V 13 noHEA  ALTI3_D019 0.03540 ALTI_L10 0.72759 BCC_B2#1 DISORD 0.23700
Al 39 Cr 01 Mo 01 Nb 01 Ti 41 V 17 noHEA  ALTI3_D019 0.20245 ALTI_L10 0.50283 BCC_B2#1 DISORD 0.29471
Al 35 Cr 01 Mo 01 Nb 01 Ti 41 V 21 noHEA  ALTI3_D019 0.36947 ALTI_L10 0.27797 BCC_B2#1 DISORD 0.35256
Al 31 Cr 01 Mo 01 Nb 01 Ti 41 V 25 noHEA  ALTI3_D019 0.53648 ALTI_L10 0.05304 BCC_B2#1 DISORD 0.41048
Al 27 Cr 01 Mo 01 Nb 01 Ti 41 V 29 noHEA  ALTI3_D019 0.54498 BCC_B2#1 DISORD 0.45502
Al 23 Cr 01 Mo 01 Nb 01 Ti 41 V 33 noHEA  ALTI3_D019 0.50423 BCC_B2#1 DISORD 0.49577
Al 19 Cr 01 Mo 01 Nb 01 Ti 41 V 37 noHEA  ALTI3_D019 0.45751 BCC_B2#1 DISORD 0.54249
Al 15 Cr 01 Mo 01 Nb 01 Ti 41 V 41 noHEA  ALTI3_D019 0.38589 BCC_B2#1 DISORD 0.61411
Al 11 Cr 01 Mo 01 Nb 01 Ti 41 V 45 noHEA  ALTI3_D019 0.26344 BCC_B2#1 DISORD 0.73656
Al 07 Cr 01 Mo 01 Nb 01 Ti 41 V 49 noHEA  ALTI3_D019 0.09377 BCC_B2#1 DISORD 0.90623
Al 47 Cr 01 Mo 01 Nb 01 Ti 45 V 05 noHEA  ALTI_L10 0.88201 BCC_B2#1 DISORD 0.10815 CR3SI_A15 0.00984
Al 43 Cr 01 Mo 01 Nb 01 Ti 45 V 09 noHEA  ALTI3_D019 0.13003 ALTI_L10 0.69097 BCC_B2#1 DISORD 0.17900
Al 39 Cr 01 Mo 01 Nb 01 Ti 45 V 13 noHEA  ALTI3_D019 0.29712 ALTI_L10 0.46631 BCC_B2#1 DISORD 0.23657
Al 35 Cr 01 Mo 01 Nb 01 Ti 45 V 17 noHEA  ALTI3_D019 0.46413 ALTI_L10 0.24149 BCC_B2#1 DISORD 0.29437
Al 31 Cr 01 Mo 01 Nb 01 Ti 45 V 21 noHEA  ALTI3_D019 0.63113 ALTI_L10 0.01659 BCC_B2#1 DISORD 0.35228
Al 27 Cr 01 Mo 01 Nb 01 Ti 45 V 25 noHEA  ALTI3_D019 0.60392 BCC_B2#1 DISORD 0.39608
Al 23 Cr 01 Mo 01 Nb 01 Ti 45 V 29 noHEA  ALTI3_D019 0.56104 BCC_B2#1 DISORD 0.43896
Al 19 Cr 01 Mo 01 Nb 01 Ti 45 V 33 noHEA  ALTI3_D019 0.51065 BCC_B2#1 DISORD 0.48935
Al 15 Cr 01 Mo 01 Nb 01 Ti 45 V 37 noHEA  ALTI3_D019 0.42722 BCC_B2#1 DISORD 0.57278
Al 11 Cr 01 Mo 01 Nb 01 Ti 45 V 41 noHEA  ALTI3_D019 0.28951 BCC_B2#1 DISORD 0.71049
Al 07 Cr 01 Mo 01 Nb 01 Ti 45 V 45 noHEA  ALTI3_D019 0.07903 BCC_B2#1 DISORD 0.86662 HCP_A3 0.05434
Al 03 Cr 01 Mo 01 Nb 01 Ti 45 V 49   HEA  BCC_B2#1 DISORD 1.00000
Al 47 Cr 01 Mo 01 Nb 01 Ti 49 V 01 noHEA  ALTI3_D019 0.06685 ALTI_L10 0.86929 BCC_B2#2 ORD 0.03865 C14_LAVES 0.00193 CR3SI_A15 0.02328
Al 43 Cr 01 Mo 01 Nb 01 Ti 49 V 05 noHEA  ALTI3_D019 0.22832 ALTI_L10 0.65181 BCC_B2#1 DISORD 0.11214 CR3SI_A15 0.00773
Al 39 Cr 01 Mo 01 Nb 01 Ti 49 V 09 noHEA  ALTI3_D019 0.39179 ALTI_L10 0.42975 BCC_B2#1 DISORD 0.17845
Al 35 Cr 01 Mo 01 Nb 01 Ti 49 V 13 noHEA  ALTI3_D019 0.55883 ALTI_L10 0.20501 BCC_B2#1 DISORD 0.23616
Al 31 Cr 01 Mo 01 Nb 01 Ti 49 V 17 noHEA  ALTI3_D019 0.70701 BCC_B2#1 DISORD 0.29299
Al 27 Cr 01 Mo 01 Nb 01 Ti 49 V 21 noHEA  ALTI3_D019 0.66216 BCC_B2#1 DISORD 0.33784
Al 23 Cr 01 Mo 01 Nb 01 Ti 49 V 25 noHEA  ALTI3_D019 0.61717 BCC_B2#1 DISORD 0.38283
Al 19 Cr 01 Mo 01 Nb 01 Ti 49 V 29 noHEA  ALTI3_D019 0.56207 BCC_B2#1 DISORD 0.43793
Al 15 Cr 01 Mo 01 Nb 01 Ti 49 V 33 noHEA  ALTI3_D019 0.46390 BCC_B2#1 DISORD 0.53610
Al 11 Cr 01 Mo 01 Nb 01 Ti 49 V 37 noHEA  ALTI3_D019 0.31295 BCC_B2#1 DISORD 0.68705
Al 07 Cr 01 Mo 01 Nb 01 Ti 49 V 41 noHEA  ALTI3_D019 0.01906 BCC_B2#1 DISORD 0.78783 HCP_A3 0.19311
Al 03 Cr 01 Mo 01 Nb 01 Ti 49 V 45 noHEA  BCC_B2#1 DISORD 0.93712 HCP_A3 0.06288
Al 47 Cr 01 Mo 01 Nb 05 Ti 01 V 45 noHEA  BCC_B2#1 DISORD 0.79701 BCT_D022 0.20299
Al 43 Cr 01 Mo 01 Nb 05 Ti 01 V 49 noHEA  BCC_B2#1 DISORD 0.89109 BCT_D022 0.10891
Al 47 Cr 01 Mo 01 Nb 05 Ti 05 V 41 noHEA  ALTI_L10 0.08511 BCC_B2#1 DISORD 0.73937 BCT_D022 0.17552
Al 43 Cr 01 Mo 01 Nb 05 Ti 05 V 45 noHEA  ALTI_L10 0.09279 BCC_B2#1 DISORD 0.83392 BCT_D022 0.07329
Al 39 Cr 01 Mo 01 Nb 05 Ti 05 V 49 noHEA  ALTI_L10 0.09156 BCC_B2#1 DISORD 0.90844
Al 47 Cr 01 Mo 01 Nb 05 Ti 09 V 37 noHEA  ALTI_L10 0.18426 BCC_B2#1 DISORD 0.68020 BCT_D022 0.13553
Al 43 Cr 01 Mo 01 Nb 05 Ti 09 V 41 noHEA  ALTI_L10 0.18910 BCC_B2#1 DISORD 0.77701 BCT_D022 0.03389
Al 39 Cr 01 Mo 01 Nb 05 Ti 09 V 45 noHEA  ALTI_L10 0.17545 BCC_B2#1 DISORD 0.82455
Al 35 Cr 01 Mo 01 Nb 05 Ti 09 V 49 noHEA  ALTI_L10 0.14944 BCC_B2#1 DISORD 0.85056
Al 47 Cr 01 Mo 01 Nb 05 Ti 13 V 33 noHEA  ALTI_L10 0.28102 BCC_B2#1 DISORD 0.62227 BCT_D022 0.09671
Al 43 Cr 01 Mo 01 Nb 05 Ti 13 V 37 noHEA  ALTI_L10 0.28234 BCC_B2#1 DISORD 0.71766
Al 39 Cr 01 Mo 01 Nb 05 Ti 13 V 41 noHEA  ALTI_L10 0.25481 BCC_B2#1 DISORD 0.74519
Al 35 Cr 01 Mo 01 Nb 05 Ti 13 V 45 noHEA  ALTI_L10 0.22236 BCC_B2#1 DISORD 0.77764
Al 31 Cr 01 Mo 01 Nb 05 Ti 13 V 49 noHEA  ALTI_L10 0.17797 BCC_B2#1 DISORD 0.82203
Al 47 Cr 01 Mo 01 Nb 05 Ti 17 V 29 noHEA  ALTI_L10 0.37570 BCC_B2#1 DISORD 0.56582 BCT_D022 0.05849
Al 43 Cr 01 Mo 01 Nb 05 Ti 17 V 33 noHEA  ALTI_L10 0.36299 BCC_B2#1 DISORD 0.63701
Al 39 Cr 01 Mo 01 Nb 05 Ti 17 V 37 noHEA  ALTI_L10 0.32982 BCC_B2#1 DISORD 0.67018
Al 35 Cr 01 Mo 01 Nb 05 Ti 17 V 41 noHEA  ALTI_L10 0.29043 BCC_B2#1 DISORD 0.70957
Al 31 Cr 01 Mo 01 Nb 05 Ti 17 V 45 noHEA  ALTI_L10 0.23431 BCC_B2#1 DISORD 0.76569
Al 27 Cr 01 Mo 01 Nb 05 Ti 17 V 49 noHEA  ALTI3_D019 0.13431 ALTI_L10 0.03934 BCC_B2#1 DISORD 0.82635
Al 47 Cr 01 Mo 01 Nb 05 Ti 21 V 25 noHEA  ALTI_L10 0.46865 BCC_B2#1 DISORD 0.51093 BCT_D022 0.02042
Al 43 Cr 01 Mo 01 Nb 05 Ti 21 V 29 noHEA  ALTI_L10 0.43925 BCC_B2#1 DISORD 0.56075
Al 39 Cr 01 Mo 01 Nb 05 Ti 21 V 33 noHEA  ALTI_L10 0.40055 BCC_B2#1 DISORD 0.59945
Al 35 Cr 01 Mo 01 Nb 05 Ti 21 V 37 noHEA  ALTI_L10 0.35261 BCC_B2#1 DISORD 0.64739
Al 31 Cr 01 Mo 01 Nb 05 Ti 21 V 41 noHEA  ALTI3_D019 0.06170 ALTI_L10 0.22809 BCC_B2#1 DISORD 0.71021
Al 27 Cr 01 Mo 01 Nb 05 Ti 21 V 45 noHEA  ALTI3_D019 0.22881 ALTI_L10 0.00296 BCC_B2#1 DISORD 0.76823
Al 23 Cr 01 Mo 01 Nb 05 Ti 21 V 49 noHEA  ALTI3_D019 0.20082 BCC_B2#1 DISORD 0.79918
Al 47 Cr 01 Mo 01 Nb 05 Ti 25 V 21 noHEA  ALTI_L10 0.55304 BCC_B2#1 DISORD 0.44696
Al 43 Cr 01 Mo 01 Nb 05 Ti 25 V 25 noHEA  ALTI_L10 0.51134 BCC_B2#1 DISORD 0.48866
Al 39 Cr 01 Mo 01 Nb 05 Ti 25 V 29 noHEA  ALTI_L10 0.46671 BCC_B2#1 DISORD 0.53329
Al 35 Cr 01 Mo 01 Nb 05 Ti 25 V 33 noHEA  ALTI_L10 0.40696 BCC_B2#1 DISORD 0.59304
Al 31 Cr 01 Mo 01 Nb 05 Ti 25 V 37 noHEA  ALTI3_D019 0.15618 ALTI_L10 0.19173 BCC_B2#1 DISORD 0.65208
Al 27 Cr 01 Mo 01 Nb 05 Ti 25 V 41 noHEA  ALTI3_D019 0.29376 BCC_B2#1 DISORD 0.70624
Al 23 Cr 01 Mo 01 Nb 05 Ti 25 V 45 noHEA  ALTI3_D019 0.26078 BCC_B2#1 DISORD 0.73922
Al 19 Cr 01 Mo 01 Nb 05 Ti 25 V 49 noHEA  ALTI3_D019 0.22344 BCC_B2#1 DISORD 0.77656
Al 47 Cr 01 Mo 01 Nb 05 Ti 29 V 17 noHEA  ALTI_L10 0.62662 BCC_B2#1 DISORD 0.35887 SIGMA ORD 0.01451
Al 43 Cr 01 Mo 01 Nb 05 Ti 29 V 21 noHEA  ALTI_L10 0.57941 BCC_B2#1 DISORD 0.42059
Al 39 Cr 01 Mo 01 Nb 05 Ti 29 V 25 noHEA  ALTI_L10 0.52702 BCC_B2#1 DISORD 0.47298
Al 35 Cr 01 Mo 01 Nb 05 Ti 29 V 29 noHEA  ALTI3_D019 0.08347 ALTI_L10 0.38059 BCC_B2#1 DISORD 0.53594
Al 31 Cr 01 Mo 01 Nb 05 Ti 29 V 33 noHEA  ALTI3_D019 0.25065 ALTI_L10 0.15540 BCC_B2#1 DISORD 0.59394
Al 27 Cr 01 Mo 01 Nb 05 Ti 29 V 37 noHEA  ALTI3_D019 0.35536 BCC_B2#1 DISORD 0.64464
Al 23 Cr 01 Mo 01 Nb 05 Ti 29 V 41 noHEA  ALTI3_D019 0.32003 BCC_B2#1 DISORD 0.67997
Al 19 Cr 01 Mo 01 Nb 05 Ti 29 V 45 noHEA  ALTI3_D019 0.28003 BCC_B2#1 DISORD 0.71997
Al 15 Cr 01 Mo 01 Nb 05 Ti 29 V 49 noHEA  ALTI3_D019 0.22613 BCC_B2#1 DISORD 0.77387
Al 47 Cr 01 Mo 01 Nb 05 Ti 33 V 13 noHEA  ALTI_L10 0.69661 BCC_B2#1 DISORD 0.26930 SIGMA ORD 0.03409
Al 43 Cr 01 Mo 01 Nb 05 Ti 33 V 17 noHEA  ALTI_L10 0.64357 BCC_B2#1 DISORD 0.35221 SIGMA ORD 0.00422
Al 39 Cr 01 Mo 01 Nb 05 Ti 33 V 21 noHEA  ALTI3_D019 0.01061 ALTI_L10 0.56961 BCC_B2#1 DISORD 0.41978
Al 35 Cr 01 Mo 01 Nb 05 Ti 33 V 25 noHEA  ALTI3_D019 0.17789 ALTI_L10 0.34433 BCC_B2#1 DISORD 0.47778
Al 31 Cr 01 Mo 01 Nb 05 Ti 33 V 29 noHEA  ALTI3_D019 0.34510 ALTI_L10 0.11910 BCC_B2#1 DISORD 0.53579
Al 27 Cr 01 Mo 01 Nb 05 Ti 33 V 33 noHEA  ALTI3_D019 0.41620 BCC_B2#1 DISORD 0.58380
Al 23 Cr 01 Mo 01 Nb 05 Ti 33 V 37 noHEA  ALTI3_D019 0.37857 BCC_B2#1 DISORD 0.62143
Al 19 Cr 01 Mo 01 Nb 05 Ti 33 V 41 noHEA  ALTI3_D019 0.33578 BCC_B2#1 DISORD 0.66422
Al 15 Cr 01 Mo 01 Nb 05 Ti 33 V 45 noHEA  ALTI3_D019 0.27603 BCC_B2#1 DISORD 0.72397
Al 11 Cr 01 Mo 01 Nb 05 Ti 33 V 49 noHEA  ALTI3_D019 0.17722 BCC_B2#1 DISORD 0.82278
Al 47 Cr 01 Mo 01 Nb 05 Ti 37 V 09 noHEA  ALTI_L10 0.76296 BCC_B2#1 DISORD 0.18498 SIGMA ORD 0.05205
Al 43 Cr 01 Mo 01 Nb 05 Ti 37 V 13 noHEA  ALTI_L10 0.70297 BCC_B2#1 DISORD 0.28020 SIGMA ORD 0.01683
Al 39 Cr 01 Mo 01 Nb 05 Ti 37 V 17 noHEA  ALTI3_D019 0.10493 ALTI_L10 0.53349 BCC_B2#1 DISORD 0.36158
Al 35 Cr 01 Mo 01 Nb 05 Ti 37 V 21 noHEA  ALTI3_D019 0.27227 ALTI_L10 0.30812 BCC_B2#1 DISORD 0.41961
Al 31 Cr 01 Mo 01 Nb 05 Ti 37 V 25 noHEA  ALTI3_D019 0.43953 ALTI_L10 0.08284 BCC_B2#1 DISORD 0.47763
Al 27 Cr 01 Mo 01 Nb 05 Ti 37 V 29 noHEA  ALTI3_D019 0.47630 BCC_B2#1 DISORD 0.52370
Al 23 Cr 01 Mo 01 Nb 05 Ti 37 V 33 noHEA  ALTI3_D019 0.43643 BCC_B2#1 DISORD 0.56357
Al 19 Cr 01 Mo 01 Nb 05 Ti 37 V 37 noHEA  ALTI3_D019 0.39060 BCC_B2#1 DISORD 0.60940
Al 15 Cr 01 Mo 01 Nb 05 Ti 37 V 41 noHEA  ALTI3_D019 0.32339 BCC_B2#1 DISORD 0.67661
Al 11 Cr 01 Mo 01 Nb 05 Ti 37 V 45 noHEA  ALTI3_D019 0.21001 BCC_B2#1 DISORD 0.78999
Al 07 Cr 01 Mo 01 Nb 05 Ti 37 V 49 noHEA  ALTI3_D019 0.04710 BCC_B2#1 DISORD 0.95290
Al 47 Cr 01 Mo 01 Nb 05 Ti 41 V 05 noHEA  ALTI_L10 0.82607 BCC_B2#1 DISORD 0.10493 SIGMA ORD 0.06900
Al 43 Cr 01 Mo 01 Nb 05 Ti 41 V 09 noHEA  ALTI3_D019 0.04764 ALTI_L10 0.71294 BCC_B2#1 DISORD 0.20467 SIGMA ORD 0.03475
Al 39 Cr 01 Mo 01 Nb 05 Ti 41 V 13 noHEA  ALTI3_D019 0.20295 ALTI_L10 0.49512 BCC_B2#1 DISORD 0.29363 SIGMA ORD 0.00830
Al 35 Cr 01 Mo 01 Nb 05 Ti 41 V 17 noHEA  ALTI3_D019 0.36661 ALTI_L10 0.27200 BCC_B2#1 DISORD 0.36140
Al 31 Cr 01 Mo 01 Nb 05 Ti 41 V 21 noHEA  ALTI3_D019 0.53393 ALTI_L10 0.04663 BCC_B2#1 DISORD 0.41944
Al 27 Cr 01 Mo 01 Nb 05 Ti 41 V 25 noHEA  ALTI3_D019 0.53569 BCC_B2#1 DISORD 0.46431
Al 23 Cr 01 Mo 01 Nb 05 Ti 41 V 29 noHEA  ALTI3_D019 0.49360 BCC_B2#1 DISORD 0.50640
Al 19 Cr 01 Mo 01 Nb 05 Ti 41 V 33 noHEA  ALTI3_D019 0.44434 BCC_B2#1 DISORD 0.55566
Al 15 Cr 01 Mo 01 Nb 05 Ti 41 V 37 noHEA  ALTI3_D019 0.36736 BCC_B2#1 DISORD 0.63264
Al 11 Cr 01 Mo 01 Nb 05 Ti 41 V 41 noHEA  ALTI3_D019 0.23802 BCC_B2#1 DISORD 0.76198
Al 07 Cr 01 Mo 01 Nb 05 Ti 41 V 45 noHEA  ALTI3_D019 0.06095 BCC_B2#1 DISORD 0.93905
Al 03 Cr 01 Mo 01 Nb 05 Ti 41 V 49   HEA  BCC_B2#1 DISORD 1.00000
Al 47 Cr 01 Mo 01 Nb 05 Ti 45 V 01 noHEA  ALTI_L10 0.88779 BCC_B2#1 DISORD 0.02474 CR3SI_A15 0.00831 SIGMA ORD 0.07916
Al 43 Cr 01 Mo 01 Nb 05 Ti 45 V 05 noHEA  ALTI3_D019 0.15443 ALTI_L10 0.66913 BCC_B2#1 DISORD 0.11540 SIGMA ORD 0.06105
Al 39 Cr 01 Mo 01 Nb 05 Ti 45 V 09 noHEA  ALTI3_D019 0.30936 ALTI_L10 0.45149 BCC_B2#1 DISORD 0.20439 SIGMA ORD 0.03477
Al 35 Cr 01 Mo 01 Nb 05 Ti 45 V 13 noHEA  ALTI3_D019 0.46466 ALTI_L10 0.23362 BCC_B2#1 DISORD 0.29339 SIGMA ORD 0.00833
Al 31 Cr 01 Mo 01 Nb 05 Ti 45 V 17 noHEA  ALTI3_D019 0.62828 ALTI_L10 0.01050 BCC_B2#1 DISORD 0.36122
Al 27 Cr 01 Mo 01 Nb 05 Ti 45 V 21 noHEA  ALTI3_D019 0.59440 BCC_B2#1 DISORD 0.40560
Al 23 Cr 01 Mo 01 Nb 05 Ti 45 V 25 noHEA  ALTI3_D019 0.55010 BCC_B2#1 DISORD 0.44990
Al 19 Cr 01 Mo 01 Nb 05 Ti 45 V 29 noHEA  ALTI3_D019 0.49670 BCC_B2#1 DISORD 0.50330
Al 15 Cr 01 Mo 01 Nb 05 Ti 45 V 33 noHEA  ALTI3_D019 0.40704 BCC_B2#1 DISORD 0.59296
Al 11 Cr 01 Mo 01 Nb 05 Ti 45 V 37 noHEA  ALTI3_D019 0.26164 BCC_B2#1 DISORD 0.73836
Al 07 Cr 01 Mo 01 Nb 05 Ti 45 V 41 noHEA  ALTI3_D019 0.04745 BCC_B2#1 DISORD 0.90463 HCP_A3 0.04793
Al 03 Cr 01 Mo 01 Nb 05 Ti 45 V 45   HEA  BCC_B2#1 DISORD 1.00000
Al 43 Cr 01 Mo 01 Nb 05 Ti 49 V 01 noHEA  ALTI3_D019 0.26083 ALTI_L10 0.62738 BCC_B2#1 DISORD 0.02469 CR3SI_A15 0.00718 SIGMA ORD 0.07993
Al 39 Cr 01 Mo 01 Nb 05 Ti 49 V 05 noHEA  ALTI3_D019 0.41613 ALTI_L10 0.40778 BCC_B2#1 DISORD 0.11507 SIGMA ORD 0.06102
Al 35 Cr 01 Mo 01 Nb 05 Ti 49 V 09 noHEA  ALTI3_D019 0.57107 ALTI_L10 0.19003 BCC_B2#1 DISORD 0.20412 SIGMA ORD 0.03479
Al 31 Cr 01 Mo 01 Nb 05 Ti 49 V 13 noHEA  ALTI3_D019 0.69954 BCC_B2#1 DISORD 0.29402 SIGMA ORD 0.00644
Al 27 Cr 01 Mo 01 Nb 05 Ti 49 V 17 noHEA  ALTI3_D019 0.65248 BCC_B2#1 DISORD 0.34752
Al 23 Cr 01 Mo 01 Nb 05 Ti 49 V 21 noHEA  ALTI3_D019 0.60595 BCC_B2#1 DISORD 0.39405
Al 19 Cr 01 Mo 01 Nb 05 Ti 49 V 25 noHEA  ALTI3_D019 0.54717 BCC_B2#1 DISORD 0.45283
Al 15 Cr 01 Mo 01 Nb 05 Ti 49 V 29 noHEA  ALTI3_D019 0.44193 BCC_B2#1 DISORD 0.55807
Al 11 Cr 01 Mo 01 Nb 05 Ti 49 V 33 noHEA  ALTI3_D019 0.28178 BCC_B2#1 DISORD 0.71822
Al 07 Cr 01 Mo 01 Nb 05 Ti 49 V 37 noHEA  BCC_B2#1 DISORD 0.82729 HCP_A3 0.17271
Al 03 Cr 01 Mo 01 Nb 05 Ti 49 V 41 noHEA  BCC_B2#1 DISORD 0.98811 HCP_A3 0.01189
Al 47 Cr 01 Mo 01 Nb 09 Ti 01 V 41 noHEA  BCC_B2#1 DISORD 0.75933 BCT_D022 0.24067
Al 43 Cr 01 Mo 01 Nb 09 Ti 01 V 45 noHEA  BCC_B2#1 DISORD 0.86099 BCT_D022 0.13901
Al 39 Cr 01 Mo 01 Nb 09 Ti 01 V 49 noHEA  BCC_B2#1 DISORD 0.96458 BCT_D022 0.03542
Al 47 Cr 01 Mo 01 Nb 09 Ti 05 V 37 noHEA  ALTI_L10 0.08348 BCC_B2#1 DISORD 0.70793 BCT_D022 0.20859
Al 43 Cr 01 Mo 01 Nb 09 Ti 05 V 41 noHEA  ALTI_L10 0.08795 BCC_B2#1 DISORD 0.80972 BCT_D022 0.10233
Al 39 Cr 01 Mo 01 Nb 09 Ti 05 V 45 noHEA  ALTI_L10 0.09045 BCC_B2#1 DISORD 0.90955
Al 35 Cr 01 Mo 01 Nb 09 Ti 05 V 49 noHEA  ALTI_L10 0.06999 BCC_B2#1 DISORD 0.93001
Al 47 Cr 01 Mo 01 Nb 09 Ti 09 V 33 noHEA  ALTI_L10 0.17945 BCC_B2#1 DISORD 0.65352 BCT_D022 0.16703
Al 43 Cr 01 Mo 01 Nb 09 Ti 09 V 37 noHEA  ALTI_L10 0.18266 BCC_B2#1 DISORD 0.75687 BCT_D022 0.06047
Al 39 Cr 01 Mo 01 Nb 09 Ti 09 V 41 noHEA  ALTI_L10 0.17405 BCC_B2#1 DISORD 0.82595
Al 35 Cr 01 Mo 01 Nb 09 Ti 09 V 45 noHEA  ALTI_L10 0.14692 BCC_B2#1 DISORD 0.85308
Al 31 Cr 01 Mo 01 Nb 09 Ti 09 V 49 noHEA  ALTI_L10 0.10993 BCC_B2#1 DISORD 0.89007
Al 47 Cr 01 Mo 01 Nb 09 Ti 13 V 29 noHEA  ALTI_L10 0.27402 BCC_B2#1 DISORD 0.60025 BCT_D022 0.12573
Al 43 Cr 01 Mo 01 Nb 09 Ti 13 V 33 noHEA  ALTI_L10 0.27636 BCC_B2#1 DISORD 0.70494 BCT_D022 0.01870
Al 39 Cr 01 Mo 01 Nb 09 Ti 13 V 37 noHEA  ALTI_L10 0.25301 BCC_B2#1 DISORD 0.74699
Al 35 Cr 01 Mo 01 Nb 09 Ti 13 V 41 noHEA  ALTI_L10 0.21914 BCC_B2#1 DISORD 0.78086
Al 31 Cr 01 Mo 01 Nb 09 Ti 13 V 45 noHEA  ALTI_L10 0.17240 BCC_B2#1 DISORD 0.82760
Al 27 Cr 01 Mo 01 Nb 09 Ti 13 V 49 noHEA  ALTI3_D019 0.03877 ALTI_L10 0.06855 BCC_B2#1 DISORD 0.89268
Al 47 Cr 01 Mo 01 Nb 09 Ti 17 V 25 noHEA  ALTI_L10 0.36782 BCC_B2#1 DISORD 0.54365 BCT_D022 0.08397 SIGMA ORD 0.00456
Al 43 Cr 01 Mo 01 Nb 09 Ti 17 V 29 noHEA  ALTI_L10 0.36240 BCC_B2#1 DISORD 0.62784 SIGMA ORD 0.00975
Al 39 Cr 01 Mo 01 Nb 09 Ti 17 V 33 noHEA  ALTI_L10 0.32751 BCC_B2#1 DISORD 0.67249
Al 35 Cr 01 Mo 01 Nb 09 Ti 17 V 37 noHEA  ALTI_L10 0.28628 BCC_B2#1 DISORD 0.71372
Al 31 Cr 01 Mo 01 Nb 09 Ti 17 V 41 noHEA  ALTI_L10 0.22711 BCC_B2#1 DISORD 0.77289
Al 27 Cr 01 Mo 01 Nb 09 Ti 17 V 45 noHEA  ALTI3_D019 0.13327 ALTI_L10 0.03225 BCC_B2#1 DISORD 0.83448
Al 23 Cr 01 Mo 01 Nb 09 Ti 17 V 49 noHEA  ALTI3_D019 0.13213 BCC_B2#1 DISORD 0.86787
Al 47 Cr 01 Mo 01 Nb 09 Ti 21 V 21 noHEA  ALTI_L10 0.46389 BCC_B2#1 DISORD 0.45795 BCT_D022 0.03828 SIGMA ORD 0.03988
Al 43 Cr 01 Mo 01 Nb 09 Ti 21 V 25 noHEA  ALTI_L10 0.43970 BCC_B2#1 DISORD 0.52803 SIGMA ORD 0.03227
Al 39 Cr 01 Mo 01 Nb 09 Ti 21 V 29 noHEA  ALTI_L10 0.39786 BCC_B2#1 DISORD 0.59862 SIGMA ORD 0.00353
Al 35 Cr 01 Mo 01 Nb 09 Ti 21 V 33 noHEA  ALTI_L10 0.34717 BCC_B2#1 DISORD 0.65283
Al 31 Cr 01 Mo 01 Nb 09 Ti 21 V 37 noHEA  ALTI3_D019 0.06062 ALTI_L10 0.22125 BCC_B2#1 DISORD 0.71812
Al 27 Cr 01 Mo 01 Nb 09 Ti 21 V 41 noHEA  ALTI3_D019 0.22423 BCC_B2#1 DISORD 0.77577
Al 23 Cr 01 Mo 01 Nb 09 Ti 21 V 45 noHEA  ALTI3_D019 0.19264 BCC_B2#1 DISORD 0.80736
Al 19 Cr 01 Mo 01 Nb 09 Ti 21 V 49 noHEA  ALTI3_D019 0.15648 BCC_B2#1 DISORD 0.84352
Al 47 Cr 01 Mo 01 Nb 09 Ti 25 V 17 noHEA  ALTI_L10 0.55675 BCC_B2#1 DISORD 0.37014 SIGMA ORD 0.07311
Al 43 Cr 01 Mo 01 Nb 09 Ti 25 V 21 noHEA  ALTI_L10 0.51274 BCC_B2#1 DISORD 0.43523 SIGMA ORD 0.05203
Al 39 Cr 01 Mo 01 Nb 09 Ti 25 V 25 noHEA  ALTI_L10 0.46428 BCC_B2#1 DISORD 0.51890 SIGMA ORD 0.01682
Al 35 Cr 01 Mo 01 Nb 09 Ti 25 V 29 noHEA  ALTI_L10 0.39978 BCC_B2#1 DISORD 0.60022
Al 31 Cr 01 Mo 01 Nb 09 Ti 25 V 33 noHEA  ALTI3_D019 0.15509 ALTI_L10 0.18505 BCC_B2#1 DISORD 0.65985
Al 27 Cr 01 Mo 01 Nb 09 Ti 25 V 37 noHEA  ALTI3_D019 0.28648 BCC_B2#1 DISORD 0.71352
Al 23 Cr 01 Mo 01 Nb 09 Ti 25 V 41 noHEA  ALTI3_D019 0.25245 BCC_B2#1 DISORD 0.74755
Al 19 Cr 01 Mo 01 Nb 09 Ti 25 V 45 noHEA  ALTI3_D019 0.21359 BCC_B2#1 DISORD 0.78641
Al 15 Cr 01 Mo 01 Nb 09 Ti 25 V 49 noHEA  ALTI3_D019 0.16173 BCC_B2#1 DISORD 0.83827
Al 47 Cr 01 Mo 01 Nb 09 Ti 29 V 13 noHEA  ALTI_L10 0.63057 BCC_B2#1 DISORD 0.27455 SIGMA ORD 0.09487
Al 43 Cr 01 Mo 01 Nb 09 Ti 29 V 17 noHEA  ALTI_L10 0.58175 BCC_B2#1 DISORD 0.34886 SIGMA ORD 0.06939
Al 39 Cr 01 Mo 01 Nb 09 Ti 29 V 21 noHEA  ALTI_L10 0.52440 BCC_B2#1 DISORD 0.44923 SIGMA ORD 0.02637
Al 35 Cr 01 Mo 01 Nb 09 Ti 29 V 25 noHEA  ALTI3_D019 0.08237 ALTI_L10 0.37435 BCC_B2#1 DISORD 0.54327
Al 31 Cr 01 Mo 01 Nb 09 Ti 29 V 29 noHEA  ALTI3_D019 0.24956 ALTI_L10 0.14890 BCC_B2#1 DISORD 0.60154
Al 27 Cr 01 Mo 01 Nb 09 Ti 29 V 33 noHEA  ALTI3_D019 0.34800 BCC_B2#1 DISORD 0.65200
Al 23 Cr 01 Mo 01 Nb 09 Ti 29 V 37 noHEA  ALTI3_D019 0.31158 BCC_B2#1 DISORD 0.68842
Al 19 Cr 01 Mo 01 Nb 09 Ti 29 V 41 noHEA  ALTI3_D019 0.26992 BCC_B2#1 DISORD 0.73008
Al 15 Cr 01 Mo 01 Nb 09 Ti 29 V 45 noHEA  ALTI3_D019 0.21284 BCC_B2#1 DISORD 0.78716
Al 11 Cr 01 Mo 01 Nb 09 Ti 29 V 49 noHEA  ALTI3_D019 0.12113 BCC_B2#1 DISORD 0.87887
Al 47 Cr 01 Mo 01 Nb 09 Ti 33 V 09 noHEA  ALTI_L10 0.70030 BCC_B2#1 DISORD 0.18545 SIGMA ORD 0.11426
Al 43 Cr 01 Mo 01 Nb 09 Ti 33 V 13 noHEA  ALTI_L10 0.64666 BCC_B2#1 DISORD 0.26909 SIGMA ORD 0.08425
Al 39 Cr 01 Mo 01 Nb 09 Ti 33 V 17 noHEA  ALTI3_D019 0.02606 ALTI_L10 0.55334 BCC_B2#1 DISORD 0.38254 SIGMA ORD 0.03806
Al 35 Cr 01 Mo 01 Nb 09 Ti 33 V 21 noHEA  ALTI3_D019 0.18145 ALTI_L10 0.33539 BCC_B2#1 DISORD 0.47241 SIGMA ORD 0.01075
Al 31 Cr 01 Mo 01 Nb 09 Ti 33 V 25 noHEA  ALTI3_D019 0.34401 ALTI_L10 0.11282 BCC_B2#1 DISORD 0.54316
Al 27 Cr 01 Mo 01 Nb 09 Ti 33 V 29 noHEA  ALTI3_D019 0.40881 BCC_B2#1 DISORD 0.59119
Al 23 Cr 01 Mo 01 Nb 09 Ti 33 V 33 noHEA  ALTI3_D019 0.37006 BCC_B2#1 DISORD 0.62994
Al 19 Cr 01 Mo 01 Nb 09 Ti 33 V 37 noHEA  ALTI3_D019 0.32542 BCC_B2#1 DISORD 0.67458
Al 15 Cr 01 Mo 01 Nb 09 Ti 33 V 41 noHEA  ALTI3_D019 0.26190 BCC_B2#1 DISORD 0.73810
Al 11 Cr 01 Mo 01 Nb 09 Ti 33 V 45 noHEA  ALTI3_D019 0.15702 BCC_B2#1 DISORD 0.84298
Al 07 Cr 01 Mo 01 Nb 09 Ti 33 V 49 noHEA  ALTI3_D019 0.00241 BCC_B2#1 DISORD 0.99759
Al 47 Cr 01 Mo 01 Nb 09 Ti 37 V 05 noHEA  ALTI_L10 0.76649 BCC_B2#1 DISORD 0.10148 SIGMA ORD 0.13203
Al 43 Cr 01 Mo 01 Nb 09 Ti 37 V 09 noHEA  ALTI_L10 0.70623 BCC_B2#1 DISORD 0.19759 SIGMA ORD 0.09618
Al 39 Cr 01 Mo 01 Nb 09 Ti 37 V 13 noHEA  ALTI3_D019 0.13241 ALTI_L10 0.50969 BCC_B2#1 DISORD 0.29253 SIGMA ORD 0.06537
Al 35 Cr 01 Mo 01 Nb 09 Ti 37 V 17 noHEA  ALTI3_D019 0.28769 ALTI_L10 0.29183 BCC_B2#1 DISORD 0.38245 SIGMA ORD 0.03803
Al 31 Cr 01 Mo 01 Nb 09 Ti 37 V 21 noHEA  ALTI3_D019 0.44308 ALTI_L10 0.07387 BCC_B2#1 DISORD 0.47232 SIGMA ORD 0.01073
Al 27 Cr 01 Mo 01 Nb 09 Ti 37 V 25 noHEA  ALTI3_D019 0.46897 BCC_B2#1 DISORD 0.53103
Al 23 Cr 01 Mo 01 Nb 09 Ti 37 V 29 noHEA  ALTI3_D019 0.42790 BCC_B2#1 DISORD 0.57210
Al 19 Cr 01 Mo 01 Nb 09 Ti 37 V 33 noHEA  ALTI3_D019 0.38000 BCC_B2#1 DISORD 0.62000
Al 15 Cr 01 Mo 01 Nb 09 Ti 37 V 37 noHEA  ALTI3_D019 0.30826 BCC_B2#1 DISORD 0.69174
Al 11 Cr 01 Mo 01 Nb 09 Ti 37 V 41 noHEA  ALTI3_D019 0.18812 BCC_B2#1 DISORD 0.81188
Al 07 Cr 01 Mo 01 Nb 09 Ti 37 V 45 noHEA  ALTI3_D019 0.01818 BCC_B2#1 DISORD 0.98182
Al 03 Cr 01 Mo 01 Nb 09 Ti 37 V 49   HEA  BCC_B2#1 DISORD 1.00000
Al 47 Cr 01 Mo 01 Nb 09 Ti 41 V 01 noHEA  ALTI_L10 0.83041 BCC_B2#1 DISORD 0.02048 SIGMA ORD 0.14911
Al 43 Cr 01 Mo 01 Nb 09 Ti 41 V 05 noHEA  ALTI3_D019 0.08382 ALTI_L10 0.68378 BCC_B2#1 DISORD 0.11245 SIGMA ORD 0.11996
Al 39 Cr 01 Mo 01 Nb 09 Ti 41 V 09 noHEA  ALTI3_D019 0.23887 ALTI_L10 0.46599 BCC_B2#1 DISORD 0.20248 SIGMA ORD 0.09267
Al 35 Cr 01 Mo 01 Nb 09 Ti 41 V 13 noHEA  ALTI3_D019 0.39403 ALTI_L10 0.24820 BCC_B2#1 DISORD 0.29244 SIGMA ORD 0.06533
Al 31 Cr 01 Mo 01 Nb 09 Ti 41 V 17 noHEA  ALTI3_D019 0.54932 ALTI_L10 0.03032 BCC_B2#1 DISORD 0.38236 SIGMA ORD 0.03800
Al 27 Cr 01 Mo 01 Nb 09 Ti 41 V 21 noHEA  ALTI3_D019 0.52854 BCC_B2#1 DISORD 0.47146
Al 23 Cr 01 Mo 01 Nb 09 Ti 41 V 25 noHEA  ALTI3_D019 0.48517 BCC_B2#1 DISORD 0.51483
Al 19 Cr 01 Mo 01 Nb 09 Ti 41 V 29 noHEA  ALTI3_D019 0.43350 BCC_B2#1 DISORD 0.56650
Al 15 Cr 01 Mo 01 Nb 09 Ti 41 V 33 noHEA  ALTI3_D019 0.35106 BCC_B2#1 DISORD 0.64894
Al 11 Cr 01 Mo 01 Nb 09 Ti 41 V 37 noHEA  ALTI3_D019 0.21425 BCC_B2#1 DISORD 0.78575
Al 07 Cr 01 Mo 01 Nb 09 Ti 41 V 41 noHEA  ALTI3_D019 0.02966 BCC_B2#1 DISORD 0.97034
Al 03 Cr 01 Mo 01 Nb 09 Ti 41 V 45   HEA  BCC_B2#1 DISORD 1.00000
Al 43 Cr 01 Mo 01 Nb 09 Ti 45 V 01 noHEA  ALTI3_D019 0.19013 ALTI_L10 0.64102 BCC_B2#1 DISORD 0.02231 SIGMA ORD 0.14654
Al 39 Cr 01 Mo 01 Nb 09 Ti 45 V 05 noHEA  ALTI3_D019 0.34541 ALTI_L10 0.42237 BCC_B2#1 DISORD 0.11236 SIGMA ORD 0.11986
Al 35 Cr 01 Mo 01 Nb 09 Ti 45 V 09 noHEA  ALTI3_D019 0.50048 ALTI_L10 0.20453 BCC_B2#1 DISORD 0.20239 SIGMA ORD 0.09261
Al 31 Cr 01 Mo 01 Nb 09 Ti 45 V 13 noHEA  ALTI3_D019 0.64297 BCC_B2#1 DISORD 0.29294 SIGMA ORD 0.06409
Al 27 Cr 01 Mo 01 Nb 09 Ti 45 V 17 noHEA  ALTI3_D019 0.58935 BCC_B2#1 DISORD 0.40120 SIGMA ORD 0.00945
Al 23 Cr 01 Mo 01 Nb 09 Ti 45 V 21 noHEA  ALTI3_D019 0.54195 BCC_B2#1 DISORD 0.45805
Al 19 Cr 01 Mo 01 Nb 09 Ti 45 V 25 noHEA  ALTI3_D019 0.48565 BCC_B2#1 DISORD 0.51435
Al 15 Cr 01 Mo 01 Nb 09 Ti 45 V 29 noHEA  ALTI3_D019 0.38944 BCC_B2#1 DISORD 0.61056
Al 11 Cr 01 Mo 01 Nb 09 Ti 45 V 33 noHEA  ALTI3_D019 0.23570 BCC_B2#1 DISORD 0.76430
Al 07 Cr 01 Mo 01 Nb 09 Ti 45 V 37 noHEA  ALTI3_D019 0.01627 BCC_B2#1 DISORD 0.93957 HCP_A3 0.04416
Al 03 Cr 01 Mo 01 Nb 09 Ti 45 V 41   HEA  BCC_B2#1 DISORD 1.00000
Al 39 Cr 01 Mo 01 Nb 09 Ti 49 V 01 noHEA  ALTI3_D019 0.45166 ALTI_L10 0.37971 BCC_B2#1 DISORD 0.02228 SIGMA ORD 0.14635
Al 35 Cr 01 Mo 01 Nb 09 Ti 49 V 05 noHEA  ALTI3_D019 0.60699 ALTI_L10 0.16096 BCC_B2#1 DISORD 0.11229 SIGMA ORD 0.11976
Al 31 Cr 01 Mo 01 Nb 09 Ti 49 V 09 noHEA  ALTI3_D019 0.70724 BCC_B2#1 DISORD 0.20481 SIGMA ORD 0.08795
Al 27 Cr 01 Mo 01 Nb 09 Ti 49 V 13 noHEA  ALTI3_D019 0.65216 BCC_B2#1 DISORD 0.31533 SIGMA ORD 0.03251
Al 23 Cr 01 Mo 01 Nb 09 Ti 49 V 17 noHEA  ALTI3_D019 0.59840 BCC_B2#1 DISORD 0.40160
Al 19 Cr 01 Mo 01 Nb 09 Ti 49 V 21 noHEA  ALTI3_D019 0.53601 BCC_B2#1 DISORD 0.46399
Al 15 Cr 01 Mo 01 Nb 09 Ti 49 V 25 noHEA  ALTI3_D019 0.42298 BCC_B2#1 DISORD 0.57702
Al 11 Cr 01 Mo 01 Nb 09 Ti 49 V 29 noHEA  ALTI3_D019 0.25326 BCC_B2#1 DISORD 0.74674
Al 07 Cr 01 Mo 01 Nb 09 Ti 49 V 33 noHEA  BCC_B2#1 DISORD 0.86923 HCP_A3 0.13077
Al 03 Cr 01 Mo 01 Nb 09 Ti 49 V 37   HEA  BCC_B2#1 DISORD 1.00000
Al 47 Cr 01 Mo 01 Nb 13 Ti 01 V 37 noHEA  BCC_B2#1 DISORD 0.73762 BCT_D022 0.26238
Al 43 Cr 01 Mo 01 Nb 13 Ti 01 V 41 noHEA  BCC_B2#1 DISORD 0.84329 BCT_D022 0.15671
Al 39 Cr 01 Mo 01 Nb 13 Ti 01 V 45 noHEA  BCC_B2#1 DISORD 0.94965 BCT_D022 0.05035
Al 35 Cr 01 Mo 01 Nb 13 Ti 01 V 49   HEA  BCC_B2#1 DISORD 1.00000
Al 47 Cr 01 Mo 01 Nb 13 Ti 05 V 33 noHEA  ALTI_L10 0.08179 BCC_B2#1 DISORD 0.69043 BCT_D022 0.22778
Al 43 Cr 01 Mo 01 Nb 13 Ti 05 V 37 noHEA  ALTI_L10 0.08479 BCC_B2#1 DISORD 0.79575 BCT_D022 0.11946
Al 39 Cr 01 Mo 01 Nb 13 Ti 05 V 41 noHEA  ALTI_L10 0.08740 BCC_B2#1 DISORD 0.90164 BCT_D022 0.01096
Al 35 Cr 01 Mo 01 Nb 13 Ti 05 V 45 noHEA  ALTI_L10 0.06826 BCC_B2#1 DISORD 0.93174
Al 31 Cr 01 Mo 01 Nb 13 Ti 05 V 49 noHEA  ALTI_L10 0.03822 BCC_B2#1 DISORD 0.96178
Al 47 Cr 01 Mo 01 Nb 13 Ti 09 V 29 noHEA  ALTI_L10 0.17684 BCC_B2#1 DISORD 0.62854 BCT_D022 0.18394 SIGMA ORD 0.01068
Al 43 Cr 01 Mo 01 Nb 13 Ti 09 V 33 noHEA  ALTI_L10 0.17996 BCC_B2#1 DISORD 0.72464 BCT_D022 0.07478 SIGMA ORD 0.02061
Al 39 Cr 01 Mo 01 Nb 13 Ti 09 V 37 noHEA  ALTI_L10 0.17421 BCC_B2#1 DISORD 0.80283 SIGMA ORD 0.02297
Al 35 Cr 01 Mo 01 Nb 13 Ti 09 V 41 noHEA  ALTI_L10 0.14474 BCC_B2#1 DISORD 0.85526
Al 31 Cr 01 Mo 01 Nb 13 Ti 09 V 45 noHEA  ALTI_L10 0.10608 BCC_B2#1 DISORD 0.89392
Al 27 Cr 01 Mo 01 Nb 13 Ti 09 V 49 noHEA  ALTI_L10 0.04766 BCC_B2#1 DISORD 0.95233
Al 47 Cr 01 Mo 01 Nb 13 Ti 13 V 25 noHEA  ALTI_L10 0.27290 BCC_B2#1 DISORD 0.54302 BCT_D022 0.13827 SIGMA ORD 0.04580
Al 43 Cr 01 Mo 01 Nb 13 Ti 13 V 29 noHEA  ALTI_L10 0.27584 BCC_B2#1 DISORD 0.63924 BCT_D022 0.02923 SIGMA ORD 0.05569
Al 39 Cr 01 Mo 01 Nb 13 Ti 13 V 33 noHEA  ALTI_L10 0.25439 BCC_B2#1 DISORD 0.69993 SIGMA ORD 0.04568
Al 35 Cr 01 Mo 01 Nb 13 Ti 13 V 37 noHEA  ALTI_L10 0.21743 BCC_B2#1 DISORD 0.76887 SIGMA ORD 0.01370
Al 31 Cr 01 Mo 01 Nb 13 Ti 13 V 41 noHEA  ALTI_L10 0.16749 BCC_B2#1 DISORD 0.83251
Al 27 Cr 01 Mo 01 Nb 13 Ti 13 V 45 noHEA  ALTI3_D019 0.03831 ALTI_L10 0.06170 BCC_B2#1 DISORD 0.89999
Al 23 Cr 01 Mo 01 Nb 13 Ti 13 V 49 noHEA  ALTI3_D019 0.06389 BCC_B2#1 DISORD 0.93611
Al 47 Cr 01 Mo 01 Nb 13 Ti 17 V 21 noHEA  ALTI_L10 0.36885 BCC_B2#1 DISORD 0.45752 BCT_D022 0.09284 SIGMA ORD 0.08079
Al 43 Cr 01 Mo 01 Nb 13 Ti 17 V 25 noHEA  ALTI_L10 0.36617 BCC_B2#1 DISORD 0.54660 SIGMA ORD 0.08723
Al 39 Cr 01 Mo 01 Nb 13 Ti 17 V 29 noHEA  ALTI_L10 0.33000 BCC_B2#1 DISORD 0.60499 SIGMA ORD 0.06501
Al 35 Cr 01 Mo 01 Nb 13 Ti 17 V 33 noHEA  ALTI_L10 0.28482 BCC_B2#1 DISORD 0.69026 SIGMA ORD 0.02492
Al 31 Cr 01 Mo 01 Nb 13 Ti 17 V 37 noHEA  ALTI_L10 0.22084 BCC_B2#1 DISORD 0.77916
Al 27 Cr 01 Mo 01 Nb 13 Ti 17 V 41 noHEA  ALTI3_D019 0.13285 ALTI_L10 0.02552 BCC_B2#1 DISORD 0.84164
Al 23 Cr 01 Mo 01 Nb 13 Ti 17 V 45 noHEA  ALTI3_D019 0.12505 BCC_B2#1 DISORD 0.87495
Al 19 Cr 01 Mo 01 Nb 13 Ti 17 V 49 noHEA  ALTI3_D019 0.09030 BCC_B2#1 DISORD 0.90971
Al 47 Cr 01 Mo 01 Nb 13 Ti 21 V 17 noHEA  ALTI_L10 0.46470 BCC_B2#1 DISORD 0.37193 BCT_D022 0.04762 SIGMA ORD 0.11575
Al 43 Cr 01 Mo 01 Nb 13 Ti 21 V 21 noHEA  ALTI_L10 0.44345 BCC_B2#1 DISORD 0.44649 SIGMA ORD 0.11006
Al 39 Cr 01 Mo 01 Nb 13 Ti 21 V 25 noHEA  ALTI_L10 0.40108 BCC_B2#1 DISORD 0.51786 SIGMA ORD 0.08106
Al 35 Cr 01 Mo 01 Nb 13 Ti 21 V 29 noHEA  ALTI_L10 0.34542 BCC_B2#1 DISORD 0.62265 SIGMA ORD 0.03193
Al 31 Cr 01 Mo 01 Nb 13 Ti 21 V 33 noHEA  ALTI3_D019 0.06032 ALTI_L10 0.21485 BCC_B2#1 DISORD 0.72484
Al 27 Cr 01 Mo 01 Nb 13 Ti 21 V 37 noHEA  ALTI3_D019 0.21804 BCC_B2#1 DISORD 0.78196
Al 23 Cr 01 Mo 01 Nb 13 Ti 21 V 41 noHEA  ALTI3_D019 0.18554 BCC_B2#1 DISORD 0.81446
Al 19 Cr 01 Mo 01 Nb 13 Ti 21 V 45 noHEA  ALTI3_D019 0.14806 BCC_B2#1 DISORD 0.85194
Al 15 Cr 01 Mo 01 Nb 13 Ti 21 V 49 noHEA  ALTI3_D019 0.09831 BCC_B2#1 DISORD 0.90169
Al 47 Cr 01 Mo 01 Nb 13 Ti 25 V 13 noHEA  ALTI_L10 0.56051 BCC_B2#1 DISORD 0.28618 BCT_D022 0.00258 SIGMA ORD 0.15074
Al 43 Cr 01 Mo 01 Nb 13 Ti 25 V 17 noHEA  ALTI_L10 0.51630 BCC_B2#1 DISORD 0.35380 SIGMA ORD 0.12990
Al 39 Cr 01 Mo 01 Nb 13 Ti 25 V 21 noHEA  ALTI_L10 0.46722 BCC_B2#1 DISORD 0.43941 SIGMA ORD 0.09337
Al 35 Cr 01 Mo 01 Nb 13 Ti 25 V 25 noHEA  ALTI3_D019 0.00296 ALTI_L10 0.39453 BCC_B2#1 DISORD 0.56662 SIGMA ORD 0.03589
Al 31 Cr 01 Mo 01 Nb 13 Ti 25 V 29 noHEA  ALTI3_D019 0.15839 ALTI_L10 0.17656 BCC_B2#1 DISORD 0.65671 SIGMA ORD 0.00834
Al 27 Cr 01 Mo 01 Nb 13 Ti 25 V 33 noHEA  ALTI3_D019 0.28035 BCC_B2#1 DISORD 0.71965
Al 23 Cr 01 Mo 01 Nb 13 Ti 25 V 37 noHEA  ALTI3_D019 0.24537 BCC_B2#1 DISORD 0.75463
Al 19 Cr 01 Mo 01 Nb 13 Ti 25 V 41 noHEA  ALTI3_D019 0.20510 BCC_B2#1 DISORD 0.79490
Al 15 Cr 01 Mo 01 Nb 13 Ti 25 V 45 noHEA  ALTI3_D019 0.15061 BCC_B2#1 DISORD 0.84939
Al 11 Cr 01 Mo 01 Nb 13 Ti 25 V 49 noHEA  ALTI3_D019 0.06520 BCC_B2#1 DISORD 0.93480
Al 47 Cr 01 Mo 01 Nb 13 Ti 29 V 09 noHEA  ALTI_L10 0.63521 BCC_B2#1 DISORD 0.19173 SIGMA ORD 0.17306
Al 43 Cr 01 Mo 01 Nb 13 Ti 29 V 13 noHEA  ALTI_L10 0.58503 BCC_B2#1 DISORD 0.26781 SIGMA ORD 0.14716
Al 39 Cr 01 Mo 01 Nb 13 Ti 29 V 17 noHEA  ALTI_L10 0.52664 BCC_B2#1 DISORD 0.37225 SIGMA ORD 0.10112
Al 35 Cr 01 Mo 01 Nb 13 Ti 29 V 21 noHEA  ALTI3_D019 0.10926 ALTI_L10 0.35083 BCC_B2#1 DISORD 0.47641 SIGMA ORD 0.06350
Al 31 Cr 01 Mo 01 Nb 13 Ti 29 V 25 noHEA  ALTI3_D019 0.26457 ALTI_L10 0.13300 BCC_B2#1 DISORD 0.56658 SIGMA ORD 0.03585
Al 27 Cr 01 Mo 01 Nb 13 Ti 29 V 29 noHEA  ALTI3_D019 0.34199 BCC_B2#1 DISORD 0.65801
Al 23 Cr 01 Mo 01 Nb 13 Ti 29 V 33 noHEA  ALTI3_D019 0.30460 BCC_B2#1 DISORD 0.69540
Al 19 Cr 01 Mo 01 Nb 13 Ti 29 V 37 noHEA  ALTI3_D019 0.26141 BCC_B2#1 DISORD 0.73859
Al 15 Cr 01 Mo 01 Nb 13 Ti 29 V 41 noHEA  ALTI3_D019 0.20126 BCC_B2#1 DISORD 0.79874
Al 11 Cr 01 Mo 01 Nb 13 Ti 29 V 45 noHEA  ALTI3_D019 0.10416 BCC_B2#1 DISORD 0.89584
Al 07 Cr 01 Mo 01 Nb 13 Ti 29 V 49   HEA  BCC_B2#1 DISORD 1.00000
Al 47 Cr 01 Mo 01 Nb 13 Ti 33 V 05 noHEA  ALTI_L10 0.70442 BCC_B2#1 DISORD 0.10341 SIGMA ORD 0.19217
Al 43 Cr 01 Mo 01 Nb 13 Ti 33 V 09 noHEA  ALTI_L10 0.64968 BCC_B2#1 DISORD 0.18858 SIGMA ORD 0.16174
Al 39 Cr 01 Mo 01 Nb 13 Ti 33 V 13 noHEA  ALTI3_D019 0.06069 ALTI_L10 0.52442 BCC_B2#1 DISORD 0.29568 SIGMA ORD 0.11921
Al 35 Cr 01 Mo 01 Nb 13 Ti 33 V 17 noHEA  ALTI3_D019 0.21568 ALTI_L10 0.30698 BCC_B2#1 DISORD 0.38610 SIGMA ORD 0.09124
Al 31 Cr 01 Mo 01 Nb 13 Ti 33 V 21 noHEA  ALTI3_D019 0.37085 ALTI_L10 0.08932 BCC_B2#1 DISORD 0.47638 SIGMA ORD 0.06345
Al 27 Cr 01 Mo 01 Nb 13 Ti 33 V 25 noHEA  ALTI3_D019 0.40586 BCC_B2#1 DISORD 0.57816 SIGMA ORD 0.01597
Al 23 Cr 01 Mo 01 Nb 13 Ti 33 V 29 noHEA  ALTI3_D019 0.36327 BCC_B2#1 DISORD 0.63673
Al 19 Cr 01 Mo 01 Nb 13 Ti 33 V 33 noHEA  ALTI3_D019 0.31696 BCC_B2#1 DISORD 0.68304
Al 15 Cr 01 Mo 01 Nb 13 Ti 33 V 37 noHEA  ALTI3_D019 0.24980 BCC_B2#1 DISORD 0.75020
Al 11 Cr 01 Mo 01 Nb 13 Ti 33 V 41 noHEA  ALTI3_D019 0.13873 BCC_B2#1 DISORD 0.86127
Al 07 Cr 01 Mo 01 Nb 13 Ti 33 V 45   HEA  BCC_B2#1 DISORD 1.00000
Al 03 Cr 01 Mo 01 Nb 13 Ti 33 V 49   HEA  BCC_B2#1 DISORD 1.00000
Al 47 Cr 01 Mo 01 Nb 13 Ti 37 V 01 noHEA  ALTI_L10 0.77002 BCC_B2#1 DISORD 0.02015 SIGMA ORD 0.20983
Al 43 Cr 01 Mo 01 Nb 13 Ti 37 V 05 noHEA  ALTI3_D019 0.01315 ALTI_L10 0.69679 BCC_B2#1 DISORD 0.11412 SIGMA ORD 0.17594
Al 39 Cr 01 Mo 01 Nb 13 Ti 37 V 09 noHEA  ALTI3_D019 0.16753 ALTI_L10 0.48008 BCC_B2#1 DISORD 0.20503 SIGMA ORD 0.14736
Al 35 Cr 01 Mo 01 Nb 13 Ti 37 V 13 noHEA  ALTI3_D019 0.32227 ALTI_L10 0.26293 BCC_B2#1 DISORD 0.29565 SIGMA ORD 0.11915
Al 31 Cr 01 Mo 01 Nb 13 Ti 37 V 17 noHEA  ALTI3_D019 0.47727 ALTI_L10 0.04548 BCC_B2#1 DISORD 0.38606 SIGMA ORD 0.09119
Al 27 Cr 01 Mo 01 Nb 13 Ti 37 V 21 noHEA  ALTI3_D019 0.46993 BCC_B2#1 DISORD 0.49327 SIGMA ORD 0.03679
Al 23 Cr 01 Mo 01 Nb 13 Ti 37 V 25 noHEA  ALTI3_D019 0.42147 BCC_B2#1 DISORD 0.57853
Al 19 Cr 01 Mo 01 Nb 13 Ti 37 V 29 noHEA  ALTI3_D019 0.37168 BCC_B2#1 DISORD 0.62832
Al 15 Cr 01 Mo 01 Nb 13 Ti 37 V 33 noHEA  ALTI3_D019 0.29554 BCC_B2#1 DISORD 0.70446
Al 11 Cr 01 Mo 01 Nb 13 Ti 37 V 37 noHEA  ALTI3_D019 0.16839 BCC_B2#1 DISORD 0.83161
Al 07 Cr 01 Mo 01 Nb 13 Ti 37 V 41   HEA  BCC_B2#1 DISORD 1.00000
Al 03 Cr 01 Mo 01 Nb 13 Ti 37 V 45   HEA  BCC_B2#1 DISORD 1.00000
Al 43 Cr 01 Mo 01 Nb 13 Ti 41 V 01 noHEA  ALTI3_D019 0.12087 ALTI_L10 0.65140 BCC_B2#1 DISORD 0.02272 SIGMA ORD 0.20501
Al 39 Cr 01 Mo 01 Nb 13 Ti 41 V 05 noHEA  ALTI3_D019 0.27470 ALTI_L10 0.43534 BCC_B2#1 DISORD 0.11411 SIGMA ORD 0.17585
Al 35 Cr 01 Mo 01 Nb 13 Ti 41 V 09 noHEA  ALTI3_D019 0.42910 ALTI_L10 0.21861 BCC_B2#1 DISORD 0.20501 SIGMA ORD 0.14729
Al 31 Cr 01 Mo 01 Nb 13 Ti 41 V 13 noHEA  ALTI3_D019 0.58386 ALTI_L10 0.00144 BCC_B2#1 DISORD 0.29562 SIGMA ORD 0.11909
Al 27 Cr 01 Mo 01 Nb 13 Ti 41 V 17 noHEA  ALTI3_D019 0.53341 BCC_B2#1 DISORD 0.40879 SIGMA ORD 0.05780
Al 23 Cr 01 Mo 01 Nb 13 Ti 41 V 21 noHEA  ALTI3_D019 0.47932 BCC_B2#1 DISORD 0.52068
Al 19 Cr 01 Mo 01 Nb 13 Ti 41 V 25 noHEA  ALTI3_D019 0.42549 BCC_B2#1 DISORD 0.57451
Al 15 Cr 01 Mo 01 Nb 13 Ti 41 V 29 noHEA  ALTI3_D019 0.33768 BCC_B2#1 DISORD 0.66232
Al 11 Cr 01 Mo 01 Nb 13 Ti 41 V 33 noHEA  ALTI3_D019 0.19297 BCC_B2#1 DISORD 0.80703
Al 07 Cr 01 Mo 01 Nb 13 Ti 41 V 37 noHEA  ALTI3_D019 0.00060 BCC_B2#1 DISORD 0.99940
Al 03 Cr 01 Mo 01 Nb 13 Ti 41 V 41   HEA  BCC_B2#1 DISORD 1.00000
Al 39 Cr 01 Mo 01 Nb 13 Ti 45 V 01 noHEA  ALTI3_D019 0.38240 ALTI_L10 0.38998 BCC_B2#1 DISORD 0.02272 SIGMA ORD 0.20491
Al 35 Cr 01 Mo 01 Nb 13 Ti 45 V 05 noHEA  ALTI3_D019 0.53625 ALTI_L10 0.17389 BCC_B2#1 DISORD 0.11409 SIGMA ORD 0.17577
Al 31 Cr 01 Mo 01 Nb 13 Ti 45 V 09 noHEA  ALTI3_D019 0.64959 BCC_B2#1 DISORD 0.20770 SIGMA ORD 0.14271
Al 27 Cr 01 Mo 01 Nb 13 Ti 45 V 13 noHEA  ALTI3_D019 0.59639 BCC_B2#1 DISORD 0.32454 SIGMA ORD 0.07907
Al 23 Cr 01 Mo 01 Nb 13 Ti 45 V 17 noHEA  ALTI3_D019 0.53762 BCC_B2#1 DISORD 0.45949 SIGMA ORD 0.00289
Al 19 Cr 01 Mo 01 Nb 13 Ti 45 V 21 noHEA  ALTI3_D019 0.47822 BCC_B2#1 DISORD 0.52178
Al 15 Cr 01 Mo 01 Nb 13 Ti 45 V 25 noHEA  ALTI3_D019 0.37546 BCC_B2#1 DISORD 0.62454
Al 11 Cr 01 Mo 01 Nb 13 Ti 45 V 29 noHEA  ALTI3_D019 0.21279 BCC_B2#1 DISORD 0.78721
Al 07 Cr 01 Mo 01 Nb 13 Ti 45 V 33 noHEA  BCC_B2#1 DISORD 0.97324 HCP_A3 0.02676
Al 03 Cr 01 Mo 01 Nb 13 Ti 45 V 37   HEA  BCC_B2#1 DISORD 1.00000
Al 35 Cr 01 Mo 01 Nb 13 Ti 49 V 01 noHEA  ALTI3_D019 0.64393 ALTI_L10 0.12856 BCC_B2#1 DISORD 0.02271 SIGMA ORD 0.20480
Al 31 Cr 01 Mo 01 Nb 13 Ti 49 V 05 noHEA  ALTI3_D019 0.71292 BCC_B2#1 DISORD 0.11919 SIGMA ORD 0.16789
Al 27 Cr 01 Mo 01 Nb 13 Ti 49 V 09 noHEA  ALTI3_D019 0.65901 BCC_B2#1 DISORD 0.24030 SIGMA ORD 0.10069
Al 23 Cr 01 Mo 01 Nb 13 Ti 49 V 13 noHEA  ALTI3_D019 0.59935 BCC_B2#1 DISORD 0.37823 SIGMA ORD 0.02242
Al 19 Cr 01 Mo 01 Nb 13 Ti 49 V 17 noHEA  ALTI3_D019 0.52970 BCC_B2#1 DISORD 0.47030
Al 15 Cr 01 Mo 01 Nb 13 Ti 49 V 21 noHEA  ALTI3_D019 0.40866 BCC_B2#1 DISORD 0.59134
Al 11 Cr 01 Mo 01 Nb 13 Ti 49 V 25 noHEA  ALTI3_D019 0.22871 BCC_B2#1 DISORD 0.77129
Al 07 Cr 01 Mo 01 Nb 13 Ti 49 V 29 noHEA  BCC_B2#1 DISORD 0.90524 HCP_A3 0.09476
Al 03 Cr 01 Mo 01 Nb 13 Ti 49 V 33   HEA  BCC_B2#1 DISORD 1.00000
Al 47 Cr 01 Mo 01 Nb 17 Ti 01 V 33 noHEA  BCC_B2#1 DISORD 0.70614 BCT_D022 0.27506 SIGMA ORD 0.01879
Al 43 Cr 01 Mo 01 Nb 17 Ti 01 V 37 noHEA  BCC_B2#1 DISORD 0.80374 BCT_D022 0.16760 SIGMA ORD 0.02866
Al 39 Cr 01 Mo 01 Nb 17 Ti 01 V 41 noHEA  BCC_B2#1 DISORD 0.90259 BCT_D022 0.06011 SIGMA ORD 0.03731
Al 35 Cr 01 Mo 01 Nb 17 Ti 01 V 45 noHEA  BCC_B2#1 DISORD 0.95986 SIGMA ORD 0.04014
Al 31 Cr 01 Mo 01 Nb 17 Ti 01 V 49 noHEA  BCC_B2#1 DISORD 0.97662 SIGMA ORD 0.02338
Al 47 Cr 01 Mo 01 Nb 17 Ti 05 V 29 noHEA  ALTI_L10 0.08257 BCC_B2#1 DISORD 0.62900 BCT_D022 0.23747 SIGMA ORD 0.05095
Al 43 Cr 01 Mo 01 Nb 17 Ti 05 V 33 noHEA  ALTI_L10 0.08569 BCC_B2#1 DISORD 0.72597 BCT_D022 0.12814 SIGMA ORD 0.06020
Al 39 Cr 01 Mo 01 Nb 17 Ti 05 V 37 noHEA  ALTI_L10 0.08864 BCC_B2#1 DISORD 0.82359 BCT_D022 0.01887 SIGMA ORD 0.06890
Al 35 Cr 01 Mo 01 Nb 17 Ti 05 V 41 noHEA  ALTI_L10 0.07036 BCC_B2#1 DISORD 0.87312 SIGMA ORD 0.05652
Al 31 Cr 01 Mo 01 Nb 17 Ti 05 V 45 noHEA  ALTI_L10 0.03720 BCC_B2#1 DISORD 0.94172 SIGMA ORD 0.02108
Al 27 Cr 01 Mo 01 Nb 17 Ti 05 V 49   HEA  BCC_B2#1 DISORD 1.00000
Al 47 Cr 01 Mo 01 Nb 17 Ti 09 V 25 noHEA  ALTI_L10 0.17854 BCC_B2#1 DISORD 0.54353 BCT_D022 0.19199 SIGMA ORD 0.08593
Al 43 Cr 01 Mo 01 Nb 17 Ti 09 V 29 noHEA  ALTI_L10 0.18151 BCC_B2#1 DISORD 0.64048 BCT_D022 0.08273 SIGMA ORD 0.09527
Al 39 Cr 01 Mo 01 Nb 17 Ti 09 V 33 noHEA  ALTI_L10 0.17763 BCC_B2#1 DISORD 0.72341 SIGMA ORD 0.09896
Al 35 Cr 01 Mo 01 Nb 17 Ti 09 V 37 noHEA  ALTI_L10 0.14808 BCC_B2#1 DISORD 0.77691 SIGMA ORD 0.07501
Al 31 Cr 01 Mo 01 Nb 17 Ti 09 V 41 noHEA  ALTI_L10 0.10523 BCC_B2#1 DISORD 0.86441 SIGMA ORD 0.03036
Al 27 Cr 01 Mo 01 Nb 17 Ti 09 V 45 noHEA  ALTI_L10 0.04196 BCC_B2#1 DISORD 0.95804
Al 23 Cr 01 Mo 01 Nb 17 Ti 09 V 49   HEA  BCC_B2#1 DISORD 1.00000
Al 47 Cr 01 Mo 01 Nb 17 Ti 13 V 21 noHEA  ALTI_L10 0.27442 BCC_B2#1 DISORD 0.45788 BCT_D022 0.14671 SIGMA ORD 0.12099
Al 43 Cr 01 Mo 01 Nb 17 Ti 13 V 25 noHEA  ALTI_L10 0.27726 BCC_B2#1 DISORD 0.55473 BCT_D022 0.03750 SIGMA ORD 0.13052
Al 39 Cr 01 Mo 01 Nb 17 Ti 13 V 29 noHEA  ALTI_L10 0.25795 BCC_B2#1 DISORD 0.61983 SIGMA ORD 0.12222
Al 35 Cr 01 Mo 01 Nb 17 Ti 13 V 33 noHEA  ALTI_L10 0.22070 BCC_B2#1 DISORD 0.68989 SIGMA ORD 0.08941
Al 31 Cr 01 Mo 01 Nb 17 Ti 13 V 37 noHEA  ALTI_L10 0.16621 BCC_B2#1 DISORD 0.79848 SIGMA ORD 0.03531
Al 27 Cr 01 Mo 01 Nb 17 Ti 13 V 41 noHEA  ALTI3_D019 0.03844 ALTI_L10 0.05520 BCC_B2#1 DISORD 0.90636
Al 23 Cr 01 Mo 01 Nb 17 Ti 13 V 45 noHEA  ALTI3_D019 0.05778 BCC_B2#1 DISORD 0.94222
Al 19 Cr 01 Mo 01 Nb 17 Ti 13 V 49 noHEA  ALTI3_D019 0.02464 BCC_B2#1 DISORD 0.97536
Al 47 Cr 01 Mo 01 Nb 17 Ti 17 V 17 noHEA  ALTI_L10 0.37022 BCC_B2#1 DISORD 0.37197 BCT_D022 0.10159 SIGMA ORD 0.15621
Al 43 Cr 01 Mo 01 Nb 17 Ti 17 V 21 noHEA  ALTI_L10 0.37031 BCC_B2#1 DISORD 0.46542 SIGMA ORD 0.16427
Al 39 Cr 01 Mo 01 Nb 17 Ti 17 V 25 noHEA  ALTI_L10 0.33349 BCC_B2#1 DISORD 0.52485 SIGMA ORD 0.14167
Al 35 Cr 01 Mo 01 Nb 17 Ti 17 V 29 noHEA  ALTI_L10 0.28762 BCC_B2#1 DISORD 0.61312 SIGMA ORD 0.09926
Al 31 Cr 01 Mo 01 Nb 17 Ti 17 V 33 noHEA  ALTI_L10 0.21844 BCC_B2#1 DISORD 0.74521 SIGMA ORD 0.03635
Al 27 Cr 01 Mo 01 Nb 17 Ti 17 V 37 noHEA  ALTI3_D019 0.13440 ALTI_L10 0.01830 BCC_B2#1 DISORD 0.84410 SIGMA ORD 0.00319
Al 23 Cr 01 Mo 01 Nb 17 Ti 17 V 41 noHEA  ALTI3_D019 0.11900 BCC_B2#1 DISORD 0.88100
Al 19 Cr 01 Mo 01 Nb 17 Ti 17 V 45 noHEA  ALTI3_D019 0.08313 BCC_B2#1 DISORD 0.91687
Al 15 Cr 01 Mo 01 Nb 17 Ti 17 V 49 noHEA  ALTI3_D019 0.03558 BCC_B2#1 DISORD 0.96442
Al 47 Cr 01 Mo 01 Nb 17 Ti 21 V 13 noHEA  ALTI_L10 0.46599 BCC_B2#1 DISORD 0.28578 BCT_D022 0.05662 SIGMA ORD 0.19162
Al 43 Cr 01 Mo 01 Nb 17 Ti 21 V 17 noHEA  ALTI_L10 0.44749 BCC_B2#1 DISORD 0.36510 SIGMA ORD 0.18741
Al 39 Cr 01 Mo 01 Nb 17 Ti 21 V 21 noHEA  ALTI_L10 0.40429 BCC_B2#1 DISORD 0.43835 SIGMA ORD 0.15735
Al 35 Cr 01 Mo 01 Nb 17 Ti 21 V 25 noHEA  ALTI_L10 0.34719 BCC_B2#1 DISORD 0.54886 SIGMA ORD 0.10395
Al 31 Cr 01 Mo 01 Nb 17 Ti 21 V 29 noHEA  ALTI3_D019 0.08515 ALTI_L10 0.19260 BCC_B2#1 DISORD 0.66386 SIGMA ORD 0.05839
Al 27 Cr 01 Mo 01 Nb 17 Ti 21 V 33 noHEA  ALTI3_D019 0.21752 BCC_B2#1 DISORD 0.75627 SIGMA ORD 0.02621
Al 23 Cr 01 Mo 01 Nb 17 Ti 21 V 37 noHEA  ALTI3_D019 0.17961 BCC_B2#1 DISORD 0.82039
Al 19 Cr 01 Mo 01 Nb 17 Ti 21 V 41 noHEA  ALTI3_D019 0.14096 BCC_B2#1 DISORD 0.85904
Al 15 Cr 01 Mo 01 Nb 17 Ti 21 V 45 noHEA  ALTI3_D019 0.08906 BCC_B2#1 DISORD 0.91094
Al 11 Cr 01 Mo 01 Nb 17 Ti 21 V 49 noHEA  ALTI3_D019 0.00932 BCC_B2#1 DISORD 0.99068
Al 47 Cr 01 Mo 01 Nb 17 Ti 25 V 09 noHEA  ALTI_L10 0.56172 BCC_B2#1 DISORD 0.19930 BCT_D022 0.01174 SIGMA ORD 0.22724
Al 43 Cr 01 Mo 01 Nb 17 Ti 25 V 13 noHEA  ALTI_L10#1 0.51994 BCC_B2#1 DISORD 0.27274 SIGMA ORD 0.20732
Al 39 Cr 01 Mo 01 Nb 17 Ti 25 V 17 noHEA  ALTI_L10 0.46984 BCC_B2#1 DISORD 0.36163 SIGMA ORD 0.16853
Al 35 Cr 01 Mo 01 Nb 17 Ti 25 V 21 noHEA  ALTI3_D019 0.03653 ALTI_L10 0.36608 BCC_B2#1 DISORD 0.48312 SIGMA ORD 0.11428
Al 31 Cr 01 Mo 01 Nb 17 Ti 25 V 25 noHEA  ALTI3_D019 0.19153 ALTI_L10 0.14871 BCC_B2#1 DISORD 0.57356 SIGMA ORD 0.08619
Al 27 Cr 01 Mo 01 Nb 17 Ti 25 V 29 noHEA  ALTI3_D019 0.28334 BCC_B2#1 DISORD 0.67084 SIGMA ORD 0.04583
Al 23 Cr 01 Mo 01 Nb 17 Ti 25 V 33 noHEA  ALTI3_D019 0.23965 BCC_B2#1 DISORD 0.76035
Al 19 Cr 01 Mo 01 Nb 17 Ti 25 V 37 noHEA  ALTI3_D019 0.19815 BCC_B2#1 DISORD 0.80185
Al 15 Cr 01 Mo 01 Nb 17 Ti 25 V 41 noHEA  ALTI3_D019 0.14120 BCC_B2#1 DISORD 0.85880
Al 11 Cr 01 Mo 01 Nb 17 Ti 25 V 45 noHEA  ALTI3_D019 0.05119 BCC_B2#1 DISORD 0.94881
Al 07 Cr 01 Mo 01 Nb 17 Ti 25 V 49   HEA  BCC_B2#1 DISORD 1.00000
Al 47 Cr 01 Mo 01 Nb 17 Ti 29 V 05 noHEA  ALTI_L10 0.64018 BCC_B2#1 DISORD 0.10780 SIGMA ORD 0.25201
Al 43 Cr 01 Mo 01 Nb 17 Ti 29 V 09 noHEA  ALTI_L10 0.58804 BCC_B2#1 DISORD 0.18729 SIGMA ORD 0.22466
Al 39 Cr 01 Mo 01 Nb 17 Ti 29 V 13 noHEA  ALTI_L10 0.52802 BCC_B2#1 DISORD 0.29785 SIGMA ORD 0.17413
Al 35 Cr 01 Mo 01 Nb 17 Ti 29 V 17 noHEA  ALTI3_D019 0.14338 ALTI_L10 0.32157 BCC_B2#1 DISORD 0.39242 SIGMA ORD 0.14263
Al 31 Cr 01 Mo 01 Nb 17 Ti 29 V 21 noHEA  ALTI3_D019 0.29811 ALTI_L10 0.10456 BCC_B2#1 DISORD 0.48311 SIGMA ORD 0.11422
Al 27 Cr 01 Mo 01 Nb 17 Ti 29 V 25 noHEA  ALTI3_D019 0.34838 BCC_B2#1 DISORD 0.58635 SIGMA ORD 0.06527
Al 23 Cr 01 Mo 01 Nb 17 Ti 29 V 29 noHEA  ALTI3_D019 0.29920 BCC_B2#1 DISORD 0.70080
Al 19 Cr 01 Mo 01 Nb 17 Ti 29 V 33 noHEA  ALTI3_D019 0.25470 BCC_B2#1 DISORD 0.74530
Al 15 Cr 01 Mo 01 Nb 17 Ti 29 V 37 noHEA  ALTI3_D019 0.19170 BCC_B2#1 DISORD 0.80830
Al 11 Cr 01 Mo 01 Nb 17 Ti 29 V 41 noHEA  ALTI3_D019 0.08924 BCC_B2#1 DISORD 0.91076
Al 07 Cr 01 Mo 01 Nb 17 Ti 29 V 45   HEA  BCC_B2#1 DISORD 1.00000
Al 03 Cr 01 Mo 01 Nb 17 Ti 29 V 49   HEA  BCC_B2#1 DISORD 1.00000
Al 47 Cr 01 Mo 01 Nb 17 Ti 33 V 01 noHEA  ALTI_L10 0.70837 BCC_B2#1 DISORD 0.02066 SIGMA ORD 0.27097
Al 43 Cr 01 Mo 01 Nb 17 Ti 33 V 05 noHEA  ALTI_L10 0.65181 BCC_B2#1 DISORD 0.10830 SIGMA ORD 0.23989
Al 39 Cr 01 Mo 01 Nb 17 Ti 33 V 09 noHEA  ALTI3_D019 0.09686 ALTI_L10 0.49232 BCC_B2#1 DISORD 0.20979 SIGMA ORD 0.20103
Al 35 Cr 01 Mo 01 Nb 17 Ti 33 V 13 noHEA  ALTI3_D019 0.25061 ALTI_L10 0.27656 BCC_B2#1 DISORD 0.30138 SIGMA ORD 0.17144
Al 31 Cr 01 Mo 01 Nb 17 Ti 33 V 17 noHEA  ALTI3_D019 0.40495 ALTI_L10 0.06006 BCC_B2#1 DISORD 0.39242 SIGMA ORD 0.14257
Al 27 Cr 01 Mo 01 Nb 17 Ti 33 V 21 noHEA  ALTI3_D019 0.41268 BCC_B2#1 DISORD 0.50275 SIGMA ORD 0.08457
Al 23 Cr 01 Mo 01 Nb 17 Ti 33 V 25 noHEA  ALTI3_D019 0.35946 BCC_B2#1 DISORD 0.63461 SIGMA ORD 0.00593
Al 19 Cr 01 Mo 01 Nb 17 Ti 33 V 29 noHEA  ALTI3_D019 0.31063 BCC_B2#1 DISORD 0.68937
Al 15 Cr 01 Mo 01 Nb 17 Ti 33 V 33 noHEA  ALTI3_D019 0.24009 BCC_B2#1 DISORD 0.75991
Al 11 Cr 01 Mo 01 Nb 17 Ti 33 V 37 noHEA  ALTI3_D019 0.12281 BCC_B2#1 DISORD 0.87719
Al 07 Cr 01 Mo 01 Nb 17 Ti 33 V 41   HEA  BCC_B2#1 DISORD 1.00000
Al 03 Cr 01 Mo 01 Nb 17 Ti 33 V 45   HEA  BCC_B2#1 DISORD 1.00000
Al 43 Cr 01 Mo 01 Nb 17 Ti 37 V 01 noHEA  ALTI3_D019 0.05391 ALTI_L10 0.65858 BCC_B2#1 DISORD 0.02344 SIGMA ORD 0.26407
Al 39 Cr 01 Mo 01 Nb 17 Ti 37 V 05 noHEA  ALTI3_D019 0.20552 ALTI_L10 0.44549 BCC_B2#1 DISORD 0.11731 SIGMA ORD 0.23167
Al 35 Cr 01 Mo 01 Nb 17 Ti 37 V 09 noHEA  ALTI3_D019 0.35842 ALTI_L10 0.23083 BCC_B2#1 DISORD 0.20979 SIGMA ORD 0.20097
Al 31 Cr 01 Mo 01 Nb 17 Ti 37 V 13 noHEA  ALTI3_D019 0.51218 ALTI_L10 0.01507 BCC_B2#1 DISORD 0.30138 SIGMA ORD 0.17138
Al 27 Cr 01 Mo 01 Nb 17 Ti 37 V 17 noHEA  ALTI3_D019 0.47627 BCC_B2#1 DISORD 0.42001 SIGMA ORD 0.10372
Al 23 Cr 01 Mo 01 Nb 17 Ti 37 V 21 noHEA  ALTI3_D019 0.42152 BCC_B2#1 DISORD 0.55534 SIGMA ORD 0.02314
Al 19 Cr 01 Mo 01 Nb 17 Ti 37 V 25 noHEA  ALTI3_D019 0.36597 BCC_B2#1 DISORD 0.63403
Al 15 Cr 01 Mo 01 Nb 17 Ti 37 V 29 noHEA  ALTI3_D019 0.28574 BCC_B2#1 DISORD 0.71426
Al 11 Cr 01 Mo 01 Nb 17 Ti 37 V 33 noHEA  ALTI3_D019 0.15140 BCC_B2#1 DISORD 0.84860
Al 07 Cr 01 Mo 01 Nb 17 Ti 37 V 37   HEA  BCC_B2#1 DISORD 1.00000
Al 03 Cr 01 Mo 01 Nb 17 Ti 37 V 41   HEA  BCC_B2#1 DISORD 1.00000
Al 39 Cr 01 Mo 01 Nb 17 Ti 41 V 01 noHEA  ALTI3_D019 0.31544 ALTI_L10 0.39712 BCC_B2#1 DISORD 0.02344 SIGMA ORD 0.26400
Al 35 Cr 01 Mo 01 Nb 17 Ti 41 V 05 noHEA  ALTI3_D019 0.46707 ALTI_L10 0.18402 BCC_B2#1 DISORD 0.11731 SIGMA ORD 0.23160
Al 31 Cr 01 Mo 01 Nb 17 Ti 41 V 09 noHEA  ALTI3_D019 0.59069 BCC_B2#1 DISORD 0.21249 SIGMA ORD 0.19682
Al 27 Cr 01 Mo 01 Nb 17 Ti 41 V 13 noHEA  ALTI3_D019 0.53919 BCC_B2#1 DISORD 0.33812 SIGMA ORD 0.12269
Al 23 Cr 01 Mo 01 Nb 17 Ti 41 V 17 noHEA  ALTI3_D019 0.48341 BCC_B2#1 DISORD 0.47647 SIGMA ORD 0.04011
Al 19 Cr 01 Mo 01 Nb 17 Ti 41 V 21 noHEA  ALTI3_D019 0.42073 BCC_B2#1 DISORD 0.57927
Al 15 Cr 01 Mo 01 Nb 17 Ti 41 V 25 noHEA  ALTI3_D019 0.32792 BCC_B2#1 DISORD 0.67208
Al 11 Cr 01 Mo 01 Nb 17 Ti 41 V 29 noHEA  ALTI3_D019 0.17492 BCC_B2#1 DISORD 0.82508
Al 07 Cr 01 Mo 01 Nb 17 Ti 41 V 33   HEA  BCC_B2#1 DISORD 1.00000
Al 03 Cr 01 Mo 01 Nb 17 Ti 41 V 37   HEA  BCC_B2#1 DISORD 1.00000
Al 35 Cr 01 Mo 01 Nb 17 Ti 45 V 01 noHEA  ALTI3_D019 0.57697 ALTI_L10 0.13566 BCC_B2#1 DISORD 0.02344 SIGMA ORD 0.26393
Al 31 Cr 01 Mo 01 Nb 17 Ti 45 V 05 noHEA  ALTI3_D019 0.65357 BCC_B2#1 DISORD 0.12362 SIGMA ORD 0.22281
Al 27 Cr 01 Mo 01 Nb 17 Ti 45 V 09 noHEA  ALTI3_D019 0.60151 BCC_B2#1 DISORD 0.25697 SIGMA ORD 0.14153
Al 23 Cr 01 Mo 01 Nb 17 Ti 45 V 13 noHEA  ALTI3_D019 0.54554 BCC_B2#1 DISORD 0.39783 SIGMA ORD 0.05663
Al 19 Cr 01 Mo 01 Nb 17 Ti 45 V 17 noHEA  ALTI3_D019 0.47503 BCC_B2#1 DISORD 0.52497
Al 15 Cr 01 Mo 01 Nb 17 Ti 45 V 21 noHEA  ALTI3_D019 0.36611 BCC_B2#1 DISORD 0.63389
Al 11 Cr 01 Mo 01 Nb 17 Ti 45 V 25 noHEA  ALTI3_D019 0.19381 BCC_B2#1 DISORD 0.80619
Al 07 Cr 01 Mo 01 Nb 17 Ti 45 V 29   HEA  BCC_B2#1 DISORD 1.00000
Al 03 Cr 01 Mo 01 Nb 17 Ti 45 V 33   HEA  BCC_B2#1 DISORD 1.00000
Al 31 Cr 01 Mo 01 Nb 17 Ti 49 V 01 noHEA  ALTI3_D019 0.71436 BCC_B2#1 DISORD 0.02756 SIGMA ORD 0.25808
Al 27 Cr 01 Mo 01 Nb 17 Ti 49 V 05 noHEA  ALTI3_D019 0.66343 BCC_B2#1 DISORD 0.17524 SIGMA ORD 0.16134
Al 23 Cr 01 Mo 01 Nb 17 Ti 49 V 09 noHEA  ALTI3_D019 0.60863 BCC_B2#1 DISORD 0.31915 SIGMA ORD 0.07221
Al 19 Cr 01 Mo 01 Nb 17 Ti 49 V 13 noHEA  ALTI3_D019 0.52933 BCC_B2#1 DISORD 0.47067
Al 15 Cr 01 Mo 01 Nb 17 Ti 49 V 17 noHEA  ALTI3_D019 0.40056 BCC_B2#1 DISORD 0.59944
Al 11 Cr 01 Mo 01 Nb 17 Ti 49 V 21 noHEA  ALTI3_D019 0.20915 BCC_B2#1 DISORD 0.79085
Al 07 Cr 01 Mo 01 Nb 17 Ti 49 V 25 noHEA  BCC_B2#1 DISORD 0.93201 HCP_A3 0.06799
Al 03 Cr 01 Mo 01 Nb 17 Ti 49 V 29   HEA  BCC_B2#1 DISORD 1.00000
Al 47 Cr 01 Mo 01 Nb 21 Ti 01 V 29 noHEA  BCC_B2#1 DISORD 0.62357 BCT_D022 0.28386 SIGMA ORD 0.09258
Al 43 Cr 01 Mo 01 Nb 21 Ti 01 V 33 noHEA  BCC_B2#1 DISORD 0.72182 BCT_D022 0.17624 SIGMA ORD 0.10194
Al 39 Cr 01 Mo 01 Nb 21 Ti 01 V 37 noHEA  BCC_B2#1 DISORD 0.82121 BCT_D022 0.06861 SIGMA ORD 0.11018
Al 35 Cr 01 Mo 01 Nb 21 Ti 01 V 41 noHEA  BCC_B2#1 DISORD 0.88621 SIGMA ORD 0.11379
Al 31 Cr 01 Mo 01 Nb 21 Ti 01 V 45 noHEA  BCC_B2#1 DISORD 0.90335 SIGMA ORD 0.09665
Al 27 Cr 01 Mo 01 Nb 21 Ti 01 V 49 noHEA  BCC_B2#1 DISORD 0.94238 SIGMA ORD 0.05762
Al 47 Cr 01 Mo 01 Nb 21 Ti 05 V 25 noHEA  ALTI_L10 0.08457 BCC_B2#1 DISORD 0.54452 BCT_D022 0.24524 SIGMA ORD 0.12567
Al 43 Cr 01 Mo 01 Nb 21 Ti 05 V 29 noHEA  ALTI_L10 0.08752 BCC_B2#1 DISORD 0.64197 BCT_D022 0.13584 SIGMA ORD 0.13467
Al 39 Cr 01 Mo 01 Nb 21 Ti 05 V 33 noHEA  ALTI_L10 0.09035 BCC_B2#1 DISORD 0.73995 BCT_D022 0.02651 SIGMA ORD 0.14319
Al 35 Cr 01 Mo 01 Nb 21 Ti 05 V 37 noHEA  ALTI_L10 0.07383 BCC_B2#1 DISORD 0.79381 SIGMA ORD 0.13235
Al 31 Cr 01 Mo 01 Nb 21 Ti 05 V 41 noHEA  ALTI_L10 0.04050 BCC_B2#1 DISORD 0.86403 SIGMA ORD 0.09547
Al 27 Cr 01 Mo 01 Nb 21 Ti 05 V 45 noHEA  BCC_B2#1 DISORD 0.95935 SIGMA ORD 0.04065
Al 23 Cr 01 Mo 01 Nb 21 Ti 05 V 49   HEA  BCC_B2#1 DISORD 1.00000
Al 47 Cr 01 Mo 01 Nb 21 Ti 09 V 21 noHEA  ALTI_L10 0.18039 BCC_B2#1 DISORD 0.45850 BCT_D022 0.20004 SIGMA ORD 0.16107
Al 43 Cr 01 Mo 01 Nb 21 Ti 09 V 25 noHEA  ALTI_L10 0.18323 BCC_B2#1 DISORD 0.55581 BCT_D022 0.09067 SIGMA ORD 0.17028
Al 39 Cr 01 Mo 01 Nb 21 Ti 09 V 29 noHEA  ALTI_L10 0.18122 BCC_B2#1 DISORD 0.64347 SIGMA ORD 0.17531
Al 35 Cr 01 Mo 01 Nb 21 Ti 09 V 33 noHEA  ALTI_L10 0.15156 BCC_B2#1 DISORD 0.69759 SIGMA ORD 0.15084
Al 31 Cr 01 Mo 01 Nb 21 Ti 09 V 37 noHEA  ALTI_L10 0.10792 BCC_B2#1 DISORD 0.78900 SIGMA ORD 0.10308
Al 27 Cr 01 Mo 01 Nb 21 Ti 09 V 41 noHEA  ALTI_L10 0.03977 BCC_B2#1 DISORD 0.92352 SIGMA ORD 0.03671
Al 23 Cr 01 Mo 01 Nb 21 Ti 09 V 45   HEA  BCC_B2#1 DISORD 1.00000
Al 19 Cr 01 Mo 01 Nb 21 Ti 09 V 49   HEA  BCC_B2#1 DISORD 1.00000
Al 47 Cr 01 Mo 01 Nb 21 Ti 13 V 17 noHEA  ALTI_L10 0.27616 BCC_B2#1 DISORD 0.37213 BCT_D022 0.15498 SIGMA ORD 0.19674
Al 43 Cr 01 Mo 01 Nb 21 Ti 13 V 21 noHEA  ALTI_L10 0.27890 BCC_B2#1 DISORD 0.46927 BCT_D022 0.04561 SIGMA ORD 0.20622
Al 39 Cr 01 Mo 01 Nb 21 Ti 13 V 25 noHEA  ALTI_L10 0.26165 BCC_B2#1 DISORD 0.53929 SIGMA ORD 0.19907
Al 35 Cr 01 Mo 01 Nb 21 Ti 13 V 29 noHEA  ALTI_L10 0.22388 BCC_B2#1 DISORD 0.61160 SIGMA ORD 0.16452
Al 31 Cr 01 Mo 01 Nb 21 Ti 13 V 33 noHEA  ALTI_L10 0.16773 BCC_B2#1 DISORD 0.72679 SIGMA ORD 0.10547
Al 27 Cr 01 Mo 01 Nb 21 Ti 13 V 37 noHEA  ALTI3_D019 0.06040 ALTI_L10 0.03482 BCC_B2#1 DISORD 0.85351 SIGMA ORD 0.05128
Al 23 Cr 01 Mo 01 Nb 21 Ti 13 V 41 noHEA  ALTI3_D019 0.05262 BCC_B2#1 DISORD 0.94738
Al 19 Cr 01 Mo 01 Nb 21 Ti 13 V 45 noHEA  ALTI3_D019 0.01855 BCC_B2#1 DISORD 0.98145
Al 15 Cr 01 Mo 01 Nb 21 Ti 13 V 49   HEA  BCC_B2#1 DISORD 1.00000
Al 47 Cr 01 Mo 01 Nb 21 Ti 17 V 13 noHEA  ALTI_L10 0.37188 BCC_B2#1 DISORD 0.28541 BCT_D022 0.11002 SIGMA ORD 0.23270
Al 43 Cr 01 Mo 01 Nb 21 Ti 17 V 17 noHEA  ALTI_L10 0.37452 BCC_B2#1 DISORD 0.38234 BCT_D022 0.00064 SIGMA ORD 0.24250
Al 39 Cr 01 Mo 01 Nb 21 Ti 17 V 21 noHEA  ALTI_L10 0.33696 BCC_B2#1 DISORD 0.44447 SIGMA ORD 0.21857
Al 35 Cr 01 Mo 01 Nb 21 Ti 17 V 25 noHEA  ALTI_L10 0.29003 BCC_B2#1 DISORD 0.53737 SIGMA ORD 0.17260
Al 31 Cr 01 Mo 01 Nb 21 Ti 17 V 29 noHEA  ALTI3_D019 0.01162 ALTI_L10 0.20834 BCC_B2#1 DISORD 0.67305 SIGMA ORD 0.10698
Al 27 Cr 01 Mo 01 Nb 21 Ti 17 V 33 noHEA  ALTI3_D019 0.15853 BCC_B2#1 DISORD 0.76436 SIGMA ORD 0.07711
Al 23 Cr 01 Mo 01 Nb 21 Ti 17 V 37 noHEA  ALTI3_D019 0.11403 BCC_B2#1 DISORD 0.88597
Al 19 Cr 01 Mo 01 Nb 21 Ti 17 V 41 noHEA  ALTI3_D019 0.07720 BCC_B2#1 DISORD 0.92280
Al 15 Cr 01 Mo 01 Nb 21 Ti 17 V 45 noHEA  ALTI3_D019 0.02791 BCC_B2#1 DISORD 0.97209
Al 11 Cr 01 Mo 01 Nb 21 Ti 17 V 49   HEA  BCC_B2#1 DISORD 1.00000
Al 47 Cr 01 Mo 01 Nb 21 Ti 21 V 09 noHEA  ALTI_L10 0.46756 BCC_B2#1 DISORD 0.19834 BCT_D022 0.06514 SIGMA ORD 0.26896
Al 43 Cr 01 Mo 01 Nb 21 Ti 21 V 13 noHEA  ALTI_L10 0.45166 BCC_B2#1 DISORD 0.28240 SIGMA ORD 0.26593
Al 39 Cr 01 Mo 01 Nb 21 Ti 21 V 17 noHEA  ALTI_L10 0.40721 BCC_B2#1 DISORD 0.35893 SIGMA ORD 0.23386
Al 35 Cr 01 Mo 01 Nb 21 Ti 21 V 21 noHEA  ALTI_L10 0.34799 BCC_B2#1 DISORD 0.47770 SIGMA ORD 0.17431
Al 31 Cr 01 Mo 01 Nb 21 Ti 21 V 25 noHEA  ALTI3_D019 0.11838 ALTI_L10 0.16386 BCC_B2#1 DISORD 0.58252 SIGMA ORD 0.13523
Al 27 Cr 01 Mo 01 Nb 21 Ti 21 V 29 noHEA  ALTI3_D019 0.22468 BCC_B2#1 DISORD 0.67980 SIGMA ORD 0.09552
Al 23 Cr 01 Mo 01 Nb 21 Ti 21 V 33 noHEA  ALTI3_D019 0.17754 BCC_B2#1 DISORD 0.80822 SIGMA ORD 0.01424
Al 19 Cr 01 Mo 01 Nb 21 Ti 21 V 37 noHEA  ALTI3_D019 0.13529 BCC_B2#1 DISORD 0.86471
Al 15 Cr 01 Mo 01 Nb 21 Ti 21 V 41 noHEA  ALTI3_D019 0.08144 BCC_B2#1 DISORD 0.91856
Al 11 Cr 01 Mo 01 Nb 21 Ti 21 V 45   HEA  BCC_B2#1 DISORD 1.00000
Al 07 Cr 01 Mo 01 Nb 21 Ti 21 V 49   HEA  BCC_B2#1 DISORD 1.00000
Al 47 Cr 01 Mo 01 Nb 21 Ti 25 V 05 noHEA  ALTI_L10 0.56322 BCC_B2#1 DISORD 0.11097 BCT_D022 0.02031 SIGMA ORD 0.30550
Al 43 Cr 01 Mo 01 Nb 21 Ti 25 V 09 noHEA  ALTI_L10 0.52340 BCC_B2#1 DISORD 0.19066 SIGMA ORD 0.28594
Al 39 Cr 01 Mo 01 Nb 21 Ti 25 V 13 noHEA  ALTI_L10 0.47162 BCC_B2#1 DISORD 0.28461 SIGMA ORD 0.24377
Al 35 Cr 01 Mo 01 Nb 21 Ti 25 V 17 noHEA  ALTI3_D019 0.07154 ALTI_L10 0.33484 BCC_B2#1 DISORD 0.40032 SIGMA ORD 0.19329
Al 31 Cr 01 Mo 01 Nb 21 Ti 25 V 21 noHEA  ALTI3_D019 0.22550 ALTI_L10 0.11891 BCC_B2#1 DISORD 0.49167 SIGMA ORD 0.16392
Al 27 Cr 01 Mo 01 Nb 21 Ti 25 V 25 noHEA  ALTI3_D019 0.28996 BCC_B2#1 DISORD 0.59654 SIGMA ORD 0.11350
Al 23 Cr 01 Mo 01 Nb 21 Ti 25 V 29 noHEA  ALTI3_D019 0.24077 BCC_B2#1 DISORD 0.72933 SIGMA ORD 0.02990
Al 19 Cr 01 Mo 01 Nb 21 Ti 25 V 33 noHEA  ALTI3_D019 0.19284 BCC_B2#1 DISORD 0.80716
Al 15 Cr 01 Mo 01 Nb 21 Ti 25 V 37 noHEA  ALTI3_D019 0.13370 BCC_B2#1 DISORD 0.86630
Al 11 Cr 01 Mo 01 Nb 21 Ti 25 V 41 noHEA  ALTI3_D019 0.03922 BCC_B2#1 DISORD 0.96078
Al 07 Cr 01 Mo 01 Nb 21 Ti 25 V 45   HEA  BCC_B2#1 DISORD 1.00000
Al 03 Cr 01 Mo 01 Nb 21 Ti 25 V 49   HEA  BCC_B2#1 DISORD 1.00000
Al 47 Cr 01 Mo 01 Nb 21 Ti 29 V 01 noHEA  ALTI_L10 0.64527 BCC_B2#1 DISORD 0.02159 SIGMA ORD 0.33314
Al 43 Cr 01 Mo 01 Nb 21 Ti 29 V 05 noHEA  ALTI_L10 0.59032 BCC_B2#1 DISORD 0.10562 SIGMA ORD 0.30406
Al 39 Cr 01 Mo 01 Nb 21 Ti 29 V 09 noHEA  ALTI3_D019 0.02749 ALTI_L10 0.50233 BCC_B2#1 DISORD 0.21512 SIGMA ORD 0.25506
Al 35 Cr 01 Mo 01 Nb 21 Ti 29 V 13 noHEA  ALTI3_D019 0.17983 ALTI_L10 0.28840 BCC_B2#1 DISORD 0.30826 SIGMA ORD 0.22351
Al 31 Cr 01 Mo 01 Nb 21 Ti 29 V 17 noHEA  ALTI3_D019 0.33310 ALTI_L10 0.07333 BCC_B2#1 DISORD 0.40033 SIGMA ORD 0.19324
Al 27 Cr 01 Mo 01 Nb 21 Ti 29 V 21 noHEA  ALTI3_D019 0.35438 BCC_B2#1 DISORD 0.51457 SIGMA ORD 0.13105
Al 23 Cr 01 Mo 01 Nb 21 Ti 29 V 25 noHEA  ALTI3_D019 0.30348 BCC_B2#1 DISORD 0.65139 SIGMA ORD 0.04513
Al 19 Cr 01 Mo 01 Nb 21 Ti 29 V 29 noHEA  ALTI3_D019 0.24993 BCC_B2#1 DISORD 0.75007
Al 15 Cr 01 Mo 01 Nb 21 Ti 29 V 33 noHEA  ALTI3_D019 0.18440 BCC_B2#1 DISORD 0.81560
Al 11 Cr 01 Mo 01 Nb 21 Ti 29 V 37 noHEA  ALTI3_D019 0.07669 BCC_B2#1 DISORD 0.92331
Al 07 Cr 01 Mo 01 Nb 21 Ti 29 V 41   HEA  BCC_B2#1 DISORD 1.00000
Al 03 Cr 01 Mo 01 Nb 21 Ti 29 V 45   HEA  BCC_B2#1 DISORD 1.00000
Al 43 Cr 01 Mo 01 Nb 21 Ti 33 V 01 noHEA  ALTI_L10 0.65243 BCC_B2#1 DISORD 0.02326 SIGMA ORD 0.32431
Al 39 Cr 01 Mo 01 Nb 21 Ti 33 V 05 noHEA  ALTI3_D019 0.13787 ALTI_L10 0.45336 BCC_B2#1 DISORD 0.12051 SIGMA ORD 0.28827
Al 35 Cr 01 Mo 01 Nb 21 Ti 33 V 09 noHEA  ALTI3_D019 0.28903 ALTI_L10 0.24084 BCC_B2#1 DISORD 0.21512 SIGMA ORD 0.25501
Al 31 Cr 01 Mo 01 Nb 21 Ti 33 V 13 noHEA  ALTI3_D019 0.44138 ALTI_L10 0.02690 BCC_B2#1 DISORD 0.30826 SIGMA ORD 0.22346
Al 27 Cr 01 Mo 01 Nb 21 Ti 33 V 17 noHEA  ALTI3_D019 0.41794 BCC_B2#1 DISORD 0.43395 SIGMA ORD 0.14810
Al 23 Cr 01 Mo 01 Nb 21 Ti 33 V 21 noHEA  ALTI3_D019 0.36578 BCC_B2#1 DISORD 0.57439 SIGMA ORD 0.05983
Al 19 Cr 01 Mo 01 Nb 21 Ti 33 V 25 noHEA  ALTI3_D019 0.30663 BCC_B2#1 DISORD 0.69337
Al 15 Cr 01 Mo 01 Nb 21 Ti 33 V 29 noHEA  ALTI3_D019 0.23312 BCC_B2#1 DISORD 0.76688
Al 11 Cr 01 Mo 01 Nb 21 Ti 33 V 33 noHEA  ALTI3_D019 0.10964 BCC_B2#1 DISORD 0.89036
Al 07 Cr 01 Mo 01 Nb 21 Ti 33 V 37   HEA  BCC_B2#1 DISORD 1.00000
Al 03 Cr 01 Mo 01 Nb 21 Ti 33 V 41   HEA  BCC_B2#1 DISORD 1.00000
Al 39 Cr 01 Mo 01 Nb 21 Ti 37 V 01 noHEA  ALTI3_D019 0.24960 ALTI_L10 0.40281 BCC_B2#1 DISORD 0.02403 SIGMA ORD 0.32356
Al 35 Cr 01 Mo 01 Nb 21 Ti 37 V 05 noHEA  ALTI3_D019 0.39941 ALTI_L10 0.19186 BCC_B2#1 DISORD 0.12051 SIGMA ORD 0.28822
Al 31 Cr 01 Mo 01 Nb 21 Ti 37 V 09 noHEA  ALTI3_D019 0.53088 BCC_B2#1 DISORD 0.21751 SIGMA ORD 0.25160
Al 27 Cr 01 Mo 01 Nb 21 Ti 37 V 13 noHEA  ALTI3_D019 0.48068 BCC_B2#1 DISORD 0.35463 SIGMA ORD 0.16469
Al 23 Cr 01 Mo 01 Nb 21 Ti 37 V 17 noHEA  ALTI3_D019 0.42789 BCC_B2#1 DISORD 0.49829 SIGMA ORD 0.07382
Al 19 Cr 01 Mo 01 Nb 21 Ti 37 V 21 noHEA  ALTI3_D019 0.36308 BCC_B2#1 DISORD 0.63692
Al 15 Cr 01 Mo 01 Nb 21 Ti 37 V 25 noHEA  ALTI3_D019 0.27931 BCC_B2#1 DISORD 0.72069
Al 11 Cr 01 Mo 01 Nb 21 Ti 37 V 29 noHEA  ALTI3_D019 0.13767 BCC_B2#1 DISORD 0.86233
Al 07 Cr 01 Mo 01 Nb 21 Ti 37 V 33   HEA  BCC_B2#1 DISORD 1.00000
Al 03 Cr 01 Mo 01 Nb 21 Ti 37 V 37   HEA  BCC_B2#1 DISORD 1.00000
Al 35 Cr 01 Mo 01 Nb 21 Ti 41 V 01 noHEA  ALTI3_D019 0.51113 ALTI_L10 0.14132 BCC_B2#1 DISORD 0.02403 SIGMA ORD 0.32351
Al 31 Cr 01 Mo 01 Nb 21 Ti 41 V 05 noHEA  ALTI3_D019 0.59351 BCC_B2#1 DISORD 0.12770 SIGMA ORD 0.27879
Al 27 Cr 01 Mo 01 Nb 21 Ti 41 V 09 noHEA  ALTI3_D019 0.54270 BCC_B2#1 DISORD 0.27603 SIGMA ORD 0.18127
Al 23 Cr 01 Mo 01 Nb 21 Ti 41 V 13 noHEA  ALTI3_D019 0.49016 BCC_B2#1 DISORD 0.42305 SIGMA ORD 0.08679
Al 19 Cr 01 Mo 01 Nb 21 Ti 41 V 17 noHEA  ALTI3_D019 0.41954 BCC_B2#1 DISORD 0.58046
Al 15 Cr 01 Mo 01 Nb 21 Ti 41 V 21 noHEA  ALTI3_D019 0.32247 BCC_B2#1 DISORD 0.67753
Al 11 Cr 01 Mo 01 Nb 21 Ti 41 V 25 noHEA  ALTI3_D019 0.16077 BCC_B2#1 DISORD 0.83923
Al 07 Cr 01 Mo 01 Nb 21 Ti 41 V 29   HEA  BCC_B2#1 DISORD 1.00000
Al 03 Cr 01 Mo 01 Nb 21 Ti 41 V 33   HEA  BCC_B2#1 DISORD 1.00000
Al 31 Cr 01 Mo 01 Nb 21 Ti 45 V 01 noHEA  ALTI3_D019 0.65405 BCC_B2#1 DISORD 0.02873 SIGMA ORD 0.31723
Al 27 Cr 01 Mo 01 Nb 21 Ti 45 V 05 noHEA  ALTI3_D019 0.60442 BCC_B2#1 DISORD 0.19504 SIGMA ORD 0.20054
Al 23 Cr 01 Mo 01 Nb 21 Ti 45 V 09 noHEA  ALTI3_D019 0.55321 BCC_B2#1 DISORD 0.34855 SIGMA ORD 0.09825
Al 19 Cr 01 Mo 01 Nb 21 Ti 45 V 13 noHEA  ALTI3_D019 0.47800 BCC_B2#1 DISORD 0.51483 SIGMA ORD 0.00717
Al 15 Cr 01 Mo 01 Nb 21 Ti 45 V 17 noHEA  ALTI3_D019 0.36252 BCC_B2#1 DISORD 0.63748
Al 11 Cr 01 Mo 01 Nb 21 Ti 45 V 21 noHEA  ALTI3_D019 0.17959 BCC_B2#1 DISORD 0.82041
Al 07 Cr 01 Mo 01 Nb 21 Ti 45 V 25   HEA  BCC_B2#1 DISORD 1.00000
Al 03 Cr 01 Mo 01 Nb 21 Ti 45 V 29   HEA  BCC_B2#1 DISORD 1.00000
Al 27 Cr 01 Mo 01 Nb 21 Ti 49 V 01 noHEA  ALTI3_D019 0.66713 BCC_B2#1 DISORD 0.09383 SIGMA ORD 0.23904
Al 23 Cr 01 Mo 01 Nb 21 Ti 49 V 05 noHEA  ALTI3_D019 0.61828 BCC_B2#1 DISORD 0.27378 SIGMA ORD 0.10794
Al 19 Cr 01 Mo 01 Nb 21 Ti 49 V 09 noHEA  ALTI3_D019 0.53965 BCC_B2#1 DISORD 0.44134 SIGMA ORD 0.01901
Al 15 Cr 01 Mo 01 Nb 21 Ti 49 V 13 noHEA  ALTI3_D019 0.40067 BCC_B2#1 DISORD 0.59933
Al 11 Cr 01 Mo 01 Nb 21 Ti 49 V 17 noHEA  ALTI3_D019 0.19557 BCC_B2#1 DISORD 0.80443
Al 07 Cr 01 Mo 01 Nb 21 Ti 49 V 21 noHEA  BCC_B2#1 DISORD 0.94670 HCP_A3 0.05330
Al 03 Cr 01 Mo 01 Nb 21 Ti 49 V 25   HEA  BCC_B2#1 DISORD 1.00000
Al 47 Cr 01 Mo 01 Nb 25 Ti 01 V 25 noHEA  BCC_B2#1 DISORD 0.54049 BCT_D022 0.29270 SIGMA ORD 0.16681
Al 43 Cr 01 Mo 01 Nb 25 Ti 01 V 29 noHEA  BCC_B2#1 DISORD 0.63908 BCT_D022 0.18494 SIGMA ORD 0.17599
Al 39 Cr 01 Mo 01 Nb 25 Ti 01 V 33 noHEA  BCC_B2#1 DISORD 0.73877 BCT_D022 0.07719 SIGMA ORD 0.18404
Al 35 Cr 01 Mo 01 Nb 25 Ti 01 V 37 noHEA  BCC_B2#1 DISORD 0.81185 SIGMA ORD 0.18815
Al 31 Cr 01 Mo 01 Nb 25 Ti 01 V 41 noHEA  BCC_B2#1 DISORD 0.83009 SIGMA ORD 0.16991
Al 27 Cr 01 Mo 01 Nb 25 Ti 01 V 45 noHEA  BCC_B2#1 DISORD 0.87475 SIGMA ORD 0.12525
Al 23 Cr 01 Mo 01 Nb 25 Ti 01 V 49 noHEA  BCC_B2#1 DISORD 0.94089 SIGMA ORD 0.05912
Al 47 Cr 01 Mo 01 Nb 25 Ti 05 V 21 noHEA  ALTI_L10 0.08664 BCC_B2#1 DISORD 0.45910 BCT_D022 0.25296 SIGMA ORD 0.20131
Al 43 Cr 01 Mo 01 Nb 25 Ti 05 V 25 noHEA  ALTI_L10 0.08946 BCC_B2#1 DISORD 0.55678 BCT_D022 0.14348 SIGMA ORD 0.21028
Al 39 Cr 01 Mo 01 Nb 25 Ti 05 V 29 noHEA  ALTI_L10 0.09219 BCC_B2#1 DISORD 0.65493 BCT_D022 0.03408 SIGMA ORD 0.21880
Al 35 Cr 01 Mo 01 Nb 25 Ti 05 V 33 noHEA  ALTI_L10 0.07736 BCC_B2#1 DISORD 0.71377 SIGMA ORD 0.20887
Al 31 Cr 01 Mo 01 Nb 25 Ti 05 V 37 noHEA  ALTI_L10 0.04367 BCC_B2#1 DISORD 0.78679 SIGMA ORD 0.16954
Al 27 Cr 01 Mo 01 Nb 25 Ti 05 V 41 noHEA  BCC_B2#1 DISORD 0.89153 SIGMA ORD 0.10847
Al 23 Cr 01 Mo 01 Nb 25 Ti 05 V 45 noHEA  BCC_B2#1 DISORD 0.95739 SIGMA ORD 0.04261
Al 19 Cr 01 Mo 01 Nb 25 Ti 05 V 49   HEA  BCC_B2#1 DISORD 1.00000
Al 47 Cr 01 Mo 01 Nb 25 Ti 09 V 17 noHEA  ALTI_L10 0.18236 BCC_B2#1 DISORD 0.37221 BCT_D022 0.20790 SIGMA ORD 0.23753
Al 43 Cr 01 Mo 01 Nb 25 Ti 09 V 21 noHEA  ALTI_L10 0.18510 BCC_B2#1 DISORD 0.46972 BCT_D022 0.09843 SIGMA ORD 0.24675
Al 39 Cr 01 Mo 01 Nb 25 Ti 09 V 25 noHEA  ALTI_L10 0.18493 BCC_B2#1 DISORD 0.56194 SIGMA ORD 0.25312
Al 35 Cr 01 Mo 01 Nb 25 Ti 09 V 29 noHEA  ALTI_L10 0.15500 BCC_B2#1 DISORD 0.61778 SIGMA ORD 0.22722
Al 31 Cr 01 Mo 01 Nb 25 Ti 09 V 33 noHEA  ALTI_L10 0.11018 BCC_B2#1 DISORD 0.71484 SIGMA ORD 0.17498
Al 27 Cr 01 Mo 01 Nb 25 Ti 09 V 37 noHEA  ALTI_L10 0.03938 BCC_B2#1 DISORD 0.85814 SIGMA ORD 0.10248
Al 23 Cr 01 Mo 01 Nb 25 Ti 09 V 41 noHEA  BCC_B2#1 DISORD 0.96962 SIGMA ORD 0.03038
Al 19 Cr 01 Mo 01 Nb 25 Ti 09 V 45   HEA  BCC_B2#1 DISORD 1.00000
Al 15 Cr 01 Mo 01 Nb 25 Ti 09 V 49   HEA  BCC_B2#1 DISORD 1.00000
Al 47 Cr 01 Mo 01 Nb 25 Ti 13 V 13 noHEA  ALTI_L10 0.27805 BCC_B2#1 DISORD 0.28493 BCT_D022 0.16293 SIGMA ORD 0.27410
Al 43 Cr 01 Mo 01 Nb 25 Ti 13 V 17 noHEA  ALTI_L10 0.28071 BCC_B2#1 DISORD 0.38226 BCT_D022 0.05344 SIGMA ORD 0.28359
Al 39 Cr 01 Mo 01 Nb 25 Ti 13 V 21 noHEA  ALTI_L10 0.26538 BCC_B2#1 DISORD 0.45741 SIGMA ORD 0.27721
Al 35 Cr 01 Mo 01 Nb 25 Ti 13 V 25 noHEA  ALTI_L10 0.22678 BCC_B2#1 DISORD 0.53328 SIGMA ORD 0.23994
Al 31 Cr 01 Mo 01 Nb 25 Ti 13 V 29 noHEA  ALTI_L10 0.16831 BCC_B2#1 DISORD 0.65757 SIGMA ORD 0.17412
Al 27 Cr 01 Mo 01 Nb 25 Ti 13 V 33 noHEA  ALTI3_D019 0.09284 ALTI_L10 0.00662 BCC_B2#1 DISORD 0.77431 SIGMA ORD 0.12623
Al 23 Cr 01 Mo 01 Nb 25 Ti 13 V 37 noHEA  ALTI3_D019 0.05601 BCC_B2#1 DISORD 0.90227 SIGMA ORD 0.04173
Al 19 Cr 01 Mo 01 Nb 25 Ti 13 V 41 noHEA  ALTI3_D019 0.01361 BCC_B2#1 DISORD 0.98639
Al 15 Cr 01 Mo 01 Nb 25 Ti 13 V 45   HEA  BCC_B2#1 DISORD 1.00000
Al 11 Cr 01 Mo 01 Nb 25 Ti 13 V 49   HEA  BCC_B2#1 DISORD 1.00000
Al 47 Cr 01 Mo 01 Nb 25 Ti 17 V 09 noHEA  ALTI_L10 0.37369 BCC_B2#1 DISORD 0.19728 BCT_D022 0.11801 SIGMA ORD 0.31103
Al 43 Cr 01 Mo 01 Nb 25 Ti 17 V 13 noHEA  ALTI_L10 0.37628 BCC_B2#1 DISORD 0.29440 BCT_D022 0.00851 SIGMA ORD 0.32082
Al 39 Cr 01 Mo 01 Nb 25 Ti 17 V 17 noHEA  ALTI_L10 0.34026 BCC_B2#1 DISORD 0.36302 SIGMA ORD 0.29672
Al 35 Cr 01 Mo 01 Nb 25 Ti 17 V 21 noHEA  ALTI_L10 0.29162 BCC_B2#1 DISORD 0.46261 SIGMA ORD 0.24576
Al 31 Cr 01 Mo 01 Nb 25 Ti 17 V 25 noHEA  ALTI3_D019 0.04560 ALTI_L10 0.17797 BCC_B2#1 DISORD 0.59275 SIGMA ORD 0.18368
Al 27 Cr 01 Mo 01 Nb 25 Ti 17 V 29 noHEA  ALTI3_D019 0.16521 BCC_B2#1 DISORD 0.68983 SIGMA ORD 0.14496
Al 23 Cr 01 Mo 01 Nb 25 Ti 17 V 33 noHEA  ALTI3_D019 0.12011 BCC_B2#1 DISORD 0.82406 SIGMA ORD 0.05584
Al 19 Cr 01 Mo 01 Nb 25 Ti 17 V 37 noHEA  ALTI3_D019 0.07258 BCC_B2#1 DISORD 0.92742
Al 15 Cr 01 Mo 01 Nb 25 Ti 17 V 41 noHEA  ALTI3_D019 0.02177 BCC_B2#1 DISORD 0.97823
Al 11 Cr 01 Mo 01 Nb 25 Ti 17 V 45   HEA  BCC_B2#1 DISORD 1.00000
Al 07 Cr 01 Mo 01 Nb 25 Ti 17 V 49   HEA  BCC_B2#1 DISORD 1.00000
Al 47 Cr 01 Mo 01 Nb 25 Ti 21 V 05 noHEA  ALTI_L10 0.46930 BCC_B2#1 DISORD 0.10926 BCT_D022 0.07313 SIGMA ORD 0.34831
Al 43 Cr 01 Mo 01 Nb 25 Ti 21 V 09 noHEA  ALTI_L10 0.45587 BCC_B2#1 DISORD 0.19776 SIGMA ORD 0.34637
Al 39 Cr 01 Mo 01 Nb 25 Ti 21 V 13 noHEA  ALTI_L10 0.40957 BCC_B2#1 DISORD 0.27866 SIGMA ORD 0.31177
Al 35 Cr 01 Mo 01 Nb 25 Ti 21 V 17 noHEA  ALTI3_D019 0.00064 ALTI_L10 0.34644 BCC_B2#1 DISORD 0.40873 SIGMA ORD 0.24419
Al 31 Cr 01 Mo 01 Nb 25 Ti 21 V 21 noHEA  ALTI3_D019 0.15353 ALTI_L10 0.13190 BCC_B2#1 DISORD 0.50117 SIGMA ORD 0.21340
Al 27 Cr 01 Mo 01 Nb 25 Ti 21 V 25 noHEA  ALTI3_D019 0.23066 BCC_B2#1 DISORD 0.60793 SIGMA ORD 0.16141
Al 23 Cr 01 Mo 01 Nb 25 Ti 21 V 29 noHEA  ALTI3_D019 0.18356 BCC_B2#1 DISORD 0.74715 SIGMA ORD 0.06929
Al 19 Cr 01 Mo 01 Nb 25 Ti 21 V 33 noHEA  ALTI3_D019 0.13110 BCC_B2#1 DISORD 0.86890
Al 15 Cr 01 Mo 01 Nb 25 Ti 21 V 37 noHEA  ALTI3_D019 0.07561 BCC_B2#1 DISORD 0.92439
Al 11 Cr 01 Mo 01 Nb 25 Ti 21 V 41   HEA  BCC_B2#1 DISORD 1.00000
Al 07 Cr 01 Mo 01 Nb 25 Ti 21 V 45   HEA  BCC_B2#1 DISORD 1.00000
Al 03 Cr 01 Mo 01 Nb 25 Ti 21 V 49   HEA  BCC_B2#1 DISORD 1.00000
Al 47 Cr 01 Mo 01 Nb 25 Ti 25 V 01 noHEA  ALTI_L10 0.56487 BCC_B2#1 DISORD 0.02088 BCT_D022 0.02828 SIGMA ORD 0.38597
Al 43 Cr 01 Mo 01 Nb 25 Ti 25 V 05 noHEA  ALTI_L10 0.52649 BCC_B2#1 DISORD 0.10686 SIGMA ORD 0.36665
Al 39 Cr 01 Mo 01 Nb 25 Ti 25 V 09 noHEA  ALTI_L10 0.47192 BCC_B2#1 DISORD 0.20714 SIGMA ORD 0.32093
Al 35 Cr 01 Mo 01 Nb 25 Ti 25 V 13 noHEA  ALTI3_D019 0.11023 ALTI_L10 0.29836 BCC_B2#1 DISORD 0.31513 SIGMA ORD 0.27628
Al 31 Cr 01 Mo 01 Nb 25 Ti 25 V 17 noHEA  ALTI3_D019 0.26219 ALTI_L10 0.08493 BCC_B2#1 DISORD 0.40874 SIGMA ORD 0.24414
Al 27 Cr 01 Mo 01 Nb 25 Ti 25 V 21 noHEA  ALTI3_D019 0.29513 BCC_B2#1 DISORD 0.52772 SIGMA ORD 0.17715
Al 23 Cr 01 Mo 01 Nb 25 Ti 25 V 25 noHEA  ALTI3_D019 0.24643 BCC_B2#1 DISORD 0.67156 SIGMA ORD 0.08201
Al 19 Cr 01 Mo 01 Nb 25 Ti 25 V 29 noHEA  ALTI3_D019 0.18926 BCC_B2#1 DISORD 0.81074
Al 15 Cr 01 Mo 01 Nb 25 Ti 25 V 33 noHEA  ALTI3_D019 0.12829 BCC_B2#1 DISORD 0.87171
Al 11 Cr 01 Mo 01 Nb 25 Ti 25 V 37 noHEA  ALTI3_D019 0.02957 BCC_B2#1 DISORD 0.97043
Al 07 Cr 01 Mo 01 Nb 25 Ti 25 V 41   HEA  BCC_B2#1 DISORD 1.00000
Al 03 Cr 01 Mo 01 Nb 25 Ti 25 V 45   HEA  BCC_B2#1 DISORD 1.00000
Al 43 Cr 01 Mo 01 Nb 25 Ti 29 V 01 noHEA  ALTI_L10 0.59156 BCC_B2#1 DISORD 0.02124 SIGMA ORD 0.38720
Al 39 Cr 01 Mo 01 Nb 25 Ti 29 V 05 noHEA  ALTI3_D019 0.07123 ALTI_L10 0.45982 BCC_B2#1 DISORD 0.12318 SIGMA ORD 0.34577
Al 35 Cr 01 Mo 01 Nb 25 Ti 29 V 09 noHEA  ALTI3_D019 0.22091 ALTI_L10 0.24901 BCC_B2#1 DISORD 0.22003 SIGMA ORD 0.31004
Al 31 Cr 01 Mo 01 Nb 25 Ti 29 V 13 noHEA  ALTI3_D019 0.37178 ALTI_L10 0.03685 BCC_B2#1 DISORD 0.31514 SIGMA ORD 0.27623
Al 27 Cr 01 Mo 01 Nb 25 Ti 29 V 17 noHEA  ALTI3_D019 0.35862 BCC_B2#1 DISORD 0.44916 SIGMA ORD 0.19221
Al 23 Cr 01 Mo 01 Nb 25 Ti 29 V 21 noHEA  ALTI3_D019 0.30887 BCC_B2#1 DISORD 0.59730 SIGMA ORD 0.09384
Al 19 Cr 01 Mo 01 Nb 25 Ti 29 V 25 noHEA  ALTI3_D019 0.24737 BCC_B2#1 DISORD 0.75161 SIGMA ORD 0.00103
Al 15 Cr 01 Mo 01 Nb 25 Ti 29 V 29 noHEA  ALTI3_D019 0.17960 BCC_B2#1 DISORD 0.82040
Al 11 Cr 01 Mo 01 Nb 25 Ti 29 V 33 noHEA  ALTI3_D019 0.06684 BCC_B2#1 DISORD 0.93316
Al 07 Cr 01 Mo 01 Nb 25 Ti 29 V 37   HEA  BCC_B2#1 DISORD 1.00000
Al 03 Cr 01 Mo 01 Nb 25 Ti 29 V 41   HEA  BCC_B2#1 DISORD 1.00000
Al 39 Cr 01 Mo 01 Nb 25 Ti 33 V 01 noHEA  ALTI3_D019 0.18426 ALTI_L10 0.40784 BCC_B2#1 DISORD 0.02448 SIGMA ORD 0.38343
Al 35 Cr 01 Mo 01 Nb 25 Ti 33 V 05 noHEA  ALTI3_D019 0.33277 ALTI_L10 0.19831 BCC_B2#1 DISORD 0.12319 SIGMA ORD 0.34573
Al 31 Cr 01 Mo 01 Nb 25 Ti 33 V 09 noHEA  ALTI3_D019 0.47057 BCC_B2#1 DISORD 0.22181 SIGMA ORD 0.30763
Al 27 Cr 01 Mo 01 Nb 25 Ti 33 V 13 noHEA  ALTI3_D019 0.42121 BCC_B2#1 DISORD 0.37192 SIGMA ORD 0.20687
Al 23 Cr 01 Mo 01 Nb 25 Ti 33 V 17 noHEA  ALTI3_D019 0.37107 BCC_B2#1 DISORD 0.52436 SIGMA ORD 0.10458
Al 19 Cr 01 Mo 01 Nb 25 Ti 33 V 21 noHEA  ALTI3_D019 0.30744 BCC_B2#1 DISORD 0.67989 SIGMA ORD 0.01267
Al 15 Cr 01 Mo 01 Nb 25 Ti 33 V 25 noHEA  ALTI3_D019 0.22919 BCC_B2#1 DISORD 0.77081
Al 11 Cr 01 Mo 01 Nb 25 Ti 33 V 29 noHEA  ALTI3_D019 0.09966 BCC_B2#1 DISORD 0.90034
Al 07 Cr 01 Mo 01 Nb 25 Ti 33 V 33   HEA  BCC_B2#1 DISORD 1.00000
Al 03 Cr 01 Mo 01 Nb 25 Ti 33 V 37   HEA  BCC_B2#1 DISORD 1.00000
Al 35 Cr 01 Mo 01 Nb 25 Ti 37 V 01 noHEA  ALTI3_D019 0.44580 ALTI_L10 0.14634 BCC_B2#1 DISORD 0.02448 SIGMA ORD 0.38339
Al 31 Cr 01 Mo 01 Nb 25 Ti 37 V 05 noHEA  ALTI3_D019 0.53316 BCC_B2#1 DISORD 0.13096 SIGMA ORD 0.33588
Al 27 Cr 01 Mo 01 Nb 25 Ti 37 V 09 noHEA  ALTI3_D019 0.48312 BCC_B2#1 DISORD 0.29466 SIGMA ORD 0.22222
Al 23 Cr 01 Mo 01 Nb 25 Ti 37 V 13 noHEA  ALTI3_D019 0.43336 BCC_B2#1 DISORD 0.45265 SIGMA ORD 0.11399
Al 19 Cr 01 Mo 01 Nb 25 Ti 37 V 17 noHEA  ALTI3_D019 0.36766 BCC_B2#1 DISORD 0.60859 SIGMA ORD 0.02375
Al 15 Cr 01 Mo 01 Nb 25 Ti 37 V 21 noHEA  ALTI3_D019 0.27674 BCC_B2#1 DISORD 0.72326
Al 11 Cr 01 Mo 01 Nb 25 Ti 37 V 25 noHEA  ALTI3_D019 0.12772 BCC_B2#1 DISORD 0.87228
Al 07 Cr 01 Mo 01 Nb 25 Ti 37 V 29   HEA  BCC_B2#1 DISORD 1.00000
Al 03 Cr 01 Mo 01 Nb 25 Ti 37 V 33   HEA  BCC_B2#1 DISORD 1.00000
Al 31 Cr 01 Mo 01 Nb 25 Ti 41 V 01 noHEA  ALTI3_D019 0.59370 BCC_B2#1 DISORD 0.02971 SIGMA ORD 0.37658
Al 27 Cr 01 Mo 01 Nb 25 Ti 41 V 05 noHEA  ALTI3_D019 0.54496 BCC_B2#1 DISORD 0.21299 SIGMA ORD 0.24205
Al 23 Cr 01 Mo 01 Nb 25 Ti 41 V 09 noHEA  ALTI3_D019 0.49635 BCC_B2#1 DISORD 0.38171 SIGMA ORD 0.12194
Al 19 Cr 01 Mo 01 Nb 25 Ti 41 V 13 noHEA  ALTI3_D019 0.42863 BCC_B2#1 DISORD 0.53728 SIGMA ORD 0.03409
Al 15 Cr 01 Mo 01 Nb 25 Ti 41 V 17 noHEA  ALTI3_D019 0.32213 BCC_B2#1 DISORD 0.67787
Al 11 Cr 01 Mo 01 Nb 25 Ti 41 V 21 noHEA  ALTI3_D019 0.15121 BCC_B2#1 DISORD 0.84879
Al 07 Cr 01 Mo 01 Nb 25 Ti 41 V 25   HEA  BCC_B2#1 DISORD 1.00000
Al 03 Cr 01 Mo 01 Nb 25 Ti 41 V 29   HEA  BCC_B2#1 DISORD 1.00000
Al 27 Cr 01 Mo 01 Nb 25 Ti 45 V 01 noHEA  ALTI3_D019 0.60815 BCC_B2#1 DISORD 0.10764 SIGMA ORD 0.28421
Al 23 Cr 01 Mo 01 Nb 25 Ti 45 V 05 noHEA  ALTI3_D019 0.56114 BCC_B2#1 DISORD 0.30974 SIGMA ORD 0.12912
Al 19 Cr 01 Mo 01 Nb 25 Ti 45 V 09 noHEA  ALTI3_D019 0.49172 BCC_B2#1 DISORD 0.46490 SIGMA ORD 0.04338
Al 15 Cr 01 Mo 01 Nb 25 Ti 45 V 13 noHEA  ALTI3_D019 0.36620 BCC_B2#1 DISORD 0.63380
Al 11 Cr 01 Mo 01 Nb 25 Ti 45 V 17 noHEA  ALTI3_D019 0.17105 BCC_B2#1 DISORD 0.82895
Al 07 Cr 01 Mo 01 Nb 25 Ti 45 V 21   HEA  BCC_B2#1 DISORD 1.00000
Al 03 Cr 01 Mo 01 Nb 25 Ti 45 V 25   HEA  BCC_B2#1 DISORD 1.00000
Al 23 Cr 01 Mo 01 Nb 25 Ti 49 V 01 noHEA  ALTI3_D019 0.63014 BCC_B2#1 DISORD 0.22927 SIGMA ORD 0.14059
Al 19 Cr 01 Mo 01 Nb 25 Ti 49 V 05 noHEA  ALTI3_D019 0.56036 BCC_B2#1 DISORD 0.38837 SIGMA ORD 0.05127
Al 15 Cr 01 Mo 01 Nb 25 Ti 49 V 09 noHEA  ALTI3_D019 0.41238 BCC_B2#1 DISORD 0.58762
Al 11 Cr 01 Mo 01 Nb 25 Ti 49 V 13 noHEA  ALTI3_D019 0.18922 BCC_B2#1 DISORD 0.81078
Al 07 Cr 01 Mo 01 Nb 25 Ti 49 V 17 noHEA  BCC_B2#1 DISORD 0.94636 HCP_A3 0.05364
Al 03 Cr 01 Mo 01 Nb 25 Ti 49 V 21   HEA  BCC_B2#1 DISORD 1.00000
Al 47 Cr 01 Mo 01 Nb 29 Ti 01 V 21 noHEA  BCC_B2#1 DISORD 0.45595 BCT_D022 0.30144 SIGMA ORD 0.24262
Al 43 Cr 01 Mo 01 Nb 29 Ti 01 V 25 noHEA  BCC_B2#1 DISORD 0.55477 BCT_D022 0.19355 SIGMA ORD 0.25168
Al 39 Cr 01 Mo 01 Nb 29 Ti 01 V 29 noHEA  BCC_B2#1 DISORD 0.65474 BCT_D022 0.08570 SIGMA ORD 0.25956
Al 35 Cr 01 Mo 01 Nb 29 Ti 01 V 33 noHEA  BCC_B2#1 DISORD 0.73601 SIGMA ORD 0.26399
Al 31 Cr 01 Mo 01 Nb 29 Ti 01 V 37 noHEA  BCC_B2#1 DISORD 0.75614 SIGMA ORD 0.24386
Al 27 Cr 01 Mo 01 Nb 29 Ti 01 V 41 noHEA  BCC_B2#1 DISORD 0.80831 SIGMA ORD 0.19169
Al 23 Cr 01 Mo 01 Nb 29 Ti 01 V 45 noHEA  BCC_B2#1 DISORD 0.88699 SIGMA ORD 0.11301
Al 19 Cr 01 Mo 01 Nb 29 Ti 01 V 49 noHEA  BCC_B2#1 DISORD 0.97028 SIGMA ORD 0.02972
Al 47 Cr 01 Mo 01 Nb 29 Ti 05 V 17 noHEA  ALTI_L10 0.08876 BCC_B2#1 DISORD 0.37211 BCT_D022 0.26047 SIGMA ORD 0.27866
Al 43 Cr 01 Mo 01 Nb 29 Ti 05 V 21 noHEA  ALTI_L10 0.09148 BCC_B2#1 DISORD 0.46995 BCT_D022 0.15093 SIGMA ORD 0.28763
Al 39 Cr 01 Mo 01 Nb 29 Ti 05 V 25 noHEA  ALTI_L10 0.09413 BCC_B2#1 DISORD 0.56825 BCT_D022 0.04147 SIGMA ORD 0.29615
Al 35 Cr 01 Mo 01 Nb 29 Ti 05 V 29 noHEA  ALTI_L10 0.08088 BCC_B2#1 DISORD 0.63239 SIGMA ORD 0.28672
Al 31 Cr 01 Mo 01 Nb 29 Ti 05 V 33 noHEA  ALTI_L10 0.04655 BCC_B2#1 DISORD 0.70954 SIGMA ORD 0.24391
Al 27 Cr 01 Mo 01 Nb 29 Ti 05 V 37 noHEA  BCC_B2#1 DISORD 0.82497 SIGMA ORD 0.17503
Al 23 Cr 01 Mo 01 Nb 29 Ti 05 V 41 noHEA  BCC_B2#1 DISORD 0.90317 SIGMA ORD 0.09683
Al 19 Cr 01 Mo 01 Nb 29 Ti 05 V 45 noHEA  BCC_B2#1 DISORD 0.98424 SIGMA ORD 0.01576
Al 15 Cr 01 Mo 01 Nb 29 Ti 05 V 49   HEA  BCC_B2#1 DISORD 1.00000
Al 47 Cr 01 Mo 01 Nb 29 Ti 09 V 13 noHEA  ALTI_L10 0.18441 BCC_B2#1 DISORD 0.28428 BCT_D022 0.21546 SIGMA ORD 0.31585
Al 43 Cr 01 Mo 01 Nb 29 Ti 09 V 17 noHEA  ALTI_L10 0.18707 BCC_B2#1 DISORD 0.38197 BCT_D022 0.10591 SIGMA ORD 0.32505
Al 39 Cr 01 Mo 01 Nb 29 Ti 09 V 21 noHEA  ALTI_L10 0.18873 BCC_B2#1 DISORD 0.47837 SIGMA ORD 0.33290
Al 35 Cr 01 Mo 01 Nb 29 Ti 09 V 25 noHEA  ALTI_L10 0.15830 BCC_B2#1 DISORD 0.53691 SIGMA ORD 0.30480
Al 31 Cr 01 Mo 01 Nb 29 Ti 09 V 29 noHEA  ALTI_L10 0.11167 BCC_B2#1 DISORD 0.64174 SIGMA ORD 0.24659
Al 27 Cr 01 Mo 01 Nb 29 Ti 09 V 33 noHEA  ALTI3_D019 0.01928 ALTI_L10 0.02143 BCC_B2#1 DISORD 0.78635 SIGMA ORD 0.17294
Al 23 Cr 01 Mo 01 Nb 29 Ti 09 V 37 noHEA  BCC_B2#1 DISORD 0.91498 SIGMA ORD 0.08502
Al 19 Cr 01 Mo 01 Nb 29 Ti 09 V 41 noHEA  BCC_B2#1 DISORD 0.99511 SIGMA ORD 0.00489
Al 15 Cr 01 Mo 01 Nb 29 Ti 09 V 45   HEA  BCC_B2#1 DISORD 1.00000
Al 11 Cr 01 Mo 01 Nb 29 Ti 09 V 49   HEA  BCC_B2#1 DISORD 1.00000
Al 47 Cr 01 Mo 01 Nb 29 Ti 13 V 09 noHEA  ALTI_L10 0.28002 BCC_B2#1 DISORD 0.19606 BCT_D022 0.17049 SIGMA ORD 0.35343
Al 43 Cr 01 Mo 01 Nb 29 Ti 13 V 13 noHEA  ALTI_L10 0.28262 BCC_B2#1 DISORD 0.29358 BCT_D022 0.06093 SIGMA ORD 0.36287
Al 39 Cr 01 Mo 01 Nb 29 Ti 13 V 17 noHEA  ALTI_L10 0.26909 BCC_B2#1 DISORD 0.37378 SIGMA ORD 0.35713
Al 35 Cr 01 Mo 01 Nb 29 Ti 13 V 21 noHEA  ALTI_L10 0.22919 BCC_B2#1 DISORD 0.45441 SIGMA ORD 0.31640
Al 31 Cr 01 Mo 01 Nb 29 Ti 13 V 25 noHEA  ALTI_L10 0.16735 BCC_B2#1 DISORD 0.59087 SIGMA ORD 0.24177
Al 27 Cr 01 Mo 01 Nb 29 Ti 13 V 29 noHEA  ALTI3_D019 0.10502 BCC_B2#1 DISORD 0.70009 SIGMA ORD 0.19489
Al 23 Cr 01 Mo 01 Nb 29 Ti 13 V 33 noHEA  ALTI3_D019 0.06178 BCC_B2#1 DISORD 0.84213 SIGMA ORD 0.09609
Al 19 Cr 01 Mo 01 Nb 29 Ti 13 V 37 noHEA  ALTI3_D019 0.00983 BCC_B2#1 DISORD 0.99017
Al 15 Cr 01 Mo 01 Nb 29 Ti 13 V 41   HEA  BCC_B2#1 DISORD 1.00000
Al 11 Cr 01 Mo 01 Nb 29 Ti 13 V 45   HEA  BCC_B2#1 DISORD 1.00000
Al 07 Cr 01 Mo 01 Nb 29 Ti 13 V 49   HEA  BCC_B2#1 DISORD 1.00000
Al 47 Cr 01 Mo 01 Nb 29 Ti 17 V 05 noHEA  ALTI_L10 0.37560 BCC_B2#1 DISORD 0.10744 BCT_D022 0.12554 SIGMA ORD 0.39142
Al 43 Cr 01 Mo 01 Nb 29 Ti 17 V 09 noHEA  ALTI_L10 0.37814 BCC_B2#1 DISORD 0.20480 BCT_D022 0.01597 SIGMA ORD 0.40110
Al 39 Cr 01 Mo 01 Nb 29 Ti 17 V 13 noHEA  ALTI_L10 0.34328 BCC_B2#1 DISORD 0.28002 SIGMA ORD 0.37669
Al 35 Cr 01 Mo 01 Nb 29 Ti 17 V 17 noHEA  ALTI_L10 0.29192 BCC_B2#1 DISORD 0.38847 SIGMA ORD 0.31961
Al 31 Cr 01 Mo 01 Nb 29 Ti 17 V 21 noHEA  ALTI3_D019 0.08253 ALTI_L10 0.14333 BCC_B2#1 DISORD 0.51072 SIGMA ORD 0.26342
Al 27 Cr 01 Mo 01 Nb 29 Ti 17 V 25 noHEA  ALTI3_D019 0.17063 BCC_B2#1 DISORD 0.61951 SIGMA ORD 0.20985
Al 23 Cr 01 Mo 01 Nb 29 Ti 17 V 29 noHEA  ALTI3_D019 0.12537 BCC_B2#1 DISORD 0.76754 SIGMA ORD 0.10708
Al 19 Cr 01 Mo 01 Nb 29 Ti 17 V 33 noHEA  ALTI3_D019 0.07132 BCC_B2#1 DISORD 0.91791 SIGMA ORD 0.01077
Al 15 Cr 01 Mo 01 Nb 29 Ti 17 V 37 noHEA  ALTI3_D019 0.01726 BCC_B2#1 DISORD 0.98274
Al 11 Cr 01 Mo 01 Nb 29 Ti 17 V 41   HEA  BCC_B2#1 DISORD 1.00000
Al 07 Cr 01 Mo 01 Nb 29 Ti 17 V 45   HEA  BCC_B2#1 DISORD 1.00000
Al 03 Cr 01 Mo 01 Nb 29 Ti 17 V 49   HEA  BCC_B2#1 DISORD 1.00000
Al 47 Cr 01 Mo 01 Nb 29 Ti 21 V 01 noHEA  ALTI_L10 0.47114 BCC_B2#1 DISORD 0.01843 BCT_D022 0.08060 SIGMA ORD 0.42983
Al 43 Cr 01 Mo 01 Nb 29 Ti 21 V 05 noHEA  ALTI_L10 0.46011 BCC_B2#1 DISORD 0.11092 SIGMA ORD 0.42897
Al 39 Cr 01 Mo 01 Nb 29 Ti 21 V 09 noHEA  ALTI_L10 0.41115 BCC_B2#1 DISORD 0.19681 SIGMA ORD 0.39204
Al 35 Cr 01 Mo 01 Nb 29 Ti 21 V 13 noHEA  ALTI3_D019 0.04177 ALTI_L10 0.30675 BCC_B2#1 DISORD 0.32129 SIGMA ORD 0.33019
Al 31 Cr 01 Mo 01 Nb 29 Ti 21 V 17 noHEA  ALTI3_D019 0.19241 ALTI_L10 0.09487 BCC_B2#1 DISORD 0.41675 SIGMA ORD 0.29597
Al 27 Cr 01 Mo 01 Nb 29 Ti 21 V 21 noHEA  ALTI3_D019 0.23515 BCC_B2#1 DISORD 0.54090 SIGMA ORD 0.22396
Al 23 Cr 01 Mo 01 Nb 29 Ti 21 V 25 noHEA  ALTI3_D019 0.18835 BCC_B2#1 DISORD 0.69460 SIGMA ORD 0.11705
Al 19 Cr 01 Mo 01 Nb 29 Ti 21 V 29 noHEA  ALTI3_D019 0.13243 BCC_B2#1 DISORD 0.84631 SIGMA ORD 0.02127
Al 15 Cr 01 Mo 01 Nb 29 Ti 21 V 33 noHEA  ALTI3_D019 0.07166 BCC_B2#1 DISORD 0.92834
Al 11 Cr 01 Mo 01 Nb 29 Ti 21 V 37   HEA  BCC_B2#1 DISORD 1.00000
Al 07 Cr 01 Mo 01 Nb 29 Ti 21 V 41   HEA  BCC_B2#1 DISORD 1.00000
Al 03 Cr 01 Mo 01 Nb 29 Ti 21 V 45   HEA  BCC_B2#1 DISORD 1.00000
Al 43 Cr 01 Mo 01 Nb 29 Ti 25 V 01 noHEA  ALTI_L10 0.52912 BCC_B2#1 DISORD 0.02113 SIGMA ORD 0.44976
Al 39 Cr 01 Mo 01 Nb 29 Ti 25 V 05 noHEA  ALTI3_D019 0.00522 ALTI_L10 0.46549 BCC_B2#1 DISORD 0.12531 SIGMA ORD 0.40398
Al 35 Cr 01 Mo 01 Nb 29 Ti 25 V 09 noHEA  ALTI3_D019 0.15375 ALTI_L10 0.25593 BCC_B2#1 DISORD 0.22417 SIGMA ORD 0.36616
Al 31 Cr 01 Mo 01 Nb 29 Ti 25 V 13 noHEA  ALTI3_D019 0.30331 ALTI_L10 0.04524 BCC_B2#1 DISORD 0.32130 SIGMA ORD 0.33015
Al 27 Cr 01 Mo 01 Nb 29 Ti 25 V 17 noHEA  ALTI3_D019 0.29862 BCC_B2#1 DISORD 0.46401 SIGMA ORD 0.23737
Al 23 Cr 01 Mo 01 Nb 29 Ti 25 V 21 noHEA  ALTI3_D019 0.25085 BCC_B2#1 DISORD 0.62326 SIGMA ORD 0.12589
Al 19 Cr 01 Mo 01 Nb 29 Ti 25 V 25 noHEA  ALTI3_D019 0.19325 BCC_B2#1 DISORD 0.77546 SIGMA ORD 0.03129
Al 15 Cr 01 Mo 01 Nb 29 Ti 25 V 29 noHEA  ALTI3_D019 0.12512 BCC_B2#1 DISORD 0.87488
Al 11 Cr 01 Mo 01 Nb 29 Ti 25 V 33 noHEA  ALTI3_D019 0.02247 BCC_B2#1 DISORD 0.97753
Al 07 Cr 01 Mo 01 Nb 29 Ti 25 V 37   HEA  BCC_B2#1 DISORD 1.00000
Al 03 Cr 01 Mo 01 Nb 29 Ti 25 V 41   HEA  BCC_B2#1 DISORD 1.00000
Al 39 Cr 01 Mo 01 Nb 29 Ti 29 V 01 noHEA  ALTI3_D019 0.11917 ALTI_L10 0.41256 BCC_B2#1 DISORD 0.02480 SIGMA ORD 0.44348
Al 35 Cr 01 Mo 01 Nb 29 Ti 29 V 05 noHEA  ALTI3_D019 0.26676 ALTI_L10 0.20398 BCC_B2#1 DISORD 0.12532 SIGMA ORD 0.40394
Al 31 Cr 01 Mo 01 Nb 29 Ti 29 V 09 noHEA  ALTI3_D019 0.40999 BCC_B2#1 DISORD 0.22510 SIGMA ORD 0.36491
Al 27 Cr 01 Mo 01 Nb 29 Ti 29 V 13 noHEA  ALTI3_D019 0.36118 BCC_B2#1 DISORD 0.38814 SIGMA ORD 0.25068
Al 23 Cr 01 Mo 01 Nb 29 Ti 29 V 17 noHEA  ALTI3_D019 0.31311 BCC_B2#1 DISORD 0.55341 SIGMA ORD 0.13349
Al 19 Cr 01 Mo 01 Nb 29 Ti 29 V 21 noHEA  ALTI3_D019 0.25401 BCC_B2#1 DISORD 0.70524 SIGMA ORD 0.04075
Al 15 Cr 01 Mo 01 Nb 29 Ti 29 V 25 noHEA  ALTI3_D019 0.17749 BCC_B2#1 DISORD 0.82251
Al 11 Cr 01 Mo 01 Nb 29 Ti 29 V 29 noHEA  ALTI3_D019 0.06001 BCC_B2#1 DISORD 0.93999
Al 07 Cr 01 Mo 01 Nb 29 Ti 29 V 33   HEA  BCC_B2#1 DISORD 1.00000
Al 03 Cr 01 Mo 01 Nb 29 Ti 29 V 37   HEA  BCC_B2#1 DISORD 1.00000
Al 35 Cr 01 Mo 01 Nb 29 Ti 33 V 01 noHEA  ALTI3_D019 0.38071 ALTI_L10 0.15105 BCC_B2#1 DISORD 0.02480 SIGMA ORD 0.44345
Al 31 Cr 01 Mo 01 Nb 29 Ti 33 V 05 noHEA  ALTI3_D019 0.47271 BCC_B2#1 DISORD 0.13347 SIGMA ORD 0.39382
Al 27 Cr 01 Mo 01 Nb 29 Ti 33 V 09 noHEA  ALTI3_D019 0.42319 BCC_B2#1 DISORD 0.31139 SIGMA ORD 0.26543
Al 23 Cr 01 Mo 01 Nb 29 Ti 33 V 13 noHEA  ALTI3_D019 0.37545 BCC_B2#1 DISORD 0.48469 SIGMA ORD 0.13986
Al 19 Cr 01 Mo 01 Nb 29 Ti 33 V 17 noHEA  ALTI3_D019 0.31505 BCC_B2#1 DISORD 0.63544 SIGMA ORD 0.04952
Al 15 Cr 01 Mo 01 Nb 29 Ti 33 V 21 noHEA  ALTI3_D019 0.22864 BCC_B2#1 DISORD 0.77136
Al 11 Cr 01 Mo 01 Nb 29 Ti 33 V 25 noHEA  ALTI3_D019 0.09330 BCC_B2#1 DISORD 0.90670
Al 07 Cr 01 Mo 01 Nb 29 Ti 33 V 29   HEA  BCC_B2#1 DISORD 1.00000
Al 03 Cr 01 Mo 01 Nb 29 Ti 33 V 33   HEA  BCC_B2#1 DISORD 1.00000
Al 31 Cr 01 Mo 01 Nb 29 Ti 37 V 01 noHEA  ALTI3_D019 0.53337 BCC_B2#1 DISORD 0.03062 SIGMA ORD 0.43601
Al 27 Cr 01 Mo 01 Nb 29 Ti 37 V 05 noHEA  ALTI3_D019 0.48531 BCC_B2#1 DISORD 0.22890 SIGMA ORD 0.28579
Al 23 Cr 01 Mo 01 Nb 29 Ti 37 V 09 noHEA  ALTI3_D019 0.43847 BCC_B2#1 DISORD 0.41618 SIGMA ORD 0.14535
Al 19 Cr 01 Mo 01 Nb 29 Ti 37 V 13 noHEA  ALTI3_D019 0.37693 BCC_B2#1 DISORD 0.56569 SIGMA ORD 0.05738
Al 15 Cr 01 Mo 01 Nb 29 Ti 37 V 17 noHEA  ALTI3_D019 0.27857 BCC_B2#1 DISORD 0.72143
Al 11 Cr 01 Mo 01 Nb 29 Ti 37 V 21 noHEA  ALTI3_D019 0.12218 BCC_B2#1 DISORD 0.87782
Al 07 Cr 01 Mo 01 Nb 29 Ti 37 V 25   HEA  BCC_B2#1 DISORD 1.00000
Al 03 Cr 01 Mo 01 Nb 29 Ti 37 V 29   HEA  BCC_B2#1 DISORD 1.00000
Al 27 Cr 01 Mo 01 Nb 29 Ti 41 V 01 noHEA  ALTI3_D019 0.54910 BCC_B2#1 DISORD 0.12105 SIGMA ORD 0.32985
Al 23 Cr 01 Mo 01 Nb 29 Ti 41 V 05 noHEA  ALTI3_D019 0.50319 BCC_B2#1 DISORD 0.34543 SIGMA ORD 0.15138
Al 19 Cr 01 Mo 01 Nb 29 Ti 41 V 09 noHEA  ALTI3_D019 0.44077 BCC_B2#1 DISORD 0.49520 SIGMA ORD 0.06404
Al 15 Cr 01 Mo 01 Nb 29 Ti 41 V 13 noHEA  ALTI3_D019 0.32795 BCC_B2#1 DISORD 0.67205
Al 11 Cr 01 Mo 01 Nb 29 Ti 41 V 17 noHEA  ALTI3_D019 0.14711 BCC_B2#1 DISORD 0.85289
Al 07 Cr 01 Mo 01 Nb 29 Ti 41 V 21   HEA  BCC_B2#1 DISORD 1.00000
Al 03 Cr 01 Mo 01 Nb 29 Ti 41 V 25   HEA  BCC_B2#1 DISORD 1.00000
Al 23 Cr 01 Mo 01 Nb 29 Ti 45 V 01 noHEA  ALTI3_D019 0.57582 BCC_B2#1 DISORD 0.23801 CR3SI_A15 0.03260 SIGMA ORD 0.15357
Al 19 Cr 01 Mo 01 Nb 29 Ti 45 V 05 noHEA  ALTI3_D019 0.50891 BCC_B2#1 DISORD 0.42189 SIGMA ORD 0.06921
Al 15 Cr 01 Mo 01 Nb 29 Ti 45 V 09 noHEA  ALTI3_D019 0.37955 BCC_B2#1 DISORD 0.62045
Al 11 Cr 01 Mo 01 Nb 29 Ti 45 V 13 noHEA  ALTI3_D019 0.16952 BCC_B2#1 DISORD 0.83048
Al 07 Cr 01 Mo 01 Nb 29 Ti 45 V 17   HEA  BCC_B2#1 DISORD 1.00000
Al 03 Cr 01 Mo 01 Nb 29 Ti 45 V 21   HEA  BCC_B2#1 DISORD 1.00000
Al 19 Cr 01 Mo 01 Nb 29 Ti 49 V 01 noHEA  ALTI3_D019 0.58644 BCC_B2#1 DISORD 0.34000 SIGMA ORD 0.07356
Al 15 Cr 01 Mo 01 Nb 29 Ti 49 V 05 noHEA  ALTI3_D019 0.44255 BCC_B2#1 DISORD 0.55745
Al 11 Cr 01 Mo 01 Nb 29 Ti 49 V 09 noHEA  ALTI3_D019 0.17800 BCC_B2#1 DISORD 0.78978 HCP_A3 0.03223
Al 07 Cr 01 Mo 01 Nb 29 Ti 49 V 13 noHEA  BCC_B2#1 DISORD 0.92691 HCP_A3 0.07309
Al 03 Cr 01 Mo 01 Nb 29 Ti 49 V 17   HEA  BCC_B2#1 DISORD 1.00000
Al 47 Cr 01 Mo 01 Nb 33 Ti 01 V 17 noHEA  BCC_B2#1 DISORD 0.36962 BCT_D022 0.30996 SIGMA ORD 0.32042
Al 43 Cr 01 Mo 01 Nb 33 Ti 01 V 21 noHEA  BCC_B2#1 DISORD 0.46869 BCT_D022 0.20199 SIGMA ORD 0.32932
Al 39 Cr 01 Mo 01 Nb 33 Ti 01 V 25 noHEA  ALTI_L10 0.00062 BCC_B2#1 DISORD 0.56849 BCT_D022 0.09369 SIGMA ORD 0.33720
Al 35 Cr 01 Mo 01 Nb 33 Ti 01 V 29 noHEA  ALTI_L10 0.00062 BCC_B2#1 DISORD 0.65742 SIGMA ORD 0.34196
Al 31 Cr 01 Mo 01 Nb 33 Ti 01 V 33 noHEA  BCC_B2#1 DISORD 0.68099 SIGMA ORD 0.31901
Al 27 Cr 01 Mo 01 Nb 33 Ti 01 V 37 noHEA  BCC_B2#1 DISORD 0.74283 SIGMA ORD 0.25717
Al 23 Cr 01 Mo 01 Nb 33 Ti 01 V 41 noHEA  BCC_B2#1 DISORD 0.83806 SIGMA ORD 0.16194
Al 19 Cr 01 Mo 01 Nb 33 Ti 01 V 45 noHEA  BCC_B2#1 DISORD 0.93079 SIGMA ORD 0.06921
Al 15 Cr 01 Mo 01 Nb 33 Ti 01 V 49   HEA  BCC_B2#1 DISORD 1.00000
Al 47 Cr 01 Mo 01 Nb 33 Ti 05 V 13 noHEA  ALTI_L10 0.09092 BCC_B2#1 DISORD 0.28345 BCT_D022 0.26770 SIGMA ORD 0.35794
Al 43 Cr 01 Mo 01 Nb 33 Ti 05 V 17 noHEA  ALTI_L10 0.09355 BCC_B2#1 DISORD 0.38146 BCT_D022 0.15812 SIGMA ORD 0.36686
Al 39 Cr 01 Mo 01 Nb 33 Ti 05 V 21 noHEA  ALTI_L10 0.09614 BCC_B2#1 DISORD 0.47990 BCT_D022 0.04863 SIGMA ORD 0.37533
Al 35 Cr 01 Mo 01 Nb 33 Ti 05 V 25 noHEA  ALTI_L10 0.08437 BCC_B2#1 DISORD 0.54940 SIGMA ORD 0.36623
Al 31 Cr 01 Mo 01 Nb 33 Ti 05 V 29 noHEA  ALTI_L10 0.04898 BCC_B2#1 DISORD 0.63198 SIGMA ORD 0.31905
Al 27 Cr 01 Mo 01 Nb 33 Ti 05 V 33 noHEA  BCC_B2#1 DISORD 0.75949 SIGMA ORD 0.24051
Al 23 Cr 01 Mo 01 Nb 33 Ti 05 V 37 noHEA  BCC_B2#1 DISORD 0.85384 SIGMA ORD 0.14616
Al 19 Cr 01 Mo 01 Nb 33 Ti 05 V 41 noHEA  BCC_B2#1 DISORD 0.94366 SIGMA ORD 0.05634
Al 15 Cr 01 Mo 01 Nb 33 Ti 05 V 45   HEA  BCC_B2#1 DISORD 1.00000
Al 11 Cr 01 Mo 01 Nb 33 Ti 05 V 49   HEA  BCC_B2#1 DISORD 1.00000
Al 47 Cr 01 Mo 01 Nb 33 Ti 09 V 09 noHEA  ALTI_L10 0.18651 BCC_B2#1 DISORD 0.19468 BCT_D022 0.22266 SIGMA ORD 0.39615
Al 43 Cr 01 Mo 01 Nb 33 Ti 09 V 13 noHEA  ALTI_L10 0.18909 BCC_B2#1 DISORD 0.29258 BCT_D022 0.11308 SIGMA ORD 0.40525
Al 39 Cr 01 Mo 01 Nb 33 Ti 09 V 17 noHEA  ALTI_L10 0.19164 BCC_B2#1 DISORD 0.39093 BCT_D022 0.00358 SIGMA ORD 0.41386
Al 35 Cr 01 Mo 01 Nb 33 Ti 09 V 21 noHEA  ALTI_L10 0.16138 BCC_B2#1 DISORD 0.45465 SIGMA ORD 0.38397
Al 31 Cr 01 Mo 01 Nb 33 Ti 09 V 25 noHEA  ALTI_L10 0.11202 BCC_B2#1 DISORD 0.56957 SIGMA ORD 0.31841
Al 27 Cr 01 Mo 01 Nb 33 Ti 09 V 29 noHEA  ALTI3_D019 0.04428 BCC_B2#1 DISORD 0.70975 SIGMA ORD 0.24597
Al 23 Cr 01 Mo 01 Nb 33 Ti 09 V 33 noHEA  ALTI3_D019 0.00261 BCC_B2#1 DISORD 0.86185 SIGMA ORD 0.13554
Al 19 Cr 01 Mo 01 Nb 33 Ti 09 V 37 noHEA  BCC_B2#1 DISORD 0.95363 SIGMA ORD 0.04637
Al 15 Cr 01 Mo 01 Nb 33 Ti 09 V 41   HEA  BCC_B2#1 DISORD 1.00000
Al 11 Cr 01 Mo 01 Nb 33 Ti 09 V 45   HEA  BCC_B2#1 DISORD 1.00000
Al 07 Cr 01 Mo 01 Nb 33 Ti 09 V 49   HEA  BCC_B2#1 DISORD 1.00000
Al 47 Cr 01 Mo 01 Nb 33 Ti 13 V 05 noHEA  ALTI_L10 0.28206 BCC_B2#1 DISORD 0.10552 BCT_D022 0.17764 SIGMA ORD 0.43478
Al 43 Cr 01 Mo 01 Nb 33 Ti 13 V 09 noHEA  ALTI_L10 0.28460 BCC_B2#1 DISORD 0.20330 BCT_D022 0.06805 SIGMA ORD 0.44405
Al 39 Cr 01 Mo 01 Nb 33 Ti 13 V 13 noHEA  ALTI_L10 0.27276 BCC_B2#1 DISORD 0.28828 SIGMA ORD 0.43895
Al 35 Cr 01 Mo 01 Nb 33 Ti 13 V 17 noHEA  ALTI_L10 0.23093 BCC_B2#1 DISORD 0.37468 SIGMA ORD 0.39438
Al 31 Cr 01 Mo 01 Nb 33 Ti 13 V 21 noHEA  ALTI3_D019 0.01259 ALTI_L10 0.15327 BCC_B2#1 DISORD 0.51960 SIGMA ORD 0.31454
Al 27 Cr 01 Mo 01 Nb 33 Ti 13 V 25 noHEA  ALTI3_D019 0.11008 BCC_B2#1 DISORD 0.63030 SIGMA ORD 0.25962
Al 23 Cr 01 Mo 01 Nb 33 Ti 13 V 29 noHEA  ALTI3_D019 0.06630 BCC_B2#1 DISORD 0.78976 SIGMA ORD 0.14394
Al 19 Cr 01 Mo 01 Nb 33 Ti 13 V 33 noHEA  ALTI3_D019 0.01518 BCC_B2#1 DISORD 0.94193 SIGMA ORD 0.04289
Al 15 Cr 01 Mo 01 Nb 33 Ti 13 V 37   HEA  BCC_B2#1 DISORD 1.00000
Al 11 Cr 01 Mo 01 Nb 33 Ti 13 V 41   HEA  BCC_B2#1 DISORD 1.00000
Al 07 Cr 01 Mo 01 Nb 33 Ti 13 V 45   HEA  BCC_B2#1 DISORD 1.00000
Al 03 Cr 01 Mo 01 Nb 33 Ti 13 V 49   HEA  BCC_B2#1 DISORD 1.00000
Al 47 Cr 01 Mo 01 Nb 33 Ti 17 V 01 noHEA  ALTI_L10 0.37758 BCC_B2#1 DISORD 0.01596 BCT_D022 0.13262 SIGMA ORD 0.47384
Al 43 Cr 01 Mo 01 Nb 33 Ti 17 V 05 noHEA  ALTI_L10 0.38008 BCC_B2#1 DISORD 0.11363 BCT_D022 0.02302 SIGMA ORD 0.48327
Al 39 Cr 01 Mo 01 Nb 33 Ti 17 V 09 noHEA  ALTI_L10 0.34596 BCC_B2#1 DISORD 0.19533 SIGMA ORD 0.45871
Al 35 Cr 01 Mo 01 Nb 33 Ti 17 V 13 noHEA  ALTI_L10 0.29040 BCC_B2#1 DISORD 0.31466 SIGMA ORD 0.39494
Al 31 Cr 01 Mo 01 Nb 33 Ti 17 V 17 noHEA  ALTI3_D019 0.12368 ALTI_L10 0.10341 BCC_B2#1 DISORD 0.42386 SIGMA ORD 0.34905
Al 27 Cr 01 Mo 01 Nb 33 Ti 17 V 21 noHEA  ALTI3_D019 0.17470 BCC_B2#1 DISORD 0.55299 SIGMA ORD 0.27232
Al 23 Cr 01 Mo 01 Nb 33 Ti 17 V 25 noHEA  ALTI3_D019 0.12934 BCC_B2#1 DISORD 0.71951 SIGMA ORD 0.15115
Al 19 Cr 01 Mo 01 Nb 33 Ti 17 V 29 noHEA  ALTI3_D019 0.07669 BCC_B2#1 DISORD 0.87208 SIGMA ORD 0.05124
Al 15 Cr 01 Mo 01 Nb 33 Ti 17 V 33 noHEA  ALTI3_D019 0.01445 BCC_B2#1 DISORD 0.98555
Al 11 Cr 01 Mo 01 Nb 33 Ti 17 V 37   HEA  BCC_B2#1 DISORD 1.00000
Al 07 Cr 01 Mo 01 Nb 33 Ti 17 V 41   HEA  BCC_B2#1 DISORD 1.00000
Al 03 Cr 01 Mo 01 Nb 33 Ti 17 V 45   HEA  BCC_B2#1 DISORD 1.00000
Al 43 Cr 01 Mo 01 Nb 33 Ti 21 V 01 noHEA  ALTI_L10 0.46444 BCC_B2#1 DISORD 0.02192 SIGMA ORD 0.51364
Al 39 Cr 01 Mo 01 Nb 33 Ti 21 V 05 noHEA  ALTI_L10 0.41173 BCC_B2#1 DISORD 0.11281 SIGMA ORD 0.47546
Al 35 Cr 01 Mo 01 Nb 33 Ti 21 V 09 noHEA  ALTI3_D019 0.08724 ALTI_L10 0.26204 BCC_B2#1 DISORD 0.22753 SIGMA ORD 0.42319
Al 31 Cr 01 Mo 01 Nb 33 Ti 21 V 13 noHEA  ALTI3_D019 0.23576 ALTI_L10 0.05248 BCC_B2#1 DISORD 0.32652 SIGMA ORD 0.38525
Al 27 Cr 01 Mo 01 Nb 33 Ti 21 V 17 noHEA  ALTI3_D019 0.23824 BCC_B2#1 DISORD 0.47736 SIGMA ORD 0.28440
Al 23 Cr 01 Mo 01 Nb 33 Ti 21 V 21 noHEA  ALTI3_D019 0.19192 BCC_B2#1 DISORD 0.65093 SIGMA ORD 0.15715
Al 19 Cr 01 Mo 01 Nb 33 Ti 21 V 25 noHEA  ALTI3_D019 0.13796 BCC_B2#1 DISORD 0.80304 SIGMA ORD 0.05900
Al 15 Cr 01 Mo 01 Nb 33 Ti 21 V 29 noHEA  ALTI3_D019 0.06970 BCC_B2#1 DISORD 0.93030
Al 11 Cr 01 Mo 01 Nb 33 Ti 21 V 33   HEA  BCC_B2#1 DISORD 1.00000
Al 07 Cr 01 Mo 01 Nb 33 Ti 21 V 37   HEA  BCC_B2#1 DISORD 1.00000
Al 03 Cr 01 Mo 01 Nb 33 Ti 21 V 41   HEA  BCC_B2#1 DISORD 1.00000
Al 39 Cr 01 Mo 01 Nb 33 Ti 25 V 01 noHEA  ALTI3_D019 0.05420 ALTI_L10 0.41711 BCC_B2#1 DISORD 0.02504 SIGMA ORD 0.50365
Al 35 Cr 01 Mo 01 Nb 33 Ti 25 V 05 noHEA  ALTI3_D019 0.20112 ALTI_L10 0.20920 BCC_B2#1 DISORD 0.12700 SIGMA ORD 0.46269
Al 31 Cr 01 Mo 01 Nb 33 Ti 25 V 09 noHEA  ALTI3_D019 0.34878 ALTI_L10 0.00052 BCC_B2#1 DISORD 0.22754 SIGMA ORD 0.42316
Al 27 Cr 01 Mo 01 Nb 33 Ti 25 V 13 noHEA  ALTI3_D019 0.30091 BCC_B2#1 DISORD 0.40243 SIGMA ORD 0.29666
Al 23 Cr 01 Mo 01 Nb 33 Ti 25 V 17 noHEA  ALTI3_D019 0.25426 BCC_B2#1 DISORD 0.58370 SIGMA ORD 0.16205
Al 19 Cr 01 Mo 01 Nb 33 Ti 25 V 21 noHEA  ALTI3_D019 0.19923 BCC_B2#1 DISORD 0.73466 SIGMA ORD 0.06611
Al 15 Cr 01 Mo 01 Nb 33 Ti 25 V 25 noHEA  ALTI3_D019 0.12430 BCC_B2#1 DISORD 0.87570
Al 11 Cr 01 Mo 01 Nb 33 Ti 25 V 29 noHEA  ALTI3_D019 0.01819 BCC_B2#1 DISORD 0.98181
Al 07 Cr 01 Mo 01 Nb 33 Ti 25 V 33   HEA  BCC_B2#1 DISORD 1.00000
Al 03 Cr 01 Mo 01 Nb 33 Ti 25 V 37   HEA  BCC_B2#1 DISORD 1.00000
Al 35 Cr 01 Mo 01 Nb 33 Ti 29 V 01 noHEA  ALTI3_D019 0.31574 ALTI_L10 0.15560 BCC_B2#1 DISORD 0.02504 SIGMA ORD 0.50362
Al 31 Cr 01 Mo 01 Nb 33 Ti 29 V 05 noHEA  ALTI3_D019 0.41222 BCC_B2#1 DISORD 0.13541 SIGMA ORD 0.45237
Al 27 Cr 01 Mo 01 Nb 33 Ti 29 V 09 noHEA  ALTI3_D019 0.36312 BCC_B2#1 DISORD 0.32606 SIGMA ORD 0.31082
Al 23 Cr 01 Mo 01 Nb 33 Ti 29 V 13 noHEA  ALTI3_D019 0.31673 BCC_B2#1 DISORD 0.51715 SIGMA ORD 0.16612
Al 19 Cr 01 Mo 01 Nb 33 Ti 29 V 17 noHEA  ALTI3_D019 0.26082 BCC_B2#1 DISORD 0.66674 SIGMA ORD 0.07243
Al 15 Cr 01 Mo 01 Nb 33 Ti 29 V 21 noHEA  ALTI3_D019 0.17828 BCC_B2#1 DISORD 0.82172
Al 11 Cr 01 Mo 01 Nb 33 Ti 29 V 25 noHEA  ALTI3_D019 0.05657 BCC_B2#1 DISORD 0.94343
Al 07 Cr 01 Mo 01 Nb 33 Ti 29 V 29   HEA  BCC_B2#1 DISORD 1.00000
Al 03 Cr 01 Mo 01 Nb 33 Ti 29 V 33   HEA  BCC_B2#1 DISORD 1.00000
Al 31 Cr 01 Mo 01 Nb 33 Ti 33 V 01 noHEA  ALTI3_D019 0.47306 BCC_B2#1 DISORD 0.03152 SIGMA ORD 0.49542
Al 27 Cr 01 Mo 01 Nb 33 Ti 33 V 05 noHEA  ALTI3_D019 0.42559 BCC_B2#1 DISORD 0.24323 SIGMA ORD 0.33118
Al 23 Cr 01 Mo 01 Nb 33 Ti 33 V 09 noHEA  ALTI3_D019 0.37990 BCC_B2#1 DISORD 0.44999 SIGMA ORD 0.17011
Al 19 Cr 01 Mo 01 Nb 33 Ti 33 V 13 noHEA  ALTI3_D019 0.32327 BCC_B2#1 DISORD 0.59892 SIGMA ORD 0.07781
Al 15 Cr 01 Mo 01 Nb 33 Ti 33 V 17 noHEA  ALTI3_D019 0.23177 BCC_B2#1 DISORD 0.76823
Al 11 Cr 01 Mo 01 Nb 33 Ti 33 V 21 noHEA  ALTI3_D019 0.09109 BCC_B2#1 DISORD 0.90891
Al 07 Cr 01 Mo 01 Nb 33 Ti 33 V 25   HEA  BCC_B2#1 DISORD 1.00000
Al 03 Cr 01 Mo 01 Nb 33 Ti 33 V 29   HEA  BCC_B2#1 DISORD 1.00000
Al 27 Cr 01 Mo 01 Nb 33 Ti 37 V 01 noHEA  ALTI3_D019 0.49432 BCC_B2#1 DISORD 0.11244 CR3SI_A15 0.04281 SIGMA ORD 0.35044
Al 23 Cr 01 Mo 01 Nb 33 Ti 37 V 05 noHEA  ALTI3_D019 0.44468 BCC_B2#1 DISORD 0.37945 SIGMA ORD 0.17587
Al 19 Cr 01 Mo 01 Nb 33 Ti 37 V 09 noHEA  ALTI3_D019 0.38747 BCC_B2#1 DISORD 0.53048 SIGMA ORD 0.08205
Al 15 Cr 01 Mo 01 Nb 33 Ti 37 V 13 noHEA  ALTI3_D019 0.28541 BCC_B2#1 DISORD 0.71459
Al 11 Cr 01 Mo 01 Nb 33 Ti 37 V 17 noHEA  ALTI3_D019 0.12185 BCC_B2#1 DISORD 0.87815
Al 07 Cr 01 Mo 01 Nb 33 Ti 37 V 21   HEA  BCC_B2#1 DISORD 1.00000
Al 03 Cr 01 Mo 01 Nb 33 Ti 37 V 25   HEA  BCC_B2#1 DISORD 1.00000
Al 23 Cr 01 Mo 01 Nb 33 Ti 41 V 01 noHEA  ALTI3_D019 0.52536 BCC_B2#1 DISORD 0.21877 CR3SI_A15 0.09855 SIGMA ORD 0.15731
Al 19 Cr 01 Mo 01 Nb 33 Ti 41 V 05 noHEA  ALTI3_D019 0.45516 BCC_B2#1 DISORD 0.45978 SIGMA ORD 0.08506
Al 15 Cr 01 Mo 01 Nb 33 Ti 41 V 09 noHEA  ALTI3_D019 0.34171 BCC_B2#1 DISORD 0.65594 SIGMA ORD 0.00235
Al 11 Cr 01 Mo 01 Nb 33 Ti 41 V 13 noHEA  ALTI3_D019 0.14981 BCC_B2#1 DISORD 0.85019
Al 07 Cr 01 Mo 01 Nb 33 Ti 41 V 17   HEA  BCC_B2#1 DISORD 1.00000
Al 03 Cr 01 Mo 01 Nb 33 Ti 41 V 21   HEA  BCC_B2#1 DISORD 1.00000
Al 19 Cr 01 Mo 01 Nb 33 Ti 45 V 01 noHEA  ALTI3_D019 0.52985 BCC_B2#1 DISORD 0.38251 SIGMA ORD 0.08763
Al 15 Cr 01 Mo 01 Nb 33 Ti 45 V 05 noHEA  ALTI3_D019 0.40782 BCC_B2#1 DISORD 0.58146 SIGMA ORD 0.01072
Al 11 Cr 01 Mo 01 Nb 33 Ti 45 V 09 noHEA  ALTI3_D019 0.17739 BCC_B2#1 DISORD 0.82261
Al 07 Cr 01 Mo 01 Nb 33 Ti 45 V 13   HEA  BCC_B2#1 DISORD 1.00000
Al 03 Cr 01 Mo 01 Nb 33 Ti 45 V 17   HEA  BCC_B2#1 DISORD 1.00000
Al 15 Cr 01 Mo 01 Nb 33 Ti 49 V 01 noHEA  ALTI3_D019 0.50204 BCC_B2#1 DISORD 0.47937 SIGMA ORD 0.01859
Al 11 Cr 01 Mo 01 Nb 33 Ti 49 V 05 noHEA  ALTI3_D019 0.15790 BCC_B2#1 DISORD 0.71769 HCP_A3 0.12441
Al 07 Cr 01 Mo 01 Nb 33 Ti 49 V 09 noHEA  BCC_B2#1 DISORD 0.88090 HCP_A3 0.11910
Al 03 Cr 01 Mo 01 Nb 33 Ti 49 V 13   HEA  BCC_B2#1 DISORD 1.00000
Al 47 Cr 01 Mo 01 Nb 37 Ti 01 V 13 noHEA  BCC_B2#1 DISORD 0.28144 BCT_D022 0.31823 SIGMA ORD 0.40033
Al 43 Cr 01 Mo 01 Nb 37 Ti 01 V 17 noHEA  ALTI_L10 0.00015 BCC_B2#1 DISORD 0.38075 BCT_D022 0.21012 SIGMA ORD 0.40899
Al 39 Cr 01 Mo 01 Nb 37 Ti 01 V 21 noHEA  ALTI_L10 0.00271 BCC_B2#1 DISORD 0.47944 BCT_D022 0.10061 SIGMA ORD 0.41724
Al 35 Cr 01 Mo 01 Nb 37 Ti 01 V 25 noHEA  ALTI_L10 0.00383 BCC_B2#1 DISORD 0.57303 SIGMA ORD 0.42314
Al 31 Cr 01 Mo 01 Nb 37 Ti 01 V 29 noHEA  BCC_B2#1 DISORD 0.60435 SIGMA ORD 0.39565
Al 27 Cr 01 Mo 01 Nb 37 Ti 01 V 33 noHEA  BCC_B2#1 DISORD 0.67817 SIGMA ORD 0.32183
Al 23 Cr 01 Mo 01 Nb 37 Ti 01 V 37 noHEA  BCC_B2#1 DISORD 0.79418 SIGMA ORD 0.20582
Al 19 Cr 01 Mo 01 Nb 37 Ti 01 V 41 noHEA  BCC_B2#1 DISORD 0.89757 SIGMA ORD 0.10243
Al 15 Cr 01 Mo 01 Nb 37 Ti 01 V 45 noHEA  BCC_B2#1 DISORD 0.98547 SIGMA ORD 0.01453
Al 11 Cr 01 Mo 01 Nb 37 Ti 01 V 49   HEA  BCC_B2#1 DISORD 1.00000
Al 47 Cr 01 Mo 01 Nb 37 Ti 05 V 09 noHEA  ALTI_L10 0.09310 BCC_B2#1 DISORD 0.19317 BCT_D022 0.27461 SIGMA ORD 0.43913
Al 43 Cr 01 Mo 01 Nb 37 Ti 05 V 13 noHEA  ALTI_L10 0.09567 BCC_B2#1 DISORD 0.29140 BCT_D022 0.16502 SIGMA ORD 0.44791
Al 39 Cr 01 Mo 01 Nb 37 Ti 05 V 17 noHEA  ALTI_L10 0.09820 BCC_B2#1 DISORD 0.39002 BCT_D022 0.05551 SIGMA ORD 0.45626
Al 35 Cr 01 Mo 01 Nb 37 Ti 05 V 21 noHEA  ALTI_L10 0.08781 BCC_B2#1 DISORD 0.46471 SIGMA ORD 0.44748
Al 31 Cr 01 Mo 01 Nb 37 Ti 05 V 25 noHEA  ALTI_L10 0.05079 BCC_B2#1 DISORD 0.55399 SIGMA ORD 0.39522
Al 27 Cr 01 Mo 01 Nb 37 Ti 05 V 29 noHEA  BCC_B2#1 DISORD 0.69490 SIGMA ORD 0.30510
Al 23 Cr 01 Mo 01 Nb 37 Ti 05 V 33 noHEA  BCC_B2#1 DISORD 0.80966 SIGMA ORD 0.19034
Al 19 Cr 01 Mo 01 Nb 37 Ti 05 V 37 noHEA  BCC_B2#1 DISORD 0.90919 SIGMA ORD 0.09081
Al 15 Cr 01 Mo 01 Nb 37 Ti 05 V 41 noHEA  BCC_B2#1 DISORD 0.99532 SIGMA ORD 0.00468
Al 11 Cr 01 Mo 01 Nb 37 Ti 05 V 45   HEA  BCC_B2#1 DISORD 1.00000
Al 07 Cr 01 Mo 01 Nb 37 Ti 05 V 49   HEA  BCC_B2#1 DISORD 1.00000
Al 47 Cr 01 Mo 01 Nb 37 Ti 09 V 05 noHEA  ALTI_L10 0.18864 BCC_B2#1 DISORD 0.10351 BCT_D022 0.22952 SIGMA ORD 0.47834
Al 43 Cr 01 Mo 01 Nb 37 Ti 09 V 09 noHEA  ALTI_L10 0.19117 BCC_B2#1 DISORD 0.20167 BCT_D022 0.11993 SIGMA ORD 0.48723
Al 39 Cr 01 Mo 01 Nb 37 Ti 09 V 13 noHEA  ALTI_L10 0.19367 BCC_B2#1 DISORD 0.30023 BCT_D022 0.01042 SIGMA ORD 0.49568
Al 35 Cr 01 Mo 01 Nb 37 Ti 09 V 17 noHEA  ALTI_L10 0.16420 BCC_B2#1 DISORD 0.37092 SIGMA ORD 0.46488
Al 31 Cr 01 Mo 01 Nb 37 Ti 09 V 21 noHEA  ALTI_L10 0.11082 BCC_B2#1 DISORD 0.49834 SIGMA ORD 0.39084
Al 27 Cr 01 Mo 01 Nb 37 Ti 09 V 25 noHEA  ALTI3_D019 0.04921 BCC_B2#1 DISORD 0.63961 SIGMA ORD 0.31118
Al 23 Cr 01 Mo 01 Nb 37 Ti 09 V 29 noHEA  ALTI3_D019 0.00648 BCC_B2#1 DISORD 0.81271 SIGMA ORD 0.18081
Al 19 Cr 01 Mo 01 Nb 37 Ti 09 V 33 noHEA  BCC_B2#1 DISORD 0.91816 SIGMA ORD 0.08184
Al 15 Cr 01 Mo 01 Nb 37 Ti 09 V 37   HEA  BCC_B2#1 DISORD 1.00000
Al 11 Cr 01 Mo 01 Nb 37 Ti 09 V 41   HEA  BCC_B2#1 DISORD 1.00000
Al 07 Cr 01 Mo 01 Nb 37 Ti 09 V 45   HEA  BCC_B2#1 DISORD 1.00000
Al 03 Cr 01 Mo 01 Nb 37 Ti 09 V 49   HEA  BCC_B2#1 DISORD 1.00000
Al 47 Cr 01 Mo 01 Nb 37 Ti 13 V 01 noHEA  ALTI_L10 0.28414 BCC_B2#1 DISORD 0.01346 BCT_D022 0.18442 SIGMA ORD 0.51797
Al 43 Cr 01 Mo 01 Nb 37 Ti 13 V 05 noHEA  ALTI_L10 0.28664 BCC_B2#1 DISORD 0.11156 BCT_D022 0.07484 SIGMA ORD 0.52697
Al 39 Cr 01 Mo 01 Nb 37 Ti 13 V 09 noHEA  ALTI_L10 0.27642 BCC_B2#1 DISORD 0.20100 SIGMA ORD 0.52258
Al 35 Cr 01 Mo 01 Nb 37 Ti 13 V 13 noHEA  ALTI_L10 0.23176 BCC_B2#1 DISORD 0.29418 SIGMA ORD 0.47406
Al 31 Cr 01 Mo 01 Nb 37 Ti 13 V 17 noHEA  ALTI3_D019 0.05582 ALTI_L10 0.11089 BCC_B2#1 DISORD 0.42991 SIGMA ORD 0.40338
Al 27 Cr 01 Mo 01 Nb 37 Ti 13 V 21 noHEA  ALTI3_D019 0.11401 BCC_B2#1 DISORD 0.56337 SIGMA ORD 0.32262
Al 23 Cr 01 Mo 01 Nb 37 Ti 13 V 25 noHEA  ALTI3_D019 0.06961 BCC_B2#1 DISORD 0.74495 SIGMA ORD 0.18543
Al 19 Cr 01 Mo 01 Nb 37 Ti 13 V 29 noHEA  ALTI3_D019 0.01991 BCC_B2#1 DISORD 0.90094 SIGMA ORD 0.07915
Al 15 Cr 01 Mo 01 Nb 37 Ti 13 V 33   HEA  BCC_B2#1 DISORD 1.00000
Al 11 Cr 01 Mo 01 Nb 37 Ti 13 V 37   HEA  BCC_B2#1 DISORD 1.00000
Al 07 Cr 01 Mo 01 Nb 37 Ti 13 V 41   HEA  BCC_B2#1 DISORD 1.00000
Al 03 Cr 01 Mo 01 Nb 37 Ti 13 V 45   HEA  BCC_B2#1 DISORD 1.00000
Al 43 Cr 01 Mo 01 Nb 37 Ti 17 V 01 noHEA  ALTI_L10 0.38209 BCC_B2#1 DISORD 0.02108 BCT_D022 0.02973 SIGMA ORD 0.56711
Al 39 Cr 01 Mo 01 Nb 37 Ti 17 V 05 noHEA  ALTI_L10 0.34819 BCC_B2#1 DISORD 0.10906 SIGMA ORD 0.54274
Al 35 Cr 01 Mo 01 Nb 37 Ti 17 V 09 noHEA  ALTI3_D019 0.02117 ALTI_L10 0.26765 BCC_B2#1 DISORD 0.23025 SIGMA ORD 0.48093
Al 31 Cr 01 Mo 01 Nb 37 Ti 17 V 13 noHEA  ALTI3_D019 0.16887 ALTI_L10 0.05892 BCC_B2#1 DISORD 0.33082 SIGMA ORD 0.44139
Al 27 Cr 01 Mo 01 Nb 37 Ti 17 V 17 noHEA  ALTI3_D019 0.17770 BCC_B2#1 DISORD 0.48883 SIGMA ORD 0.33348
Al 23 Cr 01 Mo 01 Nb 37 Ti 17 V 21 noHEA  ALTI3_D019 0.13230 BCC_B2#1 DISORD 0.67873 SIGMA ORD 0.18898
Al 19 Cr 01 Mo 01 Nb 37 Ti 17 V 25 noHEA  ALTI3_D019 0.08155 BCC_B2#1 DISORD 0.83389 SIGMA ORD 0.08457
Al 15 Cr 01 Mo 01 Nb 37 Ti 17 V 29 noHEA  ALTI3_D019 0.01337 BCC_B2#1 DISORD 0.98663
Al 11 Cr 01 Mo 01 Nb 37 Ti 17 V 33   HEA  BCC_B2#1 DISORD 1.00000
Al 07 Cr 01 Mo 01 Nb 37 Ti 17 V 37   HEA  BCC_B2#1 DISORD 1.00000
Al 03 Cr 01 Mo 01 Nb 37 Ti 17 V 41   HEA  BCC_B2#1 DISORD 1.00000
Al 39 Cr 01 Mo 01 Nb 37 Ti 21 V 01 noHEA  ALTI_L10 0.41113 BCC_B2#1 DISORD 0.02412 SIGMA ORD 0.56475
Al 35 Cr 01 Mo 01 Nb 37 Ti 21 V 05 noHEA  ALTI3_D019 0.13571 ALTI_L10 0.21415 BCC_B2#1 DISORD 0.12833 SIGMA ORD 0.52181
Al 31 Cr 01 Mo 01 Nb 37 Ti 21 V 09 noHEA  ALTI3_D019 0.28271 ALTI_L10 0.00613 BCC_B2#1 DISORD 0.23026 SIGMA ORD 0.48091
Al 27 Cr 01 Mo 01 Nb 37 Ti 21 V 13 noHEA  ALTI3_D019 0.24056 BCC_B2#1 DISORD 0.41482 SIGMA ORD 0.34463
Al 23 Cr 01 Mo 01 Nb 37 Ti 21 V 17 noHEA  ALTI3_D019 0.19479 BCC_B2#1 DISORD 0.61350 SIGMA ORD 0.19171
Al 19 Cr 01 Mo 01 Nb 37 Ti 21 V 21 noHEA  ALTI3_D019 0.14321 BCC_B2#1 DISORD 0.76750 SIGMA ORD 0.08929
Al 15 Cr 01 Mo 01 Nb 37 Ti 21 V 25 noHEA  ALTI3_D019 0.06977 BCC_B2#1 DISORD 0.93023
Al 11 Cr 01 Mo 01 Nb 37 Ti 21 V 29   HEA  BCC_B2#1 DISORD 1.00000
Al 07 Cr 01 Mo 01 Nb 37 Ti 21 V 33   HEA  BCC_B2#1 DISORD 1.00000
Al 03 Cr 01 Mo 01 Nb 37 Ti 21 V 37   HEA  BCC_B2#1 DISORD 1.00000
Al 35 Cr 01 Mo 01 Nb 37 Ti 25 V 01 noHEA  ALTI3_D019 0.25086 ALTI_L10 0.16005 BCC_B2#1 DISORD 0.02521 SIGMA ORD 0.56389
Al 31 Cr 01 Mo 01 Nb 37 Ti 25 V 05 noHEA  ALTI3_D019 0.35172 BCC_B2#1 DISORD 0.13693 SIGMA ORD 0.51135
Al 27 Cr 01 Mo 01 Nb 37 Ti 25 V 09 noHEA  ALTI3_D019 0.30302 BCC_B2#1 DISORD 0.33909 SIGMA ORD 0.35789
Al 23 Cr 01 Mo 01 Nb 37 Ti 25 V 13 noHEA  ALTI3_D019 0.25747 BCC_B2#1 DISORD 0.54837 SIGMA ORD 0.19416
Al 19 Cr 01 Mo 01 Nb 37 Ti 25 V 17 noHEA  ALTI3_D019 0.20520 BCC_B2#1 DISORD 0.70154 SIGMA ORD 0.09326
Al 15 Cr 01 Mo 01 Nb 37 Ti 25 V 21 noHEA  ALTI3_D019 0.12666 BCC_B2#1 DISORD 0.86932 SIGMA ORD 0.00402
Al 11 Cr 01 Mo 01 Nb 37 Ti 25 V 25 noHEA  ALTI3_D019 0.01703 BCC_B2#1 DISORD 0.98297
Al 07 Cr 01 Mo 01 Nb 37 Ti 25 V 29   HEA  BCC_B2#1 DISORD 1.00000
Al 03 Cr 01 Mo 01 Nb 37 Ti 25 V 33   HEA  BCC_B2#1 DISORD 1.00000
Al 31 Cr 01 Mo 01 Nb 37 Ti 29 V 01 noHEA  ALTI3_D019 0.41278 BCC_B2#1 DISORD 0.03250 SIGMA ORD 0.55472
Al 27 Cr 01 Mo 01 Nb 37 Ti 29 V 05 noHEA  ALTI3_D019 0.36587 BCC_B2#1 DISORD 0.25654 SIGMA ORD 0.37759
Al 23 Cr 01 Mo 01 Nb 37 Ti 29 V 09 noHEA  ALTI3_D019 0.32085 BCC_B2#1 DISORD 0.48185 SIGMA ORD 0.19730
Al 19 Cr 01 Mo 01 Nb 37 Ti 29 V 13 noHEA  ALTI3_D019 0.26802 BCC_B2#1 DISORD 0.63562 SIGMA ORD 0.09637
Al 15 Cr 01 Mo 01 Nb 37 Ti 29 V 17 noHEA  ALTI3_D019 0.18403 BCC_B2#1 DISORD 0.80513 SIGMA ORD 0.01085
Al 11 Cr 01 Mo 01 Nb 37 Ti 29 V 21 noHEA  ALTI3_D019 0.05696 BCC_B2#1 DISORD 0.94304
Al 07 Cr 01 Mo 01 Nb 37 Ti 29 V 25   HEA  BCC_B2#1 DISORD 1.00000
Al 03 Cr 01 Mo 01 Nb 37 Ti 29 V 29   HEA  BCC_B2#1 DISORD 1.00000
Al 27 Cr 01 Mo 01 Nb 37 Ti 33 V 01 noHEA  ALTI3_D019 0.43936 BCC_B2#1 DISORD 0.10506 CR3SI_A15 0.08227 SIGMA ORD 0.37331
Al 23 Cr 01 Mo 01 Nb 37 Ti 33 V 05 noHEA  ALTI3_D019 0.38579 BCC_B2#1 DISORD 0.41100 SIGMA ORD 0.20321
Al 19 Cr 01 Mo 01 Nb 37 Ti 33 V 09 noHEA  ALTI3_D019 0.33241 BCC_B2#1 DISORD 0.56902 SIGMA ORD 0.09857
Al 15 Cr 01 Mo 01 Nb 37 Ti 33 V 13 noHEA  ALTI3_D019 0.24192 BCC_B2#1 DISORD 0.74070 SIGMA ORD 0.01738
Al 11 Cr 01 Mo 01 Nb 37 Ti 33 V 17 noHEA  ALTI3_D019 0.09372 BCC_B2#1 DISORD 0.90628
Al 07 Cr 01 Mo 01 Nb 37 Ti 33 V 21   HEA  BCC_B2#1 DISORD 1.00000
Al 03 Cr 01 Mo 01 Nb 37 Ti 33 V 25   HEA  BCC_B2#1 DISORD 1.00000
Al 23 Cr 01 Mo 01 Nb 37 Ti 37 V 01 noHEA  ALTI3_D019 0.47435 BCC_B2#1 DISORD 0.20090 CR3SI_A15 0.16245 SIGMA ORD 0.16229
Al 19 Cr 01 Mo 01 Nb 37 Ti 37 V 05 noHEA  ALTI3_D019 0.39972 BCC_B2#1 DISORD 0.50029 SIGMA ORD 0.09999
Al 15 Cr 01 Mo 01 Nb 37 Ti 37 V 09 noHEA  ALTI3_D019 0.30198 BCC_B2#1 DISORD 0.67437 SIGMA ORD 0.02364
Al 11 Cr 01 Mo 01 Nb 37 Ti 37 V 13 noHEA  ALTI3_D019 0.12795 BCC_B2#1 DISORD 0.87205
Al 07 Cr 01 Mo 01 Nb 37 Ti 37 V 17   HEA  BCC_B2#1 DISORD 1.00000
Al 03 Cr 01 Mo 01 Nb 37 Ti 37 V 21   HEA  BCC_B2#1 DISORD 1.00000
Al 19 Cr 01 Mo 01 Nb 37 Ti 41 V 01 noHEA  ALTI3_D019 0.47251 BCC_B2#1 DISORD 0.42598 SIGMA ORD 0.10151
Al 15 Cr 01 Mo 01 Nb 37 Ti 41 V 05 noHEA  ALTI3_D019 0.36883 BCC_B2#1 DISORD 0.60160 SIGMA ORD 0.02957
Al 11 Cr 01 Mo 01 Nb 37 Ti 41 V 09 noHEA  ALTI3_D019 0.16169 BCC_B2#1 DISORD 0.83831
Al 07 Cr 01 Mo 01 Nb 37 Ti 41 V 13   HEA  BCC_B2#1 DISORD 1.00000
Al 03 Cr 01 Mo 01 Nb 37 Ti 41 V 17   HEA  BCC_B2#1 DISORD 1.00000
Al 15 Cr 01 Mo 01 Nb 37 Ti 45 V 01 noHEA  ALTI3_D019 0.45450 BCC_B2#1 DISORD 0.51071 SIGMA ORD 0.03479
Al 11 Cr 01 Mo 01 Nb 37 Ti 45 V 05 noHEA  ALTI3_D019 0.19906 BCC_B2#1 DISORD 0.79821 HCP_A3 0.00273
Al 07 Cr 01 Mo 01 Nb 37 Ti 45 V 09 noHEA  BCC_B2#1 DISORD 0.95518 HCP_A3 0.04482
Al 03 Cr 01 Mo 01 Nb 37 Ti 45 V 13   HEA  BCC_B2#1 DISORD 1.00000
Al 11 Cr 01 Mo 01 Nb 37 Ti 49 V 01 noHEA  ALTI3_D019 0.16163 BCC_B2#1 DISORD 0.59239 HCP_A3 0.24598
Al 07 Cr 01 Mo 01 Nb 37 Ti 49 V 05 noHEA  BCC_B2#1 DISORD 0.02293 BCC_B2#2 DISORD 0.77037 HCP_A3 0.20669
Al 03 Cr 01 Mo 01 Nb 37 Ti 49 V 09 noHEA  BCC_B2#1 DISORD 0.03212 BCC_B2#2 DISORD 0.90259 HCP_A3 0.06529
Al 47 Cr 01 Mo 01 Nb 41 Ti 01 V 09 noHEA  BCC_B2#1 DISORD 0.19145 BCT_D022 0.32623 SIGMA ORD 0.48232
Al 43 Cr 01 Mo 01 Nb 41 Ti 01 V 13 noHEA  ALTI_L10 0.00233 BCC_B2#1 DISORD 0.29006 BCT_D022 0.21679 SIGMA ORD 0.49082
Al 39 Cr 01 Mo 01 Nb 41 Ti 01 V 17 noHEA  ALTI_L10 0.00485 BCC_B2#1 DISORD 0.38894 BCT_D022 0.10728 SIGMA ORD 0.49893
Al 35 Cr 01 Mo 01 Nb 41 Ti 01 V 21 noHEA  ALTI_L10 0.00699 BCC_B2#1 DISORD 0.48683 SIGMA ORD 0.50617
Al 31 Cr 01 Mo 01 Nb 41 Ti 01 V 25 noHEA  BCC_B2#1 DISORD 0.52616 SIGMA ORD 0.47384
Al 27 Cr 01 Mo 01 Nb 41 Ti 01 V 29 noHEA  BCC_B2#1 DISORD 0.61453 SIGMA ORD 0.38547
Al 23 Cr 01 Mo 01 Nb 41 Ti 01 V 33 noHEA  BCC_B2#1 DISORD 0.75451 SIGMA ORD 0.24549
Al 19 Cr 01 Mo 01 Nb 41 Ti 01 V 37 noHEA  BCC_B2#1 DISORD 0.87026 SIGMA ORD 0.12974
Al 15 Cr 01 Mo 01 Nb 41 Ti 01 V 41 noHEA  BCC_B2#1 DISORD 0.95785 SIGMA ORD 0.04215
Al 11 Cr 01 Mo 01 Nb 41 Ti 01 V 45   HEA  BCC_B2#1 DISORD 1.00000
Al 07 Cr 01 Mo 01 Nb 41 Ti 01 V 49   HEA  BCC_B2#1 DISORD 1.00000
Al 47 Cr 01 Mo 01 Nb 41 Ti 05 V 05 noHEA  ALTI_L10 0.09530 BCC_B2#1 DISORD 0.10142 BCT_D022 0.28121 SIGMA ORD 0.52207
Al 43 Cr 01 Mo 01 Nb 41 Ti 05 V 09 noHEA  ALTI_L10 0.09782 BCC_B2#1 DISORD 0.19992 BCT_D022 0.17164 SIGMA ORD 0.53062
Al 39 Cr 01 Mo 01 Nb 41 Ti 05 V 13 noHEA  ALTI_L10 0.10030 BCC_B2#1 DISORD 0.29876 BCT_D022 0.06214 SIGMA ORD 0.53879
Al 35 Cr 01 Mo 01 Nb 41 Ti 05 V 17 noHEA  ALTI_L10 0.09121 BCC_B2#1 DISORD 0.37841 SIGMA ORD 0.53038
Al 31 Cr 01 Mo 01 Nb 41 Ti 05 V 21 noHEA  ALTI_L10 0.05176 BCC_B2#1 DISORD 0.47584 SIGMA ORD 0.47240
Al 27 Cr 01 Mo 01 Nb 41 Ti 05 V 25 noHEA  BCC_B2#1 DISORD 0.63123 SIGMA ORD 0.36877
Al 23 Cr 01 Mo 01 Nb 41 Ti 05 V 29 noHEA  BCC_B2#1 DISORD 0.76979 SIGMA ORD 0.23021
Al 19 Cr 01 Mo 01 Nb 41 Ti 05 V 33 noHEA  BCC_B2#1 DISORD 0.88071 SIGMA ORD 0.11929
Al 15 Cr 01 Mo 01 Nb 41 Ti 05 V 37 noHEA  BCC_B2#1 DISORD 0.96640 SIGMA ORD 0.03359
Al 11 Cr 01 Mo 01 Nb 41 Ti 05 V 41   HEA  BCC_B2#1 DISORD 1.00000
Al 07 Cr 01 Mo 01 Nb 41 Ti 05 V 45   HEA  BCC_B2#1 DISORD 1.00000
Al 03 Cr 01 Mo 01 Nb 41 Ti 05 V 49   HEA  BCC_B2#1 DISORD 1.00000
Al 47 Cr 01 Mo 01 Nb 41 Ti 09 V 01 noHEA  ALTI_L10 0.19080 BCC_B2#1 DISORD 0.01094 BCT_D022 0.23606 SIGMA ORD 0.56220
Al 43 Cr 01 Mo 01 Nb 41 Ti 09 V 05 noHEA  ALTI_L10 0.19328 BCC_B2#1 DISORD 0.10941 BCT_D022 0.12649 SIGMA ORD 0.57081
Al 39 Cr 01 Mo 01 Nb 41 Ti 09 V 09 noHEA  ALTI_L10 0.19574 BCC_B2#1 DISORD 0.20824 BCT_D022 0.01699 SIGMA ORD 0.57903
Al 35 Cr 01 Mo 01 Nb 41 Ti 09 V 13 noHEA  ALTI_L10 0.16671 BCC_B2#1 DISORD 0.28586 SIGMA ORD 0.54744
Al 31 Cr 01 Mo 01 Nb 41 Ti 09 V 17 noHEA  ALTI_L10 0.10754 BCC_B2#1 DISORD 0.42840 SIGMA ORD 0.46406
Al 27 Cr 01 Mo 01 Nb 41 Ti 09 V 21 noHEA  ALTI3_D019 0.05322 BCC_B2#1 DISORD 0.57196 SIGMA ORD 0.37482
Al 23 Cr 01 Mo 01 Nb 41 Ti 09 V 25 noHEA  ALTI3_D019 0.00940 BCC_B2#1 DISORD 0.76955 SIGMA ORD 0.22106
Al 19 Cr 01 Mo 01 Nb 41 Ti 09 V 29 noHEA  BCC_B2#1 DISORD 0.88878 SIGMA ORD 0.11122
Al 15 Cr 01 Mo 01 Nb 41 Ti 09 V 33 noHEA  BCC_B2#1 DISORD 0.97315 SIGMA ORD 0.02685
Al 11 Cr 01 Mo 01 Nb 41 Ti 09 V 37   HEA  BCC_B2#1 DISORD 1.00000
Al 07 Cr 01 Mo 01 Nb 41 Ti 09 V 41   HEA  BCC_B2#1 DISORD 1.00000
Al 03 Cr 01 Mo 01 Nb 41 Ti 09 V 45   HEA  BCC_B2#1 DISORD 1.00000
Al 43 Cr 01 Mo 01 Nb 41 Ti 13 V 01 noHEA  ALTI_L10 0.28873 BCC_B2#1 DISORD 0.01856 BCT_D022 0.08133 SIGMA ORD 0.61138
Al 39 Cr 01 Mo 01 Nb 41 Ti 13 V 05 noHEA  ALTI_L10 0.28009 BCC_B2#1 DISORD 0.11213 SIGMA ORD 0.60778
Al 35 Cr 01 Mo 01 Nb 41 Ti 13 V 09 noHEA  ALTI_L10 0.23122 BCC_B2#1 DISORD 0.21345 SIGMA ORD 0.55533
Al 31 Cr 01 Mo 01 Nb 41 Ti 13 V 13 noHEA  ALTI3_D019 0.10246 ALTI_L10 0.06483 BCC_B2#1 DISORD 0.33435 SIGMA ORD 0.49836
Al 27 Cr 01 Mo 01 Nb 41 Ti 13 V 17 noHEA  ALTI3_D019 0.11713 BCC_B2#1 DISORD 0.49856 SIGMA ORD 0.38432
Al 23 Cr 01 Mo 01 Nb 41 Ti 13 V 21 noHEA  ALTI3_D019 0.07223 BCC_B2#1 DISORD 0.70524 SIGMA ORD 0.22253
Al 19 Cr 01 Mo 01 Nb 41 Ti 13 V 25 noHEA  ALTI3_D019 0.02411 BCC_B2#1 DISORD 0.86728 SIGMA ORD 0.10861
Al 15 Cr 01 Mo 01 Nb 41 Ti 13 V 29 noHEA  BCC_B2#1 DISORD 0.97800 SIGMA ORD 0.02200
Al 11 Cr 01 Mo 01 Nb 41 Ti 13 V 33   HEA  BCC_B2#1 DISORD 1.00000
Al 07 Cr 01 Mo 01 Nb 41 Ti 13 V 37   HEA  BCC_B2#1 DISORD 1.00000
Al 03 Cr 01 Mo 01 Nb 41 Ti 13 V 41   HEA  BCC_B2#1 DISORD 1.00000
Al 39 Cr 01 Mo 01 Nb 41 Ti 17 V 01 noHEA  ALTI_L10 0.34981 BCC_B2#1 DISORD 0.02135 SIGMA ORD 0.62883
Al 35 Cr 01 Mo 01 Nb 41 Ti 17 V 05 noHEA  ALTI3_D019 0.07047 ALTI_L10 0.21892 BCC_B2#1 DISORD 0.12940 SIGMA ORD 0.58121
Al 31 Cr 01 Mo 01 Nb 41 Ti 17 V 09 noHEA  ALTI3_D019 0.21695 ALTI_L10 0.01139 BCC_B2#1 DISORD 0.23246 SIGMA ORD 0.53920
Al 27 Cr 01 Mo 01 Nb 41 Ti 17 V 13 noHEA  ALTI3_D019 0.18021 BCC_B2#1 DISORD 0.42569 SIGMA ORD 0.39410
Al 23 Cr 01 Mo 01 Nb 41 Ti 17 V 17 noHEA  ALTI3_D019 0.13494 BCC_B2#1 DISORD 0.64151 SIGMA ORD 0.22356
Al 19 Cr 01 Mo 01 Nb 41 Ti 17 V 21 noHEA  ALTI3_D019 0.08609 BCC_B2#1 DISORD 0.80283 SIGMA ORD 0.11107
Al 15 Cr 01 Mo 01 Nb 41 Ti 17 V 25 noHEA  ALTI3_D019 0.01801 BCC_B2#1 DISORD 0.96042 SIGMA ORD 0.02157
Al 11 Cr 01 Mo 01 Nb 41 Ti 17 V 29   HEA  BCC_B2#1 DISORD 1.00000
Al 07 Cr 01 Mo 01 Nb 41 Ti 17 V 33   HEA  BCC_B2#1 DISORD 1.00000
Al 03 Cr 01 Mo 01 Nb 41 Ti 17 V 37   HEA  BCC_B2#1 DISORD 1.00000
Al 35 Cr 01 Mo 01 Nb 41 Ti 21 V 01 noHEA  ALTI3_D019 0.18601 ALTI_L10 0.16445 BCC_B2#1 DISORD 0.02533 SIGMA ORD 0.62421
Al 31 Cr 01 Mo 01 Nb 41 Ti 21 V 05 noHEA  ALTI3_D019 0.29122 BCC_B2#1 DISORD 0.13814 SIGMA ORD 0.57064
Al 27 Cr 01 Mo 01 Nb 41 Ti 21 V 09 noHEA  ALTI3_D019 0.24295 BCC_B2#1 DISORD 0.35099 SIGMA ORD 0.40606
Al 23 Cr 01 Mo 01 Nb 41 Ti 21 V 13 noHEA  ALTI3_D019 0.19786 BCC_B2#1 DISORD 0.57733 SIGMA ORD 0.22481
Al 19 Cr 01 Mo 01 Nb 41 Ti 21 V 17 noHEA  ALTI3_D019 0.14842 BCC_B2#1 DISORD 0.73869 SIGMA ORD 0.11289
Al 15 Cr 01 Mo 01 Nb 41 Ti 21 V 21 noHEA  ALTI3_D019 0.07689 BCC_B2#1 DISORD 0.89584 SIGMA ORD 0.02727
Al 11 Cr 01 Mo 01 Nb 41 Ti 21 V 25   HEA  BCC_B2#1 DISORD 1.00000
Al 07 Cr 01 Mo 01 Nb 41 Ti 21 V 29   HEA  BCC_B2#1 DISORD 1.00000
Al 03 Cr 01 Mo 01 Nb 41 Ti 21 V 33   HEA  BCC_B2#1 DISORD 1.00000
Al 31 Cr 01 Mo 01 Nb 41 Ti 25 V 01 noHEA  ALTI3_D019 0.35255 BCC_B2#1 DISORD 0.03363 SIGMA ORD 0.61381
Al 27 Cr 01 Mo 01 Nb 41 Ti 25 V 05 noHEA  ALTI3_D019 0.30619 BCC_B2#1 DISORD 0.26924 SIGMA ORD 0.42457
Al 23 Cr 01 Mo 01 Nb 41 Ti 25 V 09 noHEA  ALTI3_D019 0.26151 BCC_B2#1 DISORD 0.51108 SIGMA ORD 0.22741
Al 19 Cr 01 Mo 01 Nb 41 Ti 25 V 13 noHEA  ALTI3_D019 0.21152 BCC_B2#1 DISORD 0.67442 SIGMA ORD 0.11407
Al 15 Cr 01 Mo 01 Nb 41 Ti 25 V 17 noHEA  ALTI3_D019 0.13601 BCC_B2#1 DISORD 0.83135 SIGMA ORD 0.03264
Al 11 Cr 01 Mo 01 Nb 41 Ti 25 V 21 noHEA  ALTI3_D019 0.01930 BCC_B2#1 DISORD 0.98070
Al 07 Cr 01 Mo 01 Nb 41 Ti 25 V 25   HEA  BCC_B2#1 DISORD 1.00000
Al 03 Cr 01 Mo 01 Nb 41 Ti 25 V 29   HEA  BCC_B2#1 DISORD 1.00000
Al 27 Cr 01 Mo 01 Nb 41 Ti 29 V 01 noHEA  ALTI3_D019 0.38414 BCC_B2#1 DISORD 0.09918 CR3SI_A15 0.11783 SIGMA ORD 0.39885
Al 23 Cr 01 Mo 01 Nb 41 Ti 29 V 05 noHEA  ALTI3_D019 0.32665 BCC_B2#1 DISORD 0.43979 SIGMA ORD 0.23356
Al 19 Cr 01 Mo 01 Nb 41 Ti 29 V 09 noHEA  ALTI3_D019 0.27603 BCC_B2#1 DISORD 0.60929 SIGMA ORD 0.11467
Al 15 Cr 01 Mo 01 Nb 41 Ti 29 V 13 noHEA  ALTI3_D019 0.19597 BCC_B2#1 DISORD 0.76641 SIGMA ORD 0.03762
Al 11 Cr 01 Mo 01 Nb 41 Ti 29 V 17 noHEA  ALTI3_D019 0.06172 BCC_B2#1 DISORD 0.93828
Al 07 Cr 01 Mo 01 Nb 41 Ti 29 V 21   HEA  BCC_B2#1 DISORD 1.00000
Al 03 Cr 01 Mo 01 Nb 41 Ti 29 V 25   HEA  BCC_B2#1 DISORD 1.00000
Al 23 Cr 01 Mo 01 Nb 41 Ti 33 V 01 noHEA  ALTI3_D019 0.42283 BCC_B2#1 DISORD 0.18417 CR3SI_A15 0.22451 SIGMA ORD 0.16849
Al 19 Cr 01 Mo 01 Nb 41 Ti 33 V 05 noHEA  ALTI3_D019 0.34305 BCC_B2#1 DISORD 0.54197 SIGMA ORD 0.11499
Al 15 Cr 01 Mo 01 Nb 41 Ti 33 V 09 noHEA  ALTI3_D019 0.25807 BCC_B2#1 DISORD 0.69978 SIGMA ORD 0.04215
Al 11 Cr 01 Mo 01 Nb 41 Ti 33 V 13 noHEA  ALTI3_D019 0.10224 BCC_B2#1 DISORD 0.89776
Al 07 Cr 01 Mo 01 Nb 41 Ti 33 V 17   HEA  BCC_B2#1 DISORD 1.00000
Al 03 Cr 01 Mo 01 Nb 41 Ti 33 V 21   HEA  BCC_B2#1 DISORD 1.00000
Al 19 Cr 01 Mo 01 Nb 41 Ti 37 V 01 noHEA  ALTI3_D019 0.41451 BCC_B2#1 DISORD 0.46949 SIGMA ORD 0.11600
Al 15 Cr 01 Mo 01 Nb 41 Ti 37 V 05 noHEA  ALTI3_D019 0.32548 BCC_B2#1 DISORD 0.62841 SIGMA ORD 0.04611
Al 11 Cr 01 Mo 01 Nb 41 Ti 37 V 09 noHEA  ALTI3_D019 0.14264 BCC_B2#1 DISORD 0.85736
Al 07 Cr 01 Mo 01 Nb 41 Ti 37 V 13   HEA  BCC_B2#1 DISORD 1.00000
Al 03 Cr 01 Mo 01 Nb 41 Ti 37 V 17   HEA  BCC_B2#1 DISORD 1.00000
Al 15 Cr 01 Mo 01 Nb 41 Ti 41 V 01 noHEA  ALTI3_D019 0.40588 BCC_B2#1 DISORD 0.54472 SIGMA ORD 0.04940
Al 11 Cr 01 Mo 01 Nb 41 Ti 41 V 05 noHEA  ALTI3_D019 0.18809 BCC_B2#1 DISORD 0.81191
Al 07 Cr 01 Mo 01 Nb 41 Ti 41 V 09   HEA  BCC_B2#1 DISORD 1.00000
Al 03 Cr 01 Mo 01 Nb 41 Ti 41 V 13   HEA  BCC_B2#1 DISORD 1.00000
Al 11 Cr 01 Mo 01 Nb 41 Ti 45 V 01 noHEA  ALTI3_D019 0.20449 BCC_B2#1 DISORD 0.67582 HCP_A3 0.11968
Al 07 Cr 01 Mo 01 Nb 41 Ti 45 V 05 noHEA  BCC_B2#1 DISORD 0.86418 HCP_A3 0.13582
Al 03 Cr 01 Mo 01 Nb 41 Ti 45 V 09 noHEA  BCC_B2#1 DISORD 0.02222 BCC_B2#2 DISORD 0.97429 HCP_A3 0.00349
Al 07 Cr 01 Mo 01 Nb 41 Ti 49 V 01 noHEA  BCC_B2#1 DISORD 0.52157 BCC_B2#2 DISORD 0.11912 HCP_A3 0.35932
Al 03 Cr 01 Mo 01 Nb 41 Ti 49 V 05 noHEA  BCC_B2#1 DISORD 0.77049 HCP_A3 0.22951
Al 47 Cr 01 Mo 01 Nb 45 Ti 01 V 05 noHEA  ALTI_L10 0.00203 BCC_B2#1 DISORD 0.09926 BCT_D022 0.33277 SIGMA ORD 0.56593
Al 43 Cr 01 Mo 01 Nb 45 Ti 01 V 09 noHEA  ALTI_L10 0.00453 BCC_B2#1 DISORD 0.19806 BCT_D022 0.22322 SIGMA ORD 0.57418
Al 39 Cr 01 Mo 01 Nb 45 Ti 01 V 13 noHEA  ALTI_L10 0.00701 BCC_B2#1 DISORD 0.29717 BCT_D022 0.11373 SIGMA ORD 0.58210
Al 35 Cr 01 Mo 01 Nb 45 Ti 01 V 17 noHEA  ALTI_L10 0.00945 BCC_B2#1 DISORD 0.39652 BCT_D022 0.00428 SIGMA ORD 0.58974
Al 31 Cr 01 Mo 01 Nb 45 Ti 01 V 21 noHEA  BCC_B2#1 DISORD 0.44657 SIGMA ORD 0.55343
Al 27 Cr 01 Mo 01 Nb 45 Ti 01 V 25 noHEA  BCC_B2#1 DISORD 0.55285 SIGMA ORD 0.44715
Al 23 Cr 01 Mo 01 Nb 45 Ti 01 V 29 noHEA  BCC_B2#1 DISORD 0.71766 SIGMA ORD 0.28234
Al 19 Cr 01 Mo 01 Nb 45 Ti 01 V 33 noHEA  BCC_B2#1 DISORD 0.84766 SIGMA ORD 0.15234
Al 15 Cr 01 Mo 01 Nb 45 Ti 01 V 37 noHEA  BCC_B2#1 DISORD 0.93484 SIGMA ORD 0.06516
Al 11 Cr 01 Mo 01 Nb 45 Ti 01 V 41   HEA  BCC_B2#1 DISORD 1.00000
Al 07 Cr 01 Mo 01 Nb 45 Ti 01 V 45   HEA  BCC_B2#1 DISORD 1.00000
Al 03 Cr 01 Mo 01 Nb 45 Ti 01 V 49   HEA  BCC_B2#1 DISORD 1.00000
Al 47 Cr 01 Mo 01 Nb 45 Ti 05 V 01 noHEA  ALTI_L10 0.09752 BCC_B2#1 DISORD 0.00842 BCT_D022 0.28756 SIGMA ORD 0.60650
Al 43 Cr 01 Mo 01 Nb 45 Ti 05 V 05 noHEA  ALTI_L10 0.09999 BCC_B2#1 DISORD 0.10721 BCT_D022 0.17802 SIGMA ORD 0.61477
Al 39 Cr 01 Mo 01 Nb 45 Ti 05 V 09 noHEA  ALTI_L10 0.10244 BCC_B2#1 DISORD 0.20631 BCT_D022 0.06853 SIGMA ORD 0.62272
Al 35 Cr 01 Mo 01 Nb 45 Ti 05 V 13 noHEA  ALTI_L10 0.09457 BCC_B2#1 DISORD 0.29070 SIGMA ORD 0.61473
Al 31 Cr 01 Mo 01 Nb 45 Ti 05 V 17 noHEA  ALTI_L10 0.05149 BCC_B2#1 DISORD 0.39828 SIGMA ORD 0.55023
Al 27 Cr 01 Mo 01 Nb 45 Ti 05 V 21 noHEA  BCC_B2#1 DISORD 0.56905 SIGMA ORD 0.43095
Al 23 Cr 01 Mo 01 Nb 45 Ti 05 V 25 noHEA  BCC_B2#1 DISORD 0.73259 SIGMA ORD 0.26741
Al 19 Cr 01 Mo 01 Nb 45 Ti 05 V 29 noHEA  BCC_B2#1 DISORD 0.85724 SIGMA ORD 0.14276
Al 15 Cr 01 Mo 01 Nb 45 Ti 05 V 33 noHEA  BCC_B2#1 DISORD 0.94218 SIGMA ORD 0.05782
Al 11 Cr 01 Mo 01 Nb 45 Ti 05 V 37   HEA  BCC_B2#1 DISORD 1.00000
Al 07 Cr 01 Mo 01 Nb 45 Ti 05 V 41   HEA  BCC_B2#1 DISORD 1.00000
Al 03 Cr 01 Mo 01 Nb 45 Ti 05 V 45   HEA  BCC_B2#1 DISORD 1.00000
Al 43 Cr 01 Mo 01 Nb 45 Ti 09 V 01 noHEA  ALTI_L10 0.19543 BCC_B2#1 DISORD 0.01603 BCT_D022 0.13281 SIGMA ORD 0.65573
Al 39 Cr 01 Mo 01 Nb 45 Ti 09 V 05 noHEA  ALTI_L10 0.19786 BCC_B2#1 DISORD 0.11514 BCT_D022 0.02333 SIGMA ORD 0.66368
Al 35 Cr 01 Mo 01 Nb 45 Ti 09 V 09 noHEA  ALTI_L10 0.16876 BCC_B2#1 DISORD 0.19977 SIGMA ORD 0.63147
Al 31 Cr 01 Mo 01 Nb 45 Ti 09 V 13 noHEA  ALTI3_D019 0.03640 ALTI_L10 0.07036 BCC_B2#1 DISORD 0.33726 SIGMA ORD 0.55597
Al 27 Cr 01 Mo 01 Nb 45 Ti 09 V 17 noHEA  ALTI3_D019 0.05658 BCC_B2#1 DISORD 0.50691 SIGMA ORD 0.43651
Al 23 Cr 01 Mo 01 Nb 45 Ti 09 V 21 noHEA  ALTI3_D019 0.01194 BCC_B2#1 DISORD 0.72955 SIGMA ORD 0.25851
Al 19 Cr 01 Mo 01 Nb 45 Ti 09 V 25 noHEA  BCC_B2#1 DISORD 0.86465 SIGMA ORD 0.13535
Al 15 Cr 01 Mo 01 Nb 45 Ti 09 V 29 noHEA  BCC_B2#1 DISORD 0.94795 SIGMA ORD 0.05205
Al 11 Cr 01 Mo 01 Nb 45 Ti 09 V 33   HEA  BCC_B2#1 DISORD 1.00000
Al 07 Cr 01 Mo 01 Nb 45 Ti 09 V 37   HEA  BCC_B2#1 DISORD 1.00000
Al 03 Cr 01 Mo 01 Nb 45 Ti 09 V 41   HEA  BCC_B2#1 DISORD 1.00000
Al 39 Cr 01 Mo 01 Nb 45 Ti 13 V 01 noHEA  ALTI_L10 0.28383 BCC_B2#1 DISORD 0.02185 SIGMA ORD 0.69431
Al 35 Cr 01 Mo 01 Nb 45 Ti 13 V 05 noHEA  ALTI3_D019 0.00533 ALTI_L10 0.22358 BCC_B2#1 DISORD 0.13027 SIGMA ORD 0.64083
Al 31 Cr 01 Mo 01 Nb 45 Ti 13 V 09 noHEA  ALTI3_D019 0.15140 ALTI_L10 0.01643 BCC_B2#1 DISORD 0.23426 SIGMA ORD 0.59790
Al 27 Cr 01 Mo 01 Nb 45 Ti 13 V 13 noHEA  ALTI3_D019 0.11990 BCC_B2#1 DISORD 0.43550 SIGMA ORD 0.44460
Al 23 Cr 01 Mo 01 Nb 45 Ti 13 V 17 noHEA  ALTI3_D019 0.07488 BCC_B2#1 DISORD 0.66702 SIGMA ORD 0.25811
Al 19 Cr 01 Mo 01 Nb 45 Ti 13 V 21 noHEA  ALTI3_D019 0.02807 BCC_B2#1 DISORD 0.83959 SIGMA ORD 0.13234
Al 15 Cr 01 Mo 01 Nb 45 Ti 13 V 25 noHEA  BCC_B2#1 DISORD 0.95203 SIGMA ORD 0.04797
Al 11 Cr 01 Mo 01 Nb 45 Ti 13 V 29   HEA  BCC_B2#1 DISORD 1.00000
Al 07 Cr 01 Mo 01 Nb 45 Ti 13 V 33   HEA  BCC_B2#1 DISORD 1.00000
Al 03 Cr 01 Mo 01 Nb 45 Ti 13 V 37   HEA  BCC_B2#1 DISORD 1.00000
Al 35 Cr 01 Mo 01 Nb 45 Ti 17 V 01 noHEA  ALTI3_D019 0.12120 ALTI_L10 0.16881 BCC_B2#1 DISORD 0.02541 SIGMA ORD 0.68458
Al 31 Cr 01 Mo 01 Nb 45 Ti 17 V 05 noHEA  ALTI3_D019 0.23072 BCC_B2#1 DISORD 0.13911 SIGMA ORD 0.63017
Al 27 Cr 01 Mo 01 Nb 45 Ti 17 V 09 noHEA  ALTI3_D019 0.18293 BCC_B2#1 DISORD 0.36220 SIGMA ORD 0.45487
Al 23 Cr 01 Mo 01 Nb 45 Ti 17 V 13 noHEA  ALTI3_D019 0.13807 BCC_B2#1 DISORD 0.60357 SIGMA ORD 0.25836
Al 19 Cr 01 Mo 01 Nb 45 Ti 17 V 17 noHEA  ALTI3_D019 0.09070 BCC_B2#1 DISORD 0.77702 SIGMA ORD 0.13229
Al 15 Cr 01 Mo 01 Nb 45 Ti 17 V 21 noHEA  ALTI3_D019 0.02529 BCC_B2#1 DISORD 0.92658 SIGMA ORD 0.04813
Al 11 Cr 01 Mo 01 Nb 45 Ti 17 V 25   HEA  BCC_B2#1 DISORD 1.00000
Al 07 Cr 01 Mo 01 Nb 45 Ti 17 V 29   HEA  BCC_B2#1 DISORD 1.00000
Al 03 Cr 01 Mo 01 Nb 45 Ti 17 V 33   HEA  BCC_B2#1 DISORD 1.00000
Al 31 Cr 01 Mo 01 Nb 45 Ti 21 V 01 noHEA  ALTI3_D019 0.29239 BCC_B2#1 DISORD 0.03502 SIGMA ORD 0.67259
Al 27 Cr 01 Mo 01 Nb 45 Ti 21 V 05 noHEA  ALTI3_D019 0.24655 BCC_B2#1 DISORD 0.28164 SIGMA ORD 0.47181
Al 23 Cr 01 Mo 01 Nb 45 Ti 21 V 09 noHEA  ALTI3_D019 0.20199 BCC_B2#1 DISORD 0.53754 SIGMA ORD 0.26047
Al 19 Cr 01 Mo 01 Nb 45 Ti 21 V 13 noHEA  ALTI3_D019 0.15404 BCC_B2#1 DISORD 0.71408 SIGMA ORD 0.13188
Al 15 Cr 01 Mo 01 Nb 45 Ti 21 V 17 noHEA  ALTI3_D019 0.08570 BCC_B2#1 DISORD 0.86233 SIGMA ORD 0.05197
Al 11 Cr 01 Mo 01 Nb 45 Ti 21 V 21   HEA  BCC_B2#1 DISORD 1.00000
Al 07 Cr 01 Mo 01 Nb 45 Ti 21 V 25   HEA  BCC_B2#1 DISORD 1.00000
Al 03 Cr 01 Mo 01 Nb 45 Ti 21 V 29   HEA  BCC_B2#1 DISORD 1.00000
Al 27 Cr 01 Mo 01 Nb 45 Ti 25 V 01 noHEA  ALTI3_D019 0.32867 BCC_B2#1 DISORD 0.09453 CR3SI_A15 0.15011 SIGMA ORD 0.42669
Al 23 Cr 01 Mo 01 Nb 45 Ti 25 V 05 noHEA  ALTI3_D019 0.26736 BCC_B2#1 DISORD 0.46589 SIGMA ORD 0.26675
Al 19 Cr 01 Mo 01 Nb 45 Ti 25 V 09 noHEA  ALTI3_D019 0.21867 BCC_B2#1 DISORD 0.65005 SIGMA ORD 0.13127
Al 15 Cr 01 Mo 01 Nb 45 Ti 25 V 13 noHEA  ALTI3_D019 0.14711 BCC_B2#1 DISORD 0.79749 SIGMA ORD 0.05540
Al 11 Cr 01 Mo 01 Nb 45 Ti 25 V 17 noHEA  ALTI3_D019 0.02542 BCC_B2#1 DISORD 0.97458
Al 07 Cr 01 Mo 01 Nb 45 Ti 25 V 21   HEA  BCC_B2#1 DISORD 1.00000
Al 03 Cr 01 Mo 01 Nb 45 Ti 25 V 25   HEA  BCC_B2#1 DISORD 1.00000
Al 23 Cr 01 Mo 01 Nb 45 Ti 29 V 01 noHEA  ALTI3_D019 0.37087 BCC_B2#1 DISORD 0.16847 CR3SI_A15 0.28472 SIGMA ORD 0.17595
Al 19 Cr 01 Mo 01 Nb 45 Ti 29 V 05 noHEA  ALTI3_D019 0.28548 BCC_B2#1 DISORD 0.58366 SIGMA ORD 0.13087
Al 15 Cr 01 Mo 01 Nb 45 Ti 29 V 09 noHEA  ALTI3_D019 0.21060 BCC_B2#1 DISORD 0.73107 SIGMA ORD 0.05833
Al 11 Cr 01 Mo 01 Nb 45 Ti 29 V 13 noHEA  ALTI3_D019 0.07166 BCC_B2#1 DISORD 0.92834
Al 07 Cr 01 Mo 01 Nb 45 Ti 29 V 17   HEA  BCC_B2#1 DISORD 1.00000
Al 03 Cr 01 Mo 01 Nb 45 Ti 29 V 21   HEA  BCC_B2#1 DISORD 1.00000
Al 19 Cr 01 Mo 01 Nb 45 Ti 33 V 01 noHEA  ALTI3_D019 0.36555 BCC_B2#1 DISORD 0.45308 CR3SI_A15 0.06564 SIGMA ORD 0.11572
Al 15 Cr 01 Mo 01 Nb 45 Ti 33 V 05 noHEA  ALTI3_D019 0.27843 BCC_B2#1 DISORD 0.66089 SIGMA ORD 0.06068
Al 11 Cr 01 Mo 01 Nb 45 Ti 33 V 09 noHEA  ALTI3_D019 0.11834 BCC_B2#1 DISORD 0.88166
Al 07 Cr 01 Mo 01 Nb 45 Ti 33 V 13   HEA  BCC_B2#1 DISORD 1.00000
Al 03 Cr 01 Mo 01 Nb 45 Ti 33 V 17   HEA  BCC_B2#1 DISORD 1.00000
Al 15 Cr 01 Mo 01 Nb 45 Ti 37 V 01 noHEA  ALTI3_D019 0.35561 BCC_B2#1 DISORD 0.58188 SIGMA ORD 0.06252
Al 11 Cr 01 Mo 01 Nb 45 Ti 37 V 05 noHEA  ALTI3_D019 0.17028 BCC_B2#1 DISORD 0.82972
Al 07 Cr 01 Mo 01 Nb 45 Ti 37 V 09   HEA  BCC_B2#1 DISORD 1.00000
Al 03 Cr 01 Mo 01 Nb 45 Ti 37 V 13   HEA  BCC_B2#1 DISORD 1.00000
Al 11 Cr 01 Mo 01 Nb 45 Ti 41 V 01 noHEA  ALTI3_D019 0.24411 BCC_B2#1 DISORD 0.75589
Al 07 Cr 01 Mo 01 Nb 45 Ti 41 V 05 noHEA  BCC_B2#1 DISORD 0.93863 HCP_A3 0.06137
Al 03 Cr 01 Mo 01 Nb 45 Ti 41 V 09   HEA  BCC_B2#1 DISORD 1.00000
Al 07 Cr 01 Mo 01 Nb 45 Ti 45 V 01 noHEA  BCC_B2#1 DISORD 0.71268 HCP_A3 0.28732
Al 03 Cr 01 Mo 01 Nb 45 Ti 45 V 05 noHEA  BCC_B2#1 DISORD 0.83125 BCC_B2#3 DISORD 0.00000 HCP_A3 0.16887
Al 03 Cr 01 Mo 01 Nb 45 Ti 49 V 01 noHEA  BCC_B2#1 DISORD 0.61538 C15_LAVES 0.00367 HCP_A3 0.38094
Al 47 Cr 01 Mo 01 Nb 49 Ti 01 V 01 noHEA  ALTI_L10 0.00430 BCC_B2#1 DISORD 0.00587 BCT_D022 0.33897 SIGMA ORD 0.65086
Al 43 Cr 01 Mo 01 Nb 49 Ti 01 V 05 noHEA  ALTI_L10 0.00675 BCC_B2#1 DISORD 0.10496 BCT_D022 0.22945 SIGMA ORD 0.65883
Al 39 Cr 01 Mo 01 Nb 49 Ti 01 V 09 noHEA  ALTI_L10 0.00919 BCC_B2#1 DISORD 0.20430 BCT_D022 0.11998 SIGMA ORD 0.66653
Al 35 Cr 01 Mo 01 Nb 49 Ti 01 V 13 noHEA  ALTI_L10 0.01161 BCC_B2#1 DISORD 0.30387 BCT_D022 0.01055 SIGMA ORD 0.67398
Al 31 Cr 01 Mo 01 Nb 49 Ti 01 V 17 noHEA  BCC_B2#1 DISORD 0.36596 SIGMA ORD 0.63404
Al 27 Cr 01 Mo 01 Nb 49 Ti 01 V 21 noHEA  BCC_B2#1 DISORD 0.49472 SIGMA ORD 0.50528
Al 23 Cr 01 Mo 01 Nb 49 Ti 01 V 25 noHEA  BCC_B2#1 DISORD 0.68247 SIGMA ORD 0.31753
Al 19 Cr 01 Mo 01 Nb 49 Ti 01 V 29 noHEA  BCC_B2#1 DISORD 0.82800 SIGMA ORD 0.17200
Al 15 Cr 01 Mo 01 Nb 49 Ti 01 V 33 noHEA  BCC_B2#1 DISORD 0.91601 SIGMA ORD 0.08399
Al 11 Cr 01 Mo 01 Nb 49 Ti 01 V 37 noHEA  BCC_B2#1 DISORD 0.99715 SIGMA ORD 0.00285
Al 07 Cr 01 Mo 01 Nb 49 Ti 01 V 41   HEA  BCC_B2#1 DISORD 1.00000
Al 03 Cr 01 Mo 01 Nb 49 Ti 01 V 45   HEA  BCC_B2#1 DISORD 1.00000
Al 43 Cr 01 Mo 01 Nb 49 Ti 05 V 01 noHEA  ALTI_L10 0.10219 BCC_B2#1 DISORD 0.01350 BCT_D022 0.18419 SIGMA ORD 0.70012
Al 39 Cr 01 Mo 01 Nb 49 Ti 05 V 05 noHEA  ALTI_L10 0.10461 BCC_B2#1 DISORD 0.11285 BCT_D022 0.07473 SIGMA ORD 0.70780
Al 35 Cr 01 Mo 01 Nb 49 Ti 05 V 09 noHEA  ALTI_L10 0.09790 BCC_B2#1 DISORD 0.20182 SIGMA ORD 0.70028
Al 31 Cr 01 Mo 01 Nb 49 Ti 05 V 13 noHEA  ALTI_L10 0.04928 BCC_B2#1 DISORD 0.32260 SIGMA ORD 0.62812
Al 27 Cr 01 Mo 01 Nb 49 Ti 05 V 17 noHEA  BCC_B2#1 DISORD 0.50934 SIGMA ORD 0.49066
Al 23 Cr 01 Mo 01 Nb 49 Ti 05 V 21 noHEA  BCC_B2#1 DISORD 0.69647 SIGMA ORD 0.30353
Al 19 Cr 01 Mo 01 Nb 49 Ti 05 V 25 noHEA  BCC_B2#1 DISORD 0.83705 SIGMA ORD 0.16295
Al 15 Cr 01 Mo 01 Nb 49 Ti 05 V 29 noHEA  BCC_B2#1 DISORD 0.92232 SIGMA ORD 0.07768
Al 11 Cr 01 Mo 01 Nb 49 Ti 05 V 33   HEA  BCC_B2#1 DISORD 1.00000
Al 07 Cr 01 Mo 01 Nb 49 Ti 05 V 37   HEA  BCC_B2#1 DISORD 1.00000
Al 03 Cr 01 Mo 01 Nb 49 Ti 05 V 41   HEA  BCC_B2#1 DISORD 1.00000
Al 39 Cr 01 Mo 01 Nb 49 Ti 09 V 01 noHEA  ALTI_L10 0.20001 BCC_B2#1 DISORD 0.02113 BCT_D022 0.02947 SIGMA ORD 0.74939
Al 35 Cr 01 Mo 01 Nb 49 Ti 09 V 05 noHEA  ALTI_L10 0.17003 BCC_B2#1 DISORD 0.11296 SIGMA ORD 0.71701
Al 31 Cr 01 Mo 01 Nb 49 Ti 09 V 09 noHEA  ALTI3_D019 0.08601 ALTI_L10 0.02131 BCC_B2#1 DISORD 0.23575 SIGMA ORD 0.65693
Al 27 Cr 01 Mo 01 Nb 49 Ti 09 V 13 noHEA  ALTI3_D019 0.05964 BCC_B2#1 DISORD 0.44463 SIGMA ORD 0.49572
Al 23 Cr 01 Mo 01 Nb 49 Ti 09 V 17 noHEA  ALTI3_D019 0.01473 BCC_B2#1 DISORD 0.68989 SIGMA ORD 0.29538
Al 19 Cr 01 Mo 01 Nb 49 Ti 09 V 21 noHEA  BCC_B2#1 DISORD 0.84409 SIGMA ORD 0.15591
Al 15 Cr 01 Mo 01 Nb 49 Ti 09 V 25 noHEA  BCC_B2#1 DISORD 0.92729 SIGMA ORD 0.07271
Al 11 Cr 01 Mo 01 Nb 49 Ti 09 V 29   HEA  BCC_B2#1 DISORD 1.00000
Al 07 Cr 01 Mo 01 Nb 49 Ti 09 V 33   HEA  BCC_B2#1 DISORD 1.00000
Al 03 Cr 01 Mo 01 Nb 49 Ti 09 V 37   HEA  BCC_B2#1 DISORD 1.00000
Al 35 Cr 01 Mo 01 Nb 49 Ti 13 V 01 noHEA  ALTI3_D019 0.05640 ALTI_L10 0.17314 BCC_B2#1 DISORD 0.02547 SIGMA ORD 0.74498
Al 31 Cr 01 Mo 01 Nb 49 Ti 13 V 05 noHEA  ALTI3_D019 0.17023 BCC_B2#1 DISORD 0.13990 SIGMA ORD 0.68987
Al 27 Cr 01 Mo 01 Nb 49 Ti 13 V 09 noHEA  ALTI3_D019 0.12296 BCC_B2#1 DISORD 0.37304 SIGMA ORD 0.50400
Al 23 Cr 01 Mo 01 Nb 49 Ti 13 V 13 noHEA  ALTI3_D019 0.07819 BCC_B2#1 DISORD 0.62716 SIGMA ORD 0.29465
Al 19 Cr 01 Mo 01 Nb 49 Ti 13 V 17 noHEA  ALTI3_D019 0.03223 BCC_B2#1 DISORD 0.81540 SIGMA ORD 0.15237
Al 15 Cr 01 Mo 01 Nb 49 Ti 13 V 21 noHEA  BCC_B2#1 DISORD 0.93079 SIGMA ORD 0.06921
Al 11 Cr 01 Mo 01 Nb 49 Ti 13 V 25   HEA  BCC_B2#1 DISORD 1.00000
Al 07 Cr 01 Mo 01 Nb 49 Ti 13 V 29   HEA  BCC_B2#1 DISORD 1.00000
Al 03 Cr 01 Mo 01 Nb 49 Ti 13 V 33   HEA  BCC_B2#1 DISORD 1.00000
Al 31 Cr 01 Mo 01 Nb 49 Ti 17 V 01 noHEA  ALTI3_D019 0.23232 BCC_B2#1 DISORD 0.03678 SIGMA ORD 0.73090
Al 27 Cr 01 Mo 01 Nb 49 Ti 17 V 05 noHEA  ALTI3_D019 0.18696 BCC_B2#1 DISORD 0.29394 SIGMA ORD 0.51910
Al 23 Cr 01 Mo 01 Nb 49 Ti 17 V 09 noHEA  ALTI3_D019 0.14238 BCC_B2#1 DISORD 0.56142 SIGMA ORD 0.29620
Al 19 Cr 01 Mo 01 Nb 49 Ti 17 V 13 noHEA  ALTI3_D019 0.09582 BCC_B2#1 DISORD 0.75352 SIGMA ORD 0.15066
Al 15 Cr 01 Mo 01 Nb 49 Ti 17 V 17 noHEA  ALTI3_D019 0.03343 BCC_B2#1 DISORD 0.89724 SIGMA ORD 0.06933
Al 11 Cr 01 Mo 01 Nb 49 Ti 17 V 21   HEA  BCC_B2#1 DISORD 1.00000
Al 07 Cr 01 Mo 01 Nb 49 Ti 17 V 25   HEA  BCC_B2#1 DISORD 1.00000
Al 03 Cr 01 Mo 01 Nb 49 Ti 17 V 29   HEA  BCC_B2#1 DISORD 1.00000
Al 27 Cr 01 Mo 01 Nb 49 Ti 21 V 01 noHEA  ALTI3_D019 0.27299 BCC_B2#1 DISORD 0.09081 CR3SI_A15 0.17973 SIGMA ORD 0.45647
Al 23 Cr 01 Mo 01 Nb 49 Ti 21 V 05 noHEA  ALTI3_D019 0.21190 BCC_B2#1 DISORD 0.46703 CR3SI_A15 0.03069 SIGMA ORD 0.29038
Al 19 Cr 01 Mo 01 Nb 49 Ti 21 V 09 noHEA  ALTI3_D019 0.16057 BCC_B2#1 DISORD 0.69029 SIGMA ORD 0.14914
Al 15 Cr 01 Mo 01 Nb 49 Ti 21 V 13 noHEA  ALTI3_D019 0.09585 BCC_B2#1 DISORD 0.83287 SIGMA ORD 0.07128
Al 11 Cr 01 Mo 01 Nb 49 Ti 21 V 17   HEA  BCC_B2#1 DISORD 1.00000
Al 07 Cr 01 Mo 01 Nb 49 Ti 21 V 21   HEA  BCC_B2#1 DISORD 1.00000
Al 03 Cr 01 Mo 01 Nb 49 Ti 21 V 25   HEA  BCC_B2#1 DISORD 1.00000
Al 23 Cr 01 Mo 01 Nb 49 Ti 25 V 01 noHEA  ALTI3_D019 0.31849 BCC_B2#1 DISORD 0.15382 CR3SI_A15 0.34285 SIGMA ORD 0.18484
Al 19 Cr 01 Mo 01 Nb 49 Ti 25 V 05 noHEA  ALTI3_D019 0.22725 BCC_B2#1 DISORD 0.62446 SIGMA ORD 0.14829
Al 15 Cr 01 Mo 01 Nb 49 Ti 25 V 09 noHEA  ALTI3_D019 0.16023 BCC_B2#1 DISORD 0.76699 SIGMA ORD 0.07279
Al 11 Cr 01 Mo 01 Nb 49 Ti 25 V 13 noHEA  ALTI3_D019 0.03594 BCC_B2#1 DISORD 0.96407
Al 07 Cr 01 Mo 01 Nb 49 Ti 25 V 17   HEA  BCC_B2#1 DISORD 1.00000
Al 03 Cr 01 Mo 01 Nb 49 Ti 25 V 21   HEA  BCC_B2#1 DISORD 1.00000
Al 19 Cr 01 Mo 01 Nb 49 Ti 29 V 01 noHEA  ALTI3_D019 0.31966 BCC_B2#1 DISORD 0.41571 CR3SI_A15 0.15407 SIGMA ORD 0.11055
Al 15 Cr 01 Mo 01 Nb 49 Ti 29 V 05 noHEA  ALTI3_D019 0.22826 BCC_B2#1 DISORD 0.69793 SIGMA ORD 0.07381
Al 11 Cr 01 Mo 01 Nb 49 Ti 29 V 09 noHEA  ALTI3_D019 0.08807 BCC_B2#1 DISORD 0.91078 SIGMA ORD 0.00115
Al 07 Cr 01 Mo 01 Nb 49 Ti 29 V 13   HEA  BCC_B2#1 DISORD 1.00000
Al 03 Cr 01 Mo 01 Nb 49 Ti 29 V 17   HEA  BCC_B2#1 DISORD 1.00000
Al 15 Cr 01 Mo 01 Nb 49 Ti 33 V 01 noHEA  ALTI3_D019 0.30338 BCC_B2#1 DISORD 0.62212 SIGMA ORD 0.07450
Al 11 Cr 01 Mo 01 Nb 49 Ti 33 V 05 noHEA  ALTI3_D019 0.14570 BCC_B2#1 DISORD 0.84703 SIGMA ORD 0.00727
Al 07 Cr 01 Mo 01 Nb 49 Ti 33 V 09   HEA  BCC_B2#1 DISORD 1.00000
Al 03 Cr 01 Mo 01 Nb 49 Ti 33 V 13   HEA  BCC_B2#1 DISORD 1.00000
Al 11 Cr 01 Mo 01 Nb 49 Ti 37 V 01 noHEA  ALTI3_D019 0.22068 BCC_B2#1 DISORD 0.76625 SIGMA ORD 0.01307
Al 07 Cr 01 Mo 01 Nb 49 Ti 37 V 05   HEA  BCC_B2#1 DISORD 1.00000
Al 03 Cr 01 Mo 01 Nb 49 Ti 37 V 09   HEA  BCC_B2#1 DISORD 1.00000
Al 07 Cr 01 Mo 01 Nb 49 Ti 41 V 01 noHEA  BCC_B2#1 DISORD 0.79533 HCP_A3 0.20467
Al 03 Cr 01 Mo 01 Nb 49 Ti 41 V 05 noHEA  BCC_B2#1 DISORD 0.89342 HCP_A3 0.10658
Al 03 Cr 01 Mo 01 Nb 49 Ti 45 V 01 noHEA  BCC_B2#1 DISORD 0.68003 C15_LAVES 0.00274 HCP_A3 0.31723
Al 47 Cr 01 Mo 05 Nb 01 Ti 01 V 45 noHEA  AL2TI 0.01204 AL8MO3 0.15274 BCC_B2#1 DISORD 0.81089 BCT_D022 0.02433
Al 43 Cr 01 Mo 05 Nb 01 Ti 01 V 49 noHEA  AL8MO3 0.11599 ALTI_L10 0.00636 BCC_B2#1 DISORD 0.87765
Al 47 Cr 01 Mo 05 Nb 01 Ti 05 V 41 noHEA  AL2TI 0.06988 AL8MO3 0.13854 ALTI_L10 0.04989 BCC_B2#1 DISORD 0.74168
Al 43 Cr 01 Mo 05 Nb 01 Ti 05 V 45 noHEA  AL8MO3 0.09317 ALTI_L10 0.09847 BCC_B2#1 DISORD 0.80836
Al 39 Cr 01 Mo 05 Nb 01 Ti 05 V 49 noHEA  AL8MO3 0.02163 ALTI_L10 0.09124 BCC_B2#1 DISORD 0.88713
Al 47 Cr 01 Mo 05 Nb 01 Ti 09 V 37 noHEA  AL8MO3 0.13066 ALTI_L10 0.19891 BCC_B2#1 DISORD 0.67043
Al 43 Cr 01 Mo 05 Nb 01 Ti 09 V 41 noHEA  AL8MO3 0.06772 ALTI_L10 0.18902 BCC_B2#1 DISORD 0.74326
Al 39 Cr 01 Mo 05 Nb 01 Ti 09 V 45 noHEA  ALTI_L10 0.17960 BCC_B2#1 DISORD 0.82040
Al 35 Cr 01 Mo 05 Nb 01 Ti 09 V 49 noHEA  ALTI_L10 0.15342 BCC_B2#1 DISORD 0.84658
Al 47 Cr 01 Mo 05 Nb 01 Ti 13 V 33 noHEA  AL8MO3 0.11002 ALTI_L10 0.28850 BCC_B2#1 DISORD 0.60148
Al 43 Cr 01 Mo 05 Nb 01 Ti 13 V 37 noHEA  AL8MO3 0.04027 ALTI_L10 0.27848 BCC_B2#1 DISORD 0.68126
Al 39 Cr 01 Mo 05 Nb 01 Ti 13 V 41 noHEA  ALTI_L10 0.25998 BCC_B2#1 DISORD 0.74002
Al 35 Cr 01 Mo 05 Nb 01 Ti 13 V 45 noHEA  ALTI_L10 0.22735 BCC_B2#1 DISORD 0.77265
Al 31 Cr 01 Mo 05 Nb 01 Ti 13 V 49 noHEA  ALTI_L10 0.18483 BCC_B2#1 DISORD 0.81517
Al 47 Cr 01 Mo 05 Nb 01 Ti 17 V 29 noHEA  AL8MO3 0.08635 ALTI_L10 0.37678 BCC_B2#1 DISORD 0.53687
Al 43 Cr 01 Mo 05 Nb 01 Ti 17 V 33 noHEA  AL8MO3 0.01130 ALTI_L10 0.36716 BCC_B2#1 DISORD 0.62154
Al 39 Cr 01 Mo 05 Nb 01 Ti 17 V 37 noHEA  ALTI_L10 0.33575 BCC_B2#1 DISORD 0.66425
Al 35 Cr 01 Mo 05 Nb 01 Ti 17 V 41 noHEA  ALTI_L10 0.29649 BCC_B2#1 DISORD 0.70351
Al 31 Cr 01 Mo 05 Nb 01 Ti 17 V 45 noHEA  ALTI_L10 0.24327 BCC_B2#1 DISORD 0.75673
Al 27 Cr 01 Mo 05 Nb 01 Ti 17 V 49 noHEA  ALTI3_D019 0.10553 ALTI_L10 0.07569 BCC_B2#1 DISORD 0.81878
Al 47 Cr 01 Mo 05 Nb 01 Ti 21 V 25 noHEA  AL8MO3 0.06037 ALTI_L10 0.46424 BCC_B2#1 DISORD 0.47539
Al 43 Cr 01 Mo 05 Nb 01 Ti 21 V 29 noHEA  ALTI_L10 0.44781 BCC_B2#1 DISORD 0.55219
Al 39 Cr 01 Mo 05 Nb 01 Ti 21 V 33 noHEA  ALTI_L10 0.40710 BCC_B2#1 DISORD 0.59290
Al 35 Cr 01 Mo 05 Nb 01 Ti 21 V 37 noHEA  ALTI_L10 0.36011 BCC_B2#1 DISORD 0.63989
Al 31 Cr 01 Mo 05 Nb 01 Ti 21 V 41 noHEA  ALTI3_D019 0.03310 ALTI_L10 0.26408 BCC_B2#1 DISORD 0.70282
Al 27 Cr 01 Mo 05 Nb 01 Ti 21 V 45 noHEA  ALTI3_D019 0.20020 ALTI_L10 0.03936 BCC_B2#1 DISORD 0.76044
Al 23 Cr 01 Mo 05 Nb 01 Ti 21 V 49 noHEA  ALTI3_D019 0.20466 BCC_B2#1 DISORD 0.79534
Al 47 Cr 01 Mo 05 Nb 01 Ti 25 V 21 noHEA  AL8MO3 0.03266 ALTI_L10 0.55125 BCC_B2#1 DISORD 0.41609
Al 43 Cr 01 Mo 05 Nb 01 Ti 25 V 25 noHEA  ALTI_L10 0.52023 BCC_B2#1 DISORD 0.47977
Al 39 Cr 01 Mo 05 Nb 01 Ti 25 V 29 noHEA  ALTI_L10 0.47391 BCC_B2#1 DISORD 0.52609
Al 35 Cr 01 Mo 05 Nb 01 Ti 25 V 33 noHEA  ALTI_L10 0.41649 BCC_B2#1 DISORD 0.58351
Al 31 Cr 01 Mo 05 Nb 01 Ti 25 V 37 noHEA  ALTI3_D019 0.12780 ALTI_L10 0.22775 BCC_B2#1 DISORD 0.64445
Al 27 Cr 01 Mo 05 Nb 01 Ti 25 V 41 noHEA  ALTI3_D019 0.29489 ALTI_L10 0.00305 BCC_B2#1 DISORD 0.70206
Al 23 Cr 01 Mo 05 Nb 01 Ti 25 V 45 noHEA  ALTI3_D019 0.26527 BCC_B2#1 DISORD 0.73473
Al 19 Cr 01 Mo 05 Nb 01 Ti 25 V 49 noHEA  ALTI3_D019 0.22917 BCC_B2#1 DISORD 0.77083
Al 47 Cr 01 Mo 05 Nb 01 Ti 29 V 17 noHEA  ALTI_L10 0.64022 BCC_B2#1 DISORD 0.34552 CR3SI_A15 0.01426
Al 43 Cr 01 Mo 05 Nb 01 Ti 29 V 21 noHEA  ALTI_L10 0.58841 BCC_B2#1 DISORD 0.41124 CR3SI_A15 0.00035
Al 39 Cr 01 Mo 05 Nb 01 Ti 29 V 25 noHEA  ALTI_L10 0.53529 BCC_B2#1 DISORD 0.46471
Al 35 Cr 01 Mo 05 Nb 01 Ti 29 V 29 noHEA  ALTI3_D019 0.05541 ALTI_L10 0.41605 BCC_B2#1 DISORD 0.52855
Al 31 Cr 01 Mo 05 Nb 01 Ti 29 V 33 noHEA  ALTI3_D019 0.22252 ALTI_L10 0.19145 BCC_B2#1 DISORD 0.58603
Al 27 Cr 01 Mo 05 Nb 01 Ti 29 V 37 noHEA  ALTI3_D019 0.35987 BCC_B2#1 DISORD 0.64013
Al 23 Cr 01 Mo 05 Nb 01 Ti 29 V 41 noHEA  ALTI3_D019 0.32519 BCC_B2#1 DISORD 0.67481
Al 19 Cr 01 Mo 05 Nb 01 Ti 29 V 45 noHEA  ALTI3_D019 0.28649 BCC_B2#1 DISORD 0.71351
Al 15 Cr 01 Mo 05 Nb 01 Ti 29 V 49 noHEA  ALTI3_D019 0.23553 BCC_B2#1 DISORD 0.76447
Al 47 Cr 01 Mo 05 Nb 01 Ti 33 V 13 noHEA  ALTI_L10 0.70885 BCC_B2#1 DISORD 0.26260 CR3SI_A15 0.02856
Al 43 Cr 01 Mo 05 Nb 01 Ti 33 V 17 noHEA  ALTI_L10 0.65278 BCC_B2#1 DISORD 0.33635 CR3SI_A15 0.01087
Al 39 Cr 01 Mo 05 Nb 01 Ti 33 V 21 noHEA  ALTI_L10 0.58903 BCC_B2#1 DISORD 0.41097
Al 35 Cr 01 Mo 05 Nb 01 Ti 33 V 25 noHEA  ALTI3_D019 0.15017 ALTI_L10 0.37975 BCC_B2#1 DISORD 0.47008
Al 31 Cr 01 Mo 05 Nb 01 Ti 33 V 29 noHEA  ALTI3_D019 0.31727 ALTI_L10 0.15519 BCC_B2#1 DISORD 0.52754
Al 27 Cr 01 Mo 05 Nb 01 Ti 33 V 33 noHEA  ALTI3_D019 0.42145 BCC_B2#1 DISORD 0.57855
Al 23 Cr 01 Mo 05 Nb 01 Ti 33 V 37 noHEA  ALTI3_D019 0.38446 BCC_B2#1 DISORD 0.61554
Al 19 Cr 01 Mo 05 Nb 01 Ti 33 V 41 noHEA  ALTI3_D019 0.34304 BCC_B2#1 DISORD 0.65696
Al 15 Cr 01 Mo 05 Nb 01 Ti 33 V 45 noHEA  ALTI3_D019 0.28667 BCC_B2#1 DISORD 0.71333
Al 11 Cr 01 Mo 05 Nb 01 Ti 33 V 49 noHEA  ALTI3_D019 0.19367 BCC_B2#1 DISORD 0.80633
Al 47 Cr 01 Mo 05 Nb 01 Ti 37 V 09 noHEA  ALTI_L10 0.77338 BCC_B2#1 DISORD 0.18409 CR3SI_A15 0.04252
Al 43 Cr 01 Mo 05 Nb 01 Ti 37 V 13 noHEA  ALTI_L10 0.71159 BCC_B2#1 DISORD 0.26869 CR3SI_A15 0.01971
Al 39 Cr 01 Mo 05 Nb 01 Ti 37 V 17 noHEA  ALTI3_D019 0.07789 ALTI_L10 0.56783 BCC_B2#1 DISORD 0.35429
Al 35 Cr 01 Mo 05 Nb 01 Ti 37 V 21 noHEA  ALTI3_D019 0.24500 ALTI_L10 0.34349 BCC_B2#1 DISORD 0.41151
Al 31 Cr 01 Mo 05 Nb 01 Ti 37 V 25 noHEA  ALTI3_D019 0.41207 ALTI_L10 0.11897 BCC_B2#1 DISORD 0.46896
Al 27 Cr 01 Mo 05 Nb 01 Ti 37 V 29 noHEA  ALTI3_D019 0.48235 BCC_B2#1 DISORD 0.51765
Al 23 Cr 01 Mo 05 Nb 01 Ti 37 V 33 noHEA  ALTI3_D019 0.44309 BCC_B2#1 DISORD 0.55691
Al 19 Cr 01 Mo 05 Nb 01 Ti 37 V 37 noHEA  ALTI3_D019 0.39872 BCC_B2#1 DISORD 0.60128
Al 15 Cr 01 Mo 05 Nb 01 Ti 37 V 41 noHEA  ALTI3_D019 0.33547 BCC_B2#1 DISORD 0.66453
Al 11 Cr 01 Mo 05 Nb 01 Ti 37 V 45 noHEA  ALTI3_D019 0.22802 BCC_B2#1 DISORD 0.77198
Al 07 Cr 01 Mo 05 Nb 01 Ti 37 V 49 noHEA  ALTI3_D019 0.07084 BCC_B2#1 DISORD 0.92916
Al 47 Cr 01 Mo 05 Nb 01 Ti 41 V 05 noHEA  ALTI_L10 0.83383 BCC_B2#1 DISORD 0.10881 CR3SI_A15 0.05736
Al 43 Cr 01 Mo 05 Nb 01 Ti 41 V 09 noHEA  ALTI3_D019 0.02519 ALTI_L10 0.74011 BCC_B2#1 DISORD 0.20452 CR3SI_A15 0.03018
Al 39 Cr 01 Mo 05 Nb 01 Ti 41 V 13 noHEA  ALTI3_D019 0.17864 ALTI_L10 0.52696 BCC_B2#1 DISORD 0.28511 CR3SI_A15 0.00929
Al 35 Cr 01 Mo 05 Nb 01 Ti 41 V 17 noHEA  ALTI3_D019 0.33991 ALTI_L10 0.30730 BCC_B2#1 DISORD 0.35279
Al 31 Cr 01 Mo 05 Nb 01 Ti 41 V 21 noHEA  ALTI3_D019 0.50694 ALTI_L10 0.08281 BCC_B2#1 DISORD 0.41025
Al 27 Cr 01 Mo 05 Nb 01 Ti 41 V 25 noHEA  ALTI3_D019 0.54263 BCC_B2#1 DISORD 0.45737
Al 23 Cr 01 Mo 05 Nb 01 Ti 41 V 29 noHEA  ALTI3_D019 0.50109 BCC_B2#1 DISORD 0.49891
Al 19 Cr 01 Mo 05 Nb 01 Ti 41 V 33 noHEA  ALTI3_D019 0.45340 BCC_B2#1 DISORD 0.54660
Al 15 Cr 01 Mo 05 Nb 01 Ti 41 V 37 noHEA  ALTI3_D019 0.38099 BCC_B2#1 DISORD 0.61901
Al 11 Cr 01 Mo 05 Nb 01 Ti 41 V 41 noHEA  ALTI3_D019 0.25734 BCC_B2#1 DISORD 0.74266
Al 07 Cr 01 Mo 05 Nb 01 Ti 41 V 45 noHEA  ALTI3_D019 0.08615 BCC_B2#1 DISORD 0.91385
Al 03 Cr 01 Mo 05 Nb 01 Ti 41 V 49   HEA  BCC_B2#1 DISORD 1.00000
Al 47 Cr 01 Mo 05 Nb 01 Ti 45 V 01 noHEA  ALTI_L10 0.88418 BCC_B2#2 ORD 0.04170 CR3SI_A15 0.07412
Al 43 Cr 01 Mo 05 Nb 01 Ti 45 V 05 noHEA  ALTI3_D019 0.13479 ALTI_L10 0.69221 BCC_B2#1 DISORD 0.12203 CR3SI_A15 0.05096
Al 39 Cr 01 Mo 05 Nb 01 Ti 45 V 09 noHEA  ALTI3_D019 0.28654 ALTI_L10 0.48051 BCC_B2#1 DISORD 0.20391 CR3SI_A15 0.02904
Al 35 Cr 01 Mo 05 Nb 01 Ti 45 V 13 noHEA  ALTI3_D019 0.44010 ALTI_L10 0.26706 BCC_B2#1 DISORD 0.28452 CR3SI_A15 0.00832
Al 31 Cr 01 Mo 05 Nb 01 Ti 45 V 17 noHEA  ALTI3_D019 0.60191 ALTI_L10 0.04674 BCC_B2#1 DISORD 0.35135
Al 27 Cr 01 Mo 05 Nb 01 Ti 45 V 21 noHEA  ALTI3_D019 0.60234 BCC_B2#1 DISORD 0.39766
Al 23 Cr 01 Mo 05 Nb 01 Ti 45 V 25 noHEA  ALTI3_D019 0.55849 BCC_B2#1 DISORD 0.44151
Al 19 Cr 01 Mo 05 Nb 01 Ti 45 V 29 noHEA  ALTI3_D019 0.50681 BCC_B2#1 DISORD 0.49319
Al 15 Cr 01 Mo 05 Nb 01 Ti 45 V 33 noHEA  ALTI3_D019 0.42209 BCC_B2#1 DISORD 0.57791
Al 11 Cr 01 Mo 05 Nb 01 Ti 45 V 37 noHEA  ALTI3_D019 0.28202 BCC_B2#1 DISORD 0.71798
Al 07 Cr 01 Mo 05 Nb 01 Ti 45 V 41 noHEA  ALTI3_D019 0.09822 BCC_B2#1 DISORD 0.90178
Al 03 Cr 01 Mo 05 Nb 01 Ti 45 V 45   HEA  BCC_B2#1 DISORD 1.00000
Al 43 Cr 01 Mo 05 Nb 01 Ti 49 V 01 noHEA  ALTI3_D019 0.24194 ALTI_L10 0.64238 BCC_B2#2 ORD 0.04362 CR3SI_A15 0.07206
Al 39 Cr 01 Mo 05 Nb 01 Ti 49 V 05 noHEA  ALTI3_D019 0.39597 ALTI_L10 0.43296 BCC_B2#1 DISORD 0.12155 CR3SI_A15 0.04952
Al 35 Cr 01 Mo 05 Nb 01 Ti 49 V 09 noHEA  ALTI3_D019 0.54790 ALTI_L10 0.22085 BCC_B2#1 DISORD 0.20332 CR3SI_A15 0.02793
Al 31 Cr 01 Mo 05 Nb 01 Ti 49 V 13 noHEA  ALTI3_D019 0.70157 ALTI_L10 0.00711 BCC_B2#1 DISORD 0.28395 CR3SI_A15 0.00738
Al 27 Cr 01 Mo 05 Nb 01 Ti 49 V 17 noHEA  ALTI3_D019 0.66158 BCC_B2#1 DISORD 0.33842
Al 23 Cr 01 Mo 05 Nb 01 Ti 49 V 21 noHEA  ALTI3_D019 0.61532 BCC_B2#1 DISORD 0.38468
Al 19 Cr 01 Mo 05 Nb 01 Ti 49 V 25 noHEA  ALTI3_D019 0.55840 BCC_B2#1 DISORD 0.44160
Al 15 Cr 01 Mo 05 Nb 01 Ti 49 V 29 noHEA  ALTI3_D019 0.45791 BCC_B2#1 DISORD 0.54209
Al 11 Cr 01 Mo 05 Nb 01 Ti 49 V 33 noHEA  ALTI3_D019 0.30310 BCC_B2#1 DISORD 0.69690
Al 07 Cr 01 Mo 05 Nb 01 Ti 49 V 37 noHEA  ALTI3_D019 0.06007 BCC_B2#1 DISORD 0.84404 HCP_A3 0.09588
Al 03 Cr 01 Mo 05 Nb 01 Ti 49 V 41 noHEA  BCC_B2#1 DISORD 0.99214 HCP_A3 0.00786
Al 47 Cr 01 Mo 05 Nb 05 Ti 01 V 41 noHEA  AL8MO3 0.11405 BCC_B2#1 DISORD 0.76375 BCT_D022 0.12220
Al 43 Cr 01 Mo 05 Nb 05 Ti 01 V 45 noHEA  AL8MO3 0.09183 ALTI_L10 0.00043 BCC_B2#1 DISORD 0.86492 BCT_D022 0.04281
Al 39 Cr 01 Mo 05 Nb 05 Ti 01 V 49 noHEA  AL8MO3 0.04636 BCC_B2#1 DISORD 0.95364
Al 47 Cr 01 Mo 05 Nb 05 Ti 05 V 37 noHEA  AL8MO3 0.10663 ALTI_L10 0.09331 BCC_B2#1 DISORD 0.70826 BCT_D022 0.09180
Al 43 Cr 01 Mo 05 Nb 05 Ti 05 V 41 noHEA  AL8MO3 0.08479 ALTI_L10 0.09692 BCC_B2#1 DISORD 0.80967 BCT_D022 0.00862
Al 39 Cr 01 Mo 05 Nb 05 Ti 05 V 45 noHEA  AL8MO3 0.01770 ALTI_L10 0.09086 BCC_B2#1 DISORD 0.89144
Al 35 Cr 01 Mo 05 Nb 05 Ti 05 V 49 noHEA  ALTI_L10 0.07340 BCC_B2#1 DISORD 0.92660
Al 47 Cr 01 Mo 05 Nb 05 Ti 09 V 33 noHEA  AL8MO3 0.10005 ALTI_L10 0.18978 BCC_B2#1 DISORD 0.65258 BCT_D022 0.05758
Al 43 Cr 01 Mo 05 Nb 05 Ti 09 V 37 noHEA  AL8MO3 0.06331 ALTI_L10 0.18897 BCC_B2#1 DISORD 0.74773
Al 39 Cr 01 Mo 05 Nb 05 Ti 09 V 41 noHEA  ALTI_L10 0.17861 BCC_B2#1 DISORD 0.82139
Al 35 Cr 01 Mo 05 Nb 05 Ti 09 V 45 noHEA  ALTI_L10 0.15170 BCC_B2#1 DISORD 0.84830
Al 31 Cr 01 Mo 05 Nb 05 Ti 09 V 49 noHEA  ALTI_L10 0.11654 BCC_B2#1 DISORD 0.88346
Al 47 Cr 01 Mo 05 Nb 05 Ti 13 V 29 noHEA  AL8MO3 0.09300 ALTI_L10 0.28499 BCC_B2#1 DISORD 0.59796 BCT_D022 0.02405
Al 43 Cr 01 Mo 05 Nb 05 Ti 13 V 33 noHEA  AL8MO3 0.03539 ALTI_L10 0.27885 BCC_B2#1 DISORD 0.68575
Al 39 Cr 01 Mo 05 Nb 05 Ti 13 V 37 noHEA  ALTI_L10 0.25880 BCC_B2#1 DISORD 0.74120
Al 35 Cr 01 Mo 05 Nb 05 Ti 13 V 41 noHEA  ALTI_L10 0.22528 BCC_B2#1 DISORD 0.77472
Al 31 Cr 01 Mo 05 Nb 05 Ti 13 V 45 noHEA  ALTI_L10 0.18122 BCC_B2#1 DISORD 0.81878
Al 27 Cr 01 Mo 05 Nb 05 Ti 13 V 49 noHEA  ALTI3_D019 0.00736 ALTI_L10 0.10928 BCC_B2#1 DISORD 0.88336
Al 47 Cr 01 Mo 05 Nb 05 Ti 17 V 25 noHEA  AL8MO3 0.08066 ALTI_L10 0.37773 BCC_B2#1 DISORD 0.54161
Al 43 Cr 01 Mo 05 Nb 05 Ti 17 V 29 noHEA  AL8MO3 0.00175 ALTI_L10 0.37065 BCC_B2#1 DISORD 0.60747 CR3SI_A15 0.02013
Al 39 Cr 01 Mo 05 Nb 05 Ti 17 V 33 noHEA  ALTI_L10 0.33517 BCC_B2#1 DISORD 0.65374 CR3SI_A15 0.01109
Al 35 Cr 01 Mo 05 Nb 05 Ti 17 V 37 noHEA  ALTI_L10 0.29403 BCC_B2#1 DISORD 0.70597
Al 31 Cr 01 Mo 05 Nb 05 Ti 17 V 41 noHEA  ALTI_L10 0.23884 BCC_B2#1 DISORD 0.76116
Al 27 Cr 01 Mo 05 Nb 05 Ti 17 V 45 noHEA  ALTI3_D019 0.10185 ALTI_L10 0.07329 BCC_B2#1 DISORD 0.82486
Al 23 Cr 01 Mo 05 Nb 05 Ti 17 V 49 noHEA  ALTI3_D019 0.13712 BCC_B2#1 DISORD 0.86288
Al 47 Cr 01 Mo 05 Nb 05 Ti 21 V 21 noHEA  AL8MO3 0.04743 ALTI_L10 0.46997 BCC_B2#1 DISORD 0.45684 CR3SI_A15 0.02576
Al 43 Cr 01 Mo 05 Nb 05 Ti 21 V 25 noHEA  ALTI_L10 0.44917 BCC_B2#1 DISORD 0.51145 CR3SI_A15 0.03937
Al 39 Cr 01 Mo 05 Nb 05 Ti 21 V 29 noHEA  ALTI_L10 0.40730 BCC_B2#1 DISORD 0.56828 CR3SI_A15 0.02441
Al 35 Cr 01 Mo 05 Nb 05 Ti 21 V 33 noHEA  ALTI_L10 0.35720 BCC_B2#1 DISORD 0.64280
Al 31 Cr 01 Mo 05 Nb 05 Ti 21 V 37 noHEA  ALTI3_D019 0.02905 ALTI_L10 0.26271 BCC_B2#1 DISORD 0.70824
Al 27 Cr 01 Mo 05 Nb 05 Ti 21 V 41 noHEA  ALTI3_D019 0.19634 ALTI_L10 0.03736 BCC_B2#1 DISORD 0.76630
Al 23 Cr 01 Mo 05 Nb 05 Ti 21 V 45 noHEA  ALTI3_D019 0.19849 BCC_B2#1 DISORD 0.80151
Al 19 Cr 01 Mo 05 Nb 05 Ti 21 V 49 noHEA  ALTI3_D019 0.16410 BCC_B2#1 DISORD 0.83590
Al 47 Cr 01 Mo 05 Nb 05 Ti 25 V 17 noHEA  AL8MO3 0.01120 ALTI_L10 0.56339 BCC_B2#1 DISORD 0.36505 CR3SI_A15 0.06036
Al 43 Cr 01 Mo 05 Nb 05 Ti 25 V 21 noHEA  ALTI_L10 0.52257 BCC_B2#1 DISORD 0.42122 CR3SI_A15 0.05621
Al 39 Cr 01 Mo 05 Nb 05 Ti 25 V 25 noHEA  ALTI_L10 0.47473 BCC_B2#1 DISORD 0.48977 CR3SI_A15 0.03550
Al 35 Cr 01 Mo 05 Nb 05 Ti 25 V 29 noHEA  ALTI_L10 0.41309 BCC_B2#1 DISORD 0.58691
Al 31 Cr 01 Mo 05 Nb 05 Ti 25 V 33 noHEA  ALTI3_D019 0.12353 ALTI_L10 0.22695 BCC_B2#1 DISORD 0.64952
Al 27 Cr 01 Mo 05 Nb 05 Ti 25 V 37 noHEA  ALTI3_D019 0.29082 ALTI_L10 0.00152 BCC_B2#1 DISORD 0.70766
Al 23 Cr 01 Mo 05 Nb 05 Ti 25 V 41 noHEA  ALTI3_D019 0.25922 BCC_B2#1 DISORD 0.74078
Al 19 Cr 01 Mo 05 Nb 05 Ti 25 V 45 noHEA  ALTI3_D019 0.22226 BCC_B2#1 DISORD 0.77774
Al 15 Cr 01 Mo 05 Nb 05 Ti 25 V 49 noHEA  ALTI3_D019 0.17413 BCC_B2#1 DISORD 0.82587
Al 47 Cr 01 Mo 05 Nb 05 Ti 29 V 13 noHEA  ALTI_L10 0.64262 BCC_B2#1 DISORD 0.27334 CR3SI_A15 0.08404
Al 43 Cr 01 Mo 05 Nb 05 Ti 29 V 17 noHEA  ALTI_L10 0.59167 BCC_B2#1 DISORD 0.33675 CR3SI_A15 0.07158
Al 39 Cr 01 Mo 05 Nb 05 Ti 29 V 21 noHEA  ALTI_L10 0.53631 BCC_B2#1 DISORD 0.42011 CR3SI_A15 0.04357
Al 35 Cr 01 Mo 05 Nb 05 Ti 29 V 25 noHEA  ALTI3_D019 0.05178 ALTI_L10 0.41608 BCC_B2#1 DISORD 0.52998 CR3SI_A15 0.00217
Al 31 Cr 01 Mo 05 Nb 05 Ti 29 V 29 noHEA  ALTI3_D019 0.21801 ALTI_L10 0.19131 BCC_B2#1 DISORD 0.59067
Al 27 Cr 01 Mo 05 Nb 05 Ti 29 V 33 noHEA  ALTI3_D019 0.35467 BCC_B2#1 DISORD 0.64533
Al 23 Cr 01 Mo 05 Nb 05 Ti 29 V 37 noHEA  ALTI3_D019 0.31935 BCC_B2#1 DISORD 0.68065
Al 19 Cr 01 Mo 05 Nb 05 Ti 29 V 41 noHEA  ALTI3_D019 0.27976 BCC_B2#1 DISORD 0.72024
Al 15 Cr 01 Mo 05 Nb 05 Ti 29 V 45 noHEA  ALTI3_D019 0.22701 BCC_B2#1 DISORD 0.77299
Al 11 Cr 01 Mo 05 Nb 05 Ti 29 V 49 noHEA  ALTI3_D019 0.14240 BCC_B2#1 DISORD 0.85760
Al 47 Cr 01 Mo 05 Nb 05 Ti 33 V 09 noHEA  ALTI_L10 0.71199 BCC_B2#1 DISORD 0.18588 CR3SI_A15 0.10213
Al 43 Cr 01 Mo 05 Nb 05 Ti 33 V 13 noHEA  ALTI_L10 0.65643 BCC_B2#1 DISORD 0.25788 CR3SI_A15 0.08568
Al 39 Cr 01 Mo 05 Nb 05 Ti 33 V 17 noHEA  ALTI3_D019 0.00206 ALTI_L10 0.58763 BCC_B2#1 DISORD 0.36190 CR3SI_A15 0.04841
Al 35 Cr 01 Mo 05 Nb 05 Ti 33 V 21 noHEA  ALTI3_D019 0.15765 ALTI_L10 0.37142 BCC_B2#1 DISORD 0.44605 CR3SI_A15 0.02488
Al 31 Cr 01 Mo 05 Nb 05 Ti 33 V 25 noHEA  ALTI3_D019 0.31316 ALTI_L10 0.15532 BCC_B2#1 DISORD 0.53024 CR3SI_A15 0.00128
Al 27 Cr 01 Mo 05 Nb 05 Ti 33 V 29 noHEA  ALTI3_D019 0.41659 BCC_B2#1 DISORD 0.58341
Al 23 Cr 01 Mo 05 Nb 05 Ti 33 V 33 noHEA  ALTI3_D019 0.37893 BCC_B2#1 DISORD 0.62107
Al 19 Cr 01 Mo 05 Nb 05 Ti 33 V 37 noHEA  ALTI3_D019 0.33658 BCC_B2#1 DISORD 0.66342
Al 15 Cr 01 Mo 05 Nb 05 Ti 33 V 41 noHEA  ALTI3_D019 0.27820 BCC_B2#1 DISORD 0.72180
Al 11 Cr 01 Mo 05 Nb 05 Ti 33 V 45 noHEA  ALTI3_D019 0.18098 BCC_B2#1 DISORD 0.81902
Al 07 Cr 01 Mo 05 Nb 05 Ti 33 V 49 noHEA  ALTI3_D019 0.03293 BCC_B2#1 DISORD 0.96707
Al 47 Cr 01 Mo 05 Nb 05 Ti 37 V 05 noHEA  ALTI_L10 0.77728 BCC_B2#1 DISORD 0.10396 CR3SI_A15 0.11875
Al 43 Cr 01 Mo 05 Nb 05 Ti 37 V 09 noHEA  ALTI_L10 0.71557 BCC_B2#1 DISORD 0.18604 CR3SI_A15 0.09839
Al 39 Cr 01 Mo 05 Nb 05 Ti 37 V 13 noHEA  ALTI3_D019 0.10774 ALTI_L10 0.54325 BCC_B2#1 DISORD 0.27800 CR3SI_A15 0.07101
Al 35 Cr 01 Mo 05 Nb 05 Ti 37 V 17 noHEA  ALTI3_D019 0.26345 ALTI_L10 0.32687 BCC_B2#1 DISORD 0.36210 CR3SI_A15 0.04758
Al 31 Cr 01 Mo 05 Nb 05 Ti 37 V 21 noHEA  ALTI3_D019 0.41904 ALTI_L10 0.11066 BCC_B2#1 DISORD 0.44629 CR3SI_A15 0.02402
Al 27 Cr 01 Mo 05 Nb 05 Ti 37 V 25 noHEA  ALTI3_D019 0.47799 BCC_B2#1 DISORD 0.52201
Al 23 Cr 01 Mo 05 Nb 05 Ti 37 V 29 noHEA  ALTI3_D019 0.43803 BCC_B2#1 DISORD 0.56197
Al 19 Cr 01 Mo 05 Nb 05 Ti 37 V 33 noHEA  ALTI3_D019 0.39271 BCC_B2#1 DISORD 0.60729
Al 15 Cr 01 Mo 05 Nb 05 Ti 37 V 37 noHEA  ALTI3_D019 0.32713 BCC_B2#1 DISORD 0.67287
Al 11 Cr 01 Mo 05 Nb 05 Ti 37 V 41 noHEA  ALTI3_D019 0.21481 BCC_B2#1 DISORD 0.78519
Al 07 Cr 01 Mo 05 Nb 05 Ti 37 V 45 noHEA  ALTI3_D019 0.05102 BCC_B2#1 DISORD 0.94898
Al 03 Cr 01 Mo 05 Nb 05 Ti 37 V 49   HEA  BCC_B2#1 DISORD 1.00000
Al 47 Cr 01 Mo 05 Nb 05 Ti 41 V 01 noHEA  ALTI_L10 0.83760 BCC_B2#1 DISORD 0.02324 C14_LAVES 0.01299 CR3SI_A15 0.12616
Al 43 Cr 01 Mo 05 Nb 05 Ti 41 V 05 noHEA  ALTI3_D019 0.05672 ALTI_L10 0.71645 BCC_B2#1 DISORD 0.11163 CR3SI_A15 0.11520
Al 39 Cr 01 Mo 05 Nb 05 Ti 41 V 09 noHEA  ALTI3_D019 0.21319 ALTI_L10 0.49916 BCC_B2#1 DISORD 0.19432 CR3SI_A15 0.09333
Al 35 Cr 01 Mo 05 Nb 05 Ti 41 V 13 noHEA  ALTI3_D019 0.36913 ALTI_L10 0.28248 BCC_B2#1 DISORD 0.27816 CR3SI_A15 0.07023
Al 31 Cr 01 Mo 05 Nb 05 Ti 41 V 17 noHEA  ALTI3_D019 0.52484 ALTI_L10 0.06610 BCC_B2#1 DISORD 0.36230 CR3SI_A15 0.04677
Al 27 Cr 01 Mo 05 Nb 05 Ti 41 V 21 noHEA  ALTI3_D019 0.53902 BCC_B2#1 DISORD 0.46098
Al 23 Cr 01 Mo 05 Nb 05 Ti 41 V 25 noHEA  ALTI3_D019 0.49674 BCC_B2#1 DISORD 0.50326
Al 19 Cr 01 Mo 05 Nb 05 Ti 41 V 29 noHEA  ALTI3_D019 0.44808 BCC_B2#1 DISORD 0.55192
Al 15 Cr 01 Mo 05 Nb 05 Ti 41 V 33 noHEA  ALTI3_D019 0.37295 BCC_B2#1 DISORD 0.62705
Al 11 Cr 01 Mo 05 Nb 05 Ti 41 V 37 noHEA  ALTI3_D019 0.24362 BCC_B2#1 DISORD 0.75638
Al 07 Cr 01 Mo 05 Nb 05 Ti 41 V 41 noHEA  ALTI3_D019 0.06484 BCC_B2#1 DISORD 0.93516
Al 03 Cr 01 Mo 05 Nb 05 Ti 41 V 45   HEA  BCC_B2#1 DISORD 1.00000
Al 43 Cr 01 Mo 05 Nb 05 Ti 45 V 01 noHEA  ALTI3_D019 0.15612 ALTI_L10 0.67321 BCC_B2#2 ORD 0.03938 C14_LAVES 0.00020 CR3SI_A15 0.13109
Al 39 Cr 01 Mo 05 Nb 05 Ti 45 V 05 noHEA  ALTI3_D019 0.31815 ALTI_L10 0.45566 BCC_B2#1 DISORD 0.11165 CR3SI_A15 0.11454
Al 35 Cr 01 Mo 05 Nb 05 Ti 45 V 09 noHEA  ALTI3_D019 0.47460 ALTI_L10 0.23837 BCC_B2#1 DISORD 0.19442 CR3SI_A15 0.09261
Al 31 Cr 01 Mo 05 Nb 05 Ti 45 V 13 noHEA  ALTI3_D019 0.63052 ALTI_L10 0.02169 BCC_B2#1 DISORD 0.27832 CR3SI_A15 0.06946
Al 27 Cr 01 Mo 05 Nb 05 Ti 45 V 17 noHEA  ALTI3_D019 0.60052 BCC_B2#1 DISORD 0.38867 CR3SI_A15 0.01080
Al 23 Cr 01 Mo 05 Nb 05 Ti 45 V 21 noHEA  ALTI3_D019 0.55522 BCC_B2#1 DISORD 0.44478
Al 19 Cr 01 Mo 05 Nb 05 Ti 45 V 25 noHEA  ALTI3_D019 0.50258 BCC_B2#1 DISORD 0.49742
Al 15 Cr 01 Mo 05 Nb 05 Ti 45 V 29 noHEA  ALTI3_D019 0.41465 BCC_B2#1 DISORD 0.58535
Al 11 Cr 01 Mo 05 Nb 05 Ti 45 V 33 noHEA  ALTI3_D019 0.26774 BCC_B2#1 DISORD 0.73226
Al 07 Cr 01 Mo 05 Nb 05 Ti 45 V 37 noHEA  ALTI3_D019 0.07511 BCC_B2#1 DISORD 0.92489
Al 03 Cr 01 Mo 05 Nb 05 Ti 45 V 41   HEA  BCC_B2#1 DISORD 1.00000
Al 39 Cr 01 Mo 05 Nb 05 Ti 49 V 01 noHEA  ALTI3_D019 0.41784 ALTI_L10 0.41235 BCC_B2#2 ORD 0.03906 C14_LAVES 0.00031 CR3SI_A15 0.13044
Al 35 Cr 01 Mo 05 Nb 05 Ti 49 V 05 noHEA  ALTI3_D019 0.57959 ALTI_L10 0.19486 BCC_B2#1 DISORD 0.11167 CR3SI_A15 0.11388
Al 31 Cr 01 Mo 05 Nb 05 Ti 49 V 09 noHEA  ALTI3_D019 0.71431 BCC_B2#1 DISORD 0.19495 CR3SI_A15 0.09075
Al 27 Cr 01 Mo 05 Nb 05 Ti 49 V 13 noHEA  ALTI3_D019 0.66171 BCC_B2#1 DISORD 0.30936 CR3SI_A15 0.02892
Al 23 Cr 01 Mo 05 Nb 05 Ti 49 V 17 noHEA  ALTI3_D019 0.61376 BCC_B2#1 DISORD 0.38624
Al 19 Cr 01 Mo 05 Nb 05 Ti 49 V 21 noHEA  ALTI3_D019 0.55599 BCC_B2#1 DISORD 0.44401
Al 15 Cr 01 Mo 05 Nb 05 Ti 49 V 25 noHEA  ALTI3_D019 0.45158 BCC_B2#1 DISORD 0.54842
Al 11 Cr 01 Mo 05 Nb 05 Ti 49 V 29 noHEA  ALTI3_D019 0.28812 BCC_B2#1 DISORD 0.71188
Al 07 Cr 01 Mo 05 Nb 05 Ti 49 V 33 noHEA  ALTI3_D019 0.02882 BCC_B2#1 DISORD 0.85809 HCP_A3 0.11309
Al 03 Cr 01 Mo 05 Nb 05 Ti 49 V 37   HEA  BCC_B2#1 DISORD 1.00000
Al 47 Cr 01 Mo 05 Nb 09 Ti 01 V 37 noHEA  AL8MO3 0.07686 BCC_B2#1 DISORD 0.73891 BCT_D022 0.18423
Al 43 Cr 01 Mo 05 Nb 09 Ti 01 V 41 noHEA  AL8MO3 0.05331 BCC_B2#1 DISORD 0.84371 BCT_D022 0.10298
Al 39 Cr 01 Mo 05 Nb 09 Ti 01 V 45 noHEA  AL8MO3 0.02938 BCC_B2#1 DISORD 0.94893 BCT_D022 0.02169
Al 35 Cr 01 Mo 05 Nb 09 Ti 01 V 49   HEA  BCC_B2#1 DISORD 1.00000
Al 47 Cr 01 Mo 05 Nb 09 Ti 05 V 33 noHEA  AL8MO3 0.06705 ALTI_L10 0.08681 BCC_B2#1 DISORD 0.68865 BCT_D022 0.15749
Al 43 Cr 01 Mo 05 Nb 09 Ti 05 V 37 noHEA  AL8MO3 0.04399 ALTI_L10 0.08946 BCC_B2#1 DISORD 0.79302 BCT_D022 0.07353
Al 39 Cr 01 Mo 05 Nb 09 Ti 05 V 41 noHEA  AL8MO3 0.01429 ALTI_L10 0.09073 BCC_B2#1 DISORD 0.89498
Al 35 Cr 01 Mo 05 Nb 09 Ti 05 V 45 noHEA  ALTI_L10 0.07232 BCC_B2#1 DISORD 0.92768
Al 31 Cr 01 Mo 05 Nb 09 Ti 05 V 49 noHEA  ALTI_L10 0.04416 BCC_B2#1 DISORD 0.95584
Al 47 Cr 01 Mo 05 Nb 09 Ti 09 V 29 noHEA  AL8MO3 0.06017 ALTI_L10 0.18244 BCC_B2#1 DISORD 0.63557 BCT_D022 0.12182
Al 43 Cr 01 Mo 05 Nb 09 Ti 09 V 33 noHEA  AL8MO3 0.03658 ALTI_L10 0.18461 BCC_B2#1 DISORD 0.74024 BCT_D022 0.03833 CR3SI_A15 0.00024
Al 39 Cr 01 Mo 05 Nb 09 Ti 09 V 37 noHEA  ALTI_L10 0.17902 BCC_B2#1 DISORD 0.80510 CR3SI_A15 0.01588
Al 35 Cr 01 Mo 05 Nb 09 Ti 09 V 41 noHEA  ALTI_L10 0.15100 BCC_B2#1 DISORD 0.84173 CR3SI_A15 0.00727
Al 31 Cr 01 Mo 05 Nb 09 Ti 09 V 45 noHEA  ALTI_L10 0.11423 BCC_B2#1 DISORD 0.88577
Al 27 Cr 01 Mo 05 Nb 09 Ti 09 V 49 noHEA  ALTI_L10 0.06062 BCC_B2#1 DISORD 0.93938
Al 47 Cr 01 Mo 05 Nb 09 Ti 13 V 25 noHEA  AL8MO3 0.03822 ALTI_L10 0.27800 BCC_B2#1 DISORD 0.55687 BCT_D022 0.10265 CR3SI_A15 0.02426
Al 43 Cr 01 Mo 05 Nb 09 Ti 13 V 29 noHEA  AL8MO3 0.00847 ALTI_L10 0.28034 BCC_B2#1 DISORD 0.65085 BCT_D022 0.02583 CR3SI_A15 0.03452
Al 39 Cr 01 Mo 05 Nb 09 Ti 13 V 33 noHEA  ALTI_L10 0.26057 BCC_B2#1 DISORD 0.70345 CR3SI_A15 0.03598
Al 35 Cr 01 Mo 05 Nb 09 Ti 13 V 37 noHEA  ALTI_L10 0.22543 BCC_B2#1 DISORD 0.75401 CR3SI_A15 0.02057
Al 31 Cr 01 Mo 05 Nb 09 Ti 13 V 41 noHEA  ALTI_L10 0.17849 BCC_B2#1 DISORD 0.82151
Al 27 Cr 01 Mo 05 Nb 09 Ti 13 V 45 noHEA  ALTI3_D019 0.00494 ALTI_L10 0.10660 BCC_B2#1 DISORD 0.88846
Al 23 Cr 01 Mo 05 Nb 09 Ti 13 V 49 noHEA  ALTI3_D019 0.06995 BCC_B2#1 DISORD 0.93005
Al 47 Cr 01 Mo 05 Nb 09 Ti 17 V 21 noHEA  AL8MO3 0.01019 ALTI_L10 0.37375 BCC_B2#1 DISORD 0.46756 BCT_D022 0.09007 CR3SI_A15 0.05842
Al 43 Cr 01 Mo 05 Nb 09 Ti 17 V 25 noHEA  ALTI_L10 0.37363 BCC_B2#1 DISORD 0.56037 CR3SI_A15 0.05253 SIGMA ORD 0.01347
Al 39 Cr 01 Mo 05 Nb 09 Ti 17 V 29 noHEA  ALTI_L10 0.33740 BCC_B2#1 DISORD 0.60845 CR3SI_A15 0.05415
Al 35 Cr 01 Mo 05 Nb 09 Ti 17 V 33 noHEA  ALTI_L10 0.29468 BCC_B2#1 DISORD 0.67440 CR3SI_A15 0.03092
Al 31 Cr 01 Mo 05 Nb 09 Ti 17 V 37 noHEA  ALTI_L10 0.23563 BCC_B2#1 DISORD 0.76437
Al 27 Cr 01 Mo 05 Nb 09 Ti 17 V 41 noHEA  ALTI3_D019 0.09940 ALTI_L10 0.07097 BCC_B2#1 DISORD 0.82962
Al 23 Cr 01 Mo 05 Nb 09 Ti 17 V 45 noHEA  ALTI3_D019 0.13218 BCC_B2#1 DISORD 0.86782
Al 19 Cr 01 Mo 05 Nb 09 Ti 17 V 49 noHEA  ALTI3_D019 0.09966 BCC_B2#1 DISORD 0.90034
Al 47 Cr 01 Mo 05 Nb 09 Ti 21 V 17 noHEA  ALTI_L10 0.47082 BCC_B2#1 DISORD 0.37969 BCT_D022 0.05551 CR3SI_A15 0.07224 SIGMA ORD 0.02174
Al 43 Cr 01 Mo 05 Nb 09 Ti 21 V 21 noHEA  ALTI_L10 0.45187 BCC_B2#1 DISORD 0.45822 CR3SI_A15 0.07195 SIGMA ORD 0.01795
Al 39 Cr 01 Mo 05 Nb 09 Ti 21 V 25 noHEA  ALTI_L10 0.40962 BCC_B2#1 DISORD 0.51991 CR3SI_A15 0.07047
Al 35 Cr 01 Mo 05 Nb 09 Ti 21 V 29 noHEA  ALTI_L10 0.35774 BCC_B2#1 DISORD 0.60494 CR3SI_A15 0.03732
Al 31 Cr 01 Mo 05 Nb 09 Ti 21 V 33 noHEA  ALTI3_D019 0.02661 ALTI_L10 0.26141 BCC_B2#1 DISORD 0.71197
Al 27 Cr 01 Mo 05 Nb 09 Ti 21 V 37 noHEA  ALTI3_D019 0.19388 ALTI_L10 0.03546 BCC_B2#1 DISORD 0.77066
Al 23 Cr 01 Mo 05 Nb 09 Ti 21 V 41 noHEA  ALTI3_D019 0.19384 BCC_B2#1 DISORD 0.80616
Al 19 Cr 01 Mo 05 Nb 09 Ti 21 V 45 noHEA  ALTI3_D019 0.15875 BCC_B2#1 DISORD 0.84125
Al 15 Cr 01 Mo 05 Nb 09 Ti 21 V 49 noHEA  ALTI3_D019 0.11329 BCC_B2#1 DISORD 0.88671
Al 47 Cr 01 Mo 05 Nb 09 Ti 25 V 13 noHEA  AL8MO3 0.00629 ALTI_L10 0.56940 BCC_B2#1 DISORD 0.29222 CR3SI_A15 0.06526 SIGMA ORD 0.06683
Al 43 Cr 01 Mo 05 Nb 09 Ti 25 V 17 noHEA  ALTI_L10 0.52551 BCC_B2#1 DISORD 0.36310 CR3SI_A15 0.09071 SIGMA ORD 0.02068
Al 39 Cr 01 Mo 05 Nb 09 Ti 25 V 21 noHEA  ALTI_L10 0.47698 BCC_B2#1 DISORD 0.43831 CR3SI_A15 0.08471
Al 35 Cr 01 Mo 05 Nb 09 Ti 25 V 25 noHEA  ALTI_L10 0.41259 BCC_B2#1 DISORD 0.54877 CR3SI_A15 0.03864
Al 31 Cr 01 Mo 05 Nb 09 Ti 25 V 29 noHEA  ALTI3_D019 0.12361 ALTI_L10 0.22417 BCC_B2#1 DISORD 0.64674 CR3SI_A15 0.00548
Al 27 Cr 01 Mo 05 Nb 09 Ti 25 V 33 noHEA  ALTI3_D019 0.28837 ALTI_L10 0.00010 BCC_B2#1 DISORD 0.71153
Al 23 Cr 01 Mo 05 Nb 09 Ti 25 V 37 noHEA  ALTI3_D019 0.25497 BCC_B2#1 DISORD 0.74503
Al 19 Cr 01 Mo 05 Nb 09 Ti 25 V 41 noHEA  ALTI3_D019 0.21730 BCC_B2#1 DISORD 0.78270
Al 15 Cr 01 Mo 05 Nb 09 Ti 25 V 45 noHEA  ALTI3_D019 0.16774 BCC_B2#1 DISORD 0.83226
Al 11 Cr 01 Mo 05 Nb 09 Ti 25 V 49 noHEA  ALTI3_D019 0.09024 BCC_B2#1 DISORD 0.90976
Al 47 Cr 01 Mo 05 Nb 09 Ti 29 V 09 noHEA  ALTI_L10 0.64641 BCC_B2#1 DISORD 0.19693 CR3SI_A15 0.08913 SIGMA ORD 0.06753
Al 43 Cr 01 Mo 05 Nb 09 Ti 29 V 13 noHEA  ALTI_L10 0.59482 BCC_B2#1 DISORD 0.27392 CR3SI_A15 0.10888 SIGMA ORD 0.02238
Al 39 Cr 01 Mo 05 Nb 09 Ti 29 V 17 noHEA  ALTI_L10 0.53809 BCC_B2#1 DISORD 0.36607 CR3SI_A15 0.09584
Al 35 Cr 01 Mo 05 Nb 09 Ti 29 V 21 noHEA  ALTI3_D019 0.07288 ALTI_L10 0.39714 BCC_B2#1 DISORD 0.47474 CR3SI_A15 0.05524
Al 31 Cr 01 Mo 05 Nb 09 Ti 29 V 25 noHEA  ALTI3_D019 0.22898 ALTI_L10 0.18007 BCC_B2#1 DISORD 0.56120 CR3SI_A15 0.02975
Al 27 Cr 01 Mo 05 Nb 09 Ti 29 V 29 noHEA  ALTI3_D019 0.35154 BCC_B2#1 DISORD 0.64846
Al 23 Cr 01 Mo 05 Nb 09 Ti 29 V 33 noHEA  ALTI3_D019 0.31565 BCC_B2#1 DISORD 0.68435
Al 19 Cr 01 Mo 05 Nb 09 Ti 29 V 37 noHEA  ALTI3_D019 0.27533 BCC_B2#1 DISORD 0.72467
Al 15 Cr 01 Mo 05 Nb 09 Ti 29 V 41 noHEA  ALTI3_D019 0.22099 BCC_B2#1 DISORD 0.77901
Al 11 Cr 01 Mo 05 Nb 09 Ti 29 V 45 noHEA  ALTI3_D019 0.13270 BCC_B2#1 DISORD 0.86730
Al 07 Cr 01 Mo 05 Nb 09 Ti 29 V 49   HEA  BCC_B2#1 DISORD 1.00000
Al 47 Cr 01 Mo 05 Nb 09 Ti 33 V 05 noHEA  ALTI_L10 0.71587 BCC_B2#1 DISORD 0.10688 CR3SI_A15 0.10762 SIGMA ORD 0.06963
Al 43 Cr 01 Mo 05 Nb 09 Ti 33 V 09 noHEA  ALTI_L10 0.65986 BCC_B2#1 DISORD 0.19004 CR3SI_A15 0.12667 SIGMA ORD 0.02343
Al 39 Cr 01 Mo 05 Nb 09 Ti 33 V 13 noHEA  ALTI3_D019 0.02180 ALTI_L10 0.57095 BCC_B2#1 DISORD 0.29982 CR3SI_A15 0.10743
Al 35 Cr 01 Mo 05 Nb 09 Ti 33 V 17 noHEA  ALTI3_D019 0.17811 ALTI_L10 0.35337 BCC_B2#1 DISORD 0.38795 CR3SI_A15 0.08058
Al 31 Cr 01 Mo 05 Nb 09 Ti 33 V 21 noHEA  ALTI3_D019 0.33429 ALTI_L10 0.13610 BCC_B2#1 DISORD 0.47512 CR3SI_A15 0.05449
Al 27 Cr 01 Mo 05 Nb 09 Ti 33 V 25 noHEA  ALTI3_D019 0.41523 BCC_B2#1 DISORD 0.57352 CR3SI_A15 0.01124
Al 23 Cr 01 Mo 05 Nb 09 Ti 33 V 29 noHEA  ALTI3_D019 0.37599 BCC_B2#1 DISORD 0.62401
Al 19 Cr 01 Mo 05 Nb 09 Ti 33 V 33 noHEA  ALTI3_D019 0.33290 BCC_B2#1 DISORD 0.66710
Al 15 Cr 01 Mo 05 Nb 09 Ti 33 V 37 noHEA  ALTI3_D019 0.27272 BCC_B2#1 DISORD 0.72728
Al 11 Cr 01 Mo 05 Nb 09 Ti 33 V 41 noHEA  ALTI3_D019 0.17112 BCC_B2#1 DISORD 0.82888
Al 07 Cr 01 Mo 05 Nb 09 Ti 33 V 45 noHEA  ALTI3_D019 0.01656 BCC_B2#1 DISORD 0.98344
Al 03 Cr 01 Mo 05 Nb 09 Ti 33 V 49   HEA  BCC_B2#1 DISORD 1.00000
Al 47 Cr 01 Mo 05 Nb 09 Ti 37 V 01 noHEA  ALTI_L10 0.77995 BCC_B2#1 DISORD 0.02114 C14_LAVES 0.01413 CR3SI_A15 0.12953 SIGMA ORD 0.05526
Al 43 Cr 01 Mo 05 Nb 09 Ti 37 V 05 noHEA  ALTI_L10 0.71941 BCC_B2#1 DISORD 0.11232 CR3SI_A15 0.14364 SIGMA ORD 0.02464
Al 39 Cr 01 Mo 05 Nb 09 Ti 37 V 09 noHEA  ALTI3_D019 0.12680 ALTI_L10 0.52788 BCC_B2#1 DISORD 0.21063 CR3SI_A15 0.13469
Al 35 Cr 01 Mo 05 Nb 09 Ti 37 V 13 noHEA  ALTI3_D019 0.28325 ALTI_L10 0.30985 BCC_B2#1 DISORD 0.30010 CR3SI_A15 0.10679
Al 31 Cr 01 Mo 05 Nb 09 Ti 37 V 17 noHEA  ALTI3_D019 0.43953 ALTI_L10 0.09230 BCC_B2#1 DISORD 0.38828 CR3SI_A15 0.07988
Al 27 Cr 01 Mo 05 Nb 09 Ti 37 V 21 noHEA  ALTI3_D019 0.47852 BCC_B2#1 DISORD 0.49471 CR3SI_A15 0.02677
Al 23 Cr 01 Mo 05 Nb 09 Ti 37 V 25 noHEA  ALTI3_D019 0.43616 BCC_B2#1 DISORD 0.56384
Al 19 Cr 01 Mo 05 Nb 09 Ti 37 V 29 noHEA  ALTI3_D019 0.39009 BCC_B2#1 DISORD 0.60991
Al 15 Cr 01 Mo 05 Nb 09 Ti 37 V 33 noHEA  ALTI3_D019 0.32242 BCC_B2#1 DISORD 0.67758
Al 11 Cr 01 Mo 05 Nb 09 Ti 37 V 37 noHEA  ALTI3_D019 0.20484 BCC_B2#1 DISORD 0.79516
Al 07 Cr 01 Mo 05 Nb 09 Ti 37 V 41 noHEA  ALTI3_D019 0.03359 BCC_B2#1 DISORD 0.96641
Al 03 Cr 01 Mo 05 Nb 09 Ti 37 V 45   HEA  BCC_B2#1 DISORD 1.00000
Al 43 Cr 01 Mo 05 Nb 09 Ti 41 V 01 noHEA  ALTI3_D019 0.08425 ALTI_L10 0.69724 BCC_B2#1 DISORD 0.02591 C14_LAVES 0.00424 CR3SI_A15 0.14677 SIGMA ORD 0.04159
Al 39 Cr 01 Mo 05 Nb 09 Ti 41 V 05 noHEA  ALTI3_D019 0.23593 ALTI_L10 0.48187 BCC_B2#1 DISORD 0.11660 CR3SI_A15 0.14466 SIGMA ORD 0.02094
Al 35 Cr 01 Mo 05 Nb 09 Ti 41 V 09 noHEA  ALTI3_D019 0.38829 ALTI_L10 0.26673 BCC_B2#1 DISORD 0.21084 CR3SI_A15 0.13414
Al 31 Cr 01 Mo 05 Nb 09 Ti 41 V 13 noHEA  ALTI3_D019 0.54471 ALTI_L10 0.04874 BCC_B2#1 DISORD 0.30039 CR3SI_A15 0.10617
Al 27 Cr 01 Mo 05 Nb 09 Ti 41 V 17 noHEA  ALTI3_D019 0.54106 BCC_B2#1 DISORD 0.41538 CR3SI_A15 0.04357
Al 23 Cr 01 Mo 05 Nb 09 Ti 41 V 21 noHEA  ALTI3_D019 0.49639 BCC_B2#1 DISORD 0.50361
Al 19 Cr 01 Mo 05 Nb 09 Ti 41 V 25 noHEA  ALTI3_D019 0.44701 BCC_B2#1 DISORD 0.55299
Al 15 Cr 01 Mo 05 Nb 09 Ti 41 V 29 noHEA  ALTI3_D019 0.36939 BCC_B2#1 DISORD 0.63061
Al 11 Cr 01 Mo 05 Nb 09 Ti 41 V 33 noHEA  ALTI3_D019 0.23363 BCC_B2#1 DISORD 0.76637
Al 07 Cr 01 Mo 05 Nb 09 Ti 41 V 37 noHEA  ALTI3_D019 0.04622 BCC_B2#1 DISORD 0.95378
Al 03 Cr 01 Mo 05 Nb 09 Ti 41 V 41   HEA  BCC_B2#1 DISORD 1.00000
Al 39 Cr 01 Mo 05 Nb 09 Ti 45 V 01 noHEA  ALTI3_D019 0.34589 ALTI_L10 0.43609 BCC_B2#1 DISORD 0.02591 C14_LAVES 0.00386 CR3SI_A15 0.14550 SIGMA ORD 0.04276
Al 35 Cr 01 Mo 05 Nb 09 Ti 45 V 05 noHEA  ALTI3_D019 0.49760 ALTI_L10 0.22060 BCC_B2#1 DISORD 0.11658 CR3SI_A15 0.14359 SIGMA ORD 0.02163
Al 31 Cr 01 Mo 05 Nb 09 Ti 45 V 09 noHEA  ALTI3_D019 0.64987 ALTI_L10 0.00550 BCC_B2#1 DISORD 0.21095 CR3SI_A15 0.13328 SIGMA ORD 0.00040
Al 27 Cr 01 Mo 05 Nb 09 Ti 45 V 13 noHEA  ALTI3_D019 0.60289 BCC_B2#1 DISORD 0.33465 CR3SI_A15 0.06246
Al 23 Cr 01 Mo 05 Nb 09 Ti 45 V 17 noHEA  ALTI3_D019 0.55712 BCC_B2#1 DISORD 0.44288
Al 19 Cr 01 Mo 05 Nb 09 Ti 45 V 21 noHEA  ALTI3_D019 0.50384 BCC_B2#1 DISORD 0.49616
Al 15 Cr 01 Mo 05 Nb 09 Ti 45 V 25 noHEA  ALTI3_D019 0.41287 BCC_B2#1 DISORD 0.58713
Al 11 Cr 01 Mo 05 Nb 09 Ti 45 V 29 noHEA  ALTI3_D019 0.25788 BCC_B2#1 DISORD 0.74212
Al 07 Cr 01 Mo 05 Nb 09 Ti 45 V 33 noHEA  ALTI3_D019 0.05521 BCC_B2#1 DISORD 0.94479
Al 03 Cr 01 Mo 05 Nb 09 Ti 45 V 37   HEA  BCC_B2#1 DISORD 1.00000
Al 35 Cr 01 Mo 05 Nb 09 Ti 49 V 01 noHEA  ALTI3_D019 0.60752 ALTI_L10 0.17493 BCC_B2#1 DISORD 0.02591 C14_LAVES 0.00348 CR3SI_A15 0.14422 SIGMA ORD 0.04393
Al 31 Cr 01 Mo 05 Nb 09 Ti 49 V 05 noHEA  ALTI3_D019 0.71951 BCC_B2#1 DISORD 0.11725 CR3SI_A15 0.14403 SIGMA ORD 0.01921
Al 27 Cr 01 Mo 05 Nb 09 Ti 49 V 09 noHEA  ALTI3_D019 0.66408 BCC_B2#1 DISORD 0.25071 CR3SI_A15 0.08521
Al 23 Cr 01 Mo 05 Nb 09 Ti 49 V 13 noHEA  ALTI3_D019 0.61913 BCC_B2#1 DISORD 0.38087
Al 19 Cr 01 Mo 05 Nb 09 Ti 49 V 17 noHEA  ALTI3_D019 0.56099 BCC_B2#1 DISORD 0.43901
Al 15 Cr 01 Mo 05 Nb 09 Ti 49 V 21 noHEA  ALTI3_D019 0.45272 BCC_B2#1 DISORD 0.54728
Al 11 Cr 01 Mo 05 Nb 09 Ti 49 V 25 noHEA  ALTI3_D019 0.27868 BCC_B2#1 DISORD 0.72132
Al 07 Cr 01 Mo 05 Nb 09 Ti 49 V 29 noHEA  BCC_B2#1 DISORD 0.86240 HCP_A3 0.13760
Al 03 Cr 01 Mo 05 Nb 09 Ti 49 V 33   HEA  BCC_B2#1 DISORD 1.00000
Al 47 Cr 01 Mo 05 Nb 13 Ti 01 V 33 noHEA  AL8MO3 0.03969 BCC_B2#1 DISORD 0.72182 BCT_D022 0.23849
Al 43 Cr 01 Mo 05 Nb 13 Ti 01 V 37 noHEA  AL8MO3 0.01072 BCC_B2#1 DISORD 0.81902 BCT_D022 0.16216 CR3SI_A15 0.00810
Al 39 Cr 01 Mo 05 Nb 13 Ti 01 V 41 noHEA  BCC_B2#1 DISORD 0.91670 BCT_D022 0.06479 SIGMA ORD 0.01852
Al 35 Cr 01 Mo 05 Nb 13 Ti 01 V 45 noHEA  BCC_B2#1 DISORD 0.97924 SIGMA ORD 0.02076
Al 31 Cr 01 Mo 05 Nb 13 Ti 01 V 49 noHEA  BCC_B2#1 DISORD 0.99496 CR3SI_A15 0.00504
Al 47 Cr 01 Mo 05 Nb 13 Ti 05 V 29 noHEA  AL8MO3 0.00817 ALTI_L10 0.08219 BCC_B2#1 DISORD 0.63987 BCT_D022 0.23753 CR3SI_A15 0.03224
Al 43 Cr 01 Mo 05 Nb 13 Ti 05 V 33 noHEA  ALTI_L10 0.08590 BCC_B2#1 DISORD 0.73865 BCT_D022 0.13514 CR3SI_A15 0.02173 SIGMA ORD 0.01857
Al 39 Cr 01 Mo 05 Nb 13 Ti 05 V 37 noHEA  ALTI_L10 0.09036 BCC_B2#1 DISORD 0.83481 BCT_D022 0.02181 SIGMA ORD 0.05302
Al 35 Cr 01 Mo 05 Nb 13 Ti 05 V 41 noHEA  ALTI_L10 0.07341 BCC_B2#1 DISORD 0.89165 CR3SI_A15 0.01017 SIGMA ORD 0.02476
Al 31 Cr 01 Mo 05 Nb 13 Ti 05 V 45 noHEA  ALTI_L10 0.04313 BCC_B2#1 DISORD 0.95127 CR3SI_A15 0.00560
Al 27 Cr 01 Mo 05 Nb 13 Ti 05 V 49   HEA  BCC_B2#1 DISORD 1.00000
Al 47 Cr 01 Mo 05 Nb 13 Ti 09 V 25 noHEA  ALTI_L10 0.17927 BCC_B2#1 DISORD 0.55354 BCT_D022 0.20112 CR3SI_A15 0.04602 SIGMA ORD 0.02005
Al 43 Cr 01 Mo 05 Nb 13 Ti 09 V 29 noHEA  ALTI_L10 0.18377 BCC_B2#1 DISORD 0.65037 BCT_D022 0.08733 CR3SI_A15 0.02191 SIGMA ORD 0.05661
Al 39 Cr 01 Mo 05 Nb 13 Ti 09 V 33 noHEA  ALTI_L10 0.18135 BCC_B2#1 DISORD 0.73500 CR3SI_A15 0.00884 SIGMA ORD 0.07482
Al 35 Cr 01 Mo 05 Nb 13 Ti 09 V 37 noHEA  ALTI_L10 0.15277 BCC_B2#1 DISORD 0.79509 CR3SI_A15 0.02828 SIGMA ORD 0.02386
Al 31 Cr 01 Mo 05 Nb 13 Ti 09 V 41 noHEA  ALTI_L10 0.11363 BCC_B2#1 DISORD 0.87181 CR3SI_A15 0.01456
Al 27 Cr 01 Mo 05 Nb 13 Ti 09 V 45 noHEA  ALTI_L10 0.05744 BCC_B2#1 DISORD 0.94256
Al 23 Cr 01 Mo 05 Nb 13 Ti 09 V 49 noHEA  ALTI3_D019 0.00287 BCC_B2#1 DISORD 0.99713
Al 47 Cr 01 Mo 05 Nb 13 Ti 13 V 21 noHEA  ALTI_L10 0.27721 BCC_B2#1 DISORD 0.46542 BCT_D022 0.15336 CR3SI_A15 0.04624 SIGMA ORD 0.05777
Al 43 Cr 01 Mo 05 Nb 13 Ti 13 V 25 noHEA  ALTI_L10 0.28168 BCC_B2#1 DISORD 0.56215 BCT_D022 0.03954 CR3SI_A15 0.02217 SIGMA ORD 0.09446
Al 39 Cr 01 Mo 05 Nb 13 Ti 13 V 29 noHEA  ALTI_L10 0.26287 BCC_B2#1 DISORD 0.63135 CR3SI_A15 0.02915 SIGMA ORD 0.07663
Al 35 Cr 01 Mo 05 Nb 13 Ti 13 V 33 noHEA  ALTI_L10 0.22714 BCC_B2#1 DISORD 0.70688 CR3SI_A15 0.04496 SIGMA ORD 0.02102
Al 31 Cr 01 Mo 05 Nb 13 Ti 13 V 37 noHEA  ALTI_L10 0.17777 BCC_B2#1 DISORD 0.80321 CR3SI_A15 0.01901
Al 27 Cr 01 Mo 05 Nb 13 Ti 13 V 41 noHEA  ALTI3_D019 0.00362 ALTI_L10 0.10406 BCC_B2#1 DISORD 0.89232
Al 23 Cr 01 Mo 05 Nb 13 Ti 13 V 45 noHEA  ALTI3_D019 0.06602 BCC_B2#1 DISORD 0.93398
Al 19 Cr 01 Mo 05 Nb 13 Ti 13 V 49 noHEA  ALTI3_D019 0.03551 BCC_B2#1 DISORD 0.96449
Al 47 Cr 01 Mo 05 Nb 13 Ti 17 V 17 noHEA  ALTI_L10 0.37521 BCC_B2#1 DISORD 0.37738 BCT_D022 0.10564 CR3SI_A15 0.04655 SIGMA ORD 0.09522
Al 43 Cr 01 Mo 05 Nb 13 Ti 17 V 21 noHEA  ALTI_L10 0.37666 BCC_B2#1 DISORD 0.47104 CR3SI_A15 0.02614 SIGMA ORD 0.12616
Al 39 Cr 01 Mo 05 Nb 13 Ti 17 V 25 noHEA  ALTI_L10 0.33960 BCC_B2#1 DISORD 0.53573 CR3SI_A15 0.04897 SIGMA ORD 0.07570
Al 35 Cr 01 Mo 05 Nb 13 Ti 17 V 29 noHEA  ALTI_L10 0.29620 BCC_B2#1 DISORD 0.62748 CR3SI_A15 0.05944 SIGMA ORD 0.01688
Al 31 Cr 01 Mo 05 Nb 13 Ti 17 V 33 noHEA  ALTI_L10 0.23419 BCC_B2#1 DISORD 0.74793 CR3SI_A15 0.01788
Al 27 Cr 01 Mo 05 Nb 13 Ti 17 V 37 noHEA  ALTI3_D019 0.09817 ALTI_L10 0.06883 BCC_B2#1 DISORD 0.83300
Al 23 Cr 01 Mo 05 Nb 13 Ti 17 V 41 noHEA  ALTI3_D019 0.12864 BCC_B2#1 DISORD 0.87136
Al 19 Cr 01 Mo 05 Nb 13 Ti 17 V 45 noHEA  ALTI3_D019 0.09556 BCC_B2#1 DISORD 0.90444
Al 15 Cr 01 Mo 05 Nb 13 Ti 17 V 49 noHEA  ALTI3_D019 0.05270 BCC_B2#1 DISORD 0.94730
Al 47 Cr 01 Mo 05 Nb 13 Ti 21 V 13 noHEA  ALTI_L10 0.47331 BCC_B2#1 DISORD 0.28946 BCT_D022 0.05796 CR3SI_A15 0.04697 SIGMA ORD 0.13230
Al 43 Cr 01 Mo 05 Nb 13 Ti 21 V 17 noHEA  ALTI_L10 0.45448 BCC_B2#1 DISORD 0.37064 CR3SI_A15 0.04749 SIGMA ORD 0.12739
Al 39 Cr 01 Mo 05 Nb 13 Ti 21 V 21 noHEA  ALTI_L10 0.41174 BCC_B2#1 DISORD 0.44734 CR3SI_A15 0.06822 SIGMA ORD 0.07269
Al 35 Cr 01 Mo 05 Nb 13 Ti 21 V 25 noHEA  ALTI_L10 0.35873 BCC_B2#1 DISORD 0.55903 CR3SI_A15 0.07014 SIGMA ORD 0.01210
Al 31 Cr 01 Mo 05 Nb 13 Ti 21 V 29 noHEA  ALTI3_D019 0.03499 ALTI_L10 0.25238 BCC_B2#1 DISORD 0.69022 CR3SI_A15 0.02241
Al 27 Cr 01 Mo 05 Nb 13 Ti 21 V 33 noHEA  ALTI3_D019 0.19277 ALTI_L10 0.03377 BCC_B2#1 DISORD 0.77346
Al 23 Cr 01 Mo 05 Nb 13 Ti 21 V 37 noHEA  ALTI3_D019 0.19079 BCC_B2#1 DISORD 0.80921
Al 19 Cr 01 Mo 05 Nb 13 Ti 21 V 41 noHEA  ALTI3_D019 0.15516 BCC_B2#1 DISORD 0.84484
Al 15 Cr 01 Mo 05 Nb 13 Ti 21 V 45 noHEA  ALTI3_D019 0.10860 BCC_B2#1 DISORD 0.89140
Al 11 Cr 01 Mo 05 Nb 13 Ti 21 V 49 noHEA  ALTI3_D019 0.03727 BCC_B2#1 DISORD 0.96273
Al 47 Cr 01 Mo 05 Nb 13 Ti 25 V 09 noHEA  AL8MO3 0.00854 ALTI_L10 0.57207 BCC_B2#1 DISORD 0.20218 CR3SI_A15 0.03774 SIGMA ORD 0.17948
Al 43 Cr 01 Mo 05 Nb 13 Ti 25 V 13 noHEA  ALTI_L10 0.52774 BCC_B2#1 DISORD 0.27740 CR3SI_A15 0.06880 SIGMA ORD 0.12606
Al 39 Cr 01 Mo 05 Nb 13 Ti 25 V 17 noHEA  ALTI_L10 0.47913 BCC_B2#1 DISORD 0.36634 CR3SI_A15 0.08661 SIGMA ORD 0.06792
Al 35 Cr 01 Mo 05 Nb 13 Ti 25 V 21 noHEA  ALTI_L10 0.41241 BCC_B2#1 DISORD 0.50455 CR3SI_A15 0.07477 SIGMA ORD 0.00828
Al 31 Cr 01 Mo 05 Nb 13 Ti 25 V 25 noHEA  ALTI3_D019 0.14006 ALTI_L10 0.20874 BCC_B2#1 DISORD 0.60293 CR3SI_A15 0.04827
Al 27 Cr 01 Mo 05 Nb 13 Ti 25 V 29 noHEA  ALTI3_D019 0.28844 BCC_B2#1 DISORD 0.69197 CR3SI_A15 0.01959
Al 23 Cr 01 Mo 05 Nb 13 Ti 25 V 33 noHEA  ALTI3_D019 0.25259 BCC_B2#1 DISORD 0.74741
Al 19 Cr 01 Mo 05 Nb 13 Ti 25 V 37 noHEA  ALTI3_D019 0.21438 BCC_B2#1 DISORD 0.78562
Al 15 Cr 01 Mo 05 Nb 13 Ti 25 V 41 noHEA  ALTI3_D019 0.16365 BCC_B2#1 DISORD 0.83635
Al 11 Cr 01 Mo 05 Nb 13 Ti 25 V 45 noHEA  ALTI3_D019 0.08316 BCC_B2#1 DISORD 0.91684
Al 07 Cr 01 Mo 05 Nb 13 Ti 25 V 49   HEA  BCC_B2#1 DISORD 1.00000
Al 47 Cr 01 Mo 05 Nb 13 Ti 29 V 05 noHEA  ALTI_L10 0.64986 BCC_B2#1 DISORD 0.10934 CR3SI_A15 0.06476 SIGMA ORD 0.17604
Al 43 Cr 01 Mo 05 Nb 13 Ti 29 V 09 noHEA  ALTI_L10 0.59696 BCC_B2#1 DISORD 0.18981 CR3SI_A15 0.09043 SIGMA ORD 0.12279
Al 39 Cr 01 Mo 05 Nb 13 Ti 29 V 13 noHEA  ALTI_L10 0.54021 BCC_B2#1 DISORD 0.29517 CR3SI_A15 0.10251 SIGMA ORD 0.06211
Al 35 Cr 01 Mo 05 Nb 13 Ti 29 V 17 noHEA  ALTI3_D019 0.09566 ALTI_L10 0.37756 BCC_B2#1 DISORD 0.41243 CR3SI_A15 0.08709 SIGMA ORD 0.02725
Al 31 Cr 01 Mo 05 Nb 13 Ti 29 V 21 noHEA  ALTI3_D019 0.24656 ALTI_L10 0.16411 BCC_B2#1 DISORD 0.51187 CR3SI_A15 0.07191 SIGMA ORD 0.00555
Al 27 Cr 01 Mo 05 Nb 13 Ti 29 V 25 noHEA  ALTI3_D019 0.35328 BCC_B2#1 DISORD 0.61164 CR3SI_A15 0.03508
Al 23 Cr 01 Mo 05 Nb 13 Ti 29 V 29 noHEA  ALTI3_D019 0.31415 BCC_B2#1 DISORD 0.68585
Al 19 Cr 01 Mo 05 Nb 13 Ti 29 V 33 noHEA  ALTI3_D019 0.27331 BCC_B2#1 DISORD 0.72669
Al 15 Cr 01 Mo 05 Nb 13 Ti 29 V 37 noHEA  ALTI3_D019 0.21770 BCC_B2#1 DISORD 0.78230
Al 11 Cr 01 Mo 05 Nb 13 Ti 29 V 41 noHEA  ALTI3_D019 0.12583 BCC_B2#1 DISORD 0.87417
Al 07 Cr 01 Mo 05 Nb 13 Ti 29 V 45   HEA  BCC_B2#1 DISORD 1.00000
Al 03 Cr 01 Mo 05 Nb 13 Ti 29 V 49   HEA  BCC_B2#1 DISORD 1.00000
Al 47 Cr 01 Mo 05 Nb 13 Ti 33 V 01 noHEA  ALTI_L10 0.71852 BCC_B2#1 DISORD 0.02125 C14_LAVES 0.00403 CR3SI_A15 0.08708 SIGMA ORD 0.16912
Al 43 Cr 01 Mo 05 Nb 13 Ti 33 V 05 noHEA  ALTI_L10 0.66262 BCC_B2#1 DISORD 0.10652 CR3SI_A15 0.11311 SIGMA ORD 0.11775
Al 39 Cr 01 Mo 05 Nb 13 Ti 33 V 09 noHEA  ALTI3_D019 0.05476 ALTI_L10 0.54413 BCC_B2#1 DISORD 0.21521 CR3SI_A15 0.11478 SIGMA ORD 0.07113
Al 35 Cr 01 Mo 05 Nb 13 Ti 33 V 13 noHEA  ALTI3_D019 0.20617 ALTI_L10 0.32998 BCC_B2#1 DISORD 0.31354 CR3SI_A15 0.10080 SIGMA ORD 0.04951
Al 31 Cr 01 Mo 05 Nb 13 Ti 33 V 17 noHEA  ALTI3_D019 0.35727 ALTI_L10 0.11625 BCC_B2#1 DISORD 0.41254 CR3SI_A15 0.08607 SIGMA ORD 0.02787
Al 27 Cr 01 Mo 05 Nb 13 Ti 33 V 21 noHEA  ALTI3_D019 0.41737 BCC_B2#1 DISORD 0.53110 CR3SI_A15 0.05153
Al 23 Cr 01 Mo 05 Nb 13 Ti 33 V 25 noHEA  ALTI3_D019 0.37567 BCC_B2#1 DISORD 0.62433
Al 19 Cr 01 Mo 05 Nb 13 Ti 33 V 29 noHEA  ALTI3_D019 0.33211 BCC_B2#1 DISORD 0.66789
Al 15 Cr 01 Mo 05 Nb 13 Ti 33 V 33 noHEA  ALTI3_D019 0.27052 BCC_B2#1 DISORD 0.72948
Al 11 Cr 01 Mo 05 Nb 13 Ti 33 V 37 noHEA  ALTI3_D019 0.16456 BCC_B2#1 DISORD 0.83544
Al 07 Cr 01 Mo 05 Nb 13 Ti 33 V 41 noHEA  ALTI3_D019 0.00284 BCC_B2#1 DISORD 0.99716
Al 03 Cr 01 Mo 05 Nb 13 Ti 33 V 45   HEA  BCC_B2#1 DISORD 1.00000
Al 43 Cr 01 Mo 05 Nb 13 Ti 37 V 01 noHEA  ALTI3_D019 0.01161 ALTI_L10 0.71454 BCC_B2#1 DISORD 0.02321 CR3SI_A15 0.13327 SIGMA ORD 0.11738
Al 39 Cr 01 Mo 05 Nb 13 Ti 37 V 05 noHEA  ALTI3_D019 0.16450 ALTI_L10 0.49772 BCC_B2#1 DISORD 0.11806 CR3SI_A15 0.12616 SIGMA ORD 0.09357
Al 35 Cr 01 Mo 05 Nb 13 Ti 37 V 09 noHEA  ALTI3_D019 0.31639 ALTI_L10 0.28281 BCC_B2#1 DISORD 0.21528 CR3SI_A15 0.11376 SIGMA ORD 0.07176
Al 31 Cr 01 Mo 05 Nb 13 Ti 37 V 13 noHEA  ALTI3_D019 0.46778 ALTI_L10 0.06867 BCC_B2#1 DISORD 0.31363 CR3SI_A15 0.09978 SIGMA ORD 0.05014
Al 27 Cr 01 Mo 05 Nb 13 Ti 37 V 17 noHEA  ALTI3_D019 0.48165 BCC_B2#1 DISORD 0.44556 CR3SI_A15 0.06228 SIGMA ORD 0.01051
Al 23 Cr 01 Mo 05 Nb 13 Ti 37 V 21 noHEA  ALTI3_D019 0.43744 BCC_B2#1 DISORD 0.56256
Al 19 Cr 01 Mo 05 Nb 13 Ti 37 V 25 noHEA  ALTI3_D019 0.39100 BCC_B2#1 DISORD 0.60900
Al 15 Cr 01 Mo 05 Nb 13 Ti 37 V 29 noHEA  ALTI3_D019 0.32177 BCC_B2#1 DISORD 0.67823
Al 11 Cr 01 Mo 05 Nb 13 Ti 37 V 33 noHEA  ALTI3_D019 0.19875 BCC_B2#1 DISORD 0.80125
Al 07 Cr 01 Mo 05 Nb 13 Ti 37 V 37 noHEA  ALTI3_D019 0.01909 BCC_B2#1 DISORD 0.98091
Al 03 Cr 01 Mo 05 Nb 13 Ti 37 V 41   HEA  BCC_B2#1 DISORD 1.00000
Al 39 Cr 01 Mo 05 Nb 13 Ti 41 V 01 noHEA  ALTI3_D019 0.27329 ALTI_L10 0.45321 BCC_B2#1 DISORD 0.02320 CR3SI_A15 0.13233 SIGMA ORD 0.11797
Al 35 Cr 01 Mo 05 Nb 13 Ti 41 V 05 noHEA  ALTI3_D019 0.42614 ALTI_L10 0.23640 BCC_B2#1 DISORD 0.11811 CR3SI_A15 0.12516 SIGMA ORD 0.09420
Al 31 Cr 01 Mo 05 Nb 13 Ti 41 V 09 noHEA  ALTI3_D019 0.57801 ALTI_L10 0.02150 BCC_B2#1 DISORD 0.21536 CR3SI_A15 0.11275 SIGMA ORD 0.07239
Al 27 Cr 01 Mo 05 Nb 13 Ti 41 V 13 noHEA  ALTI3_D019 0.54617 BCC_B2#1 DISORD 0.35690 CR3SI_A15 0.06782 SIGMA ORD 0.02911
Al 23 Cr 01 Mo 05 Nb 13 Ti 41 V 17 noHEA  ALTI3_D019 0.49991 BCC_B2#1 DISORD 0.50009
Al 19 Cr 01 Mo 05 Nb 13 Ti 41 V 21 noHEA  ALTI3_D019 0.45033 BCC_B2#1 DISORD 0.54967
Al 15 Cr 01 Mo 05 Nb 13 Ti 41 V 25 noHEA  ALTI3_D019 0.37099 BCC_B2#1 DISORD 0.62901
Al 11 Cr 01 Mo 05 Nb 13 Ti 41 V 29 noHEA  ALTI3_D019 0.22830 BCC_B2#1 DISORD 0.77170
Al 07 Cr 01 Mo 05 Nb 13 Ti 41 V 33 noHEA  ALTI3_D019 0.03092 BCC_B2#1 DISORD 0.96908
Al 03 Cr 01 Mo 05 Nb 13 Ti 41 V 37   HEA  BCC_B2#1 DISORD 1.00000
Al 35 Cr 01 Mo 05 Nb 13 Ti 45 V 01 noHEA  ALTI3_D019 0.53497 ALTI_L10 0.19188 BCC_B2#1 DISORD 0.02320 CR3SI_A15 0.13139 SIGMA ORD 0.11856
Al 31 Cr 01 Mo 05 Nb 13 Ti 45 V 05 noHEA  ALTI3_D019 0.66373 BCC_B2#1 DISORD 0.11920 CR3SI_A15 0.12555 SIGMA ORD 0.09153
Al 27 Cr 01 Mo 05 Nb 13 Ti 45 V 09 noHEA  ALTI3_D019 0.61094 BCC_B2#1 DISORD 0.26813 CR3SI_A15 0.07132 SIGMA ORD 0.04961
Al 23 Cr 01 Mo 05 Nb 13 Ti 45 V 13 noHEA  ALTI3_D019 0.56386 BCC_B2#1 DISORD 0.43614
Al 19 Cr 01 Mo 05 Nb 13 Ti 45 V 17 noHEA  ALTI3_D019 0.51077 BCC_B2#1 DISORD 0.48923
Al 15 Cr 01 Mo 05 Nb 13 Ti 45 V 21 noHEA  ALTI3_D019 0.41800 BCC_B2#1 DISORD 0.58200
Al 11 Cr 01 Mo 05 Nb 13 Ti 45 V 25 noHEA  ALTI3_D019 0.25379 BCC_B2#1 DISORD 0.74621
Al 07 Cr 01 Mo 05 Nb 13 Ti 45 V 29 noHEA  ALTI3_D019 0.02657 BCC_B2#1 DISORD 0.94537 HCP_A3 0.02806
Al 03 Cr 01 Mo 05 Nb 13 Ti 45 V 33   HEA  BCC_B2#1 DISORD 1.00000
Al 31 Cr 01 Mo 05 Nb 13 Ti 49 V 01 noHEA  ALTI3_D019 0.72882 BCC_B2#1 DISORD 0.02359 CR3SI_A15 0.13671 SIGMA ORD 0.11088
Al 27 Cr 01 Mo 05 Nb 13 Ti 49 V 05 noHEA  ALTI3_D019 0.67760 BCC_B2#1 DISORD 0.18062 CR3SI_A15 0.06903 SIGMA ORD 0.07274
Al 23 Cr 01 Mo 05 Nb 13 Ti 49 V 09 noHEA  ALTI3_D019 0.63270 BCC_B2#1 DISORD 0.03415 BCC_B2#2 DISORD 0.32490 SIGMA ORD 0.00824
Al 19 Cr 01 Mo 05 Nb 13 Ti 49 V 13 noHEA  ALTI3_D019 0.57667 BCC_B2#1 DISORD 0.11732 BCC_B2#2 DISORD 0.30601
Al 15 Cr 01 Mo 05 Nb 13 Ti 49 V 17 noHEA  ALTI3_D019 0.46880 BCC_B2#1 DISORD 0.05810 BCC_B2#2 DISORD 0.47310
Al 11 Cr 01 Mo 05 Nb 13 Ti 49 V 21 noHEA  ALTI3_D019 0.27674 BCC_B2#1 DISORD 0.72326
Al 07 Cr 01 Mo 05 Nb 13 Ti 49 V 25 noHEA  BCC_B2#1 DISORD 0.86046 HCP_A3 0.13954
Al 03 Cr 01 Mo 05 Nb 13 Ti 49 V 29   HEA  BCC_B2#1 DISORD 1.00000
Al 47 Cr 01 Mo 05 Nb 17 Ti 01 V 29 noHEA  AL8MO3 0.01722 BCC_B2#1 DISORD 0.63357 BCT_D022 0.26897 SIGMA ORD 0.08025
Al 43 Cr 01 Mo 05 Nb 17 Ti 01 V 33 noHEA  BCC_B2#1 DISORD 0.72874 BCT_D022 0.17922 SIGMA ORD 0.09204
Al 39 Cr 01 Mo 05 Nb 17 Ti 01 V 37 noHEA  BCC_B2#1 DISORD 0.82114 BCT_D022 0.07230 SIGMA ORD 0.10656
Al 35 Cr 01 Mo 05 Nb 17 Ti 01 V 41 noHEA  BCC_B2#1 DISORD 0.89015 SIGMA ORD 0.10985
Al 31 Cr 01 Mo 05 Nb 17 Ti 01 V 45 noHEA  BCC_B2#1 DISORD 0.92457 SIGMA ORD 0.07543
Al 27 Cr 01 Mo 05 Nb 17 Ti 01 V 49 noHEA  BCC_B2#1 DISORD 0.98153 CR3SI_A15 0.00547 SIGMA ORD 0.01299
Al 47 Cr 01 Mo 05 Nb 17 Ti 05 V 25 noHEA  ALTI_L10 0.08380 BCC_B2#1 DISORD 0.55130 BCT_D022 0.25073 CR3SI_A15 0.01985 SIGMA ORD 0.09432
Al 43 Cr 01 Mo 05 Nb 17 Ti 05 V 29 noHEA  ALTI_L10 0.08828 BCC_B2#1 DISORD 0.64694 BCT_D022 0.13757 SIGMA ORD 0.12721
Al 39 Cr 01 Mo 05 Nb 17 Ti 05 V 33 noHEA  ALTI_L10 0.09247 BCC_B2#1 DISORD 0.73752 BCT_D022 0.02806 SIGMA ORD 0.14195
Al 35 Cr 01 Mo 05 Nb 17 Ti 05 V 37 noHEA  ALTI_L10 0.07652 BCC_B2#1 DISORD 0.80052 SIGMA ORD 0.12296
Al 31 Cr 01 Mo 05 Nb 17 Ti 05 V 41 noHEA  ALTI_L10 0.04500 BCC_B2#1 DISORD 0.88469 CR3SI_A15 0.00129 SIGMA ORD 0.06902
Al 27 Cr 01 Mo 05 Nb 17 Ti 05 V 45   HEA  BCC_B2#1 DISORD 1.00000
Al 23 Cr 01 Mo 05 Nb 17 Ti 05 V 49   HEA  BCC_B2#1 DISORD 1.00000
Al 47 Cr 01 Mo 05 Nb 17 Ti 09 V 21 noHEA  ALTI_L10 0.18170 BCC_B2#1 DISORD 0.46315 BCT_D022 0.20306 CR3SI_A15 0.02014 SIGMA ORD 0.13194
Al 43 Cr 01 Mo 05 Nb 17 Ti 09 V 25 noHEA  ALTI_L10 0.18610 BCC_B2#1 DISORD 0.55886 BCT_D022 0.08986 SIGMA ORD 0.16519
Al 39 Cr 01 Mo 05 Nb 17 Ti 09 V 29 noHEA  ALTI_L10 0.18462 BCC_B2#1 DISORD 0.64257 SIGMA ORD 0.17281
Al 35 Cr 01 Mo 05 Nb 17 Ti 09 V 33 noHEA  ALTI_L10 0.15509 BCC_B2#1 DISORD 0.70942 CR3SI_A15 0.00627 SIGMA ORD 0.12922
Al 31 Cr 01 Mo 05 Nb 17 Ti 09 V 37 noHEA  ALTI_L10 0.11506 BCC_B2#1 DISORD 0.80989 CR3SI_A15 0.01504 SIGMA ORD 0.06002
Al 27 Cr 01 Mo 05 Nb 17 Ti 09 V 41 noHEA  ALTI_L10 0.05513 BCC_B2#1 DISORD 0.94487
Al 23 Cr 01 Mo 05 Nb 17 Ti 09 V 45   HEA  BCC_B2#1 DISORD 1.00000
Al 19 Cr 01 Mo 05 Nb 17 Ti 09 V 49   HEA  BCC_B2#1 DISORD 1.00000
Al 47 Cr 01 Mo 05 Nb 17 Ti 13 V 17 noHEA  ALTI_L10 0.27965 BCC_B2#1 DISORD 0.37508 BCT_D022 0.15545 CR3SI_A15 0.02054 SIGMA ORD 0.16927
Al 43 Cr 01 Mo 05 Nb 17 Ti 13 V 21 noHEA  ALTI_L10 0.28397 BCC_B2#1 DISORD 0.47085 BCT_D022 0.04217 SIGMA ORD 0.20302
Al 39 Cr 01 Mo 05 Nb 17 Ti 13 V 25 noHEA  ALTI_L10 0.26528 BCC_B2#1 DISORD 0.54373 CR3SI_A15 0.00488 SIGMA ORD 0.18612
Al 35 Cr 01 Mo 05 Nb 17 Ti 13 V 29 noHEA  ALTI_L10 0.22917 BCC_B2#1 DISORD 0.62381 CR3SI_A15 0.02564 SIGMA ORD 0.12137
Al 31 Cr 01 Mo 05 Nb 17 Ti 13 V 33 noHEA  ALTI_L10 0.17854 BCC_B2#1 DISORD 0.74668 CR3SI_A15 0.02440 SIGMA ORD 0.05038
Al 27 Cr 01 Mo 05 Nb 17 Ti 13 V 37 noHEA  ALTI3_D019 0.00332 ALTI_L10 0.10176 BCC_B2#1 DISORD 0.89492
Al 23 Cr 01 Mo 05 Nb 17 Ti 13 V 41 noHEA  ALTI3_D019 0.06333 BCC_B2#1 DISORD 0.93667
Al 19 Cr 01 Mo 05 Nb 17 Ti 13 V 45 noHEA  ALTI3_D019 0.03242 BCC_B2#1 DISORD 0.96758
Al 15 Cr 01 Mo 05 Nb 17 Ti 13 V 49   HEA  BCC_B2#1 DISORD 1.00000
Al 47 Cr 01 Mo 05 Nb 17 Ti 17 V 13 noHEA  ALTI_L10 0.37768 BCC_B2#1 DISORD 0.28710 BCT_D022 0.10792 CR3SI_A15 0.02108 SIGMA ORD 0.20623
Al 43 Cr 01 Mo 05 Nb 17 Ti 17 V 17 noHEA  ALTI_L10 0.37972 BCC_B2#1 DISORD 0.38156 SIGMA ORD 0.23872
Al 39 Cr 01 Mo 05 Nb 17 Ti 17 V 21 noHEA  ALTI_L10 0.34167 BCC_B2#1 DISORD 0.45004 CR3SI_A15 0.02729 SIGMA ORD 0.18100
Al 35 Cr 01 Mo 05 Nb 17 Ti 17 V 25 noHEA  ALTI_L10 0.29793 BCC_B2#1 DISORD 0.54775 CR3SI_A15 0.04323 SIGMA ORD 0.11109
Al 31 Cr 01 Mo 05 Nb 17 Ti 17 V 29 noHEA  ALTI_L10 0.23401 BCC_B2#1 DISORD 0.69700 CR3SI_A15 0.02733 SIGMA ORD 0.04166
Al 27 Cr 01 Mo 05 Nb 17 Ti 17 V 33 noHEA  ALTI3_D019 0.10268 ALTI_L10 0.06307 BCC_B2#1 DISORD 0.82370 CR3SI_A15 0.00376 SIGMA ORD 0.00679
Al 23 Cr 01 Mo 05 Nb 17 Ti 17 V 37 noHEA  ALTI3_D019 0.12650 BCC_B2#1 DISORD 0.87350
Al 19 Cr 01 Mo 05 Nb 17 Ti 17 V 41 noHEA  ALTI3_D019 0.09305 BCC_B2#1 DISORD 0.90695
Al 15 Cr 01 Mo 05 Nb 17 Ti 17 V 45 noHEA  ALTI3_D019 0.04938 BCC_B2#1 DISORD 0.95062
Al 11 Cr 01 Mo 05 Nb 17 Ti 17 V 49   HEA  BCC_B2#1 DISORD 1.00000
Al 47 Cr 01 Mo 05 Nb 17 Ti 21 V 09 noHEA  ALTI_L10 0.47582 BCC_B2#1 DISORD 0.19925 BCT_D022 0.06047 CR3SI_A15 0.02179 SIGMA ORD 0.24267
Al 43 Cr 01 Mo 05 Nb 17 Ti 21 V 13 noHEA  ALTI_L10 0.45697 BCC_B2#1 DISORD 0.28315 CR3SI_A15 0.02313 SIGMA ORD 0.23676
Al 39 Cr 01 Mo 05 Nb 17 Ti 21 V 17 noHEA  ALTI_L10 0.41357 BCC_B2#1 DISORD 0.36381 CR3SI_A15 0.05008 SIGMA ORD 0.17254
Al 35 Cr 01 Mo 05 Nb 17 Ti 21 V 21 noHEA  ALTI_L10 0.35999 BCC_B2#1 DISORD 0.48371 CR3SI_A15 0.05685 SIGMA ORD 0.09945
Al 31 Cr 01 Mo 05 Nb 17 Ti 21 V 25 noHEA  ALTI3_D019 0.06359 ALTI_L10 0.22729 BCC_B2#1 DISORD 0.62248 CR3SI_A15 0.03496 SIGMA ORD 0.05168
Al 27 Cr 01 Mo 05 Nb 17 Ti 21 V 29 noHEA  ALTI3_D019 0.21396 ALTI_L10 0.01448 BCC_B2#1 DISORD 0.72312 CR3SI_A15 0.01890 SIGMA ORD 0.02954
Al 23 Cr 01 Mo 05 Nb 17 Ti 21 V 33 noHEA  ALTI3_D019 0.18936 BCC_B2#1 DISORD 0.81064
Al 19 Cr 01 Mo 05 Nb 17 Ti 21 V 37 noHEA  ALTI3_D019 0.15339 BCC_B2#1 DISORD 0.84661
Al 15 Cr 01 Mo 05 Nb 17 Ti 21 V 41 noHEA  ALTI3_D019 0.10601 BCC_B2#1 DISORD 0.89399
Al 11 Cr 01 Mo 05 Nb 17 Ti 21 V 45 noHEA  ALTI3_D019 0.03238 BCC_B2#1 DISORD 0.96762
Al 07 Cr 01 Mo 05 Nb 17 Ti 21 V 49   HEA  BCC_B2#1 DISORD 1.00000
Al 47 Cr 01 Mo 05 Nb 17 Ti 25 V 05 noHEA  AL8MO3 0.01090 ALTI_L10 0.57475 BCC_B2#1 DISORD 0.11219 CR3SI_A15 0.01026 SIGMA ORD 0.29190
Al 43 Cr 01 Mo 05 Nb 17 Ti 25 V 09 noHEA  ALTI_L10 0.52971 BCC_B2#1 DISORD 0.19188 CR3SI_A15 0.04742 SIGMA ORD 0.23099
Al 39 Cr 01 Mo 05 Nb 17 Ti 25 V 13 noHEA  ALTI_L10 0.48096 BCC_B2#1 DISORD 0.28526 CR3SI_A15 0.07336 SIGMA ORD 0.16042
Al 35 Cr 01 Mo 05 Nb 17 Ti 25 V 17 noHEA  ALTI3_D019 0.02423 ALTI_L10 0.39187 BCC_B2#1 DISORD 0.42169 CR3SI_A15 0.06581 SIGMA ORD 0.09640
Al 31 Cr 01 Mo 05 Nb 17 Ti 25 V 21 noHEA  ALTI3_D019 0.17476 ALTI_L10 0.17885 BCC_B2#1 DISORD 0.52207 CR3SI_A15 0.04996 SIGMA ORD 0.07436
Al 27 Cr 01 Mo 05 Nb 17 Ti 25 V 25 noHEA  ALTI3_D019 0.29388 BCC_B2#1 DISORD 0.63148 CR3SI_A15 0.02923 SIGMA ORD 0.04541
Al 23 Cr 01 Mo 05 Nb 17 Ti 25 V 29 noHEA  ALTI3_D019 0.25206 BCC_B2#1 DISORD 0.74794
Al 19 Cr 01 Mo 05 Nb 17 Ti 25 V 33 noHEA  ALTI3_D019 0.21357 BCC_B2#1 DISORD 0.78643
Al 15 Cr 01 Mo 05 Nb 17 Ti 25 V 37 noHEA  ALTI3_D019 0.16200 BCC_B2#1 DISORD 0.83800
Al 11 Cr 01 Mo 05 Nb 17 Ti 25 V 41 noHEA  ALTI3_D019 0.07880 BCC_B2#1 DISORD 0.92120
Al 07 Cr 01 Mo 05 Nb 17 Ti 25 V 45   HEA  BCC_B2#1 DISORD 1.00000
Al 03 Cr 01 Mo 05 Nb 17 Ti 25 V 49   HEA  BCC_B2#1 DISORD 1.00000
Al 47 Cr 01 Mo 05 Nb 17 Ti 29 V 01 noHEA  ALTI_L10 0.65358 BCC_B2#1 DISORD 0.02174 CR3SI_A15 0.04050 SIGMA ORD 0.28418
Al 43 Cr 01 Mo 05 Nb 17 Ti 29 V 05 noHEA  ALTI_L10 0.59872 BCC_B2#1 DISORD 0.10579 CR3SI_A15 0.07368 SIGMA ORD 0.22181
Al 39 Cr 01 Mo 05 Nb 17 Ti 29 V 09 noHEA  ALTI_L10 0.54235 BCC_B2#1 DISORD 0.21661 CR3SI_A15 0.09519 SIGMA ORD 0.14585
Al 35 Cr 01 Mo 05 Nb 17 Ti 29 V 13 noHEA  ALTI3_D019 0.13518 ALTI_L10 0.34372 BCC_B2#1 DISORD 0.32162 CR3SI_A15 0.08050 SIGMA ORD 0.11897
Al 31 Cr 01 Mo 05 Nb 17 Ti 29 V 17 noHEA  ALTI3_D019 0.28584 ALTI_L10 0.13052 BCC_B2#1 DISORD 0.42181 CR3SI_A15 0.06484 SIGMA ORD 0.09700
Al 27 Cr 01 Mo 05 Nb 17 Ti 29 V 21 noHEA  ALTI3_D019 0.35994 BCC_B2#1 DISORD 0.54400 CR3SI_A15 0.03723 SIGMA ORD 0.05882
Al 23 Cr 01 Mo 05 Nb 17 Ti 29 V 25 noHEA  ALTI3_D019 0.31480 BCC_B2#1 DISORD 0.68520
Al 19 Cr 01 Mo 05 Nb 17 Ti 29 V 29 noHEA  ALTI3_D019 0.27376 BCC_B2#1 DISORD 0.72624
Al 15 Cr 01 Mo 05 Nb 17 Ti 29 V 33 noHEA  ALTI3_D019 0.21733 BCC_B2#1 DISORD 0.78267
Al 11 Cr 01 Mo 05 Nb 17 Ti 29 V 37 noHEA  ALTI3_D019 0.12216 BCC_B2#1 DISORD 0.87784
Al 07 Cr 01 Mo 05 Nb 17 Ti 29 V 41   HEA  BCC_B2#1 DISORD 1.00000
Al 03 Cr 01 Mo 05 Nb 17 Ti 29 V 45   HEA  BCC_B2#1 DISORD 1.00000
Al 43 Cr 01 Mo 05 Nb 17 Ti 33 V 01 noHEA  ALTI_L10 0.66535 BCC_B2#1 DISORD 0.02177 CR3SI_A15 0.10563 SIGMA ORD 0.20725
Al 39 Cr 01 Mo 05 Nb 17 Ti 33 V 05 noHEA  ALTI3_D019 0.09478 ALTI_L10 0.50976 BCC_B2#1 DISORD 0.12246 CR3SI_A15 0.10973 SIGMA ORD 0.16327
Al 35 Cr 01 Mo 05 Nb 17 Ti 33 V 09 noHEA  ALTI3_D019 0.24596 ALTI_L10 0.29583 BCC_B2#1 DISORD 0.22184 CR3SI_A15 0.09491 SIGMA ORD 0.14147
Al 31 Cr 01 Mo 05 Nb 17 Ti 33 V 13 noHEA  ALTI3_D019 0.39680 ALTI_L10 0.08236 BCC_B2#1 DISORD 0.32172 CR3SI_A15 0.07954 SIGMA ORD 0.11957
Al 27 Cr 01 Mo 05 Nb 17 Ti 33 V 17 noHEA  ALTI3_D019 0.42549 BCC_B2#1 DISORD 0.45686 CR3SI_A15 0.04478 SIGMA ORD 0.07287
Al 23 Cr 01 Mo 05 Nb 17 Ti 33 V 21 noHEA  ALTI3_D019 0.37786 BCC_B2#1 DISORD 0.62214
Al 19 Cr 01 Mo 05 Nb 17 Ti 33 V 25 noHEA  ALTI3_D019 0.33424 BCC_B2#1 DISORD 0.66576
Al 15 Cr 01 Mo 05 Nb 17 Ti 33 V 29 noHEA  ALTI3_D019 0.27190 BCC_B2#1 DISORD 0.72810
Al 11 Cr 01 Mo 05 Nb 17 Ti 33 V 33 noHEA  ALTI3_D019 0.16181 BCC_B2#1 DISORD 0.83819
Al 07 Cr 01 Mo 05 Nb 17 Ti 33 V 37   HEA  BCC_B2#1 DISORD 1.00000
Al 03 Cr 01 Mo 05 Nb 17 Ti 33 V 41   HEA  BCC_B2#1 DISORD 1.00000
Al 39 Cr 01 Mo 05 Nb 17 Ti 37 V 01 noHEA  ALTI3_D019 0.20463 ALTI_L10 0.46323 BCC_B2#1 DISORD 0.02411 CR3SI_A15 0.12237 SIGMA ORD 0.18566
Al 35 Cr 01 Mo 05 Nb 17 Ti 37 V 05 noHEA  ALTI3_D019 0.35643 ALTI_L10 0.24836 BCC_B2#1 DISORD 0.12252 CR3SI_A15 0.10880 SIGMA ORD 0.16388
Al 31 Cr 01 Mo 05 Nb 17 Ti 37 V 09 noHEA  ALTI3_D019 0.50759 ALTI_L10 0.03445 BCC_B2#1 DISORD 0.22192 CR3SI_A15 0.09396 SIGMA ORD 0.14207
Al 27 Cr 01 Mo 05 Nb 17 Ti 37 V 13 noHEA  ALTI3_D019 0.49075 BCC_B2#1 DISORD 0.36993 CR3SI_A15 0.05164 SIGMA ORD 0.08768
Al 23 Cr 01 Mo 05 Nb 17 Ti 37 V 17 noHEA  ALTI3_D019 0.44357 BCC_B2#1 DISORD 0.53970 SIGMA ORD 0.01673
Al 19 Cr 01 Mo 05 Nb 17 Ti 37 V 21 noHEA  ALTI3_D019 0.39543 BCC_B2#1 DISORD 0.60457
Al 15 Cr 01 Mo 05 Nb 17 Ti 37 V 25 noHEA  ALTI3_D019 0.32561 BCC_B2#1 DISORD 0.67439
Al 11 Cr 01 Mo 05 Nb 17 Ti 37 V 29 noHEA  ALTI3_D019 0.19729 BCC_B2#1 DISORD 0.80271
Al 07 Cr 01 Mo 05 Nb 17 Ti 37 V 33 noHEA  ALTI3_D019 0.00806 BCC_B2#1 DISORD 0.99194
Al 03 Cr 01 Mo 05 Nb 17 Ti 37 V 37   HEA  BCC_B2#1 DISORD 1.00000
Al 35 Cr 01 Mo 05 Nb 17 Ti 41 V 01 noHEA  ALTI3_D019 0.46631 ALTI_L10 0.20180 BCC_B2#1 DISORD 0.02413 CR3SI_A15 0.12149 SIGMA ORD 0.18627
Al 31 Cr 01 Mo 05 Nb 17 Ti 41 V 05 noHEA  ALTI3_D019 0.60568 BCC_B2#1 DISORD 0.12353 CR3SI_A15 0.10918 SIGMA ORD 0.16162
Al 27 Cr 01 Mo 05 Nb 17 Ti 41 V 09 noHEA  ALTI3_D019 0.55616 BCC_B2#1 DISORD 0.28307 CR3SI_A15 0.05754 SIGMA ORD 0.10323
Al 23 Cr 01 Mo 05 Nb 17 Ti 41 V 13 noHEA  ALTI3_D019 0.51043 BCC_B2#1 DISORD 0.45550 SIGMA ORD 0.03407
Al 19 Cr 01 Mo 05 Nb 17 Ti 41 V 17 noHEA  ALTI3_D019 0.45799 BCC_B2#1 DISORD 0.54201
Al 15 Cr 01 Mo 05 Nb 17 Ti 41 V 21 noHEA  ALTI3_D019 0.37854 BCC_B2#1 DISORD 0.62146
Al 11 Cr 01 Mo 05 Nb 17 Ti 41 V 25 noHEA  ALTI3_D019 0.22876 BCC_B2#1 DISORD 0.77124
Al 07 Cr 01 Mo 05 Nb 17 Ti 41 V 29 noHEA  ALTI3_D019 0.01958 BCC_B2#1 DISORD 0.98042
Al 03 Cr 01 Mo 05 Nb 17 Ti 41 V 33   HEA  BCC_B2#1 DISORD 1.00000
Al 31 Cr 01 Mo 05 Nb 17 Ti 45 V 01 noHEA  ALTI3_D019 0.67040 BCC_B2#1 DISORD 0.02540 CR3SI_A15 0.13059 SIGMA ORD 0.17361
Al 27 Cr 01 Mo 05 Nb 17 Ti 45 V 05 noHEA  ALTI3_D019 0.62242 BCC_B2#1 DISORD 0.19534 CR3SI_A15 0.06340 SIGMA ORD 0.11884
Al 23 Cr 01 Mo 05 Nb 17 Ti 45 V 09 noHEA  ALTI3_D019 0.57919 BCC_B2#1 DISORD 0.36891 SIGMA ORD 0.05190
Al 19 Cr 01 Mo 05 Nb 17 Ti 45 V 13 noHEA  ALTI3_D019 0.52342 BCC_B2#1 DISORD 0.08150 BCC_B2#2 DISORD 0.39508
Al 15 Cr 01 Mo 05 Nb 17 Ti 45 V 17 noHEA  ALTI3_D019 0.43473 BCC_B2#1 DISORD 0.07429 BCC_B2#2 DISORD 0.49098
Al 11 Cr 01 Mo 05 Nb 17 Ti 45 V 21 noHEA  ALTI3_D019 0.26047 BCC_B2#1 DISORD 0.02929 BCC_B2#2 DISORD 0.71023
Al 07 Cr 01 Mo 05 Nb 17 Ti 45 V 25 noHEA  BCC_B2#1 DISORD 0.92963 HCP_A3 0.07037
Al 03 Cr 01 Mo 05 Nb 17 Ti 45 V 29   HEA  BCC_B2#1 DISORD 1.00000
Al 27 Cr 01 Mo 05 Nb 17 Ti 49 V 01 noHEA  ALTI3_D019 0.68809 BCC_B2#1 DISORD 0.08919 CR3SI_A15 0.09126 SIGMA ORD 0.13146
Al 23 Cr 01 Mo 05 Nb 17 Ti 49 V 05 noHEA  ALTI3_D019 0.65006 BCC_B2#1 DISORD 0.28032 SIGMA ORD 0.06961
Al 19 Cr 01 Mo 05 Nb 17 Ti 49 V 09 noHEA  ALTI3_D019 0.59533 BCC_B2#1 DISORD 0.09867 BCC_B2#2 DISORD 0.30600
Al 15 Cr 01 Mo 05 Nb 17 Ti 49 V 13 noHEA  ALTI3_D019 0.49022 BCC_B2#1 DISORD 0.14817 BCC_B2#2 DISORD 0.36161
Al 11 Cr 01 Mo 05 Nb 17 Ti 49 V 17 noHEA  ALTI3_D019 0.29310 BCC_B2#1 DISORD 0.07977 BCC_B2#2 DISORD 0.62713
Al 07 Cr 01 Mo 05 Nb 17 Ti 49 V 21 noHEA  BCC_B2#1 DISORD 0.03370 BCC_B2#2 DISORD 0.79629 HCP_A3 0.17001
Al 03 Cr 01 Mo 05 Nb 17 Ti 49 V 25 noHEA  BCC_B2#1 DISORD 0.00743 BCC_B2#2 DISORD 0.99257
Al 47 Cr 01 Mo 05 Nb 21 Ti 01 V 25 noHEA  BCC_B2#1 DISORD 0.54187 BCT_D022 0.29401 SIGMA ORD 0.16412
Al 43 Cr 01 Mo 05 Nb 21 Ti 01 V 29 noHEA  BCC_B2#1 DISORD 0.63424 BCT_D022 0.18704 SIGMA ORD 0.17872
Al 39 Cr 01 Mo 05 Nb 21 Ti 01 V 33 noHEA  BCC_B2#1 DISORD 0.72801 BCT_D022 0.08006 SIGMA ORD 0.19193
Al 35 Cr 01 Mo 05 Nb 21 Ti 01 V 37 noHEA  BCC_B2#1 DISORD 0.80362 SIGMA ORD 0.19638
Al 31 Cr 01 Mo 05 Nb 21 Ti 01 V 41 noHEA  BCC_B2#1 DISORD 0.83924 SIGMA ORD 0.16076
Al 27 Cr 01 Mo 05 Nb 21 Ti 01 V 45 noHEA  BCC_B2#1 DISORD 0.90538 SIGMA ORD 0.09462
Al 23 Cr 01 Mo 05 Nb 21 Ti 01 V 49 noHEA  BCC_B2#1 DISORD 0.98997 SIGMA ORD 0.01003
Al 47 Cr 01 Mo 05 Nb 21 Ti 05 V 21 noHEA  ALTI_L10 0.08620 BCC_B2#1 DISORD 0.45955 BCT_D022 0.25369 SIGMA ORD 0.20056
Al 43 Cr 01 Mo 05 Nb 21 Ti 05 V 25 noHEA  ALTI_L10 0.09045 BCC_B2#1 DISORD 0.55109 BCT_D022 0.14414 SIGMA ORD 0.21431
Al 39 Cr 01 Mo 05 Nb 21 Ti 05 V 29 noHEA  ALTI_L10 0.09447 BCC_B2#1 DISORD 0.64292 BCT_D022 0.03468 SIGMA ORD 0.22793
Al 35 Cr 01 Mo 05 Nb 21 Ti 05 V 33 noHEA  ALTI_L10 0.07996 BCC_B2#1 DISORD 0.70896 SIGMA ORD 0.21108
Al 31 Cr 01 Mo 05 Nb 21 Ti 05 V 37 noHEA  ALTI_L10 0.04790 BCC_B2#1 DISORD 0.79691 SIGMA ORD 0.15519
Al 27 Cr 01 Mo 05 Nb 21 Ti 05 V 41 noHEA  BCC_B2#1 DISORD 0.92488 SIGMA ORD 0.07512
Al 23 Cr 01 Mo 05 Nb 21 Ti 05 V 45   HEA  BCC_B2#1 DISORD 1.00000
Al 19 Cr 01 Mo 05 Nb 21 Ti 05 V 49   HEA  BCC_B2#1 DISORD 1.00000
Al 47 Cr 01 Mo 05 Nb 21 Ti 09 V 17 noHEA  ALTI_L10 0.18403 BCC_B2#1 DISORD 0.37168 BCT_D022 0.20616 SIGMA ORD 0.23813
Al 43 Cr 01 Mo 05 Nb 21 Ti 09 V 21 noHEA  ALTI_L10 0.18795 BCC_B2#1 DISORD 0.46360 BCT_D022 0.09685 SIGMA ORD 0.25160
Al 39 Cr 01 Mo 05 Nb 21 Ti 09 V 25 noHEA  ALTI_L10 0.18821 BCC_B2#1 DISORD 0.55101 SIGMA ORD 0.26077
Al 35 Cr 01 Mo 05 Nb 21 Ti 09 V 29 noHEA  ALTI_L10 0.15798 BCC_B2#1 DISORD 0.62040 SIGMA ORD 0.22162
Al 31 Cr 01 Mo 05 Nb 21 Ti 09 V 33 noHEA  ALTI_L10 0.11651 BCC_B2#1 DISORD 0.73143 SIGMA ORD 0.15206
Al 27 Cr 01 Mo 05 Nb 21 Ti 09 V 37 noHEA  ALTI_L10 0.05498 BCC_B2#1 DISORD 0.88071 SIGMA ORD 0.06431
Al 23 Cr 01 Mo 05 Nb 21 Ti 09 V 41   HEA  BCC_B2#1 DISORD 1.00000
Al 19 Cr 01 Mo 05 Nb 21 Ti 09 V 45   HEA  BCC_B2#1 DISORD 1.00000
Al 15 Cr 01 Mo 05 Nb 21 Ti 09 V 49   HEA  BCC_B2#1 DISORD 1.00000
Al 47 Cr 01 Mo 05 Nb 21 Ti 13 V 13 noHEA  ALTI_L10 0.28192 BCC_B2#1 DISORD 0.28392 BCT_D022 0.15869 SIGMA ORD 0.27547
Al 43 Cr 01 Mo 05 Nb 21 Ti 13 V 17 noHEA  ALTI_L10 0.28546 BCC_B2#1 DISORD 0.37625 BCT_D022 0.04964 SIGMA ORD 0.28865
Al 39 Cr 01 Mo 05 Nb 21 Ti 13 V 21 noHEA  ALTI_L10 0.26845 BCC_B2#1 DISORD 0.45317 SIGMA ORD 0.27838
Al 35 Cr 01 Mo 05 Nb 21 Ti 13 V 25 noHEA  ALTI_L10 0.23091 BCC_B2#1 DISORD 0.54135 CR3SI_A15 0.00747 SIGMA ORD 0.22028
Al 31 Cr 01 Mo 05 Nb 21 Ti 13 V 29 noHEA  ALTI_L10 0.17907 BCC_B2#1 DISORD 0.67422 CR3SI_A15 0.00987 SIGMA ORD 0.13684
Al 27 Cr 01 Mo 05 Nb 21 Ti 13 V 33 noHEA  ALTI3_D019 0.03420 ALTI_L10 0.07424 BCC_B2#1 DISORD 0.82611 SIGMA ORD 0.06544
Al 23 Cr 01 Mo 05 Nb 21 Ti 13 V 37 noHEA  ALTI3_D019 0.06189 BCC_B2#1 DISORD 0.93811
Al 19 Cr 01 Mo 05 Nb 21 Ti 13 V 41 noHEA  ALTI3_D019 0.03074 BCC_B2#1 DISORD 0.96926
Al 15 Cr 01 Mo 05 Nb 21 Ti 13 V 45   HEA  BCC_B2#1 DISORD 1.00000
Al 11 Cr 01 Mo 05 Nb 21 Ti 13 V 49   HEA  BCC_B2#1 DISORD 1.00000
Al 47 Cr 01 Mo 05 Nb 21 Ti 17 V 09 noHEA  ALTI_L10 0.37991 BCC_B2#1 DISORD 0.19629 BCT_D022 0.11128 SIGMA ORD 0.31252
Al 43 Cr 01 Mo 05 Nb 21 Ti 17 V 13 noHEA  ALTI_L10 0.38297 BCC_B2#1 DISORD 0.28907 BCT_D022 0.00253 SIGMA ORD 0.32543
Al 39 Cr 01 Mo 05 Nb 21 Ti 17 V 17 noHEA  ALTI_L10 0.34347 BCC_B2#1 DISORD 0.36455 CR3SI_A15 0.00635 SIGMA ORD 0.28562
Al 35 Cr 01 Mo 05 Nb 21 Ti 17 V 21 noHEA  ALTI_L10 0.29915 BCC_B2#1 DISORD 0.46927 CR3SI_A15 0.02902 SIGMA ORD 0.20256
Al 31 Cr 01 Mo 05 Nb 21 Ti 17 V 25 noHEA  ALTI_L10 0.23362 BCC_B2#1 DISORD 0.63035 CR3SI_A15 0.01434 SIGMA ORD 0.12169
Al 27 Cr 01 Mo 05 Nb 21 Ti 17 V 29 noHEA  ALTI3_D019 0.14315 ALTI_L10 0.02744 BCC_B2#1 DISORD 0.73406 SIGMA ORD 0.09535
Al 23 Cr 01 Mo 05 Nb 21 Ti 17 V 33 noHEA  ALTI3_D019 0.12625 BCC_B2#1 DISORD 0.87019 SIGMA ORD 0.00356
Al 19 Cr 01 Mo 05 Nb 21 Ti 17 V 37 noHEA  ALTI3_D019 0.09213 BCC_B2#1 DISORD 0.90787
Al 15 Cr 01 Mo 05 Nb 21 Ti 17 V 41 noHEA  ALTI3_D019 0.04795 BCC_B2#1 DISORD 0.95205
Al 11 Cr 01 Mo 05 Nb 21 Ti 17 V 45   HEA  BCC_B2#1 DISORD 1.00000
Al 07 Cr 01 Mo 05 Nb 21 Ti 17 V 49   HEA  BCC_B2#1 DISORD 1.00000
Al 47 Cr 01 Mo 05 Nb 21 Ti 21 V 05 noHEA  ALTI_L10 0.47808 BCC_B2#1 DISORD 0.10878 BCT_D022 0.06396 SIGMA ORD 0.34918
Al 43 Cr 01 Mo 05 Nb 21 Ti 21 V 09 noHEA  ALTI_L10 0.45937 BCC_B2#1 DISORD 0.19565 SIGMA ORD 0.34499
Al 39 Cr 01 Mo 05 Nb 21 Ti 21 V 13 noHEA  ALTI_L10 0.41497 BCC_B2#1 DISORD 0.28054 CR3SI_A15 0.03373 SIGMA ORD 0.27076
Al 35 Cr 01 Mo 05 Nb 21 Ti 21 V 17 noHEA  ALTI_L10 0.36049 BCC_B2#1 DISORD 0.41053 CR3SI_A15 0.04677 SIGMA ORD 0.18222
Al 31 Cr 01 Mo 05 Nb 21 Ti 21 V 21 noHEA  ALTI3_D019 0.10447 ALTI_L10 0.19086 BCC_B2#1 DISORD 0.53329 CR3SI_A15 0.02894 SIGMA ORD 0.14244
Al 27 Cr 01 Mo 05 Nb 21 Ti 21 V 25 noHEA  ALTI3_D019 0.23501 BCC_B2#1 DISORD 0.64106 CR3SI_A15 0.00991 SIGMA ORD 0.11402
Al 23 Cr 01 Mo 05 Nb 21 Ti 21 V 29 noHEA  ALTI3_D019 0.19178 BCC_B2#1 DISORD 0.79097 SIGMA ORD 0.01725
Al 19 Cr 01 Mo 05 Nb 21 Ti 21 V 33 noHEA  ALTI3_D019 0.15344 BCC_B2#1 DISORD 0.84656
Al 15 Cr 01 Mo 05 Nb 21 Ti 21 V 37 noHEA  ALTI3_D019 0.10559 BCC_B2#1 DISORD 0.89441
Al 11 Cr 01 Mo 05 Nb 21 Ti 21 V 41 noHEA  ALTI3_D019 0.03002 BCC_B2#1 DISORD 0.96998
Al 07 Cr 01 Mo 05 Nb 21 Ti 21 V 45   HEA  BCC_B2#1 DISORD 1.00000
Al 03 Cr 01 Mo 05 Nb 21 Ti 21 V 49   HEA  BCC_B2#1 DISORD 1.00000
Al 47 Cr 01 Mo 05 Nb 21 Ti 25 V 01 noHEA  ALTI_L10 0.57665 BCC_B2#1 DISORD 0.02139 BCT_D022 0.01671 SIGMA ORD 0.38525
Al 43 Cr 01 Mo 05 Nb 21 Ti 25 V 05 noHEA  ALTI_L10 0.53125 BCC_B2#1 DISORD 0.10650 CR3SI_A15 0.02684 SIGMA ORD 0.33541
Al 39 Cr 01 Mo 05 Nb 21 Ti 25 V 09 noHEA  ALTI_L10 0.48219 BCC_B2#1 DISORD 0.20446 CR3SI_A15 0.06458 SIGMA ORD 0.24877
Al 35 Cr 01 Mo 05 Nb 21 Ti 25 V 13 noHEA  ALTI3_D019 0.06646 ALTI_L10 0.35365 BCC_B2#1 DISORD 0.33047 CR3SI_A15 0.06121 SIGMA ORD 0.18821
Al 31 Cr 01 Mo 05 Nb 21 Ti 25 V 17 noHEA  ALTI3_D019 0.21625 ALTI_L10 0.14159 BCC_B2#1 DISORD 0.43197 CR3SI_A15 0.04459 SIGMA ORD 0.16560
Al 27 Cr 01 Mo 05 Nb 21 Ti 25 V 21 noHEA  ALTI3_D019 0.30162 BCC_B2#1 DISORD 0.55498 CR3SI_A15 0.01973 SIGMA ORD 0.12367
Al 23 Cr 01 Mo 05 Nb 21 Ti 25 V 25 noHEA  ALTI3_D019 0.25720 BCC_B2#1 DISORD 0.71185 SIGMA ORD 0.03094
Al 19 Cr 01 Mo 05 Nb 21 Ti 25 V 29 noHEA  ALTI3_D019 0.21485 BCC_B2#1 DISORD 0.78515
Al 15 Cr 01 Mo 05 Nb 21 Ti 25 V 33 noHEA  ALTI3_D019 0.16293 BCC_B2#1 DISORD 0.83707
Al 11 Cr 01 Mo 05 Nb 21 Ti 25 V 37 noHEA  ALTI3_D019 0.07743 BCC_B2#1 DISORD 0.92257
Al 07 Cr 01 Mo 05 Nb 21 Ti 25 V 41   HEA  BCC_B2#1 DISORD 1.00000
Al 03 Cr 01 Mo 05 Nb 21 Ti 25 V 45   HEA  BCC_B2#1 DISORD 1.00000
Al 43 Cr 01 Mo 05 Nb 21 Ti 29 V 01 noHEA  ALTI_L10 0.59967 BCC_B2#1 DISORD 0.02119 CR3SI_A15 0.06012 SIGMA ORD 0.31901
Al 39 Cr 01 Mo 05 Nb 21 Ti 29 V 05 noHEA  ALTI3_D019 0.02877 ALTI_L10 0.51601 BCC_B2#1 DISORD 0.12722 CR3SI_A15 0.09373 SIGMA ORD 0.23428
Al 35 Cr 01 Mo 05 Nb 21 Ti 29 V 09 noHEA  ALTI3_D019 0.17838 ALTI_L10 0.30418 BCC_B2#1 DISORD 0.22896 CR3SI_A15 0.07697 SIGMA ORD 0.21150
Al 31 Cr 01 Mo 05 Nb 21 Ti 29 V 13 noHEA  ALTI3_D019 0.32810 ALTI_L10 0.09223 BCC_B2#1 DISORD 0.33057 CR3SI_A15 0.06029 SIGMA ORD 0.18882
Al 27 Cr 01 Mo 05 Nb 21 Ti 29 V 17 noHEA  ALTI3_D019 0.36767 BCC_B2#1 DISORD 0.46935 CR3SI_A15 0.02949 SIGMA ORD 0.13349
Al 23 Cr 01 Mo 05 Nb 21 Ti 29 V 21 noHEA  ALTI3_D019 0.32278 BCC_B2#1 DISORD 0.63253 SIGMA ORD 0.04469
Al 19 Cr 01 Mo 05 Nb 21 Ti 29 V 25 noHEA  ALTI3_D019 0.27664 BCC_B2#1 DISORD 0.72336
Al 15 Cr 01 Mo 05 Nb 21 Ti 29 V 29 noHEA  ALTI3_D019 0.22004 BCC_B2#1 DISORD 0.77996
Al 11 Cr 01 Mo 05 Nb 21 Ti 29 V 33 noHEA  ALTI3_D019 0.12208 BCC_B2#1 DISORD 0.87792
Al 07 Cr 01 Mo 05 Nb 21 Ti 29 V 37   HEA  BCC_B2#1 DISORD 1.00000
Al 03 Cr 01 Mo 05 Nb 21 Ti 29 V 41   HEA  BCC_B2#1 DISORD 1.00000
Al 39 Cr 01 Mo 05 Nb 21 Ti 33 V 01 noHEA  ALTI3_D019 0.14100 ALTI_L10 0.46614 BCC_B2#1 DISORD 0.02528 CR3SI_A15 0.10971 SIGMA ORD 0.25787
Al 35 Cr 01 Mo 05 Nb 21 Ti 33 V 05 noHEA  ALTI3_D019 0.29044 ALTI_L10 0.25454 BCC_B2#1 DISORD 0.12727 CR3SI_A15 0.09283 SIGMA ORD 0.23492
Al 31 Cr 01 Mo 05 Nb 21 Ti 33 V 09 noHEA  ALTI3_D019 0.44004 ALTI_L10 0.04274 BCC_B2#1 DISORD 0.22903 CR3SI_A15 0.07606 SIGMA ORD 0.21213
Al 27 Cr 01 Mo 05 Nb 21 Ti 33 V 13 noHEA  ALTI3_D019 0.43335 BCC_B2#1 DISORD 0.38392 CR3SI_A15 0.03937 SIGMA ORD 0.14336
Al 23 Cr 01 Mo 05 Nb 21 Ti 33 V 17 noHEA  ALTI3_D019 0.38887 BCC_B2#1 DISORD 0.55263 SIGMA ORD 0.05850
Al 19 Cr 01 Mo 05 Nb 21 Ti 33 V 21 noHEA  ALTI3_D019 0.33922 BCC_B2#1 DISORD 0.66078
Al 15 Cr 01 Mo 05 Nb 21 Ti 33 V 25 noHEA  ALTI3_D019 0.27707 BCC_B2#1 DISORD 0.72293
Al 11 Cr 01 Mo 05 Nb 21 Ti 33 V 29 noHEA  ALTI3_D019 0.16346 BCC_B2#1 DISORD 0.83654
Al 07 Cr 01 Mo 05 Nb 21 Ti 33 V 33   HEA  BCC_B2#1 DISORD 1.00000
Al 03 Cr 01 Mo 05 Nb 21 Ti 33 V 37   HEA  BCC_B2#1 DISORD 1.00000
Al 35 Cr 01 Mo 05 Nb 21 Ti 37 V 01 noHEA  ALTI3_D019 0.40271 ALTI_L10 0.20463 BCC_B2#1 DISORD 0.02529 CR3SI_A15 0.10883 SIGMA ORD 0.25854
Al 31 Cr 01 Mo 05 Nb 21 Ti 37 V 05 noHEA  ALTI3_D019 0.54560 BCC_B2#1 DISORD 0.12802 CR3SI_A15 0.09311 SIGMA ORD 0.23327
Al 27 Cr 01 Mo 05 Nb 21 Ti 37 V 09 noHEA  ALTI3_D019 0.49893 BCC_B2#1 DISORD 0.29798 CR3SI_A15 0.05013 SIGMA ORD 0.15295
Al 23 Cr 01 Mo 05 Nb 21 Ti 37 V 13 noHEA  ALTI3_D019 0.45593 BCC_B2#1 DISORD 0.47174 SIGMA ORD 0.07232
Al 19 Cr 01 Mo 05 Nb 21 Ti 37 V 17 noHEA  ALTI3_D019 0.40322 BCC_B2#1 DISORD 0.59678
Al 15 Cr 01 Mo 05 Nb 21 Ti 37 V 21 noHEA  ALTI3_D019 0.33434 BCC_B2#1 DISORD 0.66566
Al 11 Cr 01 Mo 05 Nb 21 Ti 37 V 25 noHEA  ALTI3_D019 0.20143 BCC_B2#1 DISORD 0.79857
Al 07 Cr 01 Mo 05 Nb 21 Ti 37 V 29 noHEA  ALTI3_D019 0.00112 BCC_B2#1 DISORD 0.99888
Al 03 Cr 01 Mo 05 Nb 21 Ti 37 V 33   HEA  BCC_B2#1 DISORD 1.00000
Al 31 Cr 01 Mo 05 Nb 21 Ti 41 V 01 noHEA  ALTI3_D019 0.61019 BCC_B2#1 DISORD 0.02706 CR3SI_A15 0.12323 SIGMA ORD 0.23952
Al 27 Cr 01 Mo 05 Nb 21 Ti 41 V 05 noHEA  ALTI3_D019 0.56481 BCC_B2#1 DISORD 0.20856 CR3SI_A15 0.06493 SIGMA ORD 0.16170
Al 23 Cr 01 Mo 05 Nb 21 Ti 41 V 09 noHEA  ALTI3_D019 0.52448 BCC_B2#1 DISORD 0.38958 SIGMA ORD 0.08594
Al 19 Cr 01 Mo 05 Nb 21 Ti 41 V 13 noHEA  ALTI3_D019 0.46965 BCC_B2#1 DISORD 0.53035
Al 15 Cr 01 Mo 05 Nb 21 Ti 41 V 17 noHEA  ALTI3_D019 0.39325 BCC_B2#1 DISORD 0.03404 BCC_B2#2 DISORD 0.57272
Al 11 Cr 01 Mo 05 Nb 21 Ti 41 V 21 noHEA  ALTI3_D019 0.23934 BCC_B2#1 DISORD 0.04222 BCC_B2#2 DISORD 0.71844
Al 07 Cr 01 Mo 05 Nb 21 Ti 41 V 25 noHEA  ALTI3_D019 0.01295 BCC_B2#1 DISORD 0.98705
Al 03 Cr 01 Mo 05 Nb 21 Ti 41 V 29 noHEA  BCC_B2#1 DISORD 0.01291 BCC_B2#2 DISORD 0.98709
Al 27 Cr 01 Mo 05 Nb 21 Ti 45 V 01 noHEA  ALTI3_D019 0.62999 BCC_B2#1 DISORD 0.09427 CR3SI_A15 0.10799 SIGMA ORD 0.16776
Al 23 Cr 01 Mo 05 Nb 21 Ti 45 V 05 noHEA  ALTI3_D019 0.59458 BCC_B2#1 DISORD 0.30605 SIGMA ORD 0.09937
Al 19 Cr 01 Mo 05 Nb 21 Ti 45 V 09 noHEA  ALTI3_D019 0.54229 BCC_B2#1 DISORD 0.01493 BCC_B2#2 DISORD 0.42877 SIGMA ORD 0.01401
Al 15 Cr 01 Mo 05 Nb 21 Ti 45 V 13 noHEA  ALTI3_D019 0.45505 BCC_B2#1 DISORD 0.18298 BCC_B2#2 DISORD 0.36197
Al 11 Cr 01 Mo 05 Nb 21 Ti 45 V 17 noHEA  ALTI3_D019 0.27606 BCC_B2#1 DISORD 0.10768 BCC_B2#2 DISORD 0.61626
Al 07 Cr 01 Mo 05 Nb 21 Ti 45 V 21 noHEA  BCC_B2#1 DISORD 0.05471 BCC_B2#2 DISORD 0.83724 HCP_A3 0.10805
Al 03 Cr 01 Mo 05 Nb 21 Ti 45 V 25 noHEA  BCC_B2#1 DISORD 0.04733 BCC_B2#2 DISORD 0.95267
Al 23 Cr 01 Mo 05 Nb 21 Ti 49 V 01 noHEA  ALTI3_D019 0.66422 BCC_B2#1 DISORD 0.21819 SIGMA ORD 0.11759
Al 19 Cr 01 Mo 05 Nb 21 Ti 49 V 05 noHEA  ALTI3_D019 0.61830 BCC_B2#1 DISORD 0.00966 BCC_B2#2 DISORD 0.34174 SIGMA ORD 0.03030
Al 15 Cr 01 Mo 05 Nb 21 Ti 49 V 09 noHEA  ALTI3_D019 0.51629 BCC_B2#1 DISORD 0.23674 BCC_B2#2 DISORD 0.24697
Al 11 Cr 01 Mo 05 Nb 21 Ti 49 V 13 noHEA  ALTI3_D019 0.29640 BCC_B2#1 DISORD 0.15836 BCC_B2#2 DISORD 0.51507 HCP_A3 0.03016
Al 07 Cr 01 Mo 05 Nb 21 Ti 49 V 17 noHEA  BCC_B2#1 DISORD 0.11321 BCC_B2#2 DISORD 0.66730 HCP_A3 0.21949
Al 03 Cr 01 Mo 05 Nb 21 Ti 49 V 21 noHEA  BCC_B2#1 DISORD 0.08595 BCC_B2#2 DISORD 0.86967 HCP_A3 0.04438
Al 47 Cr 01 Mo 05 Nb 25 Ti 01 V 21 noHEA  BCC_B2#1 DISORD 0.44869 BCT_D022 0.30219 SIGMA ORD 0.24913
Al 43 Cr 01 Mo 05 Nb 25 Ti 01 V 25 noHEA  BCC_B2#1 DISORD 0.54219 BCT_D022 0.19510 SIGMA ORD 0.26271
Al 39 Cr 01 Mo 05 Nb 25 Ti 01 V 29 noHEA  BCC_B2#1 DISORD 0.63710 BCT_D022 0.08802 SIGMA ORD 0.27487
Al 35 Cr 01 Mo 05 Nb 25 Ti 01 V 33 noHEA  BCC_B2#1 DISORD 0.71944 SIGMA ORD 0.28056
Al 31 Cr 01 Mo 05 Nb 25 Ti 01 V 37 noHEA  BCC_B2#1 DISORD 0.75579 SIGMA ORD 0.24421
Al 27 Cr 01 Mo 05 Nb 25 Ti 01 V 41 noHEA  BCC_B2#1 DISORD 0.82962 SIGMA ORD 0.17038
Al 23 Cr 01 Mo 05 Nb 25 Ti 01 V 45 noHEA  BCC_B2#1 DISORD 0.92724 SIGMA ORD 0.07276
Al 19 Cr 01 Mo 05 Nb 25 Ti 01 V 49   HEA  BCC_B2#1 DISORD 1.00000
Al 47 Cr 01 Mo 05 Nb 25 Ti 05 V 17 noHEA  ALTI_L10 0.08846 BCC_B2#1 DISORD 0.36539 BCT_D022 0.26065 SIGMA ORD 0.28551
Al 43 Cr 01 Mo 05 Nb 25 Ti 05 V 21 noHEA  ALTI_L10 0.09253 BCC_B2#1 DISORD 0.45795 BCT_D022 0.15107 SIGMA ORD 0.29845
Al 39 Cr 01 Mo 05 Nb 25 Ti 05 V 25 noHEA  ALTI_L10 0.09639 BCC_B2#1 DISORD 0.55075 BCT_D022 0.04158 SIGMA ORD 0.31128
Al 35 Cr 01 Mo 05 Nb 25 Ti 05 V 29 noHEA  ALTI_L10 0.08337 BCC_B2#1 DISORD 0.61975 SIGMA ORD 0.29688
Al 31 Cr 01 Mo 05 Nb 25 Ti 05 V 33 noHEA  ALTI_L10 0.05065 BCC_B2#1 DISORD 0.71096 SIGMA ORD 0.23839
Al 27 Cr 01 Mo 05 Nb 25 Ti 05 V 37 noHEA  BCC_B2#1 DISORD 0.84922 SIGMA ORD 0.15078
Al 23 Cr 01 Mo 05 Nb 25 Ti 05 V 41 noHEA  BCC_B2#1 DISORD 0.94551 SIGMA ORD 0.05449
Al 19 Cr 01 Mo 05 Nb 25 Ti 05 V 45   HEA  BCC_B2#1 DISORD 1.00000
Al 15 Cr 01 Mo 05 Nb 25 Ti 05 V 49   HEA  BCC_B2#1 DISORD 1.00000
Al 47 Cr 01 Mo 05 Nb 25 Ti 09 V 13 noHEA  ALTI_L10 0.18594 BCC_B2#1 DISORD 0.27826 BCT_D022 0.21361 SIGMA ORD 0.32219
Al 43 Cr 01 Mo 05 Nb 25 Ti 09 V 17 noHEA  ALTI_L10 0.18973 BCC_B2#1 DISORD 0.37109 BCT_D022 0.10420 SIGMA ORD 0.33498
Al 39 Cr 01 Mo 05 Nb 25 Ti 09 V 21 noHEA  ALTI_L10 0.19187 BCC_B2#1 DISORD 0.46211 SIGMA ORD 0.34602
Al 35 Cr 01 Mo 05 Nb 25 Ti 09 V 25 noHEA  ALTI_L10 0.16105 BCC_B2#1 DISORD 0.53189 SIGMA ORD 0.30706
Al 31 Cr 01 Mo 05 Nb 25 Ti 09 V 29 noHEA  ALTI_L10 0.11816 BCC_B2#1 DISORD 0.64984 SIGMA ORD 0.23200
Al 27 Cr 01 Mo 05 Nb 25 Ti 09 V 33 noHEA  ALTI_L10 0.05427 BCC_B2#1 DISORD 0.81010 SIGMA ORD 0.13563
Al 23 Cr 01 Mo 05 Nb 25 Ti 09 V 37 noHEA  ALTI3_D019 0.00276 BCC_B2#1 DISORD 0.95496 SIGMA ORD 0.04228
Al 19 Cr 01 Mo 05 Nb 25 Ti 09 V 41   HEA  BCC_B2#1 DISORD 1.00000
Al 15 Cr 01 Mo 05 Nb 25 Ti 09 V 45   HEA  BCC_B2#1 DISORD 1.00000
Al 11 Cr 01 Mo 05 Nb 25 Ti 09 V 49   HEA  BCC_B2#1 DISORD 1.00000
Al 47 Cr 01 Mo 05 Nb 25 Ti 13 V 09 noHEA  ALTI_L10 0.28345 BCC_B2#1 DISORD 0.19134 BCT_D022 0.16670 SIGMA ORD 0.35851
Al 43 Cr 01 Mo 05 Nb 25 Ti 13 V 13 noHEA  ALTI_L10 0.28689 BCC_B2#1 DISORD 0.28442 BCT_D022 0.05745 SIGMA ORD 0.37123
Al 39 Cr 01 Mo 05 Nb 25 Ti 13 V 17 noHEA  ALTI_L10 0.27186 BCC_B2#1 DISORD 0.36426 SIGMA ORD 0.36388
Al 35 Cr 01 Mo 05 Nb 25 Ti 13 V 21 noHEA  ALTI_L10 0.23278 BCC_B2#1 DISORD 0.45719 SIGMA ORD 0.31003
Al 31 Cr 01 Mo 05 Nb 25 Ti 13 V 25 noHEA  ALTI_L10 0.17874 BCC_B2#1 DISORD 0.60335 SIGMA ORD 0.21791
Al 27 Cr 01 Mo 05 Nb 25 Ti 13 V 29 noHEA  ALTI3_D019 0.07599 ALTI_L10 0.03633 BCC_B2#1 DISORD 0.73568 SIGMA ORD 0.15199
Al 23 Cr 01 Mo 05 Nb 25 Ti 13 V 33 noHEA  ALTI3_D019 0.06891 BCC_B2#1 DISORD 0.87733 SIGMA ORD 0.05376
Al 19 Cr 01 Mo 05 Nb 25 Ti 13 V 37 noHEA  ALTI3_D019 0.03046 BCC_B2#1 DISORD 0.96954
Al 15 Cr 01 Mo 05 Nb 25 Ti 13 V 41   HEA  BCC_B2#1 DISORD 1.00000
Al 11 Cr 01 Mo 05 Nb 25 Ti 13 V 45   HEA  BCC_B2#1 DISORD 1.00000
Al 07 Cr 01 Mo 05 Nb 25 Ti 13 V 49   HEA  BCC_B2#1 DISORD 1.00000
Al 47 Cr 01 Mo 05 Nb 25 Ti 17 V 05 noHEA  ALTI_L10 0.38101 BCC_B2#1 DISORD 0.10465 BCT_D022 0.11996 SIGMA ORD 0.39439
Al 43 Cr 01 Mo 05 Nb 25 Ti 17 V 09 noHEA  ALTI_L10 0.38404 BCC_B2#1 DISORD 0.19796 BCT_D022 0.01086 SIGMA ORD 0.40715
Al 39 Cr 01 Mo 05 Nb 25 Ti 17 V 13 noHEA  ALTI_L10 0.34579 BCC_B2#1 DISORD 0.27729 SIGMA ORD 0.37692
Al 35 Cr 01 Mo 05 Nb 25 Ti 17 V 17 noHEA  ALTI_L10 0.29956 BCC_B2#1 DISORD 0.39227 CR3SI_A15 0.01774 SIGMA ORD 0.29043
Al 31 Cr 01 Mo 05 Nb 25 Ti 17 V 21 noHEA  ALTI3_D019 0.03642 ALTI_L10 0.19932 BCC_B2#1 DISORD 0.54460 CR3SI_A15 0.00821 SIGMA ORD 0.21144
Al 27 Cr 01 Mo 05 Nb 25 Ti 17 V 25 noHEA  ALTI3_D019 0.17536 BCC_B2#1 DISORD 0.64607 SIGMA ORD 0.17857
Al 23 Cr 01 Mo 05 Nb 25 Ti 17 V 29 noHEA  ALTI3_D019 0.13476 BCC_B2#1 DISORD 0.80027 SIGMA ORD 0.06497
Al 19 Cr 01 Mo 05 Nb 25 Ti 17 V 33 noHEA  ALTI3_D019 0.09279 BCC_B2#1 DISORD 0.90721
Al 15 Cr 01 Mo 05 Nb 25 Ti 17 V 37 noHEA  ALTI3_D019 0.04844 BCC_B2#1 DISORD 0.95156
Al 11 Cr 01 Mo 05 Nb 25 Ti 17 V 41   HEA  BCC_B2#1 DISORD 1.00000
Al 07 Cr 01 Mo 05 Nb 25 Ti 17 V 45   HEA  BCC_B2#1 DISORD 1.00000
Al 03 Cr 01 Mo 05 Nb 25 Ti 17 V 49   HEA  BCC_B2#1 DISORD 1.00000
Al 47 Cr 01 Mo 05 Nb 25 Ti 21 V 01 noHEA  ALTI_L10 0.47871 BCC_B2#1 DISORD 0.01822 BCT_D022 0.07342 SIGMA ORD 0.42965
Al 43 Cr 01 Mo 05 Nb 25 Ti 21 V 05 noHEA  ALTI_L10 0.46322 BCC_B2#1 DISORD 0.10745 SIGMA ORD 0.42932
Al 39 Cr 01 Mo 05 Nb 25 Ti 21 V 09 noHEA  ALTI_L10 0.41576 BCC_B2#1 DISORD 0.19725 CR3SI_A15 0.02040 SIGMA ORD 0.36658
Al 35 Cr 01 Mo 05 Nb 25 Ti 21 V 13 noHEA  ALTI3_D019 0.00085 ALTI_L10 0.35891 BCC_B2#1 DISORD 0.33883 CR3SI_A15 0.04155 SIGMA ORD 0.25986
Al 31 Cr 01 Mo 05 Nb 25 Ti 21 V 17 noHEA  ALTI3_D019 0.14932 ALTI_L10 0.14857 BCC_B2#1 DISORD 0.44196 CR3SI_A15 0.02438 SIGMA ORD 0.23577
Al 27 Cr 01 Mo 05 Nb 25 Ti 21 V 21 noHEA  ALTI3_D019 0.24196 BCC_B2#1 DISORD 0.56659 CR3SI_A15 0.00231 SIGMA ORD 0.18915
Al 23 Cr 01 Mo 05 Nb 25 Ti 21 V 25 noHEA  ALTI3_D019 0.20049 BCC_B2#1 DISORD 0.72358 SIGMA ORD 0.07593
Al 19 Cr 01 Mo 05 Nb 25 Ti 21 V 29 noHEA  ALTI3_D019 0.15526 BCC_B2#1 DISORD 0.84474
Al 15 Cr 01 Mo 05 Nb 25 Ti 21 V 33 noHEA  ALTI3_D019 0.10742 BCC_B2#1 DISORD 0.89258
Al 11 Cr 01 Mo 05 Nb 25 Ti 21 V 37 noHEA  ALTI3_D019 0.03040 BCC_B2#1 DISORD 0.96960
Al 07 Cr 01 Mo 05 Nb 25 Ti 21 V 41   HEA  BCC_B2#1 DISORD 1.00000
Al 03 Cr 01 Mo 05 Nb 25 Ti 21 V 45   HEA  BCC_B2#1 DISORD 1.00000
Al 43 Cr 01 Mo 05 Nb 25 Ti 25 V 01 noHEA  ALTI_L10 0.53211 BCC_B2#1 DISORD 0.02109 CR3SI_A15 0.00758 SIGMA ORD 0.43922
Al 39 Cr 01 Mo 05 Nb 25 Ti 25 V 05 noHEA  ALTI_L10 0.48261 BCC_B2#1 DISORD 0.12218 CR3SI_A15 0.06447 SIGMA ORD 0.33074
Al 35 Cr 01 Mo 05 Nb 25 Ti 25 V 09 noHEA  ALTI3_D019 0.11444 ALTI_L10 0.30727 BCC_B2#1 DISORD 0.23528 CR3SI_A15 0.05790 SIGMA ORD 0.28511
Al 31 Cr 01 Mo 05 Nb 25 Ti 25 V 13 noHEA  ALTI3_D019 0.26252 ALTI_L10 0.09742 BCC_B2#1 DISORD 0.33891 CR3SI_A15 0.04064 SIGMA ORD 0.26050
Al 27 Cr 01 Mo 05 Nb 25 Ti 25 V 17 noHEA  ALTI3_D019 0.30836 BCC_B2#1 DISORD 0.48255 CR3SI_A15 0.01485 SIGMA ORD 0.19425
Al 23 Cr 01 Mo 05 Nb 25 Ti 25 V 21 noHEA  ALTI3_D019 0.26634 BCC_B2#1 DISORD 0.64703 SIGMA ORD 0.08664
Al 19 Cr 01 Mo 05 Nb 25 Ti 25 V 25 noHEA  ALTI3_D019 0.21815 BCC_B2#1 DISORD 0.78185
Al 15 Cr 01 Mo 05 Nb 25 Ti 25 V 29 noHEA  ALTI3_D019 0.16649 BCC_B2#1 DISORD 0.83351
Al 11 Cr 01 Mo 05 Nb 25 Ti 25 V 33 noHEA  ALTI3_D019 0.07935 BCC_B2#1 DISORD 0.92065
Al 07 Cr 01 Mo 05 Nb 25 Ti 25 V 37   HEA  BCC_B2#1 DISORD 1.00000
Al 03 Cr 01 Mo 05 Nb 25 Ti 25 V 41   HEA  BCC_B2#1 DISORD 1.00000
Al 39 Cr 01 Mo 05 Nb 25 Ti 29 V 01 noHEA  ALTI3_D019 0.08151 ALTI_L10 0.46356 BCC_B2#1 DISORD 0.02605 CR3SI_A15 0.09170 SIGMA ORD 0.33719
Al 35 Cr 01 Mo 05 Nb 25 Ti 29 V 05 noHEA  ALTI3_D019 0.22853 ALTI_L10 0.25502 BCC_B2#1 DISORD 0.13107 CR3SI_A15 0.07433 SIGMA ORD 0.31105
Al 31 Cr 01 Mo 05 Nb 25 Ti 29 V 09 noHEA  ALTI3_D019 0.37613 ALTI_L10 0.04577 BCC_B2#1 DISORD 0.23534 CR3SI_A15 0.05700 SIGMA ORD 0.28577
Al 27 Cr 01 Mo 05 Nb 25 Ti 29 V 13 noHEA  ALTI3_D019 0.37431 BCC_B2#1 DISORD 0.39843 CR3SI_A15 0.02837 SIGMA ORD 0.19889
Al 23 Cr 01 Mo 05 Nb 25 Ti 29 V 17 noHEA  ALTI3_D019 0.33262 BCC_B2#1 DISORD 0.57034 SIGMA ORD 0.09705
Al 19 Cr 01 Mo 05 Nb 25 Ti 29 V 21 noHEA  ALTI3_D019 0.28208 BCC_B2#1 DISORD 0.71613 SIGMA ORD 0.00179
Al 15 Cr 01 Mo 05 Nb 25 Ti 29 V 25 noHEA  ALTI3_D019 0.22592 BCC_B2#1 DISORD 0.77408
Al 11 Cr 01 Mo 05 Nb 25 Ti 29 V 29 noHEA  ALTI3_D019 0.12604 BCC_B2#1 DISORD 0.87396
Al 07 Cr 01 Mo 05 Nb 25 Ti 29 V 33   HEA  BCC_B2#1 DISORD 1.00000
Al 03 Cr 01 Mo 05 Nb 25 Ti 29 V 37   HEA  BCC_B2#1 DISORD 1.00000
Al 35 Cr 01 Mo 05 Nb 25 Ti 33 V 01 noHEA  ALTI3_D019 0.34323 ALTI_L10 0.20200 BCC_B2#1 DISORD 0.02606 CR3SI_A15 0.09080 SIGMA ORD 0.33792
Al 31 Cr 01 Mo 05 Nb 25 Ti 33 V 05 noHEA  ALTI3_D019 0.48418 BCC_B2#1 DISORD 0.13195 CR3SI_A15 0.07502 SIGMA ORD 0.30885
Al 27 Cr 01 Mo 05 Nb 25 Ti 33 V 09 noHEA  ALTI3_D019 0.44007 BCC_B2#1 DISORD 0.31283 CR3SI_A15 0.04419 SIGMA ORD 0.20290
Al 23 Cr 01 Mo 05 Nb 25 Ti 33 V 13 noHEA  ALTI3_D019 0.39972 BCC_B2#1 DISORD 0.49319 SIGMA ORD 0.10708
Al 19 Cr 01 Mo 05 Nb 25 Ti 33 V 17 noHEA  ALTI3_D019 0.34903 BCC_B2#1 DISORD 0.63541 SIGMA ORD 0.01557
Al 15 Cr 01 Mo 05 Nb 25 Ti 33 V 21 noHEA  ALTI3_D019 0.28619 BCC_B2#1 DISORD 0.71381
Al 11 Cr 01 Mo 05 Nb 25 Ti 33 V 25 noHEA  ALTI3_D019 0.17027 BCC_B2#1 DISORD 0.82973
Al 07 Cr 01 Mo 05 Nb 25 Ti 33 V 29   HEA  BCC_B2#1 DISORD 1.00000
Al 03 Cr 01 Mo 05 Nb 25 Ti 33 V 33 noHEA  BCC_B2#1 DISORD 0.00312 BCC_B2#2 DISORD 0.99688
Al 31 Cr 01 Mo 05 Nb 25 Ti 37 V 01 noHEA  ALTI3_D019 0.54892 BCC_B2#1 DISORD 0.02840 CR3SI_A15 0.11181 SIGMA ORD 0.31087
Al 27 Cr 01 Mo 05 Nb 25 Ti 37 V 05 noHEA  ALTI3_D019 0.50603 BCC_B2#1 DISORD 0.22133 CR3SI_A15 0.06638 SIGMA ORD 0.20627
Al 23 Cr 01 Mo 05 Nb 25 Ti 37 V 09 noHEA  ALTI3_D019 0.46807 BCC_B2#1 DISORD 0.41516 SIGMA ORD 0.11677
Al 19 Cr 01 Mo 05 Nb 25 Ti 37 V 13 noHEA  ALTI3_D019 0.41811 BCC_B2#1 DISORD 0.55218 SIGMA ORD 0.02971
Al 15 Cr 01 Mo 05 Nb 25 Ti 37 V 17 noHEA  ALTI3_D019 0.34824 BCC_B2#1 DISORD 0.65176
Al 11 Cr 01 Mo 05 Nb 25 Ti 37 V 21 noHEA  ALTI3_D019 0.21328 BCC_B2#1 DISORD 0.02674 BCC_B2#2 DISORD 0.75998
Al 07 Cr 01 Mo 05 Nb 25 Ti 37 V 25 noHEA  BCC_B2#1 DISORD 0.00783 BCC_B2#2 DISORD 0.99217
Al 03 Cr 01 Mo 05 Nb 25 Ti 37 V 29 noHEA  BCC_B2#1 DISORD 0.04333 BCC_B2#2 DISORD 0.95667
Al 27 Cr 01 Mo 05 Nb 25 Ti 41 V 01 noHEA  ALTI3_D019 0.57174 BCC_B2#1 DISORD 0.09940 CR3SI_A15 0.12298 SIGMA ORD 0.20588
Al 23 Cr 01 Mo 05 Nb 25 Ti 41 V 05 noHEA  ALTI3_D019 0.53783 BCC_B2#1 DISORD 0.33492 SIGMA ORD 0.12726
Al 19 Cr 01 Mo 05 Nb 25 Ti 41 V 09 noHEA  ALTI3_D019 0.49019 BCC_B2#1 DISORD 0.46597 SIGMA ORD 0.04384
Al 15 Cr 01 Mo 05 Nb 25 Ti 41 V 13 noHEA  ALTI3_D019 0.41386 BCC_B2#1 DISORD 0.35062 BCC_B2#2 DISORD 0.23552
Al 11 Cr 01 Mo 05 Nb 25 Ti 41 V 17 noHEA  ALTI3_D019 0.25582 BCC_B2#1 DISORD 0.12493 BCC_B2#2 DISORD 0.61925
Al 07 Cr 01 Mo 05 Nb 25 Ti 41 V 21 noHEA  ALTI3_D019 0.00284 BCC_B2#1 DISORD 0.06828 BCC_B2#2 DISORD 0.88935 HCP_A3 0.03954
Al 03 Cr 01 Mo 05 Nb 25 Ti 41 V 25 noHEA  BCC_B2#1 DISORD 0.08128 BCC_B2#2 DISORD 0.91873
Al 23 Cr 01 Mo 05 Nb 25 Ti 45 V 01 noHEA  ALTI3_D019 0.60781 BCC_B2#1 DISORD 0.24575 SIGMA ORD 0.14645
Al 19 Cr 01 Mo 05 Nb 25 Ti 45 V 05 noHEA  ALTI3_D019 0.56510 BCC_B2#1 DISORD 0.37789 SIGMA ORD 0.05700
Al 15 Cr 01 Mo 05 Nb 25 Ti 45 V 09 noHEA  ALTI3_D019 0.48131 BCC_B2#1 DISORD 0.18827 BCC_B2#2 DISORD 0.33042
Al 11 Cr 01 Mo 05 Nb 25 Ti 45 V 13 noHEA  ALTI3_D019 0.29523 BCC_B2#1 DISORD 0.18947 BCC_B2#2 DISORD 0.51530
Al 07 Cr 01 Mo 05 Nb 25 Ti 45 V 17 noHEA  BCC_B2#1 DISORD 0.13218 BCC_B2#2 DISORD 0.71341 HCP_A3 0.15442
Al 03 Cr 01 Mo 05 Nb 25 Ti 45 V 21 noHEA  BCC_B2#1 DISORD 0.11553 BCC_B2#2 DISORD 0.88447
Al 19 Cr 01 Mo 05 Nb 25 Ti 49 V 01 noHEA  ALTI3_D019 0.63866 BCC_B2#1 DISORD 0.29219 SIGMA ORD 0.06915
Al 15 Cr 01 Mo 05 Nb 25 Ti 49 V 05 noHEA  ALTI3_D019 0.55606 BCC_B2#1 DISORD 0.08951 BCC_B2#2 DISORD 0.35443
Al 11 Cr 01 Mo 05 Nb 25 Ti 49 V 09 noHEA  ALTI3_D019 0.28485 BCC_B2#1 DISORD 0.24772 BCC_B2#2 DISORD 0.36434 HCP_A3 0.10309
Al 07 Cr 01 Mo 05 Nb 25 Ti 49 V 13 noHEA  BCC_B2#1 DISORD 0.19376 BCC_B2#2 DISORD 0.53405 HCP_A3 0.27219
Al 03 Cr 01 Mo 05 Nb 25 Ti 49 V 17 noHEA  BCC_B2#1 DISORD 0.16461 BCC_B2#2 DISORD 0.72818 HCP_A3 0.10722
Al 47 Cr 01 Mo 05 Nb 29 Ti 01 V 17 noHEA  BCC_B2#1 DISORD 0.35789 BCT_D022 0.31060 SIGMA ORD 0.33151
Al 43 Cr 01 Mo 05 Nb 29 Ti 01 V 21 noHEA  BCC_B2#1 DISORD 0.45222 BCT_D022 0.20336 SIGMA ORD 0.34442
Al 39 Cr 01 Mo 05 Nb 29 Ti 01 V 25 noHEA  ALTI_L10 0.00148 BCC_B2#1 DISORD 0.54690 BCT_D022 0.09520 SIGMA ORD 0.35641
Al 35 Cr 01 Mo 05 Nb 29 Ti 01 V 29 noHEA  ALTI_L10 0.00270 BCC_B2#1 DISORD 0.63335 SIGMA ORD 0.36396
Al 31 Cr 01 Mo 05 Nb 29 Ti 01 V 33 noHEA  BCC_B2#1 DISORD 0.67397 SIGMA ORD 0.32603
Al 27 Cr 01 Mo 05 Nb 29 Ti 01 V 37 noHEA  BCC_B2#1 DISORD 0.75655 SIGMA ORD 0.24345
Al 23 Cr 01 Mo 05 Nb 29 Ti 01 V 41 noHEA  BCC_B2#1 DISORD 0.86974 SIGMA ORD 0.13026
Al 19 Cr 01 Mo 05 Nb 29 Ti 01 V 45 noHEA  BCC_B2#1 DISORD 0.97321 SIGMA ORD 0.02679
Al 15 Cr 01 Mo 05 Nb 29 Ti 01 V 49   HEA  BCC_B2#1 DISORD 1.00000
Al 47 Cr 01 Mo 05 Nb 29 Ti 05 V 13 noHEA  ALTI_L10 0.09065 BCC_B2#1 DISORD 0.27382 BCT_D022 0.26791 SIGMA ORD 0.36762
Al 43 Cr 01 Mo 05 Nb 29 Ti 05 V 17 noHEA  ALTI_L10 0.09455 BCC_B2#1 DISORD 0.36705 BCT_D022 0.15824 SIGMA ORD 0.38015
Al 39 Cr 01 Mo 05 Nb 29 Ti 05 V 21 noHEA  ALTI_L10 0.09826 BCC_B2#1 DISORD 0.46051 BCT_D022 0.04868 SIGMA ORD 0.39256
Al 35 Cr 01 Mo 05 Nb 29 Ti 05 V 25 noHEA  ALTI_L10 0.08674 BCC_B2#1 DISORD 0.53251 SIGMA ORD 0.38076
Al 31 Cr 01 Mo 05 Nb 29 Ti 05 V 29 noHEA  ALTI_L10 0.05307 BCC_B2#1 DISORD 0.62721 SIGMA ORD 0.31972
Al 27 Cr 01 Mo 05 Nb 29 Ti 05 V 33 noHEA  BCC_B2#1 DISORD 0.77616 SIGMA ORD 0.22384
Al 23 Cr 01 Mo 05 Nb 29 Ti 05 V 37 noHEA  BCC_B2#1 DISORD 0.88763 SIGMA ORD 0.11237
Al 19 Cr 01 Mo 05 Nb 29 Ti 05 V 41 noHEA  BCC_B2#1 DISORD 0.98738 SIGMA ORD 0.01262
Al 15 Cr 01 Mo 05 Nb 29 Ti 05 V 45   HEA  BCC_B2#1 DISORD 1.00000
Al 11 Cr 01 Mo 05 Nb 29 Ti 05 V 49   HEA  BCC_B2#1 DISORD 1.00000
Al 47 Cr 01 Mo 05 Nb 29 Ti 09 V 09 noHEA  ALTI_L10 0.18782 BCC_B2#1 DISORD 0.18740 BCT_D022 0.22134 SIGMA ORD 0.40344
Al 43 Cr 01 Mo 05 Nb 29 Ti 09 V 13 noHEA  ALTI_L10 0.19147 BCC_B2#1 DISORD 0.28073 BCT_D022 0.11175 SIGMA ORD 0.41604
Al 39 Cr 01 Mo 05 Nb 29 Ti 09 V 17 noHEA  ALTI_L10 0.19497 BCC_B2#1 DISORD 0.37424 BCT_D022 0.00228 SIGMA ORD 0.42851
Al 35 Cr 01 Mo 05 Nb 29 Ti 09 V 21 noHEA  ALTI_L10 0.16397 BCC_B2#1 DISORD 0.44531 SIGMA ORD 0.39071
Al 31 Cr 01 Mo 05 Nb 29 Ti 09 V 25 noHEA  ALTI_L10 0.11902 BCC_B2#1 DISORD 0.57138 SIGMA ORD 0.30960
Al 27 Cr 01 Mo 05 Nb 29 Ti 09 V 29 noHEA  ALTI3_D019 0.00926 ALTI_L10 0.04405 BCC_B2#1 DISORD 0.73847 SIGMA ORD 0.20822
Al 23 Cr 01 Mo 05 Nb 29 Ti 09 V 33 noHEA  ALTI3_D019 0.01060 BCC_B2#1 DISORD 0.88660 SIGMA ORD 0.10280
Al 19 Cr 01 Mo 05 Nb 29 Ti 09 V 37 noHEA  BCC_B2#1 DISORD 0.99813 SIGMA ORD 0.00187
Al 15 Cr 01 Mo 05 Nb 29 Ti 09 V 41   HEA  BCC_B2#1 DISORD 1.00000
Al 11 Cr 01 Mo 05 Nb 29 Ti 09 V 45   HEA  BCC_B2#1 DISORD 1.00000
Al 07 Cr 01 Mo 05 Nb 29 Ti 09 V 49   HEA  BCC_B2#1 DISORD 1.00000
Al 47 Cr 01 Mo 05 Nb 29 Ti 13 V 05 noHEA  ALTI_L10 0.28498 BCC_B2#1 DISORD 0.10121 BCT_D022 0.17495 SIGMA ORD 0.43885
Al 43 Cr 01 Mo 05 Nb 29 Ti 13 V 09 noHEA  ALTI_L10 0.28834 BCC_B2#1 DISORD 0.19460 BCT_D022 0.06542 SIGMA ORD 0.45164
Al 39 Cr 01 Mo 05 Nb 29 Ti 13 V 13 noHEA  ALTI_L10 0.27531 BCC_B2#1 DISORD 0.27743 SIGMA ORD 0.44726
Al 35 Cr 01 Mo 05 Nb 29 Ti 13 V 17 noHEA  ALTI_L10 0.23456 BCC_B2#1 DISORD 0.37310 SIGMA ORD 0.39234
Al 31 Cr 01 Mo 05 Nb 29 Ti 13 V 21 noHEA  ALTI_L10 0.17743 BCC_B2#1 DISORD 0.53241 SIGMA ORD 0.29016
Al 27 Cr 01 Mo 05 Nb 29 Ti 13 V 25 noHEA  ALTI3_D019 0.11534 BCC_B2#1 DISORD 0.64627 SIGMA ORD 0.23838
Al 23 Cr 01 Mo 05 Nb 29 Ti 13 V 29 noHEA  ALTI3_D019 0.07668 BCC_B2#1 DISORD 0.81209 SIGMA ORD 0.11123
Al 19 Cr 01 Mo 05 Nb 29 Ti 13 V 33 noHEA  ALTI3_D019 0.03197 BCC_B2#1 DISORD 0.96521 SIGMA ORD 0.00282
Al 15 Cr 01 Mo 05 Nb 29 Ti 13 V 37   HEA  BCC_B2#1 DISORD 1.00000
Al 11 Cr 01 Mo 05 Nb 29 Ti 13 V 41   HEA  BCC_B2#1 DISORD 1.00000
Al 07 Cr 01 Mo 05 Nb 29 Ti 13 V 45   HEA  BCC_B2#1 DISORD 1.00000
Al 03 Cr 01 Mo 05 Nb 29 Ti 13 V 49   HEA  BCC_B2#1 DISORD 1.00000
Al 47 Cr 01 Mo 05 Nb 29 Ti 17 V 01 noHEA  ALTI_L10 0.38217 BCC_B2#1 DISORD 0.01530 BCT_D022 0.12878 SIGMA ORD 0.47374
Al 43 Cr 01 Mo 05 Nb 29 Ti 17 V 05 noHEA  ALTI_L10 0.38518 BCC_B2#1 DISORD 0.10866 BCT_D022 0.01925 SIGMA ORD 0.48691
Al 39 Cr 01 Mo 05 Nb 29 Ti 17 V 09 noHEA  ALTI_L10 0.34821 BCC_B2#1 DISORD 0.19088 SIGMA ORD 0.46091
Al 35 Cr 01 Mo 05 Nb 29 Ti 17 V 13 noHEA  ALTI_L10 0.29884 BCC_B2#1 DISORD 0.31675 CR3SI_A15 0.01089 SIGMA ORD 0.37352
Al 31 Cr 01 Mo 05 Nb 29 Ti 17 V 17 noHEA  ALTI3_D019 0.08546 ALTI_L10 0.15121 BCC_B2#1 DISORD 0.45072 CR3SI_A15 0.00300 SIGMA ORD 0.30960
Al 27 Cr 01 Mo 05 Nb 29 Ti 17 V 21 noHEA  ALTI3_D019 0.18189 BCC_B2#1 DISORD 0.57005 SIGMA ORD 0.24806
Al 23 Cr 01 Mo 05 Nb 29 Ti 17 V 25 noHEA  ALTI3_D019 0.14260 BCC_B2#1 DISORD 0.73824 SIGMA ORD 0.11916
Al 19 Cr 01 Mo 05 Nb 29 Ti 17 V 29 noHEA  ALTI3_D019 0.09693 BCC_B2#1 DISORD 0.88974 SIGMA ORD 0.01333
Al 15 Cr 01 Mo 05 Nb 29 Ti 17 V 33 noHEA  ALTI3_D019 0.05087 BCC_B2#1 DISORD 0.94913
Al 11 Cr 01 Mo 05 Nb 29 Ti 17 V 37   HEA  BCC_B2#1 DISORD 1.00000
Al 07 Cr 01 Mo 05 Nb 29 Ti 17 V 41   HEA  BCC_B2#1 DISORD 1.00000
Al 03 Cr 01 Mo 05 Nb 29 Ti 17 V 45   HEA  BCC_B2#1 DISORD 1.00000
Al 43 Cr 01 Mo 05 Nb 29 Ti 21 V 01 noHEA  ALTI_L10 0.46742 BCC_B2#1 DISORD 0.02112 SIGMA ORD 0.51146
Al 39 Cr 01 Mo 05 Nb 29 Ti 21 V 05 noHEA  ALTI_L10 0.41587 BCC_B2#1 DISORD 0.11308 CR3SI_A15 0.01306 SIGMA ORD 0.45799
Al 35 Cr 01 Mo 05 Nb 29 Ti 21 V 09 noHEA  ALTI3_D019 0.05388 ALTI_L10 0.30578 BCC_B2#1 DISORD 0.24016 CR3SI_A15 0.03626 SIGMA ORD 0.36391
Al 31 Cr 01 Mo 05 Nb 29 Ti 21 V 13 noHEA  ALTI3_D019 0.20025 ALTI_L10 0.09806 BCC_B2#1 DISORD 0.34583 CR3SI_A15 0.01921 SIGMA ORD 0.33666
Al 27 Cr 01 Mo 05 Nb 29 Ti 21 V 17 noHEA  ALTI3_D019 0.24793 BCC_B2#1 DISORD 0.49527 SIGMA ORD 0.25680
Al 23 Cr 01 Mo 05 Nb 29 Ti 21 V 21 noHEA  ALTI3_D019 0.20860 BCC_B2#1 DISORD 0.66480 SIGMA ORD 0.12659
Al 19 Cr 01 Mo 05 Nb 29 Ti 21 V 25 noHEA  ALTI3_D019 0.16226 BCC_B2#1 DISORD 0.81374 SIGMA ORD 0.02400
Al 15 Cr 01 Mo 05 Nb 29 Ti 21 V 29 noHEA  ALTI3_D019 0.11148 BCC_B2#1 DISORD 0.88852
Al 11 Cr 01 Mo 05 Nb 29 Ti 21 V 33 noHEA  ALTI3_D019 0.03372 BCC_B2#1 DISORD 0.96628
Al 07 Cr 01 Mo 05 Nb 29 Ti 21 V 37   HEA  BCC_B2#1 DISORD 1.00000
Al 03 Cr 01 Mo 05 Nb 29 Ti 21 V 41   HEA  BCC_B2#1 DISORD 1.00000
Al 39 Cr 01 Mo 05 Nb 29 Ti 25 V 01 noHEA  ALTI3_D019 0.02462 ALTI_L10 0.45753 BCC_B2#1 DISORD 0.02651 CR3SI_A15 0.06913 SIGMA ORD 0.42220
Al 35 Cr 01 Mo 05 Nb 29 Ti 25 V 05 noHEA  ALTI3_D019 0.16980 ALTI_L10 0.25124 BCC_B2#1 DISORD 0.13376 CR3SI_A15 0.05232 SIGMA ORD 0.39288
Al 31 Cr 01 Mo 05 Nb 29 Ti 25 V 09 noHEA  ALTI3_D019 0.31558 ALTI_L10 0.04423 BCC_B2#1 DISORD 0.24020 CR3SI_A15 0.03536 SIGMA ORD 0.36462
Al 27 Cr 01 Mo 05 Nb 29 Ti 25 V 13 noHEA  ALTI3_D019 0.31413 BCC_B2#1 DISORD 0.41283 CR3SI_A15 0.01585 SIGMA ORD 0.25719
Al 23 Cr 01 Mo 05 Nb 29 Ti 25 V 17 noHEA  ALTI3_D019 0.27498 BCC_B2#1 DISORD 0.59149 SIGMA ORD 0.13353
Al 19 Cr 01 Mo 05 Nb 29 Ti 25 V 21 noHEA  ALTI3_D019 0.22832 BCC_B2#1 DISORD 0.73683 SIGMA ORD 0.03484
Al 15 Cr 01 Mo 05 Nb 29 Ti 25 V 25 noHEA  ALTI3_D019 0.17268 BCC_B2#1 DISORD 0.82732
Al 11 Cr 01 Mo 05 Nb 29 Ti 25 V 29 noHEA  ALTI3_D019 0.08485 BCC_B2#1 DISORD 0.91515
Al 07 Cr 01 Mo 05 Nb 29 Ti 25 V 33   HEA  BCC_B2#1 DISORD 1.00000
Al 03 Cr 01 Mo 05 Nb 29 Ti 25 V 37   HEA  BCC_B2#1 DISORD 1.00000
Al 35 Cr 01 Mo 05 Nb 29 Ti 29 V 01 noHEA  ALTI3_D019 0.28636 ALTI_L10 0.19594 BCC_B2#1 DISORD 0.02652 CR3SI_A15 0.06822 SIGMA ORD 0.42296
Al 31 Cr 01 Mo 05 Nb 29 Ti 29 V 05 noHEA  ALTI3_D019 0.42203 BCC_B2#1 DISORD 0.13538 CR3SI_A15 0.05464 SIGMA ORD 0.38796
Al 27 Cr 01 Mo 05 Nb 29 Ti 29 V 09 noHEA  ALTI3_D019 0.38020 BCC_B2#1 DISORD 0.32738 CR3SI_A15 0.03586 SIGMA ORD 0.25655
Al 23 Cr 01 Mo 05 Nb 29 Ti 29 V 13 noHEA  ALTI3_D019 0.34210 BCC_B2#1 DISORD 0.51783 SIGMA ORD 0.14007
Al 19 Cr 01 Mo 05 Nb 29 Ti 29 V 17 noHEA  ALTI3_D019 0.29560 BCC_B2#1 DISORD 0.65857 SIGMA ORD 0.04583
Al 15 Cr 01 Mo 05 Nb 29 Ti 29 V 21 noHEA  ALTI3_D019 0.23498 BCC_B2#1 DISORD 0.76502
Al 11 Cr 01 Mo 05 Nb 29 Ti 29 V 25 noHEA  ALTI3_D019 0.13455 BCC_B2#1 DISORD 0.86545
Al 07 Cr 01 Mo 05 Nb 29 Ti 29 V 29   HEA  BCC_B2#1 DISORD 1.00000
Al 03 Cr 01 Mo 05 Nb 29 Ti 29 V 33 noHEA  BCC_B2#1 DISORD 0.01855 BCC_B2#2 DISORD 0.98145
Al 31 Cr 01 Mo 05 Nb 29 Ti 33 V 01 noHEA  ALTI3_D019 0.48713 BCC_B2#1 DISORD 0.02961 CR3SI_A15 0.09734 SIGMA ORD 0.38592
Al 27 Cr 01 Mo 05 Nb 29 Ti 33 V 05 noHEA  ALTI3_D019 0.44661 BCC_B2#1 DISORD 0.23397 CR3SI_A15 0.06387 SIGMA ORD 0.25555
Al 23 Cr 01 Mo 05 Nb 29 Ti 33 V 09 noHEA  ALTI3_D019 0.41036 BCC_B2#1 DISORD 0.44286 SIGMA ORD 0.14678
Al 19 Cr 01 Mo 05 Nb 29 Ti 33 V 13 noHEA  ALTI3_D019 0.36468 BCC_B2#1 DISORD 0.57853 SIGMA ORD 0.05679
Al 15 Cr 01 Mo 05 Nb 29 Ti 33 V 17 noHEA  ALTI3_D019 0.29924 BCC_B2#1 DISORD 0.70076
Al 11 Cr 01 Mo 05 Nb 29 Ti 33 V 21 noHEA  ALTI3_D019 0.18319 BCC_B2#1 DISORD 0.81681
Al 07 Cr 01 Mo 05 Nb 29 Ti 33 V 25 noHEA  BCC_B2#1 DISORD 0.00794 BCC_B2#2 DISORD 0.99206
Al 03 Cr 01 Mo 05 Nb 29 Ti 33 V 29 noHEA  BCC_B2#1 DISORD 0.06607 BCC_B2#2 DISORD 0.93393
Al 27 Cr 01 Mo 05 Nb 29 Ti 37 V 01 noHEA  ALTI3_D019 0.51340 BCC_B2#1 DISORD 0.10482 CR3SI_A15 0.13465 SIGMA ORD 0.24712
Al 23 Cr 01 Mo 05 Nb 29 Ti 37 V 05 noHEA  ALTI3_D019 0.48006 BCC_B2#1 DISORD 0.36400 SIGMA ORD 0.15595
Al 19 Cr 01 Mo 05 Nb 29 Ti 37 V 09 noHEA  ALTI3_D019 0.43614 BCC_B2#1 DISORD 0.49648 SIGMA ORD 0.06739
Al 15 Cr 01 Mo 05 Nb 29 Ti 37 V 13 noHEA  ALTI3_D019 0.36720 BCC_B2#1 DISORD 0.63280
Al 11 Cr 01 Mo 05 Nb 29 Ti 37 V 17 noHEA  ALTI3_D019 0.23176 BCC_B2#1 DISORD 0.12249 BCC_B2#2 DISORD 0.64575
Al 07 Cr 01 Mo 05 Nb 29 Ti 37 V 21 noHEA  ALTI3_D019 0.00834 BCC_B2#1 DISORD 0.08049 BCC_B2#2 DISORD 0.91117
Al 03 Cr 01 Mo 05 Nb 29 Ti 37 V 25 noHEA  BCC_B2#1 DISORD 0.11037 BCC_B2#2 DISORD 0.88963
Al 23 Cr 01 Mo 05 Nb 29 Ti 41 V 01 noHEA  ALTI3_D019 0.55049 BCC_B2#1 DISORD 0.27176 SIGMA ORD 0.17775
Al 19 Cr 01 Mo 05 Nb 29 Ti 41 V 05 noHEA  ALTI3_D019 0.50988 BCC_B2#1 DISORD 0.41276 SIGMA ORD 0.07735
Al 15 Cr 01 Mo 05 Nb 29 Ti 41 V 09 noHEA  ALTI3_D019 0.43993 BCC_B2#1 DISORD 0.06162 BCC_B2#2 DISORD 0.49845
Al 11 Cr 01 Mo 05 Nb 29 Ti 41 V 13 noHEA  ALTI3_D019 0.27714 BCC_B2#1 DISORD 0.22252 BCC_B2#2 DISORD 0.50034
Al 07 Cr 01 Mo 05 Nb 29 Ti 41 V 17 noHEA  BCC_B2#1 DISORD 0.14637 BCC_B2#2 DISORD 0.76510 HCP_A3 0.08853
Al 03 Cr 01 Mo 05 Nb 29 Ti 41 V 21 noHEA  BCC_B2#1 DISORD 0.14947 BCC_B2#2 DISORD 0.85053
Al 19 Cr 01 Mo 05 Nb 29 Ti 45 V 01 noHEA  ALTI3_D019 0.58352 BCC_B2#1 DISORD 0.32816 SIGMA ORD 0.08832
Al 15 Cr 01 Mo 05 Nb 29 Ti 45 V 05 noHEA  ALTI3_D019 0.51778 BCC_B2#1 DISORD 0.03839 BCC_B2#2 DISORD 0.44383
Al 11 Cr 01 Mo 05 Nb 29 Ti 45 V 09 noHEA  ALTI3_D019 0.32376 BCC_B2#1 DISORD 0.28120 BCC_B2#2 DISORD 0.39504
Al 07 Cr 01 Mo 05 Nb 29 Ti 45 V 13 noHEA  BCC_B2#1 DISORD 0.21621 BCC_B2#2 DISORD 0.57635 HCP_A3 0.20744
Al 03 Cr 01 Mo 05 Nb 29 Ti 45 V 17 noHEA  BCC_B2#1 DISORD 0.19046 BCC_B2#2 DISORD 0.76929 HCP_A3 0.04026
Al 15 Cr 01 Mo 05 Nb 29 Ti 49 V 01 noHEA  ALTI3_D019 0.61109 BCC_B2#1 DISORD 0.37701 SIGMA ORD 0.01190
Al 11 Cr 01 Mo 05 Nb 29 Ti 49 V 05 noHEA  ALTI3_D019 0.28519 BCC_B2#1 DISORD 0.17325 BCC_B2#2 DISORD 0.35554 HCP_A3 0.18602
Al 07 Cr 01 Mo 05 Nb 29 Ti 49 V 09 noHEA  BCC_B2#1 DISORD 0.37816 BCC_B2#2 DISORD 0.28524 HCP_A3 0.33660
Al 03 Cr 01 Mo 05 Nb 29 Ti 49 V 13 noHEA  BCC_B2#1 DISORD 0.24823 BCC_B2#2 DISORD 0.57491 HCP_A3 0.17687
Al 47 Cr 01 Mo 05 Nb 33 Ti 01 V 13 noHEA  BCC_B2#1 DISORD 0.26889 BCT_D022 0.31915 SIGMA ORD 0.41195
Al 43 Cr 01 Mo 05 Nb 33 Ti 01 V 17 noHEA  BCC_B2#1 DISORD 0.36374 BCT_D022 0.21172 SIGMA ORD 0.42454
Al 39 Cr 01 Mo 05 Nb 33 Ti 01 V 21 noHEA  ALTI_L10 0.00354 BCC_B2#1 DISORD 0.45768 BCT_D022 0.10212 SIGMA ORD 0.43666
Al 35 Cr 01 Mo 05 Nb 33 Ti 01 V 25 noHEA  ALTI_L10 0.00585 BCC_B2#1 DISORD 0.54800 SIGMA ORD 0.44616
Al 31 Cr 01 Mo 05 Nb 33 Ti 01 V 29 noHEA  BCC_B2#1 DISORD 0.59343 SIGMA ORD 0.40657
Al 27 Cr 01 Mo 05 Nb 33 Ti 01 V 33 noHEA  BCC_B2#1 DISORD 0.68637 SIGMA ORD 0.31363
Al 23 Cr 01 Mo 05 Nb 33 Ti 01 V 37 noHEA  BCC_B2#1 DISORD 0.81793 SIGMA ORD 0.18207
Al 19 Cr 01 Mo 05 Nb 33 Ti 01 V 41 noHEA  BCC_B2#1 DISORD 0.93086 SIGMA ORD 0.06914
Al 15 Cr 01 Mo 05 Nb 33 Ti 01 V 45   HEA  BCC_B2#1 DISORD 1.00000
Al 11 Cr 01 Mo 05 Nb 33 Ti 01 V 49   HEA  BCC_B2#1 DISORD 1.00000
Al 47 Cr 01 Mo 05 Nb 33 Ti 05 V 09 noHEA  ALTI_L10 0.09280 BCC_B2#1 DISORD 0.18415 BCT_D022 0.27534 SIGMA ORD 0.44771
Al 43 Cr 01 Mo 05 Nb 33 Ti 05 V 13 noHEA  ALTI_L10 0.09654 BCC_B2#1 DISORD 0.27773 BCT_D022 0.16553 SIGMA ORD 0.46020
Al 39 Cr 01 Mo 05 Nb 33 Ti 05 V 17 noHEA  ALTI_L10 0.10011 BCC_B2#1 DISORD 0.37156 BCT_D022 0.05587 SIGMA ORD 0.47246
Al 35 Cr 01 Mo 05 Nb 33 Ti 05 V 21 noHEA  ALTI_L10 0.09007 BCC_B2#1 DISORD 0.44670 SIGMA ORD 0.46323
Al 31 Cr 01 Mo 05 Nb 33 Ti 05 V 25 noHEA  ALTI_L10 0.05503 BCC_B2#1 DISORD 0.54557 SIGMA ORD 0.39940
Al 27 Cr 01 Mo 05 Nb 33 Ti 05 V 29 noHEA  BCC_B2#1 DISORD 0.70585 SIGMA ORD 0.29415
Al 23 Cr 01 Mo 05 Nb 33 Ti 05 V 33 noHEA  BCC_B2#1 DISORD 0.83524 SIGMA ORD 0.16476
Al 19 Cr 01 Mo 05 Nb 33 Ti 05 V 37 noHEA  BCC_B2#1 DISORD 0.94382 SIGMA ORD 0.05618
Al 15 Cr 01 Mo 05 Nb 33 Ti 05 V 41   HEA  BCC_B2#1 DISORD 1.00000
Al 11 Cr 01 Mo 05 Nb 33 Ti 05 V 45   HEA  BCC_B2#1 DISORD 1.00000
Al 07 Cr 01 Mo 05 Nb 33 Ti 05 V 49   HEA  BCC_B2#1 DISORD 1.00000
Al 47 Cr 01 Mo 05 Nb 33 Ti 09 V 05 noHEA  ALTI_L10 0.18969 BCC_B2#1 DISORD 0.09824 BCT_D022 0.22916 SIGMA ORD 0.48290
Al 43 Cr 01 Mo 05 Nb 33 Ti 09 V 09 noHEA  ALTI_L10 0.19322 BCC_B2#1 DISORD 0.19175 BCT_D022 0.11936 SIGMA ORD 0.49567
Al 39 Cr 01 Mo 05 Nb 33 Ti 09 V 13 noHEA  ALTI_L10 0.19661 BCC_B2#1 DISORD 0.28553 BCT_D022 0.00974 SIGMA ORD 0.50812
Al 35 Cr 01 Mo 05 Nb 33 Ti 09 V 17 noHEA  ALTI_L10 0.16669 BCC_B2#1 DISORD 0.36023 SIGMA ORD 0.47308
Al 31 Cr 01 Mo 05 Nb 33 Ti 09 V 21 noHEA  ALTI_L10 0.11872 BCC_B2#1 DISORD 0.49625 SIGMA ORD 0.38503
Al 27 Cr 01 Mo 05 Nb 33 Ti 09 V 25 noHEA  ALTI3_D019 0.05480 BCC_B2#1 DISORD 0.64651 SIGMA ORD 0.29869
Al 23 Cr 01 Mo 05 Nb 33 Ti 09 V 29 noHEA  ALTI3_D019 0.01764 BCC_B2#1 DISORD 0.82556 SIGMA ORD 0.15680
Al 19 Cr 01 Mo 05 Nb 33 Ti 09 V 33 noHEA  BCC_B2#1 DISORD 0.95358 SIGMA ORD 0.04642
Al 15 Cr 01 Mo 05 Nb 33 Ti 09 V 37   HEA  BCC_B2#1 DISORD 1.00000
Al 11 Cr 01 Mo 05 Nb 33 Ti 09 V 41   HEA  BCC_B2#1 DISORD 1.00000
Al 07 Cr 01 Mo 05 Nb 33 Ti 09 V 45   HEA  BCC_B2#1 DISORD 1.00000
Al 03 Cr 01 Mo 05 Nb 33 Ti 09 V 49   HEA  BCC_B2#1 DISORD 1.00000
Al 47 Cr 01 Mo 05 Nb 33 Ti 13 V 01 noHEA  ALTI_L10 0.28656 BCC_B2#1 DISORD 0.01254 BCT_D022 0.18319 SIGMA ORD 0.51771
Al 43 Cr 01 Mo 05 Nb 33 Ti 13 V 05 noHEA  ALTI_L10 0.28984 BCC_B2#1 DISORD 0.10591 BCT_D022 0.07335 SIGMA ORD 0.53090
Al 39 Cr 01 Mo 05 Nb 33 Ti 13 V 09 noHEA  ALTI_L10 0.27883 BCC_B2#1 DISORD 0.19183 SIGMA ORD 0.52934
Al 35 Cr 01 Mo 05 Nb 33 Ti 13 V 13 noHEA  ALTI_L10 0.23559 BCC_B2#1 DISORD 0.29108 SIGMA ORD 0.47332
Al 31 Cr 01 Mo 05 Nb 33 Ti 13 V 17 noHEA  ALTI3_D019 0.02334 ALTI_L10 0.15249 BCC_B2#1 DISORD 0.45046 SIGMA ORD 0.37372
Al 27 Cr 01 Mo 05 Nb 33 Ti 13 V 21 noHEA  ALTI3_D019 0.12138 BCC_B2#1 DISORD 0.57209 SIGMA ORD 0.30653
Al 23 Cr 01 Mo 05 Nb 33 Ti 13 V 25 noHEA  ALTI3_D019 0.08368 BCC_B2#1 DISORD 0.75470 SIGMA ORD 0.16161
Al 19 Cr 01 Mo 05 Nb 33 Ti 13 V 29 noHEA  ALTI3_D019 0.04106 BCC_B2#1 DISORD 0.91026 SIGMA ORD 0.04868
Al 15 Cr 01 Mo 05 Nb 33 Ti 13 V 33   HEA  BCC_B2#1 DISORD 1.00000
Al 11 Cr 01 Mo 05 Nb 33 Ti 13 V 37   HEA  BCC_B2#1 DISORD 1.00000
Al 07 Cr 01 Mo 05 Nb 33 Ti 13 V 41   HEA  BCC_B2#1 DISORD 1.00000
Al 03 Cr 01 Mo 05 Nb 33 Ti 13 V 45   HEA  BCC_B2#1 DISORD 1.00000
Al 43 Cr 01 Mo 05 Nb 33 Ti 17 V 01 noHEA  ALTI_L10 0.38642 BCC_B2#1 DISORD 0.02021 BCT_D022 0.02750 SIGMA ORD 0.56586
Al 39 Cr 01 Mo 05 Nb 33 Ti 17 V 05 noHEA  ALTI_L10 0.35022 BCC_B2#1 DISORD 0.10574 SIGMA ORD 0.54403
Al 35 Cr 01 Mo 05 Nb 33 Ti 17 V 09 noHEA  ALTI_L10 0.29685 BCC_B2#1 DISORD 0.24168 CR3SI_A15 0.01092 SIGMA ORD 0.45055
Al 31 Cr 01 Mo 05 Nb 33 Ti 17 V 13 noHEA  ALTI3_D019 0.14031 ALTI_L10 0.09580 BCC_B2#1 DISORD 0.34968 SIGMA ORD 0.41422
Al 27 Cr 01 Mo 05 Nb 33 Ti 17 V 17 noHEA  ALTI3_D019 0.18740 BCC_B2#1 DISORD 0.49922 SIGMA ORD 0.31337
Al 23 Cr 01 Mo 05 Nb 33 Ti 17 V 21 noHEA  ALTI3_D019 0.14979 BCC_B2#1 DISORD 0.68439 SIGMA ORD 0.16582
Al 19 Cr 01 Mo 05 Nb 33 Ti 17 V 25 noHEA  ALTI3_D019 0.10676 BCC_B2#1 DISORD 0.83645 SIGMA ORD 0.05679
Al 15 Cr 01 Mo 05 Nb 33 Ti 17 V 29 noHEA  ALTI3_D019 0.05521 BCC_B2#1 DISORD 0.94479
Al 11 Cr 01 Mo 05 Nb 33 Ti 17 V 33   HEA  BCC_B2#1 DISORD 1.00000
Al 07 Cr 01 Mo 05 Nb 33 Ti 17 V 37   HEA  BCC_B2#1 DISORD 1.00000
Al 03 Cr 01 Mo 05 Nb 33 Ti 17 V 41   HEA  BCC_B2#1 DISORD 1.00000
Al 39 Cr 01 Mo 05 Nb 33 Ti 21 V 01 noHEA  ALTI_L10 0.41598 BCC_B2#1 DISORD 0.02425 CR3SI_A15 0.02041 SIGMA ORD 0.53935
Al 35 Cr 01 Mo 05 Nb 33 Ti 21 V 05 noHEA  ALTI3_D019 0.11316 ALTI_L10 0.24474 BCC_B2#1 DISORD 0.13559 CR3SI_A15 0.02740 SIGMA ORD 0.47911
Al 31 Cr 01 Mo 05 Nb 33 Ti 21 V 09 noHEA  ALTI3_D019 0.25756 ALTI_L10 0.03939 BCC_B2#1 DISORD 0.24371 CR3SI_A15 0.01107 SIGMA ORD 0.44827
Al 27 Cr 01 Mo 05 Nb 33 Ti 21 V 13 noHEA  ALTI3_D019 0.25325 BCC_B2#1 DISORD 0.42683 CR3SI_A15 0.00016 SIGMA ORD 0.31976
Al 23 Cr 01 Mo 05 Nb 33 Ti 21 V 17 noHEA  ALTI3_D019 0.21624 BCC_B2#1 DISORD 0.61416 SIGMA ORD 0.16960
Al 19 Cr 01 Mo 05 Nb 33 Ti 21 V 21 noHEA  ALTI3_D019 0.17312 BCC_B2#1 DISORD 0.76197 SIGMA ORD 0.06491
Al 15 Cr 01 Mo 05 Nb 33 Ti 21 V 25 noHEA  ALTI3_D019 0.11774 BCC_B2#1 DISORD 0.88226
Al 11 Cr 01 Mo 05 Nb 33 Ti 21 V 29 noHEA  ALTI3_D019 0.04016 BCC_B2#1 DISORD 0.95984
Al 07 Cr 01 Mo 05 Nb 33 Ti 21 V 33   HEA  BCC_B2#1 DISORD 1.00000
Al 03 Cr 01 Mo 05 Nb 33 Ti 21 V 37   HEA  BCC_B2#1 DISORD 1.00000
Al 35 Cr 01 Mo 05 Nb 33 Ti 25 V 01 noHEA  ALTI3_D019 0.23100 ALTI_L10 0.18789 BCC_B2#1 DISORD 0.02678 CR3SI_A15 0.04262 SIGMA ORD 0.51170
Al 31 Cr 01 Mo 05 Nb 33 Ti 25 V 05 noHEA  ALTI3_D019 0.35957 BCC_B2#1 DISORD 0.13860 CR3SI_A15 0.03277 SIGMA ORD 0.46907
Al 27 Cr 01 Mo 05 Nb 33 Ti 25 V 09 noHEA  ALTI3_D019 0.31977 BCC_B2#1 DISORD 0.34167 CR3SI_A15 0.02330 SIGMA ORD 0.31527
Al 23 Cr 01 Mo 05 Nb 33 Ti 25 V 13 noHEA  ALTI3_D019 0.28342 BCC_B2#1 DISORD 0.54323 SIGMA ORD 0.17335
Al 19 Cr 01 Mo 05 Nb 33 Ti 25 V 17 noHEA  ALTI3_D019 0.24056 BCC_B2#1 DISORD 0.68649 SIGMA ORD 0.07295
Al 15 Cr 01 Mo 05 Nb 33 Ti 25 V 21 noHEA  ALTI3_D019 0.18144 BCC_B2#1 DISORD 0.81856
Al 11 Cr 01 Mo 05 Nb 33 Ti 25 V 25 noHEA  ALTI3_D019 0.09427 BCC_B2#1 DISORD 0.90573
Al 07 Cr 01 Mo 05 Nb 33 Ti 25 V 29   HEA  BCC_B2#1 DISORD 1.00000
Al 03 Cr 01 Mo 05 Nb 33 Ti 25 V 33 noHEA  BCC_B2#1 DISORD 0.01719 BCC_B2#2 DISORD 0.98281
Al 31 Cr 01 Mo 05 Nb 33 Ti 29 V 01 noHEA  ALTI3_D019 0.42517 BCC_B2#1 DISORD 0.03086 CR3SI_A15 0.08156 SIGMA ORD 0.46241
Al 27 Cr 01 Mo 05 Nb 33 Ti 29 V 05 noHEA  ALTI3_D019 0.38680 BCC_B2#1 DISORD 0.24689 CR3SI_A15 0.05593 SIGMA ORD 0.31038
Al 23 Cr 01 Mo 05 Nb 33 Ti 29 V 09 noHEA  ALTI3_D019 0.35173 BCC_B2#1 DISORD 0.47008 SIGMA ORD 0.17819
Al 19 Cr 01 Mo 05 Nb 33 Ti 29 V 13 noHEA  ALTI3_D019 0.30953 BCC_B2#1 DISORD 0.60970 SIGMA ORD 0.08077
Al 15 Cr 01 Mo 05 Nb 33 Ti 29 V 17 noHEA  ALTI3_D019 0.24706 BCC_B2#1 DISORD 0.75294
Al 11 Cr 01 Mo 05 Nb 33 Ti 29 V 21 noHEA  ALTI3_D019 0.14822 BCC_B2#1 DISORD 0.85178
Al 07 Cr 01 Mo 05 Nb 33 Ti 29 V 25   HEA  BCC_B2#1 DISORD 1.00000
Al 03 Cr 01 Mo 05 Nb 33 Ti 29 V 29 noHEA  BCC_B2#1 DISORD 0.07871 BCC_B2#2 DISORD 0.92129
Al 27 Cr 01 Mo 05 Nb 33 Ti 33 V 01 noHEA  ALTI3_D019 0.45502 BCC_B2#1 DISORD 0.11059 CR3SI_A15 0.14295 SIGMA ORD 0.29143
Al 23 Cr 01 Mo 05 Nb 33 Ti 33 V 05 noHEA  ALTI3_D019 0.42154 BCC_B2#1 DISORD 0.39118 SIGMA ORD 0.18728
Al 19 Cr 01 Mo 05 Nb 33 Ti 33 V 09 noHEA  ALTI3_D019 0.38049 BCC_B2#1 DISORD 0.53128 SIGMA ORD 0.08823
Al 15 Cr 01 Mo 05 Nb 33 Ti 33 V 13 noHEA  ALTI3_D019 0.31650 BCC_B2#1 DISORD 0.68008 SIGMA ORD 0.00342
Al 11 Cr 01 Mo 05 Nb 33 Ti 33 V 17 noHEA  ALTI3_D019 0.20337 BCC_B2#1 DISORD 0.02494 BCC_B2#2 DISORD 0.77169
Al 07 Cr 01 Mo 05 Nb 33 Ti 33 V 21 noHEA  BCC_B2#1 DISORD 0.08253 BCC_B2#2 DISORD 0.91747
Al 03 Cr 01 Mo 05 Nb 33 Ti 33 V 25 noHEA  BCC_B2#1 DISORD 0.13434 BCC_B2#2 DISORD 0.86566
Al 23 Cr 01 Mo 05 Nb 33 Ti 37 V 01 noHEA  ALTI3_D019 0.49251 BCC_B2#1 DISORD 0.29526 SIGMA ORD 0.21223
Al 19 Cr 01 Mo 05 Nb 33 Ti 37 V 05 noHEA  ALTI3_D019 0.45349 BCC_B2#1 DISORD 0.45082 SIGMA ORD 0.09569
Al 15 Cr 01 Mo 05 Nb 33 Ti 37 V 09 noHEA  ALTI3_D019 0.39274 BCC_B2#1 DISORD 0.59185 SIGMA ORD 0.01541
Al 11 Cr 01 Mo 05 Nb 33 Ti 37 V 13 noHEA  ALTI3_D019 0.25596 BCC_B2#1 DISORD 0.25770 BCC_B2#2 DISORD 0.48634
Al 07 Cr 01 Mo 05 Nb 33 Ti 37 V 17 noHEA  ALTI3_D019 0.01926 BCC_B2#1 DISORD 0.15855 BCC_B2#2 DISORD 0.82219
Al 03 Cr 01 Mo 05 Nb 33 Ti 37 V 21 noHEA  BCC_B2#1 DISORD 0.18154 BCC_B2#2 DISORD 0.81846
Al 19 Cr 01 Mo 05 Nb 33 Ti 41 V 01 noHEA  ALTI3_D019 0.52723 BCC_B2#1 DISORD 0.36689 SIGMA ORD 0.10588
Al 15 Cr 01 Mo 05 Nb 33 Ti 41 V 05 noHEA  ALTI3_D019 0.47521 BCC_B2#1 DISORD 0.49877 SIGMA ORD 0.02601
Al 11 Cr 01 Mo 05 Nb 33 Ti 41 V 09 noHEA  ALTI3_D019 0.30834 BCC_B2#1 DISORD 0.34107 BCC_B2#2 DISORD 0.35058
Al 07 Cr 01 Mo 05 Nb 33 Ti 41 V 13 noHEA  BCC_B2#1 DISORD 0.23626 BCC_B2#2 DISORD 0.62088 HCP_A3 0.14287
Al 03 Cr 01 Mo 05 Nb 33 Ti 41 V 17 noHEA  BCC_B2#1 DISORD 0.21992 BCC_B2#2 DISORD 0.78008
Al 15 Cr 01 Mo 05 Nb 33 Ti 45 V 01 noHEA  ALTI3_D019 0.55698 BCC_B2#1 DISORD 0.40944 SIGMA ORD 0.03358
Al 11 Cr 01 Mo 05 Nb 33 Ti 45 V 05 noHEA  ALTI3_D019 0.33331 BCC_B2#1 DISORD 0.18850 BCC_B2#2 DISORD 0.40267 HCP_A3 0.07552
Al 07 Cr 01 Mo 05 Nb 33 Ti 45 V 09 noHEA  BCC_B2#1 DISORD 0.40816 BCC_B2#2 DISORD 0.31705 HCP_A3 0.27479
Al 03 Cr 01 Mo 05 Nb 33 Ti 45 V 13 noHEA  BCC_B2#1 DISORD 0.60934 BCC_B2#2 DISORD 0.27798 HCP_A3 0.11268
Al 11 Cr 01 Mo 05 Nb 33 Ti 49 V 01 noHEA  ALTI3_D019 0.33216 BCC_B2#1 DISORD 0.42414 HCP_A3 0.24370
Al 07 Cr 01 Mo 05 Nb 33 Ti 49 V 05 noHEA  BCC_B2#1 DISORD 0.18319 BCC_B2#2 DISORD 0.39232 HCP_A3 0.42449
Al 03 Cr 01 Mo 05 Nb 33 Ti 49 V 09 noHEA  BCC_B2#1 DISORD 0.39619 BCC_B2#2 DISORD 0.34412 HCP_A3 0.25969
Al 47 Cr 01 Mo 05 Nb 37 Ti 01 V 09 noHEA  BCC_B2#1 DISORD 0.18092 BCT_D022 0.32773 SIGMA ORD 0.49135
Al 43 Cr 01 Mo 05 Nb 37 Ti 01 V 13 noHEA  ALTI_L10 0.00199 BCC_B2#1 DISORD 0.27519 BCT_D022 0.21886 SIGMA ORD 0.50396
Al 39 Cr 01 Mo 05 Nb 37 Ti 01 V 17 noHEA  ALTI_L10 0.00558 BCC_B2#1 DISORD 0.36931 BCT_D022 0.10908 SIGMA ORD 0.51603
Al 35 Cr 01 Mo 05 Nb 37 Ti 01 V 21 noHEA  ALTI_L10 0.00892 BCC_B2#1 DISORD 0.46347 SIGMA ORD 0.52761
Al 31 Cr 01 Mo 05 Nb 37 Ti 01 V 25 noHEA  BCC_B2#1 DISORD 0.51381 SIGMA ORD 0.48619
Al 27 Cr 01 Mo 05 Nb 37 Ti 01 V 29 noHEA  BCC_B2#1 DISORD 0.61943 SIGMA ORD 0.38057
Al 23 Cr 01 Mo 05 Nb 37 Ti 01 V 33 noHEA  BCC_B2#1 DISORD 0.77159 SIGMA ORD 0.22841
Al 19 Cr 01 Mo 05 Nb 37 Ti 01 V 37 noHEA  BCC_B2#1 DISORD 0.89470 SIGMA ORD 0.10530
Al 15 Cr 01 Mo 05 Nb 37 Ti 01 V 41 noHEA  BCC_B2#1 DISORD 0.98921 SIGMA ORD 0.01079
Al 11 Cr 01 Mo 05 Nb 37 Ti 01 V 45   HEA  BCC_B2#1 DISORD 1.00000
Al 07 Cr 01 Mo 05 Nb 37 Ti 01 V 49   HEA  BCC_B2#1 DISORD 1.00000
Al 47 Cr 01 Mo 05 Nb 37 Ti 05 V 05 noHEA  ALTI_L10 0.09493 BCC_B2#1 DISORD 0.09556 BCT_D022 0.28277 SIGMA ORD 0.52675
Al 43 Cr 01 Mo 05 Nb 37 Ti 05 V 09 noHEA  ALTI_L10 0.09852 BCC_B2#1 DISORD 0.18925 BCT_D022 0.17281 SIGMA ORD 0.53942
Al 39 Cr 01 Mo 05 Nb 37 Ti 05 V 13 noHEA  ALTI_L10 0.10196 BCC_B2#1 DISORD 0.28328 BCT_D022 0.06304 SIGMA ORD 0.55172
Al 35 Cr 01 Mo 05 Nb 37 Ti 05 V 17 noHEA  ALTI_L10 0.09337 BCC_B2#1 DISORD 0.36174 SIGMA ORD 0.54489
Al 31 Cr 01 Mo 05 Nb 37 Ti 05 V 21 noHEA  ALTI_L10 0.05628 BCC_B2#1 DISORD 0.46608 SIGMA ORD 0.47764
Al 27 Cr 01 Mo 05 Nb 37 Ti 05 V 25 noHEA  BCC_B2#1 DISORD 0.63851 SIGMA ORD 0.36149
Al 23 Cr 01 Mo 05 Nb 37 Ti 05 V 29 noHEA  BCC_B2#1 DISORD 0.78823 SIGMA ORD 0.21177
Al 19 Cr 01 Mo 05 Nb 37 Ti 05 V 33 noHEA  BCC_B2#1 DISORD 0.90635 SIGMA ORD 0.09366
Al 15 Cr 01 Mo 05 Nb 37 Ti 05 V 37 noHEA  BCC_B2#1 DISORD 0.99844 SIGMA ORD 0.00156
Al 11 Cr 01 Mo 05 Nb 37 Ti 05 V 41   HEA  BCC_B2#1 DISORD 1.00000
Al 07 Cr 01 Mo 05 Nb 37 Ti 05 V 45   HEA  BCC_B2#1 DISORD 1.00000
Al 03 Cr 01 Mo 05 Nb 37 Ti 05 V 49   HEA  BCC_B2#1 DISORD 1.00000
Al 47 Cr 01 Mo 05 Nb 37 Ti 09 V 01 noHEA  ALTI_L10 0.19158 BCC_B2#1 DISORD 0.00988 BCT_D022 0.23688 SIGMA ORD 0.56165
Al 43 Cr 01 Mo 05 Nb 37 Ti 09 V 05 noHEA  ALTI_L10 0.19499 BCC_B2#1 DISORD 0.10338 BCT_D022 0.12688 SIGMA ORD 0.57475
Al 39 Cr 01 Mo 05 Nb 37 Ti 09 V 09 noHEA  ALTI_L10 0.19829 BCC_B2#1 DISORD 0.19726 BCT_D022 0.01712 SIGMA ORD 0.58733
Al 35 Cr 01 Mo 05 Nb 37 Ti 09 V 13 noHEA  ALTI_L10 0.16911 BCC_B2#1 DISORD 0.27613 SIGMA ORD 0.55476
Al 31 Cr 01 Mo 05 Nb 37 Ti 09 V 17 noHEA  ALTI_L10 0.11683 BCC_B2#1 DISORD 0.42465 SIGMA ORD 0.45852
Al 27 Cr 01 Mo 05 Nb 37 Ti 09 V 21 noHEA  ALTI3_D019 0.06060 BCC_B2#1 DISORD 0.57368 SIGMA ORD 0.36572
Al 23 Cr 01 Mo 05 Nb 37 Ti 09 V 25 noHEA  ALTI3_D019 0.02396 BCC_B2#1 DISORD 0.77158 SIGMA ORD 0.20446
Al 19 Cr 01 Mo 05 Nb 37 Ti 09 V 29 noHEA  BCC_B2#1 DISORD 0.91509 SIGMA ORD 0.08491
Al 15 Cr 01 Mo 05 Nb 37 Ti 09 V 33   HEA  BCC_B2#1 DISORD 1.00000
Al 11 Cr 01 Mo 05 Nb 37 Ti 09 V 37   HEA  BCC_B2#1 DISORD 1.00000
Al 07 Cr 01 Mo 05 Nb 37 Ti 09 V 41   HEA  BCC_B2#1 DISORD 1.00000
Al 03 Cr 01 Mo 05 Nb 37 Ti 09 V 45   HEA  BCC_B2#1 DISORD 1.00000
Al 43 Cr 01 Mo 05 Nb 37 Ti 13 V 01 noHEA  ALTI_L10 0.29141 BCC_B2#1 DISORD 0.01757 BCT_D022 0.08110 SIGMA ORD 0.60993
Al 39 Cr 01 Mo 05 Nb 37 Ti 13 V 05 noHEA  ALTI_L10 0.28243 BCC_B2#1 DISORD 0.10661 SIGMA ORD 0.61096
Al 35 Cr 01 Mo 05 Nb 37 Ti 13 V 09 noHEA  ALTI_L10 0.23546 BCC_B2#1 DISORD 0.21108 SIGMA ORD 0.55346
Al 31 Cr 01 Mo 05 Nb 37 Ti 13 V 13 noHEA  ALTI3_D019 0.07903 ALTI_L10 0.09604 BCC_B2#1 DISORD 0.34698 SIGMA ORD 0.47795
Al 27 Cr 01 Mo 05 Nb 37 Ti 13 V 17 noHEA  ALTI3_D019 0.12665 BCC_B2#1 DISORD 0.50252 SIGMA ORD 0.37083
Al 23 Cr 01 Mo 05 Nb 37 Ti 13 V 21 noHEA  ALTI3_D019 0.09016 BCC_B2#1 DISORD 0.70408 SIGMA ORD 0.20577
Al 19 Cr 01 Mo 05 Nb 37 Ti 13 V 25 noHEA  ALTI3_D019 0.05002 BCC_B2#1 DISORD 0.86266 SIGMA ORD 0.08732
Al 15 Cr 01 Mo 05 Nb 37 Ti 13 V 29   HEA  BCC_B2#1 DISORD 1.00000
Al 11 Cr 01 Mo 05 Nb 37 Ti 13 V 33   HEA  BCC_B2#1 DISORD 1.00000
Al 07 Cr 01 Mo 05 Nb 37 Ti 13 V 37   HEA  BCC_B2#1 DISORD 1.00000
Al 03 Cr 01 Mo 05 Nb 37 Ti 13 V 41   HEA  BCC_B2#1 DISORD 1.00000
Al 39 Cr 01 Mo 05 Nb 37 Ti 17 V 01 noHEA  ALTI_L10 0.35157 BCC_B2#1 DISORD 0.02085 SIGMA ORD 0.62758
Al 35 Cr 01 Mo 05 Nb 37 Ti 17 V 05 noHEA  ALTI3_D019 0.05781 ALTI_L10 0.23658 BCC_B2#1 DISORD 0.13682 CR3SI_A15 0.00046 SIGMA ORD 0.56833
Al 31 Cr 01 Mo 05 Nb 37 Ti 17 V 09 noHEA  ALTI3_D019 0.19829 ALTI_L10 0.03667 BCC_B2#1 DISORD 0.24303 SIGMA ORD 0.52202
Al 27 Cr 01 Mo 05 Nb 37 Ti 17 V 13 noHEA  ALTI3_D019 0.19255 BCC_B2#1 DISORD 0.43173 SIGMA ORD 0.37571
Al 23 Cr 01 Mo 05 Nb 37 Ti 17 V 17 noHEA  ALTI3_D019 0.15672 BCC_B2#1 DISORD 0.63636 SIGMA ORD 0.20692
Al 19 Cr 01 Mo 05 Nb 37 Ti 17 V 21 noHEA  ALTI3_D019 0.11659 BCC_B2#1 DISORD 0.79078 SIGMA ORD 0.09263
Al 15 Cr 01 Mo 05 Nb 37 Ti 17 V 25 noHEA  ALTI3_D019 0.06137 BCC_B2#1 DISORD 0.93863
Al 11 Cr 01 Mo 05 Nb 37 Ti 17 V 29   HEA  BCC_B2#1 DISORD 1.00000
Al 07 Cr 01 Mo 05 Nb 37 Ti 17 V 33   HEA  BCC_B2#1 DISORD 1.00000
Al 03 Cr 01 Mo 05 Nb 37 Ti 17 V 37   HEA  BCC_B2#1 DISORD 1.00000
Al 35 Cr 01 Mo 05 Nb 37 Ti 21 V 01 noHEA  ALTI3_D019 0.17653 ALTI_L10 0.17868 BCC_B2#1 DISORD 0.02693 CR3SI_A15 0.01513 SIGMA ORD 0.60272
Al 31 Cr 01 Mo 05 Nb 37 Ti 21 V 05 noHEA  ALTI3_D019 0.29703 BCC_B2#1 DISORD 0.14190 CR3SI_A15 0.01027 SIGMA ORD 0.55080
Al 27 Cr 01 Mo 05 Nb 37 Ti 21 V 09 noHEA  ALTI3_D019 0.25903 BCC_B2#1 DISORD 0.35597 CR3SI_A15 0.00639 SIGMA ORD 0.37861
Al 23 Cr 01 Mo 05 Nb 37 Ti 21 V 13 noHEA  ALTI3_D019 0.22401 BCC_B2#1 DISORD 0.56735 SIGMA ORD 0.20863
Al 19 Cr 01 Mo 05 Nb 37 Ti 21 V 17 noHEA  ALTI3_D019 0.18411 BCC_B2#1 DISORD 0.71809 SIGMA ORD 0.09780
Al 15 Cr 01 Mo 05 Nb 37 Ti 21 V 21 noHEA  ALTI3_D019 0.12734 BCC_B2#1 DISORD 0.86505 SIGMA ORD 0.00760
Al 11 Cr 01 Mo 05 Nb 37 Ti 21 V 25 noHEA  ALTI3_D019 0.04991 BCC_B2#1 DISORD 0.95009
Al 07 Cr 01 Mo 05 Nb 37 Ti 21 V 29   HEA  BCC_B2#1 DISORD 1.00000
Al 03 Cr 01 Mo 05 Nb 37 Ti 21 V 33   HEA  BCC_B2#1 DISORD 1.00000
Al 31 Cr 01 Mo 05 Nb 37 Ti 25 V 01 noHEA  ALTI3_D019 0.36326 BCC_B2#1 DISORD 0.03229 CR3SI_A15 0.06579 SIGMA ORD 0.53867
Al 27 Cr 01 Mo 05 Nb 37 Ti 25 V 05 noHEA  ALTI3_D019 0.32677 BCC_B2#1 DISORD 0.26045 CR3SI_A15 0.04262 SIGMA ORD 0.37016
Al 23 Cr 01 Mo 05 Nb 37 Ti 25 V 09 noHEA  ALTI3_D019 0.29247 BCC_B2#1 DISORD 0.49511 SIGMA ORD 0.21242
Al 19 Cr 01 Mo 05 Nb 37 Ti 25 V 13 noHEA  ALTI3_D019 0.25298 BCC_B2#1 DISORD 0.64423 SIGMA ORD 0.10279
Al 15 Cr 01 Mo 05 Nb 37 Ti 25 V 17 noHEA  ALTI3_D019 0.19553 BCC_B2#1 DISORD 0.78701 SIGMA ORD 0.01745
Al 11 Cr 01 Mo 05 Nb 37 Ti 25 V 21 noHEA  ALTI3_D019 0.10792 BCC_B2#1 DISORD 0.89208
Al 07 Cr 01 Mo 05 Nb 37 Ti 25 V 25   HEA  BCC_B2#1 DISORD 1.00000
Al 03 Cr 01 Mo 05 Nb 37 Ti 25 V 29 noHEA  BCC_B2#1 DISORD 0.07129 BCC_B2#2 DISORD 0.92871
Al 27 Cr 01 Mo 05 Nb 37 Ti 29 V 01 noHEA  ALTI3_D019 0.39664 BCC_B2#1 DISORD 0.11657 CR3SI_A15 0.14879 SIGMA ORD 0.33800
Al 23 Cr 01 Mo 05 Nb 37 Ti 29 V 05 noHEA  ALTI3_D019 0.36252 BCC_B2#1 DISORD 0.41549 SIGMA ORD 0.22199
Al 19 Cr 01 Mo 05 Nb 37 Ti 29 V 09 noHEA  ALTI3_D019 0.32358 BCC_B2#1 DISORD 0.56869 SIGMA ORD 0.10773
Al 15 Cr 01 Mo 05 Nb 37 Ti 29 V 13 noHEA  ALTI3_D019 0.26661 BCC_B2#1 DISORD 0.70603 SIGMA ORD 0.02736
Al 11 Cr 01 Mo 05 Nb 37 Ti 29 V 17 noHEA  ALTI3_D019 0.16770 BCC_B2#1 DISORD 0.83230
Al 07 Cr 01 Mo 05 Nb 37 Ti 29 V 21 noHEA  BCC_B2#1 DISORD 0.05997 BCC_B2#2 DISORD 0.94003
Al 03 Cr 01 Mo 05 Nb 37 Ti 29 V 25 noHEA  BCC_B2#1 DISORD 0.15041 BCC_B2#2 DISORD 0.84959
Al 23 Cr 01 Mo 05 Nb 37 Ti 33 V 01 noHEA  ALTI3_D019 0.43411 BCC_B2#1 DISORD 0.31624 SIGMA ORD 0.24965
Al 19 Cr 01 Mo 05 Nb 37 Ti 33 V 05 noHEA  ALTI3_D019 0.39610 BCC_B2#1 DISORD 0.49040 SIGMA ORD 0.11350
Al 15 Cr 01 Mo 05 Nb 37 Ti 33 V 09 noHEA  ALTI3_D019 0.34182 BCC_B2#1 DISORD 0.62125 SIGMA ORD 0.03692
Al 11 Cr 01 Mo 05 Nb 37 Ti 33 V 13 noHEA  ALTI3_D019#1 0.23266 BCC_B2#1 DISORD 0.76734
Al 07 Cr 01 Mo 05 Nb 37 Ti 33 V 17 noHEA  ALTI3_D019 0.00905 BCC_B2#1 DISORD 0.17197 BCC_B2#2 DISORD 0.81898
Al 03 Cr 01 Mo 05 Nb 37 Ti 33 V 21 noHEA  BCC_B2#1 DISORD 0.21190 BCC_B2#2 DISORD 0.78810
Al 19 Cr 01 Mo 05 Nb 37 Ti 37 V 01 noHEA  ALTI3_D019 0.46993 BCC_B2#1 DISORD 0.40641 SIGMA ORD 0.12366
Al 15 Cr 01 Mo 05 Nb 37 Ti 37 V 05 noHEA  ALTI3_D019 0.42166 BCC_B2#1 DISORD 0.53292 SIGMA ORD 0.04542
Al 11 Cr 01 Mo 05 Nb 37 Ti 37 V 09 noHEA  ALTI3_D019 0.29020 BCC_B2#1 DISORD 0.27426 BCC_B2#2 DISORD 0.43554
Al 07 Cr 01 Mo 05 Nb 37 Ti 37 V 13 noHEA  ALTI3_D019 0.00382 BCC_B2#1 DISORD 0.25432 BCC_B2#2 DISORD 0.66746 HCP_A3 0.07441
Al 03 Cr 01 Mo 05 Nb 37 Ti 37 V 17 noHEA  BCC_B2#1 DISORD 0.25854 BCC_B2#2 DISORD 0.74146
Al 15 Cr 01 Mo 05 Nb 37 Ti 41 V 01 noHEA  ALTI3_D019 0.50232 BCC_B2#1 DISORD 0.44531 SIGMA ORD 0.05238
Al 11 Cr 01 Mo 05 Nb 37 Ti 41 V 05 noHEA  ALTI3_D019 0.36159 BCC_B2#1 DISORD 0.17335 BCC_B2#2 DISORD 0.46505
Al 07 Cr 01 Mo 05 Nb 37 Ti 41 V 09 noHEA  BCC_B2#1 DISORD 0.43773 BCC_B2#2 DISORD 0.34908 HCP_A3 0.21319
Al 03 Cr 01 Mo 05 Nb 37 Ti 41 V 13 noHEA  BCC_B2#1 DISORD 0.64484 BCC_B2#2 DISORD 0.30663 HCP_A3 0.04853
Al 11 Cr 01 Mo 05 Nb 37 Ti 45 V 01 noHEA  ALTI3_D019 0.38739 BCC_B2#1 DISORD 0.47952 HCP_A3 0.13309
Al 07 Cr 01 Mo 05 Nb 37 Ti 45 V 05 noHEA  BCC_B2#1 DISORD 0.19362 BCC_B2#2 DISORD 0.43875 HCP_A3 0.36763
Al 03 Cr 01 Mo 05 Nb 37 Ti 45 V 09 noHEA  BCC_B2#1 DISORD 0.41773 BCC_B2#2 DISORD 0.38173 HCP_A3 0.20054
Al 07 Cr 01 Mo 05 Nb 37 Ti 49 V 01 noHEA  BCC_B2#1 DISORD 0.45975 C14_LAVES 0.00330 HCP_A3 0.53696
Al 03 Cr 01 Mo 05 Nb 37 Ti 49 V 05 noHEA  BCC_B2#1 DISORD 0.19123 BCC_B2#2 DISORD 0.44921 HCP_A3 0.35956
Al 47 Cr 01 Mo 05 Nb 41 Ti 01 V 05 noHEA  ALTI_L10 0.00055 BCC_B2#1 DISORD 0.09306 BCT_D022 0.33589 SIGMA ORD 0.57049
Al 43 Cr 01 Mo 05 Nb 41 Ti 01 V 09 noHEA  ALTI_L10 0.00416 BCC_B2#1 DISORD 0.18697 BCT_D022 0.22584 SIGMA ORD 0.58303
Al 39 Cr 01 Mo 05 Nb 41 Ti 01 V 13 noHEA  ALTI_L10 0.00761 BCC_B2#1 DISORD 0.28125 BCT_D022 0.11599 SIGMA ORD 0.59515
Al 35 Cr 01 Mo 05 Nb 41 Ti 01 V 17 noHEA  ALTI_L10 0.01094 BCC_B2#1 DISORD 0.37591 BCT_D022 0.00626 SIGMA ORD 0.60689
Al 31 Cr 01 Mo 05 Nb 41 Ti 01 V 21 noHEA  BCC_B2#1 DISORD 0.43476 SIGMA ORD 0.56524
Al 27 Cr 01 Mo 05 Nb 41 Ti 01 V 25 noHEA  BCC_B2#1 DISORD 0.55635 SIGMA ORD 0.44365
Al 23 Cr 01 Mo 05 Nb 41 Ti 01 V 29 noHEA  BCC_B2#1 DISORD 0.72956 SIGMA ORD 0.27044
Al 19 Cr 01 Mo 05 Nb 41 Ti 01 V 33 noHEA  BCC_B2#1 DISORD 0.86423 SIGMA ORD 0.13577
Al 15 Cr 01 Mo 05 Nb 41 Ti 01 V 37 noHEA  BCC_B2#1 DISORD 0.95795 SIGMA ORD 0.04205
Al 11 Cr 01 Mo 05 Nb 41 Ti 01 V 41   HEA  BCC_B2#1 DISORD 1.00000
Al 07 Cr 01 Mo 05 Nb 41 Ti 01 V 45   HEA  BCC_B2#1 DISORD 1.00000
Al 03 Cr 01 Mo 05 Nb 41 Ti 01 V 49 noHEA  BCC_B2#1 DISORD 0.07899 BCC_B2#2 DISORD 0.92101
Al 47 Cr 01 Mo 05 Nb 41 Ti 05 V 01 noHEA  ALTI_L10 0.09705 BCC_B2#1 DISORD 0.00727 BCT_D022 0.29005 SIGMA ORD 0.60562
Al 43 Cr 01 Mo 05 Nb 41 Ti 05 V 05 noHEA  ALTI_L10 0.10051 BCC_B2#1 DISORD 0.10097 BCT_D022 0.17997 SIGMA ORD 0.61854
Al 39 Cr 01 Mo 05 Nb 41 Ti 05 V 09 noHEA  ALTI_L10 0.10384 BCC_B2#1 DISORD 0.19511 BCT_D022 0.07011 SIGMA ORD 0.63094
Al 35 Cr 01 Mo 05 Nb 41 Ti 05 V 13 noHEA  ALTI_L10 0.09663 BCC_B2#1 DISORD 0.27707 SIGMA ORD 0.62630
Al 31 Cr 01 Mo 05 Nb 41 Ti 05 V 17 noHEA  ALTI_L10 0.05649 BCC_B2#1 DISORD 0.38903 SIGMA ORD 0.55447
Al 27 Cr 01 Mo 05 Nb 41 Ti 05 V 21 noHEA  BCC_B2#1 DISORD 0.57445 SIGMA ORD 0.42555
Al 23 Cr 01 Mo 05 Nb 41 Ti 05 V 25 noHEA  BCC_B2#1 DISORD 0.74538 SIGMA ORD 0.25462
Al 19 Cr 01 Mo 05 Nb 41 Ti 05 V 29 noHEA  BCC_B2#1 DISORD 0.87471 SIGMA ORD 0.12529
Al 15 Cr 01 Mo 05 Nb 41 Ti 05 V 33 noHEA  BCC_B2#1 DISORD 0.96593 SIGMA ORD 0.03407
Al 11 Cr 01 Mo 05 Nb 41 Ti 05 V 37   HEA  BCC_B2#1 DISORD 1.00000
Al 07 Cr 01 Mo 05 Nb 41 Ti 05 V 41   HEA  BCC_B2#1 DISORD 1.00000
Al 03 Cr 01 Mo 05 Nb 41 Ti 05 V 45   HEA  BCC_B2#1 DISORD 1.00000
Al 43 Cr 01 Mo 05 Nb 41 Ti 09 V 01 noHEA  ALTI_L10 0.19681 BCC_B2#1 DISORD 0.01497 BCT_D022 0.13421 SIGMA ORD 0.65402
Al 39 Cr 01 Mo 05 Nb 41 Ti 09 V 05 noHEA  ALTI_L10 0.20001 BCC_B2#1 DISORD 0.10891 BCT_D022 0.02433 SIGMA ORD 0.66675
Al 35 Cr 01 Mo 05 Nb 41 Ti 09 V 09 noHEA  ALTI_L10 0.17109 BCC_B2#1 DISORD 0.19257 SIGMA ORD 0.63634
Al 31 Cr 01 Mo 05 Nb 41 Ti 09 V 13 noHEA  ALTI3_D019 0.01725 ALTI_L10 0.09680 BCC_B2#1 DISORD 0.34486 SIGMA ORD 0.54108
Al 27 Cr 01 Mo 05 Nb 41 Ti 09 V 17 noHEA  ALTI3_D019 0.06584 BCC_B2#1 DISORD 0.50534 SIGMA ORD 0.42882
Al 23 Cr 01 Mo 05 Nb 41 Ti 09 V 21 noHEA  ALTI3_D019 0.03001 BCC_B2#1 DISORD 0.72248 SIGMA ORD 0.24751
Al 19 Cr 01 Mo 05 Nb 41 Ti 09 V 25 noHEA  BCC_B2#1 DISORD 0.88260 SIGMA ORD 0.11740
Al 15 Cr 01 Mo 05 Nb 41 Ti 09 V 29 noHEA  BCC_B2#1 DISORD 0.97204 SIGMA ORD 0.02796
Al 11 Cr 01 Mo 05 Nb 41 Ti 09 V 33   HEA  BCC_B2#1 DISORD 1.00000
Al 07 Cr 01 Mo 05 Nb 41 Ti 09 V 37   HEA  BCC_B2#1 DISORD 1.00000
Al 03 Cr 01 Mo 05 Nb 41 Ti 09 V 41   HEA  BCC_B2#1 DISORD 1.00000
Al 39 Cr 01 Mo 05 Nb 41 Ti 13 V 01 noHEA  ALTI_L10 0.28617 BCC_B2#1 DISORD 0.02098 SIGMA ORD 0.69285
Al 35 Cr 01 Mo 05 Nb 41 Ti 13 V 05 noHEA  ALTI_L10 0.23360 BCC_B2#1 DISORD 0.13242 SIGMA ORD 0.63398
Al 31 Cr 01 Mo 05 Nb 41 Ti 13 V 09 noHEA  ALTI3_D019 0.13648 ALTI_L10 0.03747 BCC_B2#1 DISORD 0.24053 SIGMA ORD 0.58552
Al 27 Cr 01 Mo 05 Nb 41 Ti 13 V 13 noHEA  ALTI3_D019 0.13185 BCC_B2#1 DISORD 0.43611 SIGMA ORD 0.43204
Al 23 Cr 01 Mo 05 Nb 41 Ti 13 V 17 noHEA  ALTI3_D019 0.09671 BCC_B2#1 DISORD 0.65674 SIGMA ORD 0.24655
Al 19 Cr 01 Mo 05 Nb 41 Ti 13 V 21 noHEA  ALTI3_D019 0.05890 BCC_B2#1 DISORD 0.82216 SIGMA ORD 0.11894
Al 15 Cr 01 Mo 05 Nb 41 Ti 13 V 25 noHEA  ALTI3_D019 0.00796 BCC_B2#1 DISORD 0.96693 SIGMA ORD 0.02511
Al 11 Cr 01 Mo 05 Nb 41 Ti 13 V 29   HEA  BCC_B2#1 DISORD 1.00000
Al 07 Cr 01 Mo 05 Nb 41 Ti 13 V 33   HEA  BCC_B2#1 DISORD 1.00000
Al 03 Cr 01 Mo 05 Nb 41 Ti 13 V 37   HEA  BCC_B2#1 DISORD 1.00000
Al 35 Cr 01 Mo 05 Nb 41 Ti 17 V 01 noHEA  ALTI3_D019 0.11778 ALTI_L10 0.17512 BCC_B2#1 DISORD 0.02667 SIGMA ORD 0.68043
Al 31 Cr 01 Mo 05 Nb 41 Ti 17 V 05 noHEA  ALTI3_D019 0.23539 BCC_B2#1 DISORD 0.14225 SIGMA ORD 0.62236
Al 27 Cr 01 Mo 05 Nb 41 Ti 17 V 09 noHEA  ALTI3_D019 0.19842 BCC_B2#1 DISORD 0.36448 SIGMA ORD 0.43710
Al 23 Cr 01 Mo 05 Nb 41 Ti 17 V 13 noHEA  ALTI3_D019 0.16418 BCC_B2#1 DISORD 0.58907 SIGMA ORD 0.24675
Al 19 Cr 01 Mo 05 Nb 41 Ti 17 V 17 noHEA  ALTI3_D019 0.12650 BCC_B2#1 DISORD 0.75200 SIGMA ORD 0.12150
Al 15 Cr 01 Mo 05 Nb 41 Ti 17 V 21 noHEA  ALTI3_D019 0.07478 BCC_B2#1 DISORD 0.89245 SIGMA ORD 0.03277
Al 11 Cr 01 Mo 05 Nb 41 Ti 17 V 25 noHEA  ALTI3_D019 0.00212 BCC_B2#1 DISORD 0.99788
Al 07 Cr 01 Mo 05 Nb 41 Ti 17 V 29   HEA  BCC_B2#1 DISORD 1.00000
Al 03 Cr 01 Mo 05 Nb 41 Ti 17 V 33   HEA  BCC_B2#1 DISORD 1.00000
Al 31 Cr 01 Mo 05 Nb 41 Ti 21 V 01 noHEA  ALTI3_D019 0.30155 BCC_B2#1 DISORD 0.03401 CR3SI_A15 0.05087 SIGMA ORD 0.61356
Al 27 Cr 01 Mo 05 Nb 41 Ti 21 V 05 noHEA  ALTI3_D019 0.26663 BCC_B2#1 DISORD 0.27492 CR3SI_A15 0.02465 SIGMA ORD 0.43380
Al 23 Cr 01 Mo 05 Nb 41 Ti 21 V 09 noHEA  ALTI3_D019 0.23286 BCC_B2#1 DISORD 0.51727 SIGMA ORD 0.24987
Al 19 Cr 01 Mo 05 Nb 41 Ti 21 V 13 noHEA  ALTI3_D019 0.19530 BCC_B2#1 DISORD 0.68057 SIGMA ORD 0.12413
Al 15 Cr 01 Mo 05 Nb 41 Ti 21 V 17 noHEA  ALTI3_D019 0.14331 BCC_B2#1 DISORD 0.81616 SIGMA ORD 0.04053
Al 11 Cr 01 Mo 05 Nb 41 Ti 21 V 21 noHEA  ALTI3_D019 0.06307 BCC_B2#1 DISORD 0.93693
Al 07 Cr 01 Mo 05 Nb 41 Ti 21 V 25   HEA  BCC_B2#1 DISORD 1.00000
Al 03 Cr 01 Mo 05 Nb 41 Ti 21 V 29   HEA  BCC_B2#1 DISORD 1.00000
Al 27 Cr 01 Mo 05 Nb 41 Ti 25 V 01 noHEA  ALTI3_D019 0.33831 BCC_B2#1 DISORD 0.12244 CR3SI_A15 0.15365 SIGMA ORD 0.38560
Al 23 Cr 01 Mo 05 Nb 41 Ti 25 V 05 noHEA  ALTI3_D019 0.30322 BCC_B2#1 DISORD 0.43688 SIGMA ORD 0.25990
Al 19 Cr 01 Mo 05 Nb 41 Ti 25 V 09 noHEA  ALTI3_D019 0.26569 BCC_B2#1 DISORD 0.60709 SIGMA ORD 0.12722
Al 15 Cr 01 Mo 05 Nb 41 Ti 25 V 13 noHEA  ALTI3_D019 0.21432 BCC_B2#1 DISORD 0.73749 SIGMA ORD 0.04818
Al 11 Cr 01 Mo 05 Nb 41 Ti 25 V 17 noHEA  ALTI3_D019 0.12604 BCC_B2#1 DISORD 0.87396
Al 07 Cr 01 Mo 05 Nb 41 Ti 25 V 21   HEA  BCC_B2#1 DISORD 1.00000
Al 03 Cr 01 Mo 05 Nb 41 Ti 25 V 25 noHEA  BCC_B2#1 DISORD 0.14665 BCC_B2#2 DISORD 0.85335
Al 23 Cr 01 Mo 05 Nb 41 Ti 29 V 01 noHEA  ALTI3_D019 0.37546 BCC_B2#1 DISORD 0.33517 SIGMA ORD 0.28938
Al 19 Cr 01 Mo 05 Nb 41 Ti 29 V 05 noHEA  ALTI3_D019 0.33792 BCC_B2#1 DISORD 0.53004 SIGMA ORD 0.13204
Al 15 Cr 01 Mo 05 Nb 41 Ti 29 V 09 noHEA  ALTI3_D019 0.28866 BCC_B2#1 DISORD 0.65587 SIGMA ORD 0.05546
Al 11 Cr 01 Mo 05 Nb 41 Ti 29 V 13 noHEA  ALTI3_D019 0.19346 BCC_B2#1 DISORD 0.80654
Al 07 Cr 01 Mo 05 Nb 41 Ti 29 V 17 noHEA  BCC_B2#1 DISORD 0.17111 BCC_B2#2 DISORD 0.82889
Al 03 Cr 01 Mo 05 Nb 41 Ti 29 V 21 noHEA  BCC_B2#1 DISORD 0.76048 BCC_B2#2 DISORD 0.23952
Al 19 Cr 01 Mo 05 Nb 41 Ti 33 V 01 noHEA  ALTI3_D019 0.41184 BCC_B2#1 DISORD 0.44531 SIGMA ORD 0.14285
Al 15 Cr 01 Mo 05 Nb 41 Ti 33 V 05 noHEA  ALTI3_D019 0.36673 BCC_B2#1 DISORD 0.57121 SIGMA ORD 0.06207
Al 11 Cr 01 Mo 05 Nb 41 Ti 33 V 09 noHEA  ALTI3_D019 0.26641 BCC_B2#1 DISORD 0.09154 BCC_B2#2 DISORD 0.64205
Al 07 Cr 01 Mo 05 Nb 41 Ti 33 V 13 noHEA  ALTI3_D019 0.02790 BCC_B2#1 DISORD 0.27883 BCC_B2#2 DISORD 0.69326
Al 03 Cr 01 Mo 05 Nb 41 Ti 33 V 17 noHEA  BCC_B2#1 DISORD 0.70014 BCC_B2#2 DISORD 0.29986
Al 15 Cr 01 Mo 05 Nb 41 Ti 37 V 01 noHEA  ALTI3_D019 0.44650 BCC_B2#1 DISORD 0.48525 SIGMA ORD 0.06825
Al 11 Cr 01 Mo 05 Nb 41 Ti 37 V 05 noHEA  ALTI3_D019 0.34390 BCC_B2#1 DISORD 0.07885 BCC_B2#2 DISORD 0.57725
Al 07 Cr 01 Mo 05 Nb 41 Ti 37 V 09 noHEA  BCC_B2#1 DISORD 0.38206 BCC_B2#2 DISORD 0.46597 HCP_A3 0.15197
Al 03 Cr 01 Mo 05 Nb 41 Ti 37 V 13 noHEA  BCC_B2#1 DISORD 0.66056 BCC_B2#2 DISORD 0.33944
Al 11 Cr 01 Mo 05 Nb 41 Ti 41 V 01 noHEA  ALTI3_D019 0.44222 BCC_B2#1 DISORD 0.53652 HCP_A3 0.02126
Al 07 Cr 01 Mo 05 Nb 41 Ti 41 V 05 noHEA  BCC_B2#1 DISORD 0.20208 BCC_B2#2 DISORD 0.48793 HCP_A3 0.30998
Al 03 Cr 01 Mo 05 Nb 41 Ti 41 V 09 noHEA  BCC_B2#1 DISORD 0.43930 BCC_B2#2 DISORD 0.41927 HCP_A3 0.14143
Al 07 Cr 01 Mo 05 Nb 41 Ti 45 V 01 noHEA  BCC_B2#1 DISORD 0.51251 C14_LAVES 0.00323 HCP_A3 0.48426
Al 03 Cr 01 Mo 05 Nb 41 Ti 45 V 05 noHEA  BCC_B2#1 DISORD 0.19717 BCC_B2#2 DISORD 0.49638 HCP_A3 0.30645
Al 03 Cr 01 Mo 05 Nb 41 Ti 49 V 01 noHEA  BCC_B2#1 DISORD 0.51191 C15_LAVES 0.00794 HCP_A3 0.48014
Al 47 Cr 01 Mo 05 Nb 45 Ti 01 V 01 noHEA  ALTI_L10 0.00285 BCC_B2#1 DISORD 0.00470 BCT_D022 0.34281 SIGMA ORD 0.64964
Al 43 Cr 01 Mo 05 Nb 45 Ti 01 V 05 noHEA  ALTI_L10 0.00631 BCC_B2#1 DISORD 0.09865 BCT_D022 0.23270 SIGMA ORD 0.66234
Al 39 Cr 01 Mo 05 Nb 45 Ti 01 V 09 noHEA  ALTI_L10 0.00965 BCC_B2#1 DISORD 0.19304 BCT_D022 0.12279 SIGMA ORD 0.67452
Al 35 Cr 01 Mo 05 Nb 45 Ti 01 V 13 noHEA  ALTI_L10 0.01287 BCC_B2#1 DISORD 0.28784 BCT_D022 0.01302 SIGMA ORD 0.68626
Al 31 Cr 01 Mo 05 Nb 45 Ti 01 V 17 noHEA  BCC_B2#1 DISORD 0.35609 SIGMA ORD 0.64391
Al 27 Cr 01 Mo 05 Nb 45 Ti 01 V 21 noHEA  BCC_B2#1 DISORD 0.49792 SIGMA ORD 0.50208
Al 23 Cr 01 Mo 05 Nb 45 Ti 01 V 25 noHEA  BCC_B2#1 DISORD 0.69012 SIGMA ORD 0.30988
Al 19 Cr 01 Mo 05 Nb 45 Ti 01 V 29 noHEA  BCC_B2#1 DISORD 0.83802 SIGMA ORD 0.16198
Al 15 Cr 01 Mo 05 Nb 45 Ti 01 V 33 noHEA  BCC_B2#1 DISORD 0.93153 SIGMA ORD 0.06847
Al 11 Cr 01 Mo 05 Nb 45 Ti 01 V 37   HEA  BCC_B2#1 DISORD 1.00000
Al 07 Cr 01 Mo 05 Nb 45 Ti 01 V 41   HEA  BCC_B2#1 DISORD 1.00000
Al 03 Cr 01 Mo 05 Nb 45 Ti 01 V 45   HEA  BCC_B2#1 DISORD 1.00000
Al 43 Cr 01 Mo 05 Nb 45 Ti 05 V 01 noHEA  ALTI_L10 0.10252 BCC_B2#1 DISORD 0.01240 BCT_D022 0.18694 SIGMA ORD 0.69814
Al 39 Cr 01 Mo 05 Nb 45 Ti 05 V 05 noHEA  ALTI_L10 0.10575 BCC_B2#1 DISORD 0.10662 BCT_D022 0.07702 SIGMA ORD 0.71061
Al 35 Cr 01 Mo 05 Nb 45 Ti 05 V 09 noHEA  ALTI_L10 0.09987 BCC_B2#1 DISORD 0.19222 SIGMA ORD 0.70791
Al 31 Cr 01 Mo 05 Nb 45 Ti 05 V 13 noHEA  ALTI_L10 0.05513 BCC_B2#1 DISORD 0.31511 SIGMA ORD 0.62976
Al 27 Cr 01 Mo 05 Nb 45 Ti 05 V 17 noHEA  ALTI3_D019 0.00503 BCC_B2#1 DISORD 0.50795 SIGMA ORD 0.48702
Al 23 Cr 01 Mo 05 Nb 45 Ti 05 V 21 noHEA  BCC_B2#1 DISORD 0.70476 SIGMA ORD 0.29524
Al 19 Cr 01 Mo 05 Nb 45 Ti 05 V 25 noHEA  BCC_B2#1 DISORD 0.84770 SIGMA ORD 0.15230
Al 15 Cr 01 Mo 05 Nb 45 Ti 05 V 29 noHEA  BCC_B2#1 DISORD 0.93838 SIGMA ORD 0.06162
Al 11 Cr 01 Mo 05 Nb 45 Ti 05 V 33   HEA  BCC_B2#1 DISORD 1.00000
Al 07 Cr 01 Mo 05 Nb 45 Ti 05 V 37   HEA  BCC_B2#1 DISORD 1.00000
Al 03 Cr 01 Mo 05 Nb 45 Ti 05 V 41   HEA  BCC_B2#1 DISORD 1.00000
Al 39 Cr 01 Mo 05 Nb 45 Ti 09 V 01 noHEA  ALTI_L10 0.20180 BCC_B2#1 DISORD 0.02007 BCT_D022 0.03133 SIGMA ORD 0.74680
Al 35 Cr 01 Mo 05 Nb 45 Ti 09 V 05 noHEA  ALTI_L10 0.17230 BCC_B2#1 DISORD 0.10917 SIGMA ORD 0.71853
Al 31 Cr 01 Mo 05 Nb 45 Ti 09 V 09 noHEA  ALTI3_D019 0.07402 ALTI_L10 0.03904 BCC_B2#1 DISORD 0.23877 SIGMA ORD 0.64817
Al 27 Cr 01 Mo 05 Nb 45 Ti 09 V 13 noHEA  ALTI3_D019 0.07122 BCC_B2#1 DISORD 0.44038 SIGMA ORD 0.48840
Al 23 Cr 01 Mo 05 Nb 45 Ti 09 V 17 noHEA  ALTI3_D019 0.03645 BCC_B2#1 DISORD 0.67481 SIGMA ORD 0.28874
Al 19 Cr 01 Mo 05 Nb 45 Ti 09 V 21 noHEA  ALTI3_D019 0.00026 BCC_B2#1 DISORD 0.85476 SIGMA ORD 0.14498
Al 15 Cr 01 Mo 05 Nb 45 Ti 09 V 25 noHEA  BCC_B2#1 DISORD 0.94363 SIGMA ORD 0.05637
Al 11 Cr 01 Mo 05 Nb 45 Ti 09 V 29   HEA  BCC_B2#1 DISORD 1.00000
Al 07 Cr 01 Mo 05 Nb 45 Ti 09 V 33   HEA  BCC_B2#1 DISORD 1.00000
Al 03 Cr 01 Mo 05 Nb 45 Ti 09 V 37   HEA  BCC_B2#1 DISORD 1.00000
Al 35 Cr 01 Mo 05 Nb 45 Ti 13 V 01 noHEA  ALTI3_D019 0.05353 ALTI_L10 0.17883 BCC_B2#1 DISORD 0.02618 SIGMA ORD 0.74145
Al 31 Cr 01 Mo 05 Nb 45 Ti 13 V 05 noHEA  ALTI3_D019 0.17452 BCC_B2#1 DISORD 0.14042 SIGMA ORD 0.68506
Al 27 Cr 01 Mo 05 Nb 45 Ti 13 V 09 noHEA  ALTI3_D019 0.13803 BCC_B2#1 DISORD 0.37015 SIGMA ORD 0.49183
Al 23 Cr 01 Mo 05 Nb 45 Ti 13 V 13 noHEA  ALTI3_D019 0.10413 BCC_B2#1 DISORD 0.60819 SIGMA ORD 0.28768
Al 19 Cr 01 Mo 05 Nb 45 Ti 13 V 17 noHEA  ALTI3_D019 0.06795 BCC_B2#1 DISORD 0.78677 SIGMA ORD 0.14529
Al 15 Cr 01 Mo 05 Nb 45 Ti 13 V 21 noHEA  ALTI3_D019 0.02061 BCC_B2#1 DISORD 0.92394 SIGMA ORD 0.05545
Al 11 Cr 01 Mo 05 Nb 45 Ti 13 V 25   HEA  BCC_B2#1 DISORD 1.00000
Al 07 Cr 01 Mo 05 Nb 45 Ti 13 V 29   HEA  BCC_B2#1 DISORD 1.00000
Al 03 Cr 01 Mo 05 Nb 45 Ti 13 V 33   HEA  BCC_B2#1 DISORD 1.00000
Al 31 Cr 01 Mo 05 Nb 45 Ti 17 V 01 noHEA  ALTI3_D019 0.24015 BCC_B2#1 DISORD 0.03617 CR3SI_A15 0.03734 SIGMA ORD 0.68635
Al 27 Cr 01 Mo 05 Nb 45 Ti 17 V 05 noHEA  ALTI3_D019 0.20645 BCC_B2#1 DISORD 0.29046 CR3SI_A15 0.00276 SIGMA ORD 0.50033
Al 23 Cr 01 Mo 05 Nb 45 Ti 17 V 09 noHEA  ALTI3_D019 0.17307 BCC_B2#1 DISORD 0.53674 SIGMA ORD 0.29019
Al 19 Cr 01 Mo 05 Nb 45 Ti 17 V 13 noHEA  ALTI3_D019 0.13675 BCC_B2#1 DISORD 0.71720 SIGMA ORD 0.14604
Al 15 Cr 01 Mo 05 Nb 45 Ti 17 V 17 noHEA  ALTI3_D019 0.08930 BCC_B2#1 DISORD 0.84962 SIGMA ORD 0.06109
Al 11 Cr 01 Mo 05 Nb 45 Ti 17 V 21 noHEA  ALTI3_D019 0.01457 BCC_B2#1 DISORD 0.98543
Al 07 Cr 01 Mo 05 Nb 45 Ti 17 V 25   HEA  BCC_B2#1 DISORD 1.00000
Al 03 Cr 01 Mo 05 Nb 45 Ti 17 V 29   HEA  BCC_B2#1 DISORD 1.00000
Al 27 Cr 01 Mo 05 Nb 45 Ti 21 V 01 noHEA  ALTI3_D019 0.28009 BCC_B2#1 DISORD 0.12773 CR3SI_A15 0.15937 SIGMA ORD 0.43281
Al 23 Cr 01 Mo 05 Nb 45 Ti 21 V 05 noHEA  ALTI3_D019 0.24378 BCC_B2#1 DISORD 0.45584 SIGMA ORD 0.30038
Al 19 Cr 01 Mo 05 Nb 45 Ti 21 V 09 noHEA  ALTI3_D019 0.20703 BCC_B2#1 DISORD 0.64510 SIGMA ORD 0.14787
Al 15 Cr 01 Mo 05 Nb 45 Ti 21 V 13 noHEA  ALTI3_D019 0.16011 BCC_B2#1 DISORD 0.77330 SIGMA ORD 0.06659
Al 11 Cr 01 Mo 05 Nb 45 Ti 21 V 17 noHEA  ALTI3_D019 0.07967 BCC_B2#1 DISORD 0.92033
Al 07 Cr 01 Mo 05 Nb 45 Ti 21 V 21   HEA  BCC_B2#1 DISORD 1.00000
Al 03 Cr 01 Mo 05 Nb 45 Ti 21 V 25 noHEA  BCC_B2#1 DISORD 0.00269 BCC_B2#2 DISORD 0.99731
Al 23 Cr 01 Mo 05 Nb 45 Ti 25 V 01 noHEA  ALTI3_D019 0.31812 BCC_B2#1 DISORD 0.33745 CR3SI_A15 0.03001 SIGMA ORD 0.31441
Al 19 Cr 01 Mo 05 Nb 45 Ti 25 V 05 noHEA  ALTI3_D019 0.27913 BCC_B2#1 DISORD 0.56853 SIGMA ORD 0.15233
Al 15 Cr 01 Mo 05 Nb 45 Ti 25 V 09 noHEA  ALTI3_D019 0.23370 BCC_B2#1 DISORD 0.69450 SIGMA ORD 0.07180
Al 11 Cr 01 Mo 05 Nb 45 Ti 25 V 13 noHEA  ALTI3_D019 0.14863 BCC_B2#1 DISORD 0.85137
Al 07 Cr 01 Mo 05 Nb 45 Ti 25 V 17 noHEA  BCC_B2#1 DISORD 0.09218 BCC_B2#2 DISORD 0.90782
Al 03 Cr 01 Mo 05 Nb 45 Ti 25 V 21 noHEA  BCC_B2#1 DISORD 0.25821 BCC_B2#2 DISORD 0.74179
Al 19 Cr 01 Mo 05 Nb 45 Ti 29 V 01 noHEA  ALTI3_D019 0.35319 BCC_B2#1 DISORD 0.48256 SIGMA ORD 0.16425
Al 15 Cr 01 Mo 05 Nb 45 Ti 29 V 05 noHEA  ALTI3_D019 0.31045 BCC_B2#1 DISORD 0.61283 SIGMA ORD 0.07672
Al 11 Cr 01 Mo 05 Nb 45 Ti 29 V 09 noHEA  ALTI3_D019 0.22505 BCC_B2#1 DISORD 0.77493 SIGMA ORD 0.00002
Al 07 Cr 01 Mo 05 Nb 45 Ti 29 V 13 noHEA  ALTI3_D019 0.01960 BCC_B2#1 DISORD 0.31755 BCC_B2#2 DISORD 0.66285
Al 03 Cr 01 Mo 05 Nb 45 Ti 29 V 17 noHEA  BCC_B2#1 DISORD 0.65356 BCC_B2#2 DISORD 0.34644
Al 15 Cr 01 Mo 05 Nb 45 Ti 33 V 01 noHEA  ALTI3_D019 0.38935 BCC_B2#1 DISORD 0.52862 SIGMA ORD 0.08203
Al 11 Cr 01 Mo 05 Nb 45 Ti 33 V 05 noHEA  ALTI3_D019 0.31459 BCC_B2#1 DISORD 0.67667 SIGMA ORD 0.00874
Al 07 Cr 01 Mo 05 Nb 45 Ti 33 V 09 noHEA  ALTI3_D019 0.03441 BCC_B2#1 DISORD 0.49908 BCC_B2#2 DISORD 0.41556 HCP_A3 0.05095
Al 03 Cr 01 Mo 05 Nb 45 Ti 33 V 13 noHEA  BCC_B2#1 DISORD 0.60668 BCC_B2#2 DISORD 0.39332
Al 11 Cr 01 Mo 05 Nb 45 Ti 37 V 01 noHEA  ALTI3_D019 0.40836 BCC_B2#1 DISORD 0.57720 SIGMA ORD 0.01444
Al 07 Cr 01 Mo 05 Nb 45 Ti 37 V 05 noHEA  BCC_B2#1 DISORD 0.20762 BCC_B2#2 DISORD 0.54090 HCP_A3 0.25148
Al 03 Cr 01 Mo 05 Nb 45 Ti 37 V 09 noHEA  BCC_B2#1 DISORD 0.46132 BCC_B2#2 DISORD 0.45654 HCP_A3 0.08214
Al 07 Cr 01 Mo 05 Nb 45 Ti 41 V 01 noHEA  BCC_B2#1 DISORD 0.56773 C14_LAVES 0.00323 HCP_A3 0.42904
Al 03 Cr 01 Mo 05 Nb 45 Ti 41 V 05 noHEA  BCC_B2#1 DISORD 0.20296 BCC_B2#2 DISORD 0.54422 HCP_A3 0.25282
Al 03 Cr 01 Mo 05 Nb 45 Ti 45 V 01 noHEA  BCC_B2#1 DISORD 0.56191 C15_LAVES 0.00750 HCP_A3 0.43059
Al 43 Cr 01 Mo 05 Nb 49 Ti 01 V 01 noHEA  ALTI_L10 0.00847 BCC_B2#1 DISORD 0.00985 BCT_D022 0.23938 SIGMA ORD 0.74231
Al 39 Cr 01 Mo 05 Nb 49 Ti 01 V 05 noHEA  ALTI_L10 0.01170 BCC_B2#1 DISORD 0.10436 BCT_D022 0.12945 SIGMA ORD 0.75450
Al 35 Cr 01 Mo 05 Nb 49 Ti 01 V 09 noHEA  ALTI_L10 0.01483 BCC_B2#1 DISORD 0.19929 BCT_D022 0.01965 SIGMA ORD 0.76622
Al 31 Cr 01 Mo 05 Nb 49 Ti 01 V 13 noHEA  BCC_B2#1 DISORD 0.27790 SIGMA ORD 0.72210
Al 27 Cr 01 Mo 05 Nb 49 Ti 01 V 17 noHEA  BCC_B2#1 DISORD 0.44455 SIGMA ORD 0.55545
Al 23 Cr 01 Mo 05 Nb 49 Ti 01 V 21 noHEA  BCC_B2#1 DISORD 0.65165 SIGMA ORD 0.34835
Al 19 Cr 01 Mo 05 Nb 49 Ti 01 V 25 noHEA  BCC_B2#1 DISORD 0.81393 SIGMA ORD 0.18607
Al 15 Cr 01 Mo 05 Nb 49 Ti 01 V 29 noHEA  BCC_B2#1 DISORD 0.90956 SIGMA ORD 0.09044
Al 11 Cr 01 Mo 05 Nb 49 Ti 01 V 33 noHEA  BCC_B2#1 DISORD 0.98966 SIGMA ORD 0.01034
Al 07 Cr 01 Mo 05 Nb 49 Ti 01 V 37   HEA  BCC_B2#1 DISORD 1.00000
Al 03 Cr 01 Mo 05 Nb 49 Ti 01 V 41   HEA  BCC_B2#1 DISORD 1.00000
Al 39 Cr 01 Mo 05 Nb 49 Ti 05 V 01 noHEA  ALTI_L10 0.10769 BCC_B2#1 DISORD 0.01752 BCT_D022 0.08374 SIGMA ORD 0.79105
Al 35 Cr 01 Mo 05 Nb 49 Ti 05 V 05 noHEA  ALTI_L10 0.10309 BCC_B2#1 DISORD 0.10687 SIGMA ORD 0.79004
Al 31 Cr 01 Mo 05 Nb 49 Ti 05 V 09 noHEA  ALTI3_D019 0.01103 ALTI_L10 0.04120 BCC_B2#1 DISORD 0.23759 SIGMA ORD 0.71018
Al 27 Cr 01 Mo 05 Nb 49 Ti 05 V 13 noHEA  ALTI3_D019 0.01067 BCC_B2#1 DISORD 0.44479 SIGMA ORD 0.54454
Al 23 Cr 01 Mo 05 Nb 49 Ti 05 V 17 noHEA  BCC_B2#1 DISORD 0.66442 SIGMA ORD 0.33558
Al 19 Cr 01 Mo 05 Nb 49 Ti 05 V 21 noHEA  BCC_B2#1 DISORD 0.82318 SIGMA ORD 0.17682
Al 15 Cr 01 Mo 05 Nb 49 Ti 05 V 25 noHEA  BCC_B2#1 DISORD 0.91554 SIGMA ORD 0.08446
Al 11 Cr 01 Mo 05 Nb 49 Ti 05 V 29 noHEA  BCC_B2#1 DISORD 0.99426 SIGMA ORD 0.00574
Al 07 Cr 01 Mo 05 Nb 49 Ti 05 V 33   HEA  BCC_B2#1 DISORD 1.00000
Al 03 Cr 01 Mo 05 Nb 49 Ti 05 V 37   HEA  BCC_B2#1 DISORD 1.00000
Al 35 Cr 01 Mo 05 Nb 49 Ti 09 V 01 noHEA  ALTI_L10 0.17197 BCC_B2#1 DISORD 0.02383 SIGMA ORD 0.80420
Al 31 Cr 01 Mo 05 Nb 49 Ti 09 V 05 noHEA  ALTI3_D019 0.11372 BCC_B2#1 DISORD 0.13898 SIGMA ORD 0.74730
Al 27 Cr 01 Mo 05 Nb 49 Ti 09 V 09 noHEA  ALTI3_D019 0.07776 BCC_B2#1 DISORD 0.37611 SIGMA ORD 0.54614
Al 23 Cr 01 Mo 05 Nb 49 Ti 09 V 13 noHEA  ALTI3_D019 0.04400 BCC_B2#1 DISORD 0.62508 SIGMA ORD 0.33092
Al 19 Cr 01 Mo 05 Nb 49 Ti 09 V 17 noHEA  ALTI3_D019 0.00869 BCC_B2#1 DISORD 0.82099 SIGMA ORD 0.17032
Al 15 Cr 01 Mo 05 Nb 49 Ti 09 V 21 noHEA  BCC_B2#1 DISORD 0.92017 SIGMA ORD 0.07983
Al 11 Cr 01 Mo 05 Nb 49 Ti 09 V 25 noHEA  BCC_B2#1 DISORD 0.99755 SIGMA ORD 0.00245
Al 07 Cr 01 Mo 05 Nb 49 Ti 09 V 29   HEA  BCC_B2#1 DISORD 1.00000
Al 03 Cr 01 Mo 05 Nb 49 Ti 09 V 33   HEA  BCC_B2#1 DISORD 1.00000
Al 31 Cr 01 Mo 05 Nb 49 Ti 13 V 01 noHEA  ALTI3_D019 0.17912 BCC_B2#1 DISORD 0.03889 CR3SI_A15 0.02539 SIGMA ORD 0.75660
Al 27 Cr 01 Mo 05 Nb 49 Ti 13 V 05 noHEA  ALTI3_D019 0.14656 BCC_B2#1 DISORD 0.29859 SIGMA ORD 0.55484
Al 23 Cr 01 Mo 05 Nb 49 Ti 13 V 09 noHEA  ALTI3_D019 0.11321 BCC_B2#1 DISORD 0.55406 SIGMA ORD 0.33272
Al 19 Cr 01 Mo 05 Nb 49 Ti 13 V 13 noHEA  ALTI3_D019 0.07755 BCC_B2#1 DISORD 0.75282 SIGMA ORD 0.16962
Al 15 Cr 01 Mo 05 Nb 49 Ti 13 V 17 noHEA  ALTI3_D019 0.03377 BCC_B2#1 DISORD 0.88644 SIGMA ORD 0.07979
Al 11 Cr 01 Mo 05 Nb 49 Ti 13 V 21 noHEA  BCC_B2#1 DISORD 0.99942 SIGMA ORD 0.00058
Al 07 Cr 01 Mo 05 Nb 49 Ti 13 V 25   HEA  BCC_B2#1 DISORD 1.00000
Al 03 Cr 01 Mo 05 Nb 49 Ti 13 V 29   HEA  BCC_B2#1 DISORD 1.00000
Al 27 Cr 01 Mo 05 Nb 49 Ti 17 V 01 noHEA  ALTI3_D019 0.22206 BCC_B2#1 DISORD 0.13184 CR3SI_A15 0.16789 SIGMA ORD 0.47821
Al 23 Cr 01 Mo 05 Nb 49 Ti 17 V 05 noHEA  ALTI3_D019 0.18428 BCC_B2#1 DISORD 0.47300 SIGMA ORD 0.34272
Al 19 Cr 01 Mo 05 Nb 49 Ti 17 V 09 noHEA  ALTI3_D019 0.14783 BCC_B2#1 DISORD 0.68156 SIGMA ORD 0.17061
Al 15 Cr 01 Mo 05 Nb 49 Ti 17 V 13 noHEA  ALTI3_D019 0.10436 BCC_B2#1 DISORD 0.81231 SIGMA ORD 0.08333
Al 11 Cr 01 Mo 05 Nb 49 Ti 17 V 17 noHEA  ALTI3_D019 0.03037 BCC_B2#1 DISORD 0.96588 SIGMA ORD 0.00375
Al 07 Cr 01 Mo 05 Nb 49 Ti 17 V 21   HEA  BCC_B2#1 DISORD 1.00000
Al 03 Cr 01 Mo 05 Nb 49 Ti 17 V 25   HEA  BCC_B2#1 DISORD 1.00000
Al 23 Cr 01 Mo 05 Nb 49 Ti 21 V 01 noHEA  ALTI3_D019 0.26343 BCC_B2#1 DISORD 0.31409 CR3SI_A15 0.10876 SIGMA ORD 0.31372
Al 19 Cr 01 Mo 05 Nb 49 Ti 21 V 05 noHEA  ALTI3_D019 0.21991 BCC_B2#1 DISORD 0.60497 SIGMA ORD 0.17512
Al 15 Cr 01 Mo 05 Nb 49 Ti 21 V 09 noHEA  ALTI3_D019 0.17732 BCC_B2#1 DISORD 0.73591 SIGMA ORD 0.08676
Al 11 Cr 01 Mo 05 Nb 49 Ti 21 V 13 noHEA  ALTI3_D019 0.10176 BCC_B2#1 DISORD 0.88638 SIGMA ORD 0.01186
Al 07 Cr 01 Mo 05 Nb 49 Ti 21 V 17   HEA  BCC_B2#1 DISORD 1.00000
Al 03 Cr 01 Mo 05 Nb 49 Ti 21 V 21 noHEA  BCC_B2#1 DISORD 0.12812 BCC_B2#2 DISORD 0.87188
Al 19 Cr 01 Mo 05 Nb 49 Ti 25 V 01 noHEA  ALTI3_D019 0.29415 BCC_B2#1 DISORD 0.51747 SIGMA ORD 0.18839
Al 15 Cr 01 Mo 05 Nb 49 Ti 25 V 05 noHEA  ALTI3_D019 0.25304 BCC_B2#1 DISORD 0.65666 SIGMA ORD 0.09030
Al 11 Cr 01 Mo 05 Nb 49 Ti 25 V 09 noHEA  ALTI3_D019 0.17884 BCC_B2#1 DISORD 0.80135 SIGMA ORD 0.01981
Al 07 Cr 01 Mo 05 Nb 49 Ti 25 V 13 noHEA  ALTI3_D019 0.00901 BCC_B2#1 DISORD 0.36747 BCC_B2#2 DISORD 0.62353
Al 03 Cr 01 Mo 05 Nb 49 Ti 25 V 17 noHEA  BCC_B2#1 DISORD 0.59429 BCC_B2#2 DISORD 0.40571
Al 15 Cr 01 Mo 05 Nb 49 Ti 29 V 01 noHEA  ALTI3_D019 0.33109 BCC_B2#1 DISORD 0.57400 SIGMA ORD 0.09491
Al 11 Cr 01 Mo 05 Nb 49 Ti 29 V 05 noHEA  ALTI3_D019 0.26393 BCC_B2#1 DISORD 0.70921 SIGMA ORD 0.02686
Al 07 Cr 01 Mo 05 Nb 49 Ti 29 V 09 noHEA  ALTI3_D019 0.05120 BCC_B2#1 DISORD 0.46899 BCC_B2#2 DISORD 0.47981
Al 03 Cr 01 Mo 05 Nb 49 Ti 29 V 13 noHEA  BCC_B2#1 DISORD 0.54045 BCC_B2#2 DISORD 0.45955
Al 11 Cr 01 Mo 05 Nb 49 Ti 33 V 01 noHEA  ALTI3_D019 0.35385 BCC_B2#1 DISORD 0.61427 SIGMA ORD 0.03188
Al 07 Cr 01 Mo 05 Nb 49 Ti 33 V 05 noHEA  ALTI3_D019 0.03677 BCC_B2#1 DISORD 0.21862 BCC_B2#2 DISORD 0.59357 HCP_A3 0.15104
Al 03 Cr 01 Mo 05 Nb 49 Ti 33 V 09 noHEA  BCC_B2#1 DISORD 0.48429 BCC_B2#2 DISORD 0.49327 HCP_A3 0.02244
Al 07 Cr 01 Mo 05 Nb 49 Ti 37 V 01 noHEA  BCC_B2#1 DISORD 0.61471 HCP_A3 0.37211 SIGMA ORD 0.01317
Al 03 Cr 01 Mo 05 Nb 49 Ti 37 V 05 noHEA  BCC_B2#1 DISORD 0.20904 BCC_B2#2 DISORD 0.59261 HCP_A3 0.19835
Al 03 Cr 01 Mo 05 Nb 49 Ti 41 V 01 noHEA  BCC_B2#1 DISORD 0.61292 C15_LAVES 0.00704 HCP_A3 0.38005
Al 47 Cr 01 Mo 09 Nb 01 Ti 01 V 41 noHEA  AL8MO3 0.25396 ALTI_L10 0.00702 BCC_B2#1 DISORD 0.73902
Al 43 Cr 01 Mo 09 Nb 01 Ti 01 V 45 noHEA  AL8MO3 0.18157 ALTI_L10 0.00090 BCC_B2#1 DISORD 0.81753
Al 39 Cr 01 Mo 09 Nb 01 Ti 01 V 49 noHEA  AL8MO3 0.09932 BCC_B2#1 DISORD 0.90068
Al 47 Cr 01 Mo 09 Nb 01 Ti 05 V 37 noHEA  AL8MO3 0.22808 ALTI_L10 0.09835 BCC_B2#1 DISORD 0.67357
Al 43 Cr 01 Mo 09 Nb 01 Ti 05 V 41 noHEA  AL8MO3 0.15097 ALTI_L10 0.09139 BCC_B2#1 DISORD 0.75764
Al 39 Cr 01 Mo 09 Nb 01 Ti 05 V 45 noHEA  AL8MO3 0.06796 ALTI_L10 0.08509 BCC_B2#1 DISORD 0.84695
Al 35 Cr 01 Mo 09 Nb 01 Ti 05 V 49 noHEA  ALTI_L10 0.07566 BCC_B2#1 DISORD 0.92434
Al 47 Cr 01 Mo 09 Nb 01 Ti 09 V 33 noHEA  AL8MO3 0.19992 ALTI_L10 0.18827 BCC_B2#1 DISORD 0.61181
Al 43 Cr 01 Mo 09 Nb 01 Ti 09 V 37 noHEA  AL8MO3 0.11932 ALTI_L10 0.18103 BCC_B2#1 DISORD 0.69964
Al 39 Cr 01 Mo 09 Nb 01 Ti 09 V 41 noHEA  AL8MO3 0.03455 ALTI_L10 0.17456 BCC_B2#1 DISORD 0.79088
Al 35 Cr 01 Mo 09 Nb 01 Ti 09 V 45 noHEA  ALTI_L10 0.15482 BCC_B2#1 DISORD 0.84518
Al 31 Cr 01 Mo 09 Nb 01 Ti 09 V 49 noHEA  ALTI_L10 0.12001 BCC_B2#1 DISORD 0.87999
Al 47 Cr 01 Mo 09 Nb 01 Ti 13 V 29 noHEA  AL8MO3 0.17013 ALTI_L10 0.27724 BCC_B2#1 DISORD 0.55262
Al 43 Cr 01 Mo 09 Nb 01 Ti 13 V 33 noHEA  AL8MO3 0.08688 ALTI_L10 0.27007 BCC_B2#1 DISORD 0.64305
Al 39 Cr 01 Mo 09 Nb 01 Ti 13 V 37 noHEA  AL8MO3 0.00068 ALTI_L10 0.26362 BCC_B2#1 DISORD 0.73570
Al 35 Cr 01 Mo 09 Nb 01 Ti 13 V 41 noHEA  ALTI_L10 0.22897 BCC_B2#1 DISORD 0.77103
Al 31 Cr 01 Mo 09 Nb 01 Ti 13 V 45 noHEA  ALTI_L10 0.18556 BCC_B2#1 DISORD 0.81444
Al 27 Cr 01 Mo 09 Nb 01 Ti 13 V 49 noHEA  ALTI_L10 0.12285 BCC_B2#1 DISORD 0.87715
Al 47 Cr 01 Mo 09 Nb 01 Ti 17 V 25 noHEA  AL8MO3 0.13916 ALTI_L10 0.36560 BCC_B2#1 DISORD 0.49524
Al 43 Cr 01 Mo 09 Nb 01 Ti 17 V 29 noHEA  AL8MO3 0.05366 ALTI_L10 0.35879 BCC_B2#1 DISORD 0.58690 CR3SI_A15 0.00065
Al 39 Cr 01 Mo 09 Nb 01 Ti 17 V 33 noHEA  ALTI_L10 0.33971 BCC_B2#1 DISORD 0.66011 CR3SI_A15 0.00017
Al 35 Cr 01 Mo 09 Nb 01 Ti 17 V 37 noHEA  ALTI_L10 0.29805 BCC_B2#1 DISORD 0.70195
Al 31 Cr 01 Mo 09 Nb 01 Ti 17 V 41 noHEA  ALTI_L10 0.24420 BCC_B2#1 DISORD 0.75580
Al 27 Cr 01 Mo 09 Nb 01 Ti 17 V 45 noHEA  ALTI3_D019 0.07411 ALTI_L10 0.10473 BCC_B2#1 DISORD 0.82116
Al 23 Cr 01 Mo 09 Nb 01 Ti 17 V 49 noHEA  ALTI3_D019 0.13708 BCC_B2#1 DISORD 0.86292
Al 47 Cr 01 Mo 09 Nb 01 Ti 21 V 21 noHEA  AL8MO3 0.10392 ALTI_L10 0.45560 BCC_B2#1 DISORD 0.42664 CR3SI_A15 0.01384
Al 43 Cr 01 Mo 09 Nb 01 Ti 21 V 25 noHEA  AL8MO3 0.01486 ALTI_L10 0.45026 BCC_B2#1 DISORD 0.51123 CR3SI_A15 0.02364
Al 39 Cr 01 Mo 09 Nb 01 Ti 21 V 29 noHEA  ALTI_L10 0.41138 BCC_B2#1 DISORD 0.57804 CR3SI_A15 0.01058
Al 35 Cr 01 Mo 09 Nb 01 Ti 21 V 33 noHEA  ALTI_L10 0.36148 BCC_B2#1 DISORD 0.63852
Al 31 Cr 01 Mo 09 Nb 01 Ti 21 V 37 noHEA  ALTI3_D019 0.00149 ALTI_L10 0.29298 BCC_B2#1 DISORD 0.70553
Al 27 Cr 01 Mo 09 Nb 01 Ti 21 V 41 noHEA  ALTI3_D019 0.16878 ALTI_L10 0.06853 BCC_B2#1 DISORD 0.76269
Al 23 Cr 01 Mo 09 Nb 01 Ti 21 V 45 noHEA  ALTI3_D019 0.19867 BCC_B2#1 DISORD 0.80133
Al 19 Cr 01 Mo 09 Nb 01 Ti 21 V 49 noHEA  ALTI3_D019 0.16491 BCC_B2#1 DISORD 0.83509
Al 47 Cr 01 Mo 09 Nb 01 Ti 25 V 17 noHEA  AL8MO3 0.06536 ALTI_L10 0.54696 BCC_B2#1 DISORD 0.35027 CR3SI_A15 0.03741
Al 43 Cr 01 Mo 09 Nb 01 Ti 25 V 21 noHEA  ALTI_L10 0.52919 BCC_B2#1 DISORD 0.42967 CR3SI_A15 0.04113
Al 39 Cr 01 Mo 09 Nb 01 Ti 25 V 25 noHEA  ALTI_L10 0.47811 BCC_B2#1 DISORD 0.50265 CR3SI_A15 0.01925
Al 35 Cr 01 Mo 09 Nb 01 Ti 25 V 29 noHEA  ALTI_L10 0.41767 BCC_B2#1 DISORD 0.58233
Al 31 Cr 01 Mo 09 Nb 01 Ti 25 V 33 noHEA  ALTI3_D019 0.09617 ALTI_L10 0.25680 BCC_B2#1 DISORD 0.64704
Al 27 Cr 01 Mo 09 Nb 01 Ti 25 V 37 noHEA  ALTI3_D019 0.26347 ALTI_L10 0.03238 BCC_B2#1 DISORD 0.70415
Al 23 Cr 01 Mo 09 Nb 01 Ti 25 V 41 noHEA  ALTI3_D019 0.25958 BCC_B2#1 DISORD 0.74042
Al 19 Cr 01 Mo 09 Nb 01 Ti 25 V 45 noHEA  ALTI3_D019 0.22324 BCC_B2#1 DISORD 0.77676
Al 15 Cr 01 Mo 09 Nb 01 Ti 25 V 49 noHEA  ALTI3_D019 0.17658 BCC_B2#1 DISORD 0.82342
Al 47 Cr 01 Mo 09 Nb 01 Ti 29 V 13 noHEA  AL8MO3 0.02529 ALTI_L10 0.63877 BCC_B2#1 DISORD 0.27308 CR3SI_A15 0.06286
Al 43 Cr 01 Mo 09 Nb 01 Ti 29 V 17 noHEA  ALTI_L10 0.59680 BCC_B2#1 DISORD 0.34882 CR3SI_A15 0.05438
Al 39 Cr 01 Mo 09 Nb 01 Ti 29 V 21 noHEA  ALTI_L10 0.53898 BCC_B2#1 DISORD 0.43534 CR3SI_A15 0.02568
Al 35 Cr 01 Mo 09 Nb 01 Ti 29 V 25 noHEA  ALTI3_D019 0.02348 ALTI_L10 0.44489 BCC_B2#1 DISORD 0.53163
Al 31 Cr 01 Mo 09 Nb 01 Ti 29 V 29 noHEA  ALTI3_D019 0.19087 ALTI_L10 0.22067 BCC_B2#1 DISORD 0.58846
Al 27 Cr 01 Mo 09 Nb 01 Ti 29 V 33 noHEA  ALTI3_D019 0.35485 BCC_B2#1 DISORD 0.64515
Al 23 Cr 01 Mo 09 Nb 01 Ti 29 V 37 noHEA  ALTI3_D019 0.31984 BCC_B2#1 DISORD 0.68016
Al 19 Cr 01 Mo 09 Nb 01 Ti 29 V 41 noHEA  ALTI3_D019 0.28082 BCC_B2#1 DISORD 0.71918
Al 15 Cr 01 Mo 09 Nb 01 Ti 29 V 45 noHEA  ALTI3_D019 0.22966 BCC_B2#1 DISORD 0.77034
Al 11 Cr 01 Mo 09 Nb 01 Ti 29 V 49 noHEA  ALTI3_D019 0.14889 BCC_B2#1 DISORD 0.85111
Al 47 Cr 01 Mo 09 Nb 01 Ti 33 V 09 noHEA  ALTI_L10 0.72052 BCC_B2#1 DISORD 0.19248 CR3SI_A15 0.08700
Al 43 Cr 01 Mo 09 Nb 01 Ti 33 V 13 noHEA  ALTI_L10 0.65979 BCC_B2#1 DISORD 0.27298 CR3SI_A15 0.06723
Al 39 Cr 01 Mo 09 Nb 01 Ti 33 V 17 noHEA  ALTI_L10 0.59148 BCC_B2#1 DISORD 0.37922 CR3SI_A15 0.02931
Al 35 Cr 01 Mo 09 Nb 01 Ti 33 V 21 noHEA  ALTI3_D019 0.11965 ALTI_L10 0.40760 BCC_B2#1 DISORD 0.47057 CR3SI_A15 0.00218
Al 31 Cr 01 Mo 09 Nb 01 Ti 33 V 25 noHEA  ALTI3_D019 0.28562 ALTI_L10 0.18460 BCC_B2#1 DISORD 0.52978
Al 27 Cr 01 Mo 09 Nb 01 Ti 33 V 29 noHEA  ALTI3_D019 0.41681 BCC_B2#1 DISORD 0.58319
Al 23 Cr 01 Mo 09 Nb 01 Ti 33 V 33 noHEA  ALTI3_D019 0.37946 BCC_B2#1 DISORD 0.62054
Al 19 Cr 01 Mo 09 Nb 01 Ti 33 V 37 noHEA  ALTI3_D019 0.33763 BCC_B2#1 DISORD 0.66237
Al 15 Cr 01 Mo 09 Nb 01 Ti 33 V 41 noHEA  ALTI3_D019 0.28098 BCC_B2#1 DISORD 0.71902
Al 11 Cr 01 Mo 09 Nb 01 Ti 33 V 45 noHEA  ALTI3_D019 0.18804 BCC_B2#1 DISORD 0.81196
Al 07 Cr 01 Mo 09 Nb 01 Ti 33 V 49 noHEA  ALTI3_D019 0.04569 BCC_B2#1 DISORD 0.95431
Al 47 Cr 01 Mo 09 Nb 01 Ti 37 V 05 noHEA  ALTI_L10 0.78290 BCC_B2#1 DISORD 0.11089 CR3SI_A15 0.10621
Al 43 Cr 01 Mo 09 Nb 01 Ti 37 V 09 noHEA  ALTI_L10 0.71685 BCC_B2#1 DISORD 0.20369 CR3SI_A15 0.07946
Al 39 Cr 01 Mo 09 Nb 01 Ti 37 V 13 noHEA  ALTI3_D019 0.07686 ALTI_L10 0.57145 BCC_B2#1 DISORD 0.30646 CR3SI_A15 0.04523
Al 35 Cr 01 Mo 09 Nb 01 Ti 37 V 17 noHEA  ALTI3_D019 0.22815 ALTI_L10 0.36052 BCC_B2#1 DISORD 0.38893 CR3SI_A15 0.02240
Al 31 Cr 01 Mo 09 Nb 01 Ti 37 V 21 noHEA  ALTI3_D019 0.38115 ALTI_L10 0.14803 BCC_B2#1 DISORD 0.46970 CR3SI_A15 0.00112
Al 27 Cr 01 Mo 09 Nb 01 Ti 37 V 25 noHEA  ALTI3_D019 0.47814 BCC_B2#1 DISORD 0.52186
Al 23 Cr 01 Mo 09 Nb 01 Ti 37 V 29 noHEA  ALTI3_D019 0.43847 BCC_B2#1 DISORD 0.56153
Al 19 Cr 01 Mo 09 Nb 01 Ti 37 V 33 noHEA  ALTI3_D019 0.39357 BCC_B2#1 DISORD 0.60643
Al 15 Cr 01 Mo 09 Nb 01 Ti 37 V 37 noHEA  ALTI3_D019 0.32991 BCC_B2#1 DISORD 0.67009
Al 11 Cr 01 Mo 09 Nb 01 Ti 37 V 41 noHEA  ALTI3_D019 0.22223 BCC_B2#1 DISORD 0.77777
Al 07 Cr 01 Mo 09 Nb 01 Ti 37 V 45 noHEA  ALTI3_D019 0.06442 BCC_B2#1 DISORD 0.93558
Al 03 Cr 01 Mo 09 Nb 01 Ti 37 V 49   HEA  BCC_B2#1 DISORD 1.00000
Al 47 Cr 01 Mo 09 Nb 01 Ti 41 V 01 noHEA  ALTI_L10 0.83989 BCC_B2#1 DISORD 0.00803 BCC_B2#2 ORD 0.02493 CR3SI_A15 0.12715
Al 43 Cr 01 Mo 09 Nb 01 Ti 41 V 05 noHEA  ALTI3_D019 0.04323 ALTI_L10 0.72807 BCC_B2#1 DISORD 0.13141 CR3SI_A15 0.09729
Al 39 Cr 01 Mo 09 Nb 01 Ti 41 V 09 noHEA  ALTI3_D019 0.18915 ALTI_L10 0.52147 BCC_B2#1 DISORD 0.22049 CR3SI_A15 0.06889
Al 35 Cr 01 Mo 09 Nb 01 Ti 41 V 13 noHEA  ALTI3_D019 0.33812 ALTI_L10 0.31236 BCC_B2#1 DISORD 0.30572 CR3SI_A15 0.04380
Al 31 Cr 01 Mo 09 Nb 01 Ti 41 V 17 noHEA  ALTI3_D019 0.48956 ALTI_L10 0.10114 BCC_B2#1 DISORD 0.38810 CR3SI_A15 0.02121
Al 27 Cr 01 Mo 09 Nb 01 Ti 41 V 21 noHEA  ALTI3_D019 0.53892 BCC_B2#1 DISORD 0.46108
Al 23 Cr 01 Mo 09 Nb 01 Ti 41 V 25 noHEA  ALTI3_D019 0.49692 BCC_B2#1 DISORD 0.50308
Al 19 Cr 01 Mo 09 Nb 01 Ti 41 V 29 noHEA  ALTI3_D019 0.44851 BCC_B2#1 DISORD 0.55149
Al 15 Cr 01 Mo 09 Nb 01 Ti 41 V 33 noHEA  ALTI3_D019 0.37548 BCC_B2#1 DISORD 0.62452
Al 11 Cr 01 Mo 09 Nb 01 Ti 41 V 37 noHEA  ALTI3_D019 0.25099 BCC_B2#1 DISORD 0.74901
Al 07 Cr 01 Mo 09 Nb 01 Ti 41 V 41 noHEA  ALTI3_D019 0.07870 BCC_B2#1 DISORD 0.92130
Al 03 Cr 01 Mo 09 Nb 01 Ti 41 V 45   HEA  BCC_B2#1 DISORD 1.00000
Al 43 Cr 01 Mo 09 Nb 01 Ti 45 V 01 noHEA  ALTI3_D019 0.15641 ALTI_L10 0.67431 BCC_B2#2 ORD 0.04417 CR3SI_A15 0.12512
Al 39 Cr 01 Mo 09 Nb 01 Ti 45 V 05 noHEA  ALTI3_D019 0.30410 ALTI_L10 0.46959 BCC_B2#1 DISORD 0.13108 CR3SI_A15 0.09522
Al 35 Cr 01 Mo 09 Nb 01 Ti 45 V 09 noHEA  ALTI3_D019 0.45022 ALTI_L10 0.26267 BCC_B2#1 DISORD 0.21994 CR3SI_A15 0.06718
Al 31 Cr 01 Mo 09 Nb 01 Ti 45 V 13 noHEA  ALTI3_D019 0.59938 ALTI_L10 0.05323 BCC_B2#1 DISORD 0.30498 CR3SI_A15 0.04240
Al 27 Cr 01 Mo 09 Nb 01 Ti 45 V 17 noHEA  ALTI3_D019 0.59926 BCC_B2#1 DISORD 0.40074
Al 23 Cr 01 Mo 09 Nb 01 Ti 45 V 21 noHEA  ALTI3_D019 0.55484 BCC_B2#1 DISORD 0.44516
Al 19 Cr 01 Mo 09 Nb 01 Ti 45 V 25 noHEA  ALTI3_D019 0.50213 BCC_B2#1 DISORD 0.49787
Al 15 Cr 01 Mo 09 Nb 01 Ti 45 V 29 noHEA  ALTI3_D019 0.41641 BCC_B2#1 DISORD 0.58359
Al 11 Cr 01 Mo 09 Nb 01 Ti 45 V 33 noHEA  ALTI3_D019 0.27450 BCC_B2#1 DISORD 0.72550
Al 07 Cr 01 Mo 09 Nb 01 Ti 45 V 37 noHEA  ALTI3_D019 0.08927 BCC_B2#1 DISORD 0.91072
Al 03 Cr 01 Mo 09 Nb 01 Ti 45 V 41   HEA  BCC_B2#1 DISORD 1.00000
Al 39 Cr 01 Mo 09 Nb 01 Ti 49 V 01 noHEA  ALTI3_D019 0.41725 ALTI_L10 0.41602 BCC_B2#2 ORD 0.04396 CR3SI_A15 0.12278
Al 35 Cr 01 Mo 09 Nb 01 Ti 49 V 05 noHEA  ALTI3_D019 0.56498 ALTI_L10 0.21108 BCC_B2#1 DISORD 0.13076 CR3SI_A15 0.09318
Al 31 Cr 01 Mo 09 Nb 01 Ti 49 V 09 noHEA  ALTI3_D019 0.71129 ALTI_L10 0.00383 BCC_B2#1 DISORD 0.21938 CR3SI_A15 0.06549
Al 27 Cr 01 Mo 09 Nb 01 Ti 49 V 13 noHEA  ALTI3_D019 0.66069 BCC_B2#1 DISORD 0.32712 CR3SI_A15 0.01219
Al 23 Cr 01 Mo 09 Nb 01 Ti 49 V 17 noHEA  ALTI3_D019 0.61229 BCC_B2#1 DISORD 0.38771
Al 19 Cr 01 Mo 09 Nb 01 Ti 49 V 21 noHEA  ALTI3_D019 0.55386 BCC_B2#1 DISORD 0.44614
Al 15 Cr 01 Mo 09 Nb 01 Ti 49 V 25 noHEA  ALTI3_D019 0.45153 BCC_B2#1 DISORD 0.54847
Al 11 Cr 01 Mo 09 Nb 01 Ti 49 V 29 noHEA  ALTI3_D019 0.29362 BCC_B2#1 DISORD 0.70638
Al 07 Cr 01 Mo 09 Nb 01 Ti 49 V 33 noHEA  ALTI3_D019 0.09707 BCC_B2#1 DISORD 0.90293
Al 03 Cr 01 Mo 09 Nb 01 Ti 49 V 37   HEA  BCC_B2#1 DISORD 1.00000
Al 47 Cr 01 Mo 09 Nb 05 Ti 01 V 37 noHEA  AL8MO3 0.23816 ALTI_L10 0.00373 BCC_B2#1 DISORD 0.73539 BCT_D022 0.02271
Al 43 Cr 01 Mo 09 Nb 05 Ti 01 V 41 noHEA  AL8MO3 0.17799 ALTI_L10 0.00026 BCC_B2#1 DISORD 0.82174
Al 39 Cr 01 Mo 09 Nb 05 Ti 01 V 45 noHEA  AL8MO3 0.09599 BCC_B2#1 DISORD 0.90401
Al 35 Cr 01 Mo 09 Nb 05 Ti 01 V 49 noHEA  AL8MO3 0.00841 BCC_B2#1 DISORD 0.97773 CR3SI_A15 0.01386
Al 47 Cr 01 Mo 09 Nb 05 Ti 05 V 33 noHEA  AL8MO3 0.22400 ALTI_L10 0.09803 BCC_B2#1 DISORD 0.67797
Al 43 Cr 01 Mo 09 Nb 05 Ti 05 V 37 noHEA  AL8MO3 0.14720 ALTI_L10 0.09115 BCC_B2#1 DISORD 0.76165
Al 39 Cr 01 Mo 09 Nb 05 Ti 05 V 41 noHEA  AL8MO3 0.06196 ALTI_L10 0.08664 BCC_B2#1 DISORD 0.83396 CR3SI_A15 0.01744
Al 35 Cr 01 Mo 09 Nb 05 Ti 05 V 45 noHEA  ALTI_L10 0.07715 BCC_B2#1 DISORD 0.89326 CR3SI_A15 0.02959
Al 31 Cr 01 Mo 09 Nb 05 Ti 05 V 49 noHEA  ALTI_L10 0.04844 BCC_B2#1 DISORD 0.94156 CR3SI_A15 0.01000
Al 47 Cr 01 Mo 09 Nb 05 Ti 09 V 29 noHEA  AL8MO3 0.19538 ALTI_L10 0.18844 BCC_B2#1 DISORD 0.61617
Al 43 Cr 01 Mo 09 Nb 05 Ti 09 V 33 noHEA  AL8MO3 0.11112 ALTI_L10 0.18387 BCC_B2#1 DISORD 0.68036 CR3SI_A15 0.02466
Al 39 Cr 01 Mo 09 Nb 05 Ti 09 V 37 noHEA  AL8MO3 0.02378 ALTI_L10 0.17970 BCC_B2#1 DISORD 0.74921 CR3SI_A15 0.04731
Al 35 Cr 01 Mo 09 Nb 05 Ti 09 V 41 noHEA  ALTI_L10 0.15743 BCC_B2#1 DISORD 0.79908 CR3SI_A15 0.04349
Al 31 Cr 01 Mo 09 Nb 05 Ti 09 V 45 noHEA  ALTI_L10 0.12026 BCC_B2#1 DISORD 0.86265 CR3SI_A15 0.01709
Al 27 Cr 01 Mo 09 Nb 05 Ti 09 V 49 noHEA  ALTI_L10 0.06808 BCC_B2#1 DISORD 0.93192
Al 47 Cr 01 Mo 09 Nb 05 Ti 13 V 25 noHEA  AL8MO3 0.15921 ALTI_L10 0.28177 BCC_B2#1 DISORD 0.52818 CR3SI_A15 0.03084
Al 43 Cr 01 Mo 09 Nb 05 Ti 13 V 29 noHEA  AL8MO3 0.07337 ALTI_L10 0.27703 BCC_B2#1 DISORD 0.59390 CR3SI_A15 0.05570
Al 39 Cr 01 Mo 09 Nb 05 Ti 13 V 33 noHEA  ALTI_L10 0.26787 BCC_B2#1 DISORD 0.66055 CR3SI_A15 0.07158
Al 35 Cr 01 Mo 09 Nb 05 Ti 13 V 37 noHEA  ALTI_L10 0.23251 BCC_B2#1 DISORD 0.71260 CR3SI_A15 0.05490
Al 31 Cr 01 Mo 09 Nb 05 Ti 13 V 41 noHEA  ALTI_L10 0.18599 BCC_B2#1 DISORD 0.79326 CR3SI_A15 0.02075
Al 27 Cr 01 Mo 09 Nb 05 Ti 13 V 45 noHEA  ALTI_L10 0.12052 BCC_B2#1 DISORD 0.87948
Al 23 Cr 01 Mo 09 Nb 05 Ti 13 V 49 noHEA  ALTI3_D019 0.07101 BCC_B2#1 DISORD 0.92899
Al 47 Cr 01 Mo 09 Nb 05 Ti 17 V 21 noHEA  AL8MO3 0.12206 ALTI_L10 0.37511 BCC_B2#1 DISORD 0.43923 CR3SI_A15 0.06360
Al 43 Cr 01 Mo 09 Nb 05 Ti 17 V 25 noHEA  AL8MO3 0.03533 ALTI_L10 0.36987 BCC_B2#1 DISORD 0.50937 CR3SI_A15 0.08544
Al 39 Cr 01 Mo 09 Nb 05 Ti 17 V 29 noHEA  ALTI_L10 0.34487 BCC_B2#1 DISORD 0.56862 CR3SI_A15 0.08651
Al 35 Cr 01 Mo 09 Nb 05 Ti 17 V 33 noHEA  ALTI_L10 0.30227 BCC_B2#1 DISORD 0.63412 CR3SI_A15 0.06361
Al 31 Cr 01 Mo 09 Nb 05 Ti 17 V 37 noHEA  ALTI_L10 0.24440 BCC_B2#1 DISORD 0.73526 CR3SI_A15 0.02035
Al 27 Cr 01 Mo 09 Nb 05 Ti 17 V 41 noHEA  ALTI3_D019 0.06896 ALTI_L10 0.10719 BCC_B2#1 DISORD 0.82385
Al 23 Cr 01 Mo 09 Nb 05 Ti 17 V 45 noHEA  ALTI3_D019 0.13369 BCC_B2#1 DISORD 0.86631
Al 19 Cr 01 Mo 09 Nb 05 Ti 17 V 49 noHEA  ALTI3_D019 0.10225 BCC_B2#1 DISORD 0.89775
Al 47 Cr 01 Mo 09 Nb 05 Ti 21 V 17 noHEA  AL8MO3 0.08463 ALTI_L10 0.46801 BCC_B2#1 DISORD 0.35280 CR3SI_A15 0.09456
Al 43 Cr 01 Mo 09 Nb 05 Ti 21 V 21 noHEA  ALTI_L10 0.46106 BCC_B2#1 DISORD 0.42581 CR3SI_A15 0.11314
Al 39 Cr 01 Mo 09 Nb 05 Ti 21 V 25 noHEA  ALTI_L10 0.41693 BCC_B2#1 DISORD 0.48373 CR3SI_A15 0.09934
Al 35 Cr 01 Mo 09 Nb 05 Ti 21 V 29 noHEA  ALTI_L10 0.36590 BCC_B2#1 DISORD 0.56511 CR3SI_A15 0.06899
Al 31 Cr 01 Mo 09 Nb 05 Ti 21 V 33 noHEA  ALTI3_D019 0.00565 ALTI_L10 0.28925 BCC_B2#1 DISORD 0.68776 CR3SI_A15 0.01734
Al 27 Cr 01 Mo 09 Nb 05 Ti 21 V 37 noHEA  ALTI3_D019 0.16345 ALTI_L10 0.07172 BCC_B2#1 DISORD 0.76483
Al 23 Cr 01 Mo 09 Nb 05 Ti 21 V 41 noHEA  ALTI3_D019 0.19578 BCC_B2#1 DISORD 0.80422
Al 19 Cr 01 Mo 09 Nb 05 Ti 21 V 45 noHEA  ALTI3_D019 0.16179 BCC_B2#1 DISORD 0.83821
Al 15 Cr 01 Mo 09 Nb 05 Ti 21 V 49 noHEA  ALTI3_D019 0.11848 BCC_B2#1 DISORD 0.88152
Al 47 Cr 01 Mo 09 Nb 05 Ti 25 V 13 noHEA  AL8MO3 0.04682 ALTI_L10 0.56050 BCC_B2#1 DISORD 0.26884 CR3SI_A15 0.12384
Al 43 Cr 01 Mo 09 Nb 05 Ti 25 V 17 noHEA  ALTI_L10 0.53383 BCC_B2#1 DISORD 0.33730 CR3SI_A15 0.12887
Al 39 Cr 01 Mo 09 Nb 05 Ti 25 V 21 noHEA  ALTI_L10 0.48400 BCC_B2#1 DISORD 0.40595 CR3SI_A15 0.11005
Al 35 Cr 01 Mo 09 Nb 05 Ti 25 V 25 noHEA  ALTI_L10 0.42134 BCC_B2#1 DISORD 0.50838 CR3SI_A15 0.07028
Al 31 Cr 01 Mo 09 Nb 05 Ti 25 V 29 noHEA  ALTI3_D019 0.11216 ALTI_L10 0.24390 BCC_B2#1 DISORD 0.60508 CR3SI_A15 0.03886
Al 27 Cr 01 Mo 09 Nb 05 Ti 25 V 33 noHEA  ALTI3_D019 0.26704 ALTI_L10 0.02881 BCC_B2#1 DISORD 0.68776 CR3SI_A15 0.01640
Al 23 Cr 01 Mo 09 Nb 05 Ti 25 V 37 noHEA  ALTI3_D019 0.25732 BCC_B2#1 DISORD 0.74268
Al 19 Cr 01 Mo 09 Nb 05 Ti 25 V 41 noHEA  ALTI3_D019 0.22077 BCC_B2#1 DISORD 0.77923
Al 15 Cr 01 Mo 09 Nb 05 Ti 25 V 45 noHEA  ALTI3_D019 0.17359 BCC_B2#1 DISORD 0.82641
Al 11 Cr 01 Mo 09 Nb 05 Ti 25 V 49 noHEA  ALTI3_D019 0.10086 BCC_B2#1 DISORD 0.89914
Al 47 Cr 01 Mo 09 Nb 05 Ti 29 V 09 noHEA  AL8MO3 0.00850 ALTI_L10 0.65268 BCC_B2#1 DISORD 0.18705 CR3SI_A15 0.15177
Al 43 Cr 01 Mo 09 Nb 05 Ti 29 V 13 noHEA  ALTI_L10 0.60189 BCC_B2#1 DISORD 0.25503 CR3SI_A15 0.14308
Al 39 Cr 01 Mo 09 Nb 05 Ti 29 V 17 noHEA  ALTI_L10 0.54496 BCC_B2#1 DISORD 0.33698 CR3SI_A15 0.11806
Al 35 Cr 01 Mo 09 Nb 05 Ti 29 V 21 noHEA  ALTI3_D019 0.06402 ALTI_L10 0.41340 BCC_B2#1 DISORD 0.44004 CR3SI_A15 0.08254
Al 31 Cr 01 Mo 09 Nb 05 Ti 29 V 25 noHEA  ALTI3_D019 0.21873 ALTI_L10 0.19851 BCC_B2#1 DISORD 0.52248 CR3SI_A15 0.06029
Al 27 Cr 01 Mo 09 Nb 05 Ti 29 V 29 noHEA  ALTI3_D019 0.35828 BCC_B2#1 DISORD 0.60679 CR3SI_A15 0.03494
Al 23 Cr 01 Mo 09 Nb 05 Ti 29 V 33 noHEA  ALTI3_D019 0.31840 BCC_B2#1 DISORD 0.68160
Al 19 Cr 01 Mo 09 Nb 05 Ti 29 V 37 noHEA  ALTI3_D019 0.27922 BCC_B2#1 DISORD 0.72078
Al 15 Cr 01 Mo 09 Nb 05 Ti 29 V 41 noHEA  ALTI3_D019 0.22756 BCC_B2#1 DISORD 0.77244
Al 11 Cr 01 Mo 09 Nb 05 Ti 29 V 45 noHEA  ALTI3_D019 0.14468 BCC_B2#1 DISORD 0.85532
Al 07 Cr 01 Mo 09 Nb 05 Ti 29 V 49 noHEA  ALTI3_D019 0.01318 BCC_B2#1 DISORD 0.98682
Al 47 Cr 01 Mo 09 Nb 05 Ti 33 V 05 noHEA  ALTI_L10 0.72510 BCC_B2#1 DISORD 0.10498 CR3SI_A15 0.16991
Al 43 Cr 01 Mo 09 Nb 05 Ti 33 V 09 noHEA  ALTI_L10 0.66535 BCC_B2#1 DISORD 0.17838 CR3SI_A15 0.15627
Al 39 Cr 01 Mo 09 Nb 05 Ti 33 V 13 noHEA  ALTI3_D019 0.01631 ALTI_L10 0.58248 BCC_B2#1 DISORD 0.27558 CR3SI_A15 0.12564
Al 35 Cr 01 Mo 09 Nb 05 Ti 33 V 17 noHEA  ALTI3_D019 0.17076 ALTI_L10 0.36786 BCC_B2#1 DISORD 0.35768 CR3SI_A15 0.10370
Al 31 Cr 01 Mo 09 Nb 05 Ti 33 V 21 noHEA  ALTI3_D019 0.32537 ALTI_L10 0.15306 BCC_B2#1 DISORD 0.43998 CR3SI_A15 0.08159
Al 27 Cr 01 Mo 09 Nb 05 Ti 33 V 25 noHEA  ALTI3_D019 0.42231 BCC_B2#1 DISORD 0.52918 CR3SI_A15 0.04851
Al 23 Cr 01 Mo 09 Nb 05 Ti 33 V 29 noHEA  ALTI3_D019 0.37911 BCC_B2#1 DISORD 0.62089
Al 19 Cr 01 Mo 09 Nb 05 Ti 33 V 33 noHEA  ALTI3_D019 0.33717 BCC_B2#1 DISORD 0.66283
Al 15 Cr 01 Mo 09 Nb 05 Ti 33 V 37 noHEA  ALTI3_D019 0.28006 BCC_B2#1 DISORD 0.71994
Al 11 Cr 01 Mo 09 Nb 05 Ti 33 V 41 noHEA  ALTI3_D019 0.18449 BCC_B2#1 DISORD 0.81551
Al 07 Cr 01 Mo 09 Nb 05 Ti 33 V 45 noHEA  ALTI3_D019 0.03654 BCC_B2#1 DISORD 0.96346
Al 03 Cr 01 Mo 09 Nb 05 Ti 33 V 49   HEA  BCC_B2#1 DISORD 1.00000
Al 47 Cr 01 Mo 09 Nb 05 Ti 37 V 01 noHEA  ALTI_L10 0.78806 BCC_B2#1 DISORD 0.02639 C14_LAVES 0.00300 CR3SI_A15 0.18254
Al 43 Cr 01 Mo 09 Nb 05 Ti 37 V 05 noHEA  ALTI_L10 0.72296 BCC_B2#1 DISORD 0.10813 CR3SI_A15 0.16891
Al 39 Cr 01 Mo 09 Nb 05 Ti 37 V 09 noHEA  ALTI3_D019 0.12328 ALTI_L10 0.53677 BCC_B2#1 DISORD 0.19366 CR3SI_A15 0.14628
Al 35 Cr 01 Mo 09 Nb 05 Ti 37 V 13 noHEA  ALTI3_D019 0.27761 ALTI_L10 0.32225 BCC_B2#1 DISORD 0.27549 CR3SI_A15 0.12466
Al 31 Cr 01 Mo 09 Nb 05 Ti 37 V 17 noHEA  ALTI3_D019 0.43209 ALTI_L10 0.10756 BCC_B2#1 DISORD 0.35760 CR3SI_A15 0.10275
Al 27 Cr 01 Mo 09 Nb 05 Ti 37 V 21 noHEA  ALTI3_D019 0.48548 BCC_B2#1 DISORD 0.45185 CR3SI_A15 0.06267
Al 23 Cr 01 Mo 09 Nb 05 Ti 37 V 25 noHEA  ALTI3_D019 0.43958 BCC_B2#1 DISORD 0.56042
Al 19 Cr 01 Mo 09 Nb 05 Ti 37 V 29 noHEA  ALTI3_D019 0.39467 BCC_B2#1 DISORD 0.60533
Al 15 Cr 01 Mo 09 Nb 05 Ti 37 V 33 noHEA  ALTI3_D019 0.33060 BCC_B2#1 DISORD 0.66940
Al 11 Cr 01 Mo 09 Nb 05 Ti 37 V 37 noHEA  ALTI3_D019 0.21949 BCC_B2#1 DISORD 0.78051
Al 07 Cr 01 Mo 09 Nb 05 Ti 37 V 41 noHEA  ALTI3_D019 0.05493 BCC_B2#1 DISORD 0.94507
Al 03 Cr 01 Mo 09 Nb 05 Ti 37 V 45   HEA  BCC_B2#1 DISORD 1.00000
Al 43 Cr 01 Mo 09 Nb 05 Ti 41 V 01 noHEA  ALTI3_D019 0.07091 ALTI_L10 0.70541 BCC_B2#2 ORD 0.03985 CR3SI_A15 0.18383
Al 39 Cr 01 Mo 09 Nb 05 Ti 41 V 05 noHEA  ALTI3_D019 0.23027 ALTI_L10 0.49113 BCC_B2#1 DISORD 0.11243 CR3SI_A15 0.16617
Al 35 Cr 01 Mo 09 Nb 05 Ti 41 V 09 noHEA  ALTI3_D019 0.38456 ALTI_L10 0.27659 BCC_B2#1 DISORD 0.19356 CR3SI_A15 0.14528
Al 31 Cr 01 Mo 09 Nb 05 Ti 41 V 13 noHEA  ALTI3_D019 0.53892 ALTI_L10 0.06199 BCC_B2#1 DISORD 0.27540 CR3SI_A15 0.12369
Al 27 Cr 01 Mo 09 Nb 05 Ti 41 V 17 noHEA  ALTI3_D019 0.54781 BCC_B2#1 DISORD 0.37439 CR3SI_A15 0.07780
Al 23 Cr 01 Mo 09 Nb 05 Ti 41 V 21 noHEA  ALTI3_D019 0.50005 BCC_B2#1 DISORD 0.49995
Al 19 Cr 01 Mo 09 Nb 05 Ti 41 V 25 noHEA  ALTI3_D019 0.45177 BCC_B2#1 DISORD 0.54823
Al 15 Cr 01 Mo 09 Nb 05 Ti 41 V 29 noHEA  ALTI3_D019 0.37837 BCC_B2#1 DISORD 0.62163
Al 11 Cr 01 Mo 09 Nb 05 Ti 41 V 33 noHEA  ALTI3_D019 0.24925 BCC_B2#1 DISORD 0.75075
Al 07 Cr 01 Mo 09 Nb 05 Ti 41 V 37 noHEA  ALTI3_D019 0.06882 BCC_B2#1 DISORD 0.93118
Al 03 Cr 01 Mo 09 Nb 05 Ti 41 V 41   HEA  BCC_B2#1 DISORD 1.00000
Al 39 Cr 01 Mo 09 Nb 05 Ti 45 V 01 noHEA  ALTI3_D019 0.33230 ALTI_L10 0.44537 BCC_B2#2 ORD 0.03964 CR3SI_A15 0.18269
Al 35 Cr 01 Mo 09 Nb 05 Ti 45 V 05 noHEA  ALTI3_D019 0.49153 ALTI_L10 0.23102 BCC_B2#1 DISORD 0.11233 CR3SI_A15 0.16512
Al 31 Cr 01 Mo 09 Nb 05 Ti 45 V 09 noHEA  ALTI3_D019 0.64585 ALTI_L10 0.01640 BCC_B2#1 DISORD 0.19347 CR3SI_A15 0.14429
Al 27 Cr 01 Mo 09 Nb 05 Ti 45 V 13 noHEA  ALTI3_D019 0.60934 BCC_B2#1 DISORD 0.29615 CR3SI_A15 0.09451
Al 23 Cr 01 Mo 09 Nb 05 Ti 45 V 17 noHEA  ALTI3_D019 0.56088 BCC_B2#1 DISORD 0.43912
Al 19 Cr 01 Mo 09 Nb 05 Ti 45 V 21 noHEA  ALTI3_D019 0.50857 BCC_B2#1 DISORD 0.49143
Al 15 Cr 01 Mo 09 Nb 05 Ti 45 V 25 noHEA  ALTI3_D019 0.42234 BCC_B2#1 DISORD 0.57766
Al 11 Cr 01 Mo 09 Nb 05 Ti 45 V 29 noHEA  ALTI3_D019 0.27405 BCC_B2#1 DISORD 0.72595
Al 07 Cr 01 Mo 09 Nb 05 Ti 45 V 33 noHEA  ALTI3_D019 0.07899 BCC_B2#1 DISORD 0.92101
Al 03 Cr 01 Mo 09 Nb 05 Ti 45 V 37   HEA  BCC_B2#1 DISORD 1.00000
Al 35 Cr 01 Mo 09 Nb 05 Ti 49 V 01 noHEA  ALTI3_D019 0.59370 ALTI_L10 0.18529 BCC_B2#2 ORD 0.03943 CR3SI_A15 0.18157
Al 31 Cr 01 Mo 09 Nb 05 Ti 49 V 05 noHEA  ALTI3_D019 0.72439 BCC_B2#1 DISORD 0.11241 CR3SI_A15 0.16320
Al 27 Cr 01 Mo 09 Nb 05 Ti 49 V 09 noHEA  ALTI3_D019 0.67013 BCC_B2#1 DISORD 0.21582 CR3SI_A15 0.11405
Al 23 Cr 01 Mo 09 Nb 05 Ti 49 V 13 noHEA  ALTI3_D019 0.62276 BCC_B2#1 DISORD 0.37724
Al 19 Cr 01 Mo 09 Nb 05 Ti 49 V 17 noHEA  ALTI3_D019 0.56519 BCC_B2#1 DISORD 0.43481
Al 15 Cr 01 Mo 09 Nb 05 Ti 49 V 21 noHEA  ALTI3_D019 0.46175 BCC_B2#1 DISORD 0.53825
Al 11 Cr 01 Mo 09 Nb 05 Ti 49 V 25 noHEA  ALTI3_D019 0.29494 BCC_B2#1 DISORD 0.70506
Al 07 Cr 01 Mo 09 Nb 05 Ti 49 V 29 noHEA  ALTI3_D019 0.07059 BCC_B2#1 DISORD 0.89495 HCP_A3 0.03446
Al 03 Cr 01 Mo 09 Nb 05 Ti 49 V 33   HEA  BCC_B2#1 DISORD 1.00000
Al 47 Cr 01 Mo 09 Nb 09 Ti 01 V 33 noHEA  AL8MO3 0.19848 BCC_B2#1 DISORD 0.71884 BCT_D022 0.08269
Al 43 Cr 01 Mo 09 Nb 09 Ti 01 V 37 noHEA  AL8MO3 0.17421 BCC_B2#1 DISORD 0.82471 BCT_D022 0.00109
Al 39 Cr 01 Mo 09 Nb 09 Ti 01 V 41 noHEA  AL8MO3 0.08918 BCC_B2#1 DISORD 0.87673 CR3SI_A15 0.03408
Al 35 Cr 01 Mo 09 Nb 09 Ti 01 V 45 noHEA  AL8MO3 0.00072 BCC_B2#1 DISORD 0.93247 CR3SI_A15 0.06681
Al 31 Cr 01 Mo 09 Nb 09 Ti 01 V 49 noHEA  BCC_B2#1 DISORD 0.93592 CR3SI_A15 0.06408
Al 47 Cr 01 Mo 09 Nb 09 Ti 05 V 29 noHEA  AL8MO3 0.17991 ALTI_L10 0.09304 BCC_B2#1 DISORD 0.64903 BCT_D022 0.06091 CR3SI_A15 0.01711
Al 43 Cr 01 Mo 09 Nb 09 Ti 05 V 33 noHEA  AL8MO3 0.13878 ALTI_L10 0.09429 BCC_B2#1 DISORD 0.73355 CR3SI_A15 0.03338
Al 39 Cr 01 Mo 09 Nb 09 Ti 05 V 37 noHEA  AL8MO3 0.05259 ALTI_L10 0.09122 BCC_B2#1 DISORD 0.78803 CR3SI_A15 0.06816
Al 35 Cr 01 Mo 09 Nb 09 Ti 05 V 41 noHEA  ALTI_L10 0.08057 BCC_B2#1 DISORD 0.83517 CR3SI_A15 0.08426
Al 31 Cr 01 Mo 09 Nb 09 Ti 05 V 45 noHEA  ALTI_L10 0.05231 BCC_B2#1 DISORD 0.88007 CR3SI_A15 0.06762
Al 27 Cr 01 Mo 09 Nb 09 Ti 05 V 49 noHEA  ALTI_L10 0.00871 BCC_B2#1 DISORD 0.96102 CR3SI_A15 0.03027
Al 47 Cr 01 Mo 09 Nb 09 Ti 09 V 25 noHEA  AL8MO3 0.15183 ALTI_L10 0.18877 BCC_B2#1 DISORD 0.55967 BCT_D022 0.04838 CR3SI_A15 0.05136
Al 43 Cr 01 Mo 09 Nb 09 Ti 09 V 29 noHEA  AL8MO3 0.10153 ALTI_L10 0.18891 BCC_B2#1 DISORD 0.63832 CR3SI_A15 0.07125
Al 39 Cr 01 Mo 09 Nb 09 Ti 09 V 33 noHEA  AL8MO3 0.01470 ALTI_L10 0.18525 BCC_B2#1 DISORD 0.69735 CR3SI_A15 0.10269
Al 35 Cr 01 Mo 09 Nb 09 Ti 09 V 37 noHEA  ALTI_L10 0.16120 BCC_B2#1 DISORD 0.73792 CR3SI_A15 0.10089
Al 31 Cr 01 Mo 09 Nb 09 Ti 09 V 41 noHEA  ALTI_L10 0.12407 BCC_B2#1 DISORD 0.79969 CR3SI_A15 0.07624
Al 27 Cr 01 Mo 09 Nb 09 Ti 09 V 45 noHEA  ALTI_L10 0.06842 BCC_B2#1 DISORD 0.90295 CR3SI_A15 0.02863
Al 23 Cr 01 Mo 09 Nb 09 Ti 09 V 49 noHEA  ALTI3_D019 0.00493 BCC_B2#1 DISORD 0.99507
Al 47 Cr 01 Mo 09 Nb 09 Ti 13 V 21 noHEA  AL8MO3 0.12377 ALTI_L10 0.28451 BCC_B2#1 DISORD 0.47035 BCT_D022 0.03581 CR3SI_A15 0.08556
Al 43 Cr 01 Mo 09 Nb 09 Ti 13 V 25 noHEA  AL8MO3 0.06411 ALTI_L10 0.28326 BCC_B2#1 DISORD 0.54477 CR3SI_A15 0.10786
Al 39 Cr 01 Mo 09 Nb 09 Ti 13 V 29 noHEA  ALTI_L10 0.27163 BCC_B2#1 DISORD 0.60023 CR3SI_A15 0.12814
Al 35 Cr 01 Mo 09 Nb 09 Ti 13 V 33 noHEA  ALTI_L10 0.23650 BCC_B2#1 DISORD 0.64873 CR3SI_A15 0.11477
Al 31 Cr 01 Mo 09 Nb 09 Ti 13 V 37 noHEA  ALTI_L10 0.18933 BCC_B2#1 DISORD 0.72982 CR3SI_A15 0.08084
Al 27 Cr 01 Mo 09 Nb 09 Ti 13 V 41 noHEA  ALTI_L10 0.11990 BCC_B2#1 DISORD 0.85787 CR3SI_A15 0.02223
Al 23 Cr 01 Mo 09 Nb 09 Ti 13 V 45 noHEA  ALTI3_D019 0.06874 BCC_B2#1 DISORD 0.93126
Al 19 Cr 01 Mo 09 Nb 09 Ti 13 V 49 noHEA  ALTI3_D019 0.03970 BCC_B2#1 DISORD 0.96030
Al 47 Cr 01 Mo 09 Nb 09 Ti 17 V 17 noHEA  AL8MO3 0.09575 ALTI_L10 0.38028 BCC_B2#1 DISORD 0.38110 BCT_D022 0.02318 CR3SI_A15 0.11970
Al 43 Cr 01 Mo 09 Nb 09 Ti 17 V 21 noHEA  AL8MO3 0.02648 ALTI_L10 0.37732 BCC_B2#1 DISORD 0.45311 CR3SI_A15 0.14308
Al 39 Cr 01 Mo 09 Nb 09 Ti 17 V 25 noHEA  ALTI_L10 0.34904 BCC_B2#1 DISORD 0.50463 CR3SI_A15 0.14633
Al 35 Cr 01 Mo 09 Nb 09 Ti 17 V 29 noHEA  ALTI_L10 0.30629 BCC_B2#1 DISORD 0.56804 CR3SI_A15 0.12567
Al 31 Cr 01 Mo 09 Nb 09 Ti 17 V 33 noHEA  ALTI_L10 0.24659 BCC_B2#1 DISORD 0.67287 CR3SI_A15 0.08054
Al 27 Cr 01 Mo 09 Nb 09 Ti 17 V 37 noHEA  ALTI3_D019 0.08519 ALTI_L10 0.09298 BCC_B2#1 DISORD 0.78303 CR3SI_A15 0.03879
Al 23 Cr 01 Mo 09 Nb 09 Ti 17 V 41 noHEA  ALTI3_D019 0.13204 BCC_B2#1 DISORD 0.86796
Al 19 Cr 01 Mo 09 Nb 09 Ti 17 V 45 noHEA  ALTI3_D019 0.10047 BCC_B2#1 DISORD 0.89953
Al 15 Cr 01 Mo 09 Nb 09 Ti 17 V 49 noHEA  ALTI3_D019 0.06028 BCC_B2#1 DISORD 0.93972
Al 47 Cr 01 Mo 09 Nb 09 Ti 21 V 13 noHEA  AL8MO3 0.07630 ALTI_L10 0.47666 BCC_B2#1 DISORD 0.29205 CR3SI_A15 0.14290 SIGMA ORD 0.01209
Al 43 Cr 01 Mo 09 Nb 09 Ti 21 V 17 noHEA  ALTI_L10 0.46596 BCC_B2#1 DISORD 0.36088 CR3SI_A15 0.17316
Al 39 Cr 01 Mo 09 Nb 09 Ti 21 V 21 noHEA  ALTI_L10 0.42134 BCC_B2#1 DISORD 0.41644 CR3SI_A15 0.16223
Al 35 Cr 01 Mo 09 Nb 09 Ti 21 V 25 noHEA  ALTI_L10 0.36951 BCC_B2#1 DISORD 0.49777 CR3SI_A15 0.13272
Al 31 Cr 01 Mo 09 Nb 09 Ti 21 V 29 noHEA  ALTI3_D019 0.03568 ALTI_L10 0.26428 BCC_B2#1 DISORD 0.61472 CR3SI_A15 0.08532
Al 27 Cr 01 Mo 09 Nb 09 Ti 21 V 33 noHEA  ALTI3_D019 0.19113 ALTI_L10 0.04825 BCC_B2#1 DISORD 0.69901 CR3SI_A15 0.06161
Al 23 Cr 01 Mo 09 Nb 09 Ti 21 V 37 noHEA  ALTI3_D019 0.19491 BCC_B2#1 DISORD 0.80509
Al 19 Cr 01 Mo 09 Nb 09 Ti 21 V 41 noHEA  ALTI3_D019 0.16083 BCC_B2#1 DISORD 0.83917
Al 15 Cr 01 Mo 09 Nb 09 Ti 21 V 45 noHEA  ALTI3_D019 0.11720 BCC_B2#1 DISORD 0.88280
Al 11 Cr 01 Mo 09 Nb 09 Ti 21 V 49 noHEA  ALTI3_D019 0.05127 BCC_B2#1 DISORD 0.94873
Al 47 Cr 01 Mo 09 Nb 09 Ti 25 V 09 noHEA  AL8MO3 0.03764 ALTI_L10 0.57112 BCC_B2#1 DISORD 0.20106 C14_LAVES 0.00479 CR3SI_A15 0.18540
Al 43 Cr 01 Mo 09 Nb 09 Ti 25 V 13 noHEA  ALTI_L10 0.53920 BCC_B2#1 DISORD 0.26816 CR3SI_A15 0.19264
Al 39 Cr 01 Mo 09 Nb 09 Ti 25 V 17 noHEA  ALTI_L10 0.48849 BCC_B2#1 DISORD 0.33563 CR3SI_A15 0.17589
Al 35 Cr 01 Mo 09 Nb 09 Ti 25 V 21 noHEA  ALTI_L10 0.42359 BCC_B2#1 DISORD 0.44148 CR3SI_A15 0.13493
Al 31 Cr 01 Mo 09 Nb 09 Ti 25 V 25 noHEA  ALTI3_D019 0.14156 ALTI_L10 0.21964 BCC_B2#1 DISORD 0.53061 CR3SI_A15 0.10819
Al 27 Cr 01 Mo 09 Nb 09 Ti 25 V 29 noHEA  ALTI3_D019 0.29705 ALTI_L10 0.00355 BCC_B2#1 DISORD 0.61493 CR3SI_A15 0.08447
Al 23 Cr 01 Mo 09 Nb 09 Ti 25 V 33 noHEA  ALTI3_D019 0.25745 BCC_B2#1 DISORD 0.74255
Al 19 Cr 01 Mo 09 Nb 09 Ti 25 V 37 noHEA  ALTI3_D019 0.22084 BCC_B2#1 DISORD 0.77916
Al 15 Cr 01 Mo 09 Nb 09 Ti 25 V 41 noHEA  ALTI3_D019 0.17340 BCC_B2#1 DISORD 0.82660
Al 11 Cr 01 Mo 09 Nb 09 Ti 25 V 45 noHEA  ALTI3_D019 0.09911 BCC_B2#1 DISORD 0.90089
Al 07 Cr 01 Mo 09 Nb 09 Ti 25 V 49   HEA  BCC_B2#1 DISORD 1.00000
Al 47 Cr 01 Mo 09 Nb 09 Ti 29 V 05 noHEA  ALTI_L10 0.66345 BCC_B2#1 DISORD 0.10973 C14_LAVES 0.01251 CR3SI_A15 0.21431
Al 43 Cr 01 Mo 09 Nb 09 Ti 29 V 09 noHEA  ALTI_L10 0.60744 BCC_B2#1 DISORD 0.18244 CR3SI_A15 0.21011
Al 39 Cr 01 Mo 09 Nb 09 Ti 29 V 13 noHEA  ALTI_L10 0.54911 BCC_B2#1 DISORD 0.26414 CR3SI_A15 0.18675
Al 35 Cr 01 Mo 09 Nb 09 Ti 29 V 17 noHEA  ALTI3_D019 0.09178 ALTI_L10 0.39133 BCC_B2#1 DISORD 0.36216 CR3SI_A15 0.15473
Al 31 Cr 01 Mo 09 Nb 09 Ti 29 V 21 noHEA  ALTI3_D019 0.24739 ALTI_L10 0.17507 BCC_B2#1 DISORD 0.44647 CR3SI_A15 0.13108
Al 27 Cr 01 Mo 09 Nb 09 Ti 29 V 25 noHEA  ALTI3_D019 0.36486 BCC_B2#1 DISORD 0.53543 CR3SI_A15 0.09970
Al 23 Cr 01 Mo 09 Nb 09 Ti 29 V 29 noHEA  ALTI3_D019 0.31980 BCC_B2#1 DISORD 0.68020
Al 19 Cr 01 Mo 09 Nb 09 Ti 29 V 33 noHEA  ALTI3_D019 0.28061 BCC_B2#1 DISORD 0.71939
Al 15 Cr 01 Mo 09 Nb 09 Ti 29 V 37 noHEA  ALTI3_D019 0.22877 BCC_B2#1 DISORD 0.77123
Al 11 Cr 01 Mo 09 Nb 09 Ti 29 V 41 noHEA  ALTI3_D019 0.14398 BCC_B2#1 DISORD 0.85602
Al 07 Cr 01 Mo 09 Nb 09 Ti 29 V 45 noHEA  ALTI3_D019 0.00736 BCC_B2#1 DISORD 0.99264
Al 03 Cr 01 Mo 09 Nb 09 Ti 29 V 49   HEA  BCC_B2#1 DISORD 1.00000
Al 47 Cr 01 Mo 09 Nb 09 Ti 33 V 01 noHEA  ALTI_L10 0.72924 BCC_B2#1 DISORD 0.02137 C14_LAVES 0.02343 CR3SI_A15 0.22597
Al 43 Cr 01 Mo 09 Nb 09 Ti 33 V 05 noHEA  ALTI_L10 0.67090 BCC_B2#1 DISORD 0.10307 CR3SI_A15 0.22602
Al 39 Cr 01 Mo 09 Nb 09 Ti 33 V 09 noHEA  ALTI3_D019 0.04152 ALTI_L10 0.56368 BCC_B2#1 DISORD 0.19416 CR3SI_A15 0.20064
Al 35 Cr 01 Mo 09 Nb 09 Ti 33 V 13 noHEA  ALTI3_D019 0.19744 ALTI_L10 0.34700 BCC_B2#1 DISORD 0.27806 CR3SI_A15 0.17749
Al 31 Cr 01 Mo 09 Nb 09 Ti 33 V 17 noHEA  ALTI3_D019 0.35315 ALTI_L10 0.13059 BCC_B2#1 DISORD 0.36230 CR3SI_A15 0.15396
Al 27 Cr 01 Mo 09 Nb 09 Ti 33 V 21 noHEA  ALTI3_D019 0.42850 BCC_B2#1 DISORD 0.45661 CR3SI_A15 0.11489
Al 23 Cr 01 Mo 09 Nb 09 Ti 33 V 25 noHEA  ALTI3_D019 0.38216 BCC_B2#1 DISORD 0.61784
Al 19 Cr 01 Mo 09 Nb 09 Ti 33 V 29 noHEA  ALTI3_D019 0.34030 BCC_B2#1 DISORD 0.65970
Al 15 Cr 01 Mo 09 Nb 09 Ti 33 V 33 noHEA  ALTI3_D019 0.28315 BCC_B2#1 DISORD 0.71685
Al 11 Cr 01 Mo 09 Nb 09 Ti 33 V 37 noHEA  ALTI3_D019 0.18507 BCC_B2#1 DISORD 0.81493
Al 07 Cr 01 Mo 09 Nb 09 Ti 33 V 41 noHEA  ALTI3_D019 0.03078 BCC_B2#1 DISORD 0.96922
Al 03 Cr 01 Mo 09 Nb 09 Ti 33 V 45   HEA  BCC_B2#1 DISORD 1.00000
Al 43 Cr 01 Mo 09 Nb 09 Ti 37 V 01 noHEA  ALTI_L10 0.72445 BCC_B2#2 ORD 0.03558 C14_LAVES 0.00144 CR3SI_A15 0.23853
Al 39 Cr 01 Mo 09 Nb 09 Ti 37 V 05 noHEA  ALTI3_D019 0.14656 ALTI_L10 0.52013 BCC_B2#1 DISORD 0.11141 CR3SI_A15 0.22190
Al 35 Cr 01 Mo 09 Nb 09 Ti 37 V 09 noHEA  ALTI3_D019 0.30292 ALTI_L10 0.30293 BCC_B2#1 DISORD 0.19422 CR3SI_A15 0.19993
Al 31 Cr 01 Mo 09 Nb 09 Ti 37 V 13 noHEA  ALTI3_D019 0.45882 ALTI_L10 0.08626 BCC_B2#1 DISORD 0.27817 CR3SI_A15 0.17676
Al 27 Cr 01 Mo 09 Nb 09 Ti 37 V 17 noHEA  ALTI3_D019 0.49120 BCC_B2#1 DISORD 0.37768 CR3SI_A15 0.13112
Al 23 Cr 01 Mo 09 Nb 09 Ti 37 V 21 noHEA  ALTI3_D019 0.44484 BCC_B2#1 DISORD 0.55374 CR3SI_A15 0.00141
Al 19 Cr 01 Mo 09 Nb 09 Ti 37 V 25 noHEA  ALTI3_D019 0.40014 BCC_B2#1 DISORD 0.59986
Al 15 Cr 01 Mo 09 Nb 09 Ti 37 V 29 noHEA  ALTI3_D019 0.33623 BCC_B2#1 DISORD 0.66377
Al 11 Cr 01 Mo 09 Nb 09 Ti 37 V 33 noHEA  ALTI3_D019 0.22166 BCC_B2#1 DISORD 0.77834
Al 07 Cr 01 Mo 09 Nb 09 Ti 37 V 37 noHEA  ALTI3_D019 0.04922 BCC_B2#1 DISORD 0.95078
Al 03 Cr 01 Mo 09 Nb 09 Ti 37 V 41   HEA  BCC_B2#1 DISORD 1.00000
Al 39 Cr 01 Mo 09 Nb 09 Ti 41 V 01 noHEA  ALTI3_D019 0.24650 ALTI_L10 0.47675 BCC_B2#2 ORD 0.03842 CR3SI_A15 0.23832
Al 35 Cr 01 Mo 09 Nb 09 Ti 41 V 05 noHEA  ALTI3_D019 0.40799 ALTI_L10 0.25937 BCC_B2#1 DISORD 0.11140 CR3SI_A15 0.22124
Al 31 Cr 01 Mo 09 Nb 09 Ti 41 V 09 noHEA  ALTI3_D019 0.56431 ALTI_L10 0.04217 BCC_B2#1 DISORD 0.19428 CR3SI_A15 0.19924
Al 27 Cr 01 Mo 09 Nb 09 Ti 41 V 13 noHEA  ALTI3_D019 0.55299 BCC_B2#1 DISORD 0.29791 CR3SI_A15 0.14910
Al 23 Cr 01 Mo 09 Nb 09 Ti 41 V 17 noHEA  ALTI3_D019 0.50834 BCC_B2#1 DISORD 0.49166
Al 19 Cr 01 Mo 09 Nb 09 Ti 41 V 21 noHEA  ALTI3_D019 0.46047 BCC_B2#1 DISORD 0.53953
Al 15 Cr 01 Mo 09 Nb 09 Ti 41 V 25 noHEA  ALTI3_D019 0.38754 BCC_B2#1 DISORD 0.61246
Al 11 Cr 01 Mo 09 Nb 09 Ti 41 V 29 noHEA  ALTI3_D019 0.25348 BCC_B2#1 DISORD 0.74652
Al 07 Cr 01 Mo 09 Nb 09 Ti 41 V 33 noHEA  ALTI3_D019 0.06320 BCC_B2#1 DISORD 0.93680
Al 03 Cr 01 Mo 09 Nb 09 Ti 41 V 37   HEA  BCC_B2#1 DISORD 1.00000
Al 35 Cr 01 Mo 09 Nb 09 Ti 45 V 01 noHEA  ALTI3_D019 0.50812 ALTI_L10 0.21594 BCC_B2#2 ORD 0.03824 CR3SI_A15 0.23770
Al 31 Cr 01 Mo 09 Nb 09 Ti 45 V 05 noHEA  ALTI3_D019 0.66805 BCC_B2#1 DISORD 0.11140 CR3SI_A15 0.22055
Al 27 Cr 01 Mo 09 Nb 09 Ti 45 V 09 noHEA  ALTI3_D019 0.61385 BCC_B2#1 DISORD 0.21581 CR3SI_A15 0.17034
Al 23 Cr 01 Mo 09 Nb 09 Ti 45 V 13 noHEA  ALTI3_D019 0.57341 BCC_B2#1 DISORD 0.42659
Al 19 Cr 01 Mo 09 Nb 09 Ti 45 V 17 noHEA  ALTI3_D019 0.52190 BCC_B2#1 DISORD 0.47810
Al 15 Cr 01 Mo 09 Nb 09 Ti 45 V 21 noHEA  ALTI3_D019 0.43663 BCC_B2#1 DISORD 0.56337
Al 11 Cr 01 Mo 09 Nb 09 Ti 45 V 25 noHEA  ALTI3_D019 0.28112 BCC_B2#1 DISORD 0.71888
Al 07 Cr 01 Mo 09 Nb 09 Ti 45 V 29 noHEA  ALTI3_D019 0.07363 BCC_B2#1 DISORD 0.92637
Al 03 Cr 01 Mo 09 Nb 09 Ti 45 V 33   HEA  BCC_B2#1 DISORD 1.00000
Al 31 Cr 01 Mo 09 Nb 09 Ti 49 V 01 noHEA  ALTI3_D019 0.72583 BCC_B2#2 ORD 0.03730 CR3SI_A15 0.23687
Al 27 Cr 01 Mo 09 Nb 09 Ti 49 V 05 noHEA  ALTI3_D019 0.67381 BCC_B2#1 DISORD 0.12742 CR3SI_A15 0.19877
Al 23 Cr 01 Mo 09 Nb 09 Ti 49 V 09 noHEA  ALTI3_D019 0.64444 BCC_B2#1 DISORD 0.27213 BCC_B2#2 DISORD 0.08342
Al 19 Cr 01 Mo 09 Nb 09 Ti 49 V 13 noHEA  ALTI3_D019 0.59014 BCC_B2#1 DISORD 0.13364 BCC_B2#2 DISORD 0.27622
Al 15 Cr 01 Mo 09 Nb 09 Ti 49 V 17 noHEA  ALTI3_D019 0.48792 BCC_B2#1 DISORD 0.06450 BCC_B2#2 DISORD 0.44759
Al 11 Cr 01 Mo 09 Nb 09 Ti 49 V 21 noHEA  ALTI3_D019 0.30627 BCC_B2#1 DISORD 0.69373
Al 07 Cr 01 Mo 09 Nb 09 Ti 49 V 25 noHEA  ALTI3_D019 0.03868 BCC_B2#1 DISORD 0.86395 HCP_A3 0.09737
Al 03 Cr 01 Mo 09 Nb 09 Ti 49 V 29   HEA  BCC_B2#1 DISORD 1.00000
Al 47 Cr 01 Mo 09 Nb 13 Ti 01 V 29 noHEA  AL8MO3 0.12483 BCC_B2#1 DISORD 0.64020 BCT_D022 0.17596 CR3SI_A15 0.05902
Al 43 Cr 01 Mo 09 Nb 13 Ti 01 V 33 noHEA  AL8MO3 0.09405 BCC_B2#1 DISORD 0.73470 BCT_D022 0.10161 CR3SI_A15 0.06964
Al 39 Cr 01 Mo 09 Nb 13 Ti 01 V 37 noHEA  AL8MO3 0.06338 BCC_B2#1 DISORD 0.82956 BCT_D022 0.02718 CR3SI_A15 0.07987
Al 35 Cr 01 Mo 09 Nb 13 Ti 01 V 41 noHEA  BCC_B2#1 DISORD 0.89284 CR3SI_A15 0.10716
Al 31 Cr 01 Mo 09 Nb 13 Ti 01 V 45 noHEA  BCC_B2#1 DISORD 0.89027 CR3SI_A15 0.10973
Al 27 Cr 01 Mo 09 Nb 13 Ti 01 V 49 noHEA  BCC_B2#1 DISORD 0.90888 CR3SI_A15 0.09112
Al 47 Cr 01 Mo 09 Nb 13 Ti 05 V 25 noHEA  AL8MO3 0.09376 ALTI_L10 0.08868 BCC_B2#1 DISORD 0.55335 BCT_D022 0.17072 CR3SI_A15 0.09349
Al 43 Cr 01 Mo 09 Nb 13 Ti 05 V 29 noHEA  AL8MO3 0.06399 ALTI_L10 0.09102 BCC_B2#1 DISORD 0.64732 BCT_D022 0.09390 CR3SI_A15 0.10376
Al 39 Cr 01 Mo 09 Nb 13 Ti 05 V 33 noHEA  AL8MO3 0.03430 ALTI_L10 0.09337 BCC_B2#1 DISORD 0.74135 BCT_D022 0.01705 CR3SI_A15 0.11393
Al 35 Cr 01 Mo 09 Nb 13 Ti 05 V 37 noHEA  ALTI_L10 0.08331 BCC_B2#1 DISORD 0.78804 CR3SI_A15 0.12865
Al 31 Cr 01 Mo 09 Nb 13 Ti 05 V 41 noHEA  ALTI_L10 0.05537 BCC_B2#1 DISORD 0.82884 CR3SI_A15 0.11578
Al 27 Cr 01 Mo 09 Nb 13 Ti 05 V 45 noHEA  ALTI_L10 0.01103 BCC_B2#1 DISORD 0.91034 CR3SI_A15 0.07863
Al 23 Cr 01 Mo 09 Nb 13 Ti 05 V 49 noHEA  BCC_B2#1 DISORD 0.98149 CR3SI_A15 0.01852
Al 47 Cr 01 Mo 09 Nb 13 Ti 09 V 21 noHEA  AL8MO3 0.06575 ALTI_L10 0.18442 BCC_B2#1 DISORD 0.46405 BCT_D022 0.15816 CR3SI_A15 0.12762
Al 43 Cr 01 Mo 09 Nb 13 Ti 09 V 25 noHEA  AL8MO3 0.03591 ALTI_L10 0.18676 BCC_B2#1 DISORD 0.55796 BCT_D022 0.08137 CR3SI_A15 0.13799
Al 39 Cr 01 Mo 09 Nb 13 Ti 09 V 29 noHEA  AL8MO3 0.00618 ALTI_L10 0.18910 BCC_B2#1 DISORD 0.65195 BCT_D022 0.00455 CR3SI_A15 0.14823
Al 35 Cr 01 Mo 09 Nb 13 Ti 09 V 33 noHEA  ALTI_L10 0.16439 BCC_B2#1 DISORD 0.68685 CR3SI_A15 0.14876
Al 31 Cr 01 Mo 09 Nb 13 Ti 09 V 37 noHEA  ALTI_L10 0.12712 BCC_B2#1 DISORD 0.74641 CR3SI_A15 0.12647
Al 27 Cr 01 Mo 09 Nb 13 Ti 09 V 41 noHEA  ALTI_L10 0.06975 BCC_B2#1 DISORD 0.85324 CR3SI_A15 0.07701
Al 23 Cr 01 Mo 09 Nb 13 Ti 09 V 45 noHEA  ALTI3_D019 0.00407 BCC_B2#1 DISORD 0.99147 CR3SI_A15 0.00447
Al 19 Cr 01 Mo 09 Nb 13 Ti 09 V 49   HEA  BCC_B2#1 DISORD 1.00000
Al 47 Cr 01 Mo 09 Nb 13 Ti 13 V 17 noHEA  AL8MO3 0.03780 ALTI_L10 0.28018 BCC_B2#1 DISORD 0.37483 BCT_D022 0.14553 CR3SI_A15 0.16166
Al 43 Cr 01 Mo 09 Nb 13 Ti 13 V 21 noHEA  AL8MO3 0.00785 ALTI_L10 0.28250 BCC_B2#1 DISORD 0.46865 BCT_D022 0.06881 CR3SI_A15 0.17218
Al 39 Cr 01 Mo 09 Nb 13 Ti 13 V 25 noHEA  ALTI_L10 0.27524 BCC_B2#1 DISORD 0.54954 CR3SI_A15 0.17522
Al 35 Cr 01 Mo 09 Nb 13 Ti 13 V 29 noHEA  ALTI_L10 0.23999 BCC_B2#1 DISORD 0.59402 CR3SI_A15 0.16599
Al 31 Cr 01 Mo 09 Nb 13 Ti 13 V 33 noHEA  ALTI_L10 0.19195 BCC_B2#1 DISORD 0.67555 CR3SI_A15 0.13251
Al 27 Cr 01 Mo 09 Nb 13 Ti 13 V 37 noHEA  ALTI3_D019 0.00230 ALTI_L10 0.11770 BCC_B2#1 DISORD 0.80940 CR3SI_A15 0.07060
Al 23 Cr 01 Mo 09 Nb 13 Ti 13 V 41 noHEA  ALTI3_D019 0.06940 BCC_B2#1 DISORD 0.91781 CR3SI_A15 0.01279
Al 19 Cr 01 Mo 09 Nb 13 Ti 13 V 45 noHEA  ALTI3_D019 0.03893 BCC_B2#1 DISORD 0.96107
Al 15 Cr 01 Mo 09 Nb 13 Ti 13 V 49 noHEA  ALTI3_D019 0.00175 BCC_B2#1 DISORD 0.99825
Al 47 Cr 01 Mo 09 Nb 13 Ti 17 V 13 noHEA  AL8MO3 0.07666 ALTI_L10 0.38125 BCC_B2#1 DISORD 0.28979 BCT_D022 0.04958 CR3SI_A15 0.11717 SIGMA ORD 0.08555
Al 43 Cr 01 Mo 09 Nb 13 Ti 17 V 17 noHEA  ALTI_L10 0.37975 BCC_B2#1 DISORD 0.38096 BCT_D022 0.03139 CR3SI_A15 0.18367 SIGMA ORD 0.02423
Al 39 Cr 01 Mo 09 Nb 13 Ti 17 V 21 noHEA  ALTI_L10 0.35321 BCC_B2#1 DISORD 0.44868 CR3SI_A15 0.19812
Al 35 Cr 01 Mo 09 Nb 13 Ti 17 V 25 noHEA  ALTI_L10 0.30986 BCC_B2#1 DISORD 0.51013 CR3SI_A15 0.18001
Al 31 Cr 01 Mo 09 Nb 13 Ti 17 V 29 noHEA  ALTI_L10 0.24801 BCC_B2#1 DISORD 0.61928 CR3SI_A15 0.13270
Al 27 Cr 01 Mo 09 Nb 13 Ti 17 V 33 noHEA  ALTI3_D019 0.10787 ALTI_L10 0.07344 BCC_B2#1 DISORD 0.72403 CR3SI_A15 0.09466
Al 23 Cr 01 Mo 09 Nb 13 Ti 17 V 37 noHEA  ALTI3_D019 0.13401 BCC_B2#1 DISORD 0.84572 CR3SI_A15 0.02027
Al 19 Cr 01 Mo 09 Nb 13 Ti 17 V 41 noHEA  ALTI3_D019 0.10058 BCC_B2#1 DISORD 0.89942
Al 15 Cr 01 Mo 09 Nb 13 Ti 17 V 45 noHEA  ALTI3_D019 0.06027 BCC_B2#1 DISORD 0.93973
Al 11 Cr 01 Mo 09 Nb 13 Ti 17 V 49 noHEA  ALTI3_D019 0.00024 BCC_B2#1 DISORD 0.99976
Al 47 Cr 01 Mo 09 Nb 13 Ti 21 V 09 noHEA  AL8MO3 0.07865 ALTI_L10 0.47935 BCC_B2#1 DISORD 0.20207 CR3SI_A15 0.11536 SIGMA ORD 0.12457
Al 43 Cr 01 Mo 09 Nb 13 Ti 21 V 13 noHEA  ALTI_L10 0.47063 BCC_B2#1 DISORD 0.28874 CR3SI_A15 0.19286 SIGMA ORD 0.04777
Al 39 Cr 01 Mo 09 Nb 13 Ti 21 V 17 noHEA  ALTI_L10 0.42586 BCC_B2#1 DISORD 0.35546 CR3SI_A15 0.21867
Al 35 Cr 01 Mo 09 Nb 13 Ti 21 V 21 noHEA  ALTI_L10 0.37268 BCC_B2#1 DISORD 0.43767 CR3SI_A15 0.18964
Al 31 Cr 01 Mo 09 Nb 13 Ti 21 V 25 noHEA  ALTI3_D019 0.05750 ALTI_L10 0.24610 BCC_B2#1 DISORD 0.55210 CR3SI_A15 0.14430
Al 27 Cr 01 Mo 09 Nb 13 Ti 21 V 29 noHEA  ALTI3_D019 0.21340 ALTI_L10 0.02925 BCC_B2#1 DISORD 0.63838 CR3SI_A15 0.11897
Al 23 Cr 01 Mo 09 Nb 13 Ti 21 V 33 noHEA  ALTI3_D019 0.19797 BCC_B2#1 DISORD 0.77533 CR3SI_A15 0.02670
Al 19 Cr 01 Mo 09 Nb 13 Ti 21 V 37 noHEA  ALTI3_D019 0.16202 BCC_B2#1 DISORD 0.83798
Al 15 Cr 01 Mo 09 Nb 13 Ti 21 V 41 noHEA  ALTI3_D019 0.11837 BCC_B2#1 DISORD 0.88163
Al 11 Cr 01 Mo 09 Nb 13 Ti 21 V 45 noHEA  ALTI3_D019 0.05144 BCC_B2#1 DISORD 0.94856
Al 07 Cr 01 Mo 09 Nb 13 Ti 21 V 49   HEA  BCC_B2#1 DISORD 1.00000
Al 47 Cr 01 Mo 09 Nb 13 Ti 25 V 05 noHEA  AL8MO3 0.03865 ALTI_L10 0.57417 BCC_B2#1 DISORD 0.11219 C14_LAVES 0.01014 CR3SI_A15 0.16450 SIGMA ORD 0.10036
Al 43 Cr 01 Mo 09 Nb 13 Ti 25 V 09 noHEA  ALTI_L10 0.54421 BCC_B2#1 DISORD 0.19370 CR3SI_A15 0.21923 SIGMA ORD 0.04285
Al 39 Cr 01 Mo 09 Nb 13 Ti 25 V 13 noHEA  ALTI_L10 0.49315 BCC_B2#1 DISORD 0.26984 CR3SI_A15 0.23701
Al 35 Cr 01 Mo 09 Nb 13 Ti 25 V 17 noHEA  ALTI3_D019 0.00691 ALTI_L10 0.41928 BCC_B2#1 DISORD 0.37859 CR3SI_A15 0.19522
Al 31 Cr 01 Mo 09 Nb 13 Ti 25 V 21 noHEA  ALTI3_D019 0.16294 ALTI_L10 0.20213 BCC_B2#1 DISORD 0.46571 CR3SI_A15 0.16923
Al 27 Cr 01 Mo 09 Nb 13 Ti 25 V 25 noHEA  ALTI3_D019 0.30526 BCC_B2#1 DISORD 0.55410 CR3SI_A15 0.14064
Al 23 Cr 01 Mo 09 Nb 13 Ti 25 V 29 noHEA  ALTI3_D019 0.26143 BCC_B2#1 DISORD 0.70686 CR3SI_A15 0.03171
Al 19 Cr 01 Mo 09 Nb 13 Ti 25 V 33 noHEA  ALTI3_D019 0.22340 BCC_B2#1 DISORD 0.77660
Al 15 Cr 01 Mo 09 Nb 13 Ti 25 V 37 noHEA  ALTI3_D019 0.17606 BCC_B2#1 DISORD 0.82394
Al 11 Cr 01 Mo 09 Nb 13 Ti 25 V 41 noHEA  ALTI3_D019 0.10060 BCC_B2#1 DISORD 0.89940
Al 07 Cr 01 Mo 09 Nb 13 Ti 25 V 45   HEA  BCC_B2#1 DISORD 1.00000
Al 03 Cr 01 Mo 09 Nb 13 Ti 25 V 49   HEA  BCC_B2#1 DISORD 1.00000
Al 47 Cr 01 Mo 09 Nb 13 Ti 29 V 01 noHEA  ALTI_L10 0.66735 BCC_B2#1 DISORD 0.02235 C14_LAVES 0.02493 CR3SI_A15 0.21493 SIGMA ORD 0.07045
Al 43 Cr 01 Mo 09 Nb 13 Ti 29 V 05 noHEA  ALTI_L10 0.61277 BCC_B2#1 DISORD 0.10566 CR3SI_A15 0.24334 SIGMA ORD 0.03823
Al 39 Cr 01 Mo 09 Nb 13 Ti 29 V 09 noHEA  ALTI_L10 0.55343 BCC_B2#1 DISORD 0.19393 CR3SI_A15 0.25263
Al 35 Cr 01 Mo 09 Nb 13 Ti 29 V 13 noHEA  ALTI3_D019 0.11221 ALTI_L10 0.37569 BCC_B2#1 DISORD 0.29116 CR3SI_A15 0.22095
Al 31 Cr 01 Mo 09 Nb 13 Ti 29 V 17 noHEA  ALTI3_D019 0.26833 ALTI_L10 0.15830 BCC_B2#1 DISORD 0.37881 CR3SI_A15 0.19456
Al 27 Cr 01 Mo 09 Nb 13 Ti 29 V 21 noHEA  ALTI3_D019 0.36965 BCC_B2#1 DISORD 0.47318 CR3SI_A15 0.15717
Al 23 Cr 01 Mo 09 Nb 13 Ti 29 V 25 noHEA  ALTI3_D019 0.32463 BCC_B2#1 DISORD 0.64062 CR3SI_A15 0.03475
Al 19 Cr 01 Mo 09 Nb 13 Ti 29 V 29 noHEA  ALTI3_D019 0.28491 BCC_B2#1 DISORD 0.71509
Al 15 Cr 01 Mo 09 Nb 13 Ti 29 V 33 noHEA  ALTI3_D019 0.23338 BCC_B2#1 DISORD 0.76662
Al 11 Cr 01 Mo 09 Nb 13 Ti 29 V 37 noHEA  ALTI3_D019 0.14712 BCC_B2#1 DISORD 0.85288
Al 07 Cr 01 Mo 09 Nb 13 Ti 29 V 41 noHEA  ALTI3_D019 0.00505 BCC_B2#1 DISORD 0.99495
Al 03 Cr 01 Mo 09 Nb 13 Ti 29 V 45   HEA  BCC_B2#1 DISORD 1.00000
Al 43 Cr 01 Mo 09 Nb 13 Ti 33 V 01 noHEA  ALTI_L10 0.67572 BCC_B2#1 DISORD 0.02157 C14_LAVES 0.01552 CR3SI_A15 0.27153 SIGMA ORD 0.01567
Al 39 Cr 01 Mo 09 Nb 13 Ti 33 V 05 noHEA  ALTI3_D019 0.06062 ALTI_L10 0.55091 BCC_B2#1 DISORD 0.11548 CR3SI_A15 0.27299
Al 35 Cr 01 Mo 09 Nb 13 Ti 33 V 09 noHEA  ALTI3_D019 0.21736 ALTI_L10 0.33243 BCC_B2#1 DISORD 0.20319 CR3SI_A15 0.24702
Al 31 Cr 01 Mo 09 Nb 13 Ti 33 V 13 noHEA  ALTI3_D019 0.37364 ALTI_L10 0.11468 BCC_B2#1 DISORD 0.29133 CR3SI_A15 0.22035
Al 27 Cr 01 Mo 09 Nb 13 Ti 33 V 17 noHEA  ALTI3_D019 0.43307 BCC_B2#1 DISORD 0.39204 CR3SI_A15 0.17489
Al 23 Cr 01 Mo 09 Nb 13 Ti 33 V 21 noHEA  ALTI3_D019 0.38802 BCC_B2#1 DISORD 0.57704 CR3SI_A15 0.03494
Al 19 Cr 01 Mo 09 Nb 13 Ti 33 V 25 noHEA  ALTI3_D019 0.34685 BCC_B2#1 DISORD 0.65315
Al 15 Cr 01 Mo 09 Nb 13 Ti 33 V 29 noHEA  ALTI3_D019 0.29035 BCC_B2#1 DISORD 0.70965
Al 11 Cr 01 Mo 09 Nb 13 Ti 33 V 33 noHEA  ALTI3_D019 0.19031 BCC_B2#1 DISORD 0.80969
Al 07 Cr 01 Mo 09 Nb 13 Ti 33 V 37 noHEA  ALTI3_D019 0.02898 BCC_B2#1 DISORD 0.97102
Al 03 Cr 01 Mo 09 Nb 13 Ti 33 V 41   HEA  BCC_B2#1 DISORD 1.00000
Al 39 Cr 01 Mo 09 Nb 13 Ti 37 V 01 noHEA  ALTI3_D019 0.17095 ALTI_L10 0.50423 BCC_B2#1 DISORD 0.02595 C14_LAVES 0.01178 CR3SI_A15 0.28593 SIGMA ORD 0.00116
Al 35 Cr 01 Mo 09 Nb 13 Ti 37 V 05 noHEA  ALTI3_D019 0.32215 ALTI_L10 0.28982 BCC_B2#1 DISORD 0.11552 CR3SI_A15 0.27251
Al 31 Cr 01 Mo 09 Nb 13 Ti 37 V 09 noHEA  ALTI3_D019 0.47883 ALTI_L10 0.07139 BCC_B2#1 DISORD 0.20331 CR3SI_A15 0.24647
Al 27 Cr 01 Mo 09 Nb 13 Ti 37 V 13 noHEA  ALTI3_D019 0.49553 BCC_B2#1 DISORD 0.30988 CR3SI_A15 0.19458
Al 23 Cr 01 Mo 09 Nb 13 Ti 37 V 17 noHEA  ALTI3_D019 0.45241 BCC_B2#1 DISORD 0.51661 CR3SI_A15 0.03098
Al 19 Cr 01 Mo 09 Nb 13 Ti 37 V 21 noHEA  ALTI3_D019 0.40964 BCC_B2#1 DISORD 0.59036
Al 15 Cr 01 Mo 09 Nb 13 Ti 37 V 25 noHEA  ALTI3_D019 0.34699 BCC_B2#1 DISORD 0.65301
Al 11 Cr 01 Mo 09 Nb 13 Ti 37 V 29 noHEA  ALTI3_D019 0.22961 BCC_B2#1 DISORD 0.77039
Al 07 Cr 01 Mo 09 Nb 13 Ti 37 V 33 noHEA  ALTI3_D019 0.04802 BCC_B2#1 DISORD 0.95198
Al 03 Cr 01 Mo 09 Nb 13 Ti 37 V 37   HEA  BCC_B2#1 DISORD 1.00000
Al 35 Cr 01 Mo 09 Nb 13 Ti 41 V 01 noHEA  ALTI3_D019 0.43259 ALTI_L10 0.24307 BCC_B2#1 DISORD 0.02595 C14_LAVES 0.01140 CR3SI_A15 0.28466 SIGMA ORD 0.00233
Al 31 Cr 01 Mo 09 Nb 13 Ti 41 V 05 noHEA  ALTI3_D019 0.58367 ALTI_L10 0.02874 BCC_B2#1 DISORD 0.11555 CR3SI_A15 0.27204
Al 27 Cr 01 Mo 09 Nb 13 Ti 41 V 09 noHEA  ALTI3_D019 0.55703 BCC_B2#1 DISORD 0.22500 CR3SI_A15 0.21797
Al 23 Cr 01 Mo 09 Nb 13 Ti 41 V 13 noHEA  ALTI3_D019 0.51914 BCC_B2#1 DISORD 0.45940 CR3SI_A15 0.02146
Al 19 Cr 01 Mo 09 Nb 13 Ti 41 V 17 noHEA  ALTI3_D019 0.47395 BCC_B2#1 DISORD 0.52605
Al 15 Cr 01 Mo 09 Nb 13 Ti 41 V 21 noHEA  ALTI3_D019 0.40725 BCC_B2#1 DISORD 0.06713 BCC_B2#2 DISORD 0.52562
Al 11 Cr 01 Mo 09 Nb 13 Ti 41 V 25 noHEA  ALTI3_D019 0.26747 BCC_B2#1 DISORD 0.02423 BCC_B2#2 DISORD 0.70829
Al 07 Cr 01 Mo 09 Nb 13 Ti 41 V 29 noHEA  ALTI3_D019 0.06283 BCC_B2#1 DISORD 0.93717
Al 03 Cr 01 Mo 09 Nb 13 Ti 41 V 33   HEA  BCC_B2#1 DISORD 1.00000
Al 31 Cr 01 Mo 09 Nb 13 Ti 45 V 01 noHEA  ALTI3_D019 0.67638 BCC_B2#1 DISORD 0.02609 C14_LAVES 0.01062 CR3SI_A15 0.28438 SIGMA ORD 0.00253
Al 27 Cr 01 Mo 09 Nb 13 Ti 45 V 05 noHEA  ALTI3_D019 0.61748 BCC_B2#1 DISORD 0.13256 CR3SI_A15 0.24996
Al 23 Cr 01 Mo 09 Nb 13 Ti 45 V 09 noHEA  ALTI3_D019 0.59248 BCC_B2#1 DISORD 0.05158 BCC_B2#2 DISORD 0.34986 CR3SI_A15 0.00608
Al 19 Cr 01 Mo 09 Nb 13 Ti 45 V 13 noHEA  ALTI3_D019 0.54549 BCC_B2#1 DISORD 0.24186 BCC_B2#2 DISORD 0.21265
Al 15 Cr 01 Mo 09 Nb 13 Ti 45 V 17 noHEA  ALTI3_D019 0.46755 BCC_B2#1 DISORD 0.14813 BCC_B2#2 DISORD 0.38432
Al 11 Cr 01 Mo 09 Nb 13 Ti 45 V 21 noHEA  ALTI3_D019 0.30434 BCC_B2#1 DISORD 0.07755 BCC_B2#2 DISORD 0.61811
Al 07 Cr 01 Mo 09 Nb 13 Ti 45 V 25 noHEA  ALTI3_D019 0.06598 BCC_B2#1 DISORD 0.00703 BCC_B2#3 DISORD 0.90506 HCP_A3 0.02193
Al 03 Cr 01 Mo 09 Nb 13 Ti 45 V 29   HEA  BCC_B2#1 DISORD 1.00000
Al 27 Cr 01 Mo 09 Nb 13 Ti 49 V 01 noHEA  ALTI3_D019 0.68558 BCC_B2#1 DISORD 0.03947 BCC_B2#2 ORD 0.01888 C14_LAVES 0.00790 CR3SI_A15 0.24817
Al 23 Cr 01 Mo 09 Nb 13 Ti 49 V 05 noHEA  ALTI3_D019 0.66294 BCC_B2#1 DISORD 0.30128 BCC_B2#3 ORD 0.03578
Al 19 Cr 01 Mo 09 Nb 13 Ti 49 V 09 noHEA  ALTI3_D019 0.61613 BCC_B2#1 DISORD 0.11594 BCC_B2#2 DISORD 0.26792
Al 15 Cr 01 Mo 09 Nb 13 Ti 49 V 13 noHEA  ALTI3_D019 0.52245 BCC_B2#1 DISORD 0.19487 BCC_B2#2 DISORD 0.28268
Al 11 Cr 01 Mo 09 Nb 13 Ti 49 V 17 noHEA  ALTI3_D019 0.33806 BCC_B2#1 DISORD 0.11937 BCC_B2#2 DISORD 0.54257
Al 07 Cr 01 Mo 09 Nb 13 Ti 49 V 21 noHEA  ALTI3_D019 0.00751 BCC_B2#1 DISORD 0.06307 BCC_B2#3 DISORD 0.73047 HCP_A3 0.19895
Al 03 Cr 01 Mo 09 Nb 13 Ti 49 V 25 noHEA  BCC_B2#1 DISORD 0.01552 BCC_B2#2 DISORD 0.97462 HCP_A3 0.00986
Al 47 Cr 01 Mo 09 Nb 17 Ti 01 V 25 noHEA  AL8MO3 0.07514 BCC_B2#1 DISORD 0.54680 BCT_D022 0.23945 CR3SI_A15 0.09313 SIGMA ORD 0.04548
Al 43 Cr 01 Mo 09 Nb 17 Ti 01 V 29 noHEA  AL8MO3 0.01065 BCC_B2#1 DISORD 0.63806 BCT_D022 0.20597 CR3SI_A15 0.14533
Al 39 Cr 01 Mo 09 Nb 17 Ti 01 V 33 noHEA  BCC_B2#1 DISORD 0.73596 BCT_D022 0.10797 CR3SI_A15 0.13449 SIGMA ORD 0.02157
Al 35 Cr 01 Mo 09 Nb 17 Ti 01 V 37 noHEA  BCC_B2#1 DISORD 0.83392 CR3SI_A15 0.11223 SIGMA ORD 0.05384
Al 31 Cr 01 Mo 09 Nb 17 Ti 01 V 41 noHEA  BCC_B2#1 DISORD 0.84988 CR3SI_A15 0.15012
Al 27 Cr 01 Mo 09 Nb 17 Ti 01 V 45 noHEA  BCC_B2#1 DISORD 0.86508 CR3SI_A15 0.13492
Al 23 Cr 01 Mo 09 Nb 17 Ti 01 V 49 noHEA  BCC_B2#1 DISORD 0.92009 CR3SI_A15 0.07991
Al 47 Cr 01 Mo 09 Nb 17 Ti 05 V 21 noHEA  AL8MO3 0.00772 ALTI_L10 0.08433 BCC_B2#1 DISORD 0.45775 BCT_D022 0.28051 CR3SI_A15 0.16970
Al 43 Cr 01 Mo 09 Nb 17 Ti 05 V 25 noHEA  ALTI_L10 0.08823 BCC_B2#1 DISORD 0.55480 BCT_D022 0.17716 CR3SI_A15 0.15834 SIGMA ORD 0.02145
Al 39 Cr 01 Mo 09 Nb 17 Ti 05 V 29 noHEA  ALTI_L10 0.09274 BCC_B2#1 DISORD 0.65164 BCT_D022 0.06344 CR3SI_A15 0.13460 SIGMA ORD 0.05758
Al 35 Cr 01 Mo 09 Nb 17 Ti 05 V 33 noHEA  ALTI_L10 0.08590 BCC_B2#1 DISORD 0.72530 CR3SI_A15 0.13971 SIGMA ORD 0.04909
Al 31 Cr 01 Mo 09 Nb 17 Ti 05 V 37 noHEA  ALTI_L10 0.05814 BCC_B2#1 DISORD 0.78254 CR3SI_A15 0.15932
Al 27 Cr 01 Mo 09 Nb 17 Ti 05 V 41 noHEA  ALTI_L10 0.01302 BCC_B2#1 DISORD 0.86445 CR3SI_A15 0.12253
Al 23 Cr 01 Mo 09 Nb 17 Ti 05 V 45 noHEA  BCC_B2#1 DISORD 0.94245 CR3SI_A15 0.05756
Al 19 Cr 01 Mo 09 Nb 17 Ti 05 V 49   HEA  BCC_B2#1 DISORD 1.00000
Al 47 Cr 01 Mo 09 Nb 17 Ti 09 V 17 noHEA  ALTI_L10 0.18163 BCC_B2#1 DISORD 0.37018 BCT_D022 0.24305 CR3SI_A15 0.18128 SIGMA ORD 0.02387
Al 43 Cr 01 Mo 09 Nb 17 Ti 09 V 21 noHEA  ALTI_L10 0.18616 BCC_B2#1 DISORD 0.46668 BCT_D022 0.12935 CR3SI_A15 0.15831 SIGMA ORD 0.05949
Al 39 Cr 01 Mo 09 Nb 17 Ti 09 V 25 noHEA  ALTI_L10 0.19064 BCC_B2#1 DISORD 0.56342 BCT_D022 0.01562 CR3SI_A15 0.13466 SIGMA ORD 0.09567
Al 35 Cr 01 Mo 09 Nb 17 Ti 09 V 29 noHEA  ALTI_L10 0.16727 BCC_B2#1 DISORD 0.62475 CR3SI_A15 0.16757 SIGMA ORD 0.04041
Al 31 Cr 01 Mo 09 Nb 17 Ti 09 V 33 noHEA  ALTI_L10 0.12998 BCC_B2#1 DISORD 0.69719 CR3SI_A15 0.17283
Al 27 Cr 01 Mo 09 Nb 17 Ti 09 V 37 noHEA  ALTI_L10 0.07076 BCC_B2#1 DISORD 0.80802 CR3SI_A15 0.12122
Al 23 Cr 01 Mo 09 Nb 17 Ti 09 V 41 noHEA  ALTI3_D019 0.00808 BCC_B2#1 DISORD 0.94765 CR3SI_A15 0.04426
Al 19 Cr 01 Mo 09 Nb 17 Ti 09 V 45   HEA  BCC_B2#1 DISORD 1.00000
Al 15 Cr 01 Mo 09 Nb 17 Ti 09 V 49   HEA  BCC_B2#1 DISORD 1.00000
Al 47 Cr 01 Mo 09 Nb 17 Ti 13 V 13 noHEA  AL8MO3 0.00787 ALTI_L10 0.28029 BCC_B2#1 DISORD 0.28287 BCT_D022 0.18548 CR3SI_A15 0.17186 SIGMA ORD 0.07163
Al 43 Cr 01 Mo 09 Nb 17 Ti 13 V 17 noHEA  ALTI_L10 0.28415 BCC_B2#1 DISORD 0.37864 BCT_D022 0.08157 CR3SI_A15 0.15831 SIGMA ORD 0.09733
Al 39 Cr 01 Mo 09 Nb 17 Ti 13 V 21 noHEA  ALTI_L10 0.27809 BCC_B2#1 DISORD 0.46364 CR3SI_A15 0.15431 SIGMA ORD 0.10396
Al 35 Cr 01 Mo 09 Nb 17 Ti 13 V 25 noHEA  ALTI_L10 0.24317 BCC_B2#1 DISORD 0.53283 CR3SI_A15 0.19489 SIGMA ORD 0.02911
Al 31 Cr 01 Mo 09 Nb 17 Ti 13 V 29 noHEA  ALTI_L10 0.19443 BCC_B2#1 DISORD 0.62458 CR3SI_A15 0.18099
Al 27 Cr 01 Mo 09 Nb 17 Ti 13 V 33 noHEA  ALTI3_D019 0.02103 ALTI_L10 0.10146 BCC_B2#1 DISORD 0.75684 CR3SI_A15 0.12067
Al 23 Cr 01 Mo 09 Nb 17 Ti 13 V 37 noHEA  ALTI3_D019 0.07336 BCC_B2#1 DISORD 0.87447 CR3SI_A15 0.05216
Al 19 Cr 01 Mo 09 Nb 17 Ti 13 V 41 noHEA  ALTI3_D019 0.03980 BCC_B2#1 DISORD 0.96020
Al 15 Cr 01 Mo 09 Nb 17 Ti 13 V 45 noHEA  ALTI3_D019 0.00268 BCC_B2#1 DISORD 0.99732
Al 11 Cr 01 Mo 09 Nb 17 Ti 13 V 49   HEA  BCC_B2#1 DISORD 1.00000
Al 47 Cr 01 Mo 09 Nb 17 Ti 17 V 09 noHEA  AL8MO3 0.09192 ALTI_L10 0.38494 BCC_B2#1 DISORD 0.20060 BCT_D022 0.03319 CR3SI_A15 0.07428 SIGMA ORD 0.21508
Al 43 Cr 01 Mo 09 Nb 17 Ti 17 V 13 noHEA  ALTI_L10 0.38223 BCC_B2#1 DISORD 0.29072 BCT_D022 0.03381 CR3SI_A15 0.15832 SIGMA ORD 0.13492
Al 39 Cr 01 Mo 09 Nb 17 Ti 17 V 17 noHEA  ALTI_L10 0.35593 BCC_B2#1 DISORD 0.36566 CR3SI_A15 0.18382 SIGMA ORD 0.09459
Al 35 Cr 01 Mo 09 Nb 17 Ti 17 V 21 noHEA  ALTI_L10 0.31334 BCC_B2#1 DISORD 0.44940 CR3SI_A15 0.22075 SIGMA ORD 0.01651
Al 31 Cr 01 Mo 09 Nb 17 Ti 17 V 25 noHEA  ALTI_L10 0.24928 BCC_B2#1 DISORD 0.56852 CR3SI_A15 0.18221
Al 27 Cr 01 Mo 09 Nb 17 Ti 17 V 29 noHEA  ALTI3_D019 0.12637 ALTI_L10 0.05766 BCC_B2#1 DISORD 0.66943 CR3SI_A15 0.14655
Al 23 Cr 01 Mo 09 Nb 17 Ti 17 V 33 noHEA  ALTI3_D019 0.13798 BCC_B2#1 DISORD 0.80312 CR3SI_A15 0.05890
Al 19 Cr 01 Mo 09 Nb 17 Ti 17 V 37 noHEA  ALTI3_D019 0.10253 BCC_B2#1 DISORD 0.89747
Al 15 Cr 01 Mo 09 Nb 17 Ti 17 V 41 noHEA  ALTI3_D019 0.06240 BCC_B2#1 DISORD 0.93760
Al 11 Cr 01 Mo 09 Nb 17 Ti 17 V 45 noHEA  ALTI3_D019 0.00184 BCC_B2#1 DISORD 0.99816
Al 07 Cr 01 Mo 09 Nb 17 Ti 17 V 49   HEA  BCC_B2#1 DISORD 1.00000
Al 47 Cr 01 Mo 09 Nb 17 Ti 21 V 05 noHEA  AL8MO3 0.08113 ALTI_L10 0.48208 BCC_B2#1 DISORD 0.11214 CR3SI_A15 0.08787 SIGMA ORD 0.23678
Al 43 Cr 01 Mo 09 Nb 17 Ti 21 V 09 noHEA  ALTI_L10 0.47407 BCC_B2#1 DISORD 0.20001 CR3SI_A15 0.16700 SIGMA ORD 0.15892
Al 39 Cr 01 Mo 09 Nb 17 Ti 21 V 13 noHEA  ALTI_L10 0.42870 BCC_B2#1 DISORD 0.27505 CR3SI_A15 0.21365 SIGMA ORD 0.08260
Al 35 Cr 01 Mo 09 Nb 17 Ti 21 V 17 noHEA  ALTI_L10 0.37604 BCC_B2#1 DISORD 0.37692 CR3SI_A15 0.24287 SIGMA ORD 0.00416
Al 31 Cr 01 Mo 09 Nb 17 Ti 21 V 21 noHEA  ALTI3_D019 0.07559 ALTI_L10 0.23148 BCC_B2#1 DISORD 0.49197 CR3SI_A15 0.20096
Al 27 Cr 01 Mo 09 Nb 17 Ti 21 V 25 noHEA  ALTI3_D019 0.23169 ALTI_L10 0.01395 BCC_B2#1 DISORD 0.58129 CR3SI_A15 0.17306
Al 23 Cr 01 Mo 09 Nb 17 Ti 21 V 29 noHEA  ALTI3_D019 0.20208 BCC_B2#1 DISORD 0.73379 CR3SI_A15 0.06413
Al 19 Cr 01 Mo 09 Nb 17 Ti 21 V 33 noHEA  ALTI3_D019 0.16530 BCC_B2#1 DISORD 0.83470
Al 15 Cr 01 Mo 09 Nb 17 Ti 21 V 37 noHEA  ALTI3_D019 0.12198 BCC_B2#1 DISORD 0.87802
Al 11 Cr 01 Mo 09 Nb 17 Ti 21 V 41 noHEA  ALTI3_D019 0.05453 BCC_B2#1 DISORD 0.94547
Al 07 Cr 01 Mo 09 Nb 17 Ti 21 V 45   HEA  BCC_B2#1 DISORD 1.00000
Al 03 Cr 01 Mo 09 Nb 17 Ti 21 V 49   HEA  BCC_B2#1 DISORD 1.00000
Al 47 Cr 01 Mo 09 Nb 17 Ti 25 V 01 noHEA  AL8MO3 0.04047 ALTI_L10 0.57688 BCC_B2#1 DISORD 0.02233 C14_LAVES 0.01321 CR3SI_A15 0.13863 SIGMA ORD 0.20847
Al 43 Cr 01 Mo 09 Nb 17 Ti 25 V 05 noHEA  ALTI_L10 0.54720 BCC_B2#1 DISORD 0.10741 CR3SI_A15 0.19645 SIGMA ORD 0.14895
Al 39 Cr 01 Mo 09 Nb 17 Ti 25 V 09 noHEA  ALTI_L10 0.49651 BCC_B2#1 DISORD 0.19074 CR3SI_A15 0.24368 SIGMA ORD 0.06906
Al 35 Cr 01 Mo 09 Nb 17 Ti 25 V 13 noHEA  ALTI3_D019 0.02544 ALTI_L10 0.40549 BCC_B2#1 DISORD 0.30940 CR3SI_A15 0.25687 SIGMA ORD 0.00280
Al 31 Cr 01 Mo 09 Nb 17 Ti 25 V 17 noHEA  ALTI3_D019 0.18093 ALTI_L10 0.18807 BCC_B2#1 DISORD 0.40182 CR3SI_A15 0.22917
Al 27 Cr 01 Mo 09 Nb 17 Ti 25 V 21 noHEA  ALTI3_D019 0.30973 BCC_B2#1 DISORD 0.49600 CR3SI_A15 0.19426
Al 23 Cr 01 Mo 09 Nb 17 Ti 25 V 25 noHEA  ALTI3_D019 0.26592 BCC_B2#1 DISORD 0.66682 CR3SI_A15 0.06726
Al 19 Cr 01 Mo 09 Nb 17 Ti 25 V 29 noHEA  ALTI3_D019 0.22832 BCC_B2#1 DISORD 0.77168
Al 15 Cr 01 Mo 09 Nb 17 Ti 25 V 33 noHEA  ALTI3_D019 0.18158 BCC_B2#1 DISORD 0.81842
Al 11 Cr 01 Mo 09 Nb 17 Ti 25 V 37 noHEA  ALTI3_D019 0.10557 BCC_B2#1 DISORD 0.89443
Al 07 Cr 01 Mo 09 Nb 17 Ti 25 V 41   HEA  BCC_B2#1 DISORD 1.00000
Al 03 Cr 01 Mo 09 Nb 17 Ti 25 V 45   HEA  BCC_B2#1 DISORD 1.00000
Al 43 Cr 01 Mo 09 Nb 17 Ti 29 V 01 noHEA  ALTI_L10 0.61573 BCC_B2#1 DISORD 0.02108 C14_LAVES 0.00191 CR3SI_A15 0.22391 SIGMA ORD 0.13737
Al 39 Cr 01 Mo 09 Nb 17 Ti 29 V 05 noHEA  ALTI_L10 0.55777 BCC_B2#1 DISORD 0.11368 CR3SI_A15 0.27209 SIGMA ORD 0.05645
Al 35 Cr 01 Mo 09 Nb 17 Ti 29 V 09 noHEA  ALTI3_D019 0.13589 ALTI_L10 0.35799 BCC_B2#1 DISORD 0.21232 CR3SI_A15 0.26700 SIGMA ORD 0.02679
Al 31 Cr 01 Mo 09 Nb 17 Ti 29 V 13 noHEA  ALTI3_D019 0.28705 ALTI_L10 0.14421 BCC_B2#1 DISORD 0.30947 CR3SI_A15 0.25588 SIGMA ORD 0.00339
Al 27 Cr 01 Mo 09 Nb 17 Ti 29 V 17 noHEA  ALTI3_D019 0.37412 BCC_B2#1 DISORD 0.41193 CR3SI_A15 0.21394
Al 23 Cr 01 Mo 09 Nb 17 Ti 29 V 21 noHEA  ALTI3_D019 0.32993 BCC_B2#1 DISORD 0.60259 CR3SI_A15 0.06747
Al 19 Cr 01 Mo 09 Nb 17 Ti 29 V 25 noHEA  ALTI3_D019 0.29190 BCC_B2#1 DISORD 0.70810
Al 15 Cr 01 Mo 09 Nb 17 Ti 29 V 29 noHEA  ALTI3_D019 0.24137 BCC_B2#1 DISORD 0.75863
Al 11 Cr 01 Mo 09 Nb 17 Ti 29 V 33 noHEA  ALTI3_D019 0.15449 BCC_B2#1 DISORD 0.84551
Al 07 Cr 01 Mo 09 Nb 17 Ti 29 V 37 noHEA  ALTI3_D019 0.00676 BCC_B2#1 DISORD 0.99324
Al 03 Cr 01 Mo 09 Nb 17 Ti 29 V 41   HEA  BCC_B2#1 DISORD 1.00000
Al 39 Cr 01 Mo 09 Nb 17 Ti 33 V 01 noHEA  ALTI3_D019 0.09482 ALTI_L10 0.52603 BCC_B2#1 DISORD 0.02394 CR3SI_A15 0.27058 SIGMA ORD 0.08463
Al 35 Cr 01 Mo 09 Nb 17 Ti 33 V 05 noHEA  ALTI3_D019 0.24610 ALTI_L10 0.31097 BCC_B2#1 DISORD 0.11673 CR3SI_A15 0.27396 SIGMA ORD 0.05225
Al 31 Cr 01 Mo 09 Nb 17 Ti 33 V 09 noHEA  ALTI3_D019 0.39750 ALTI_L10 0.09672 BCC_B2#1 DISORD 0.21238 CR3SI_A15 0.26602 SIGMA ORD 0.02738
Al 27 Cr 01 Mo 09 Nb 17 Ti 33 V 13 noHEA  ALTI3_D019 0.43755 BCC_B2#1 DISORD 0.32659 CR3SI_A15 0.23586
Al 23 Cr 01 Mo 09 Nb 17 Ti 33 V 17 noHEA  ALTI3_D019 0.39490 BCC_B2#1 DISORD 0.54147 CR3SI_A15 0.06363
Al 19 Cr 01 Mo 09 Nb 17 Ti 33 V 21 noHEA  ALTI3_D019 0.35645 BCC_B2#1 DISORD 0.64355
Al 15 Cr 01 Mo 09 Nb 17 Ti 33 V 25 noHEA  ALTI3_D019 0.30163 BCC_B2#1 DISORD 0.69837
Al 11 Cr 01 Mo 09 Nb 17 Ti 33 V 29 noHEA  ALTI3_D019 0.20082 BCC_B2#1 DISORD 0.79918
Al 07 Cr 01 Mo 09 Nb 17 Ti 33 V 33 noHEA  ALTI3_D019 0.03184 BCC_B2#1 DISORD 0.96816
Al 03 Cr 01 Mo 09 Nb 17 Ti 33 V 37   HEA  BCC_B2#1 DISORD 1.00000
Al 35 Cr 01 Mo 09 Nb 17 Ti 37 V 01 noHEA  ALTI3_D019 0.35649 ALTI_L10 0.26477 BCC_B2#1 DISORD 0.02390 CR3SI_A15 0.26974 SIGMA ORD 0.08509
Al 31 Cr 01 Mo 09 Nb 17 Ti 37 V 05 noHEA  ALTI3_D019 0.50773 ALTI_L10 0.04970 BCC_B2#1 DISORD 0.11675 CR3SI_A15 0.27299 SIGMA ORD 0.05283
Al 27 Cr 01 Mo 09 Nb 17 Ti 37 V 09 noHEA  ALTI3_D019 0.50057 BCC_B2#1 DISORD 0.23740 CR3SI_A15 0.25369 SIGMA ORD 0.00834
Al 23 Cr 01 Mo 09 Nb 17 Ti 37 V 13 noHEA  ALTI3_D019 0.46201 BCC_B2#1 DISORD 0.48319 CR3SI_A15 0.05480
Al 19 Cr 01 Mo 09 Nb 17 Ti 37 V 17 noHEA  ALTI3_D019 0.42255 BCC_B2#1 DISORD 0.57745
Al 15 Cr 01 Mo 09 Nb 17 Ti 37 V 21 noHEA  ALTI3_D019 0.36612 BCC_B2#1 DISORD 0.10285 BCC_B2#2 DISORD 0.53103
Al 11 Cr 01 Mo 09 Nb 17 Ti 37 V 25 noHEA  ALTI3_D019 0.25059 BCC_B2#1 DISORD 0.08311 BCC_B2#2 DISORD 0.66630
Al 07 Cr 01 Mo 09 Nb 17 Ti 37 V 29 noHEA  ALTI3_D019 0.05516 BCC_B2#1 DISORD 0.02407 BCC_B2#2 DISORD 0.92077
Al 03 Cr 01 Mo 09 Nb 17 Ti 37 V 33 noHEA  BCC_B2#1 DISORD 0.02347 BCC_B2#2 DISORD 0.97653
Al 31 Cr 01 Mo 09 Nb 17 Ti 41 V 01 noHEA  ALTI3_D019 0.61816 ALTI_L10 0.00352 BCC_B2#1 DISORD 0.02386 CR3SI_A15 0.26890 SIGMA ORD 0.08556
Al 27 Cr 01 Mo 09 Nb 17 Ti 41 V 05 noHEA  ALTI3_D019 0.56455 BCC_B2#1 DISORD 0.14419 CR3SI_A15 0.25615 SIGMA ORD 0.03511
Al 23 Cr 01 Mo 09 Nb 17 Ti 41 V 09 noHEA  ALTI3_D019 0.53557 BCC_B2#1 DISORD 0.02302 BCC_B2#2 DISORD 0.39668 CR3SI_A15 0.02967 SIGMA ORD 0.01506
Al 19 Cr 01 Mo 09 Nb 17 Ti 41 V 13 noHEA  ALTI3_D019 0.49422 BCC_B2#1 DISORD 0.39199 BCC_B2#2 DISORD 0.11379
Al 15 Cr 01 Mo 09 Nb 17 Ti 41 V 17 noHEA  ALTI3_D019 0.43245 BCC_B2#1 DISORD 0.20826 BCC_B2#2 DISORD 0.35930
Al 11 Cr 01 Mo 09 Nb 17 Ti 41 V 21 noHEA  ALTI3_D019 0.29408 BCC_B2#1 DISORD 0.14189 BCC_B2#2 DISORD 0.56403
Al 07 Cr 01 Mo 09 Nb 17 Ti 41 V 25 noHEA  ALTI3_D019 0.07712 BCC_B2#1 DISORD 0.07144 BCC_B2#2 DISORD 0.85145
Al 03 Cr 01 Mo 09 Nb 17 Ti 41 V 29 noHEA  BCC_B2#1 DISORD 0.05441 BCC_B2#2 DISORD 0.94559
Al 27 Cr 01 Mo 09 Nb 17 Ti 45 V 01 noHEA  ALTI3_D019 0.63443 BCC_B2#1 DISORD 0.00249 BCC_B2#2 DISORD 0.05517 CR3SI_A15 0.23733 SIGMA ORD 0.07057
Al 23 Cr 01 Mo 09 Nb 17 Ti 45 V 05 noHEA  ALTI3_D019 0.60994 BCC_B2#1 DISORD 0.33390 BCC_B2#3 ORD 0.01023 CR3SI_A15 0.00403 SIGMA ORD 0.04190
Al 19 Cr 01 Mo 09 Nb 17 Ti 45 V 09 noHEA  ALTI3_D019 0.56615 BCC_B2#1 DISORD 0.07934 BCC_B2#2 DISORD 0.35450
Al 15 Cr 01 Mo 09 Nb 17 Ti 45 V 13 noHEA  ALTI3_D019 0.49539 BCC_B2#1 DISORD 0.24553 BCC_B2#2 DISORD 0.25908
Al 11 Cr 01 Mo 09 Nb 17 Ti 45 V 17 noHEA  ALTI3_D019 0.33248 BCC_B2#1 DISORD 0.18424 BCC_B2#2 DISORD 0.48328
Al 07 Cr 01 Mo 09 Nb 17 Ti 45 V 21 noHEA  ALTI3_D019 0.04064 BCC_B2#1 DISORD 0.12240 BCC_B2#3 DISORD 0.70911 HCP_A3 0.12785
Al 03 Cr 01 Mo 09 Nb 17 Ti 45 V 25 noHEA  BCC_B2#1 DISORD 0.08446 BCC_B2#2 DISORD 0.91554
Al 23 Cr 01 Mo 09 Nb 17 Ti 49 V 01 noHEA  ALTI3_D019 0.68068 BCC_B2#1 DISORD 0.24213 CR3SI_A15 0.00862 SIGMA ORD 0.06857
Al 19 Cr 01 Mo 09 Nb 17 Ti 49 V 05 noHEA  ALTI3_D019 0.63593 BCC_B2#1 DISORD 0.32399 BCC_B2#3 ORD 0.04008
Al 15 Cr 01 Mo 09 Nb 17 Ti 49 V 09 noHEA  ALTI3_D019 0.55467 BCC_B2#1 DISORD 0.16076 BCC_B2#2 DISORD 0.28457
Al 11 Cr 01 Mo 09 Nb 17 Ti 49 V 13 noHEA  ALTI3_D019 0.36009 BCC_B2#1 DISORD 0.21881 BCC_B2#2 DISORD 0.40167 HCP_A3 0.01942
Al 07 Cr 01 Mo 09 Nb 17 Ti 49 V 17 noHEA  BCC_B2#1 DISORD 0.17495 BCC_B2#3 DISORD 0.54054 HCP_A3 0.28452
Al 03 Cr 01 Mo 09 Nb 17 Ti 49 V 21 noHEA  BCC_B2#1 DISORD 0.13131 BCC_B2#2 DISORD 0.76633 HCP_A3 0.10236
Al 47 Cr 01 Mo 09 Nb 21 Ti 01 V 21 noHEA  AL8MO3 0.05296 BCC_B2#1 DISORD 0.45580 BCT_D022 0.26962 CR3SI_A15 0.09352 SIGMA ORD 0.12809
Al 43 Cr 01 Mo 09 Nb 21 Ti 01 V 25 noHEA  BCC_B2#1 DISORD 0.54846 BCT_D022 0.22225 CR3SI_A15 0.13243 SIGMA ORD 0.09687
Al 39 Cr 01 Mo 09 Nb 21 Ti 01 V 29 noHEA  BCC_B2#1 DISORD 0.64740 BCT_D022 0.11113 CR3SI_A15 0.10825 SIGMA ORD 0.13322
Al 35 Cr 01 Mo 09 Nb 21 Ti 01 V 33 noHEA  ALTI_L10 0.00159 BCC_B2#1 DISORD 0.74581 CR3SI_A15 0.08458 SIGMA ORD 0.16803
Al 31 Cr 01 Mo 09 Nb 21 Ti 01 V 37 noHEA  BCC_B2#1 DISORD 0.77319 CR3SI_A15 0.13562 SIGMA ORD 0.09119
Al 27 Cr 01 Mo 09 Nb 21 Ti 01 V 41 noHEA  BCC_B2#1 DISORD 0.82172 CR3SI_A15 0.17410 SIGMA ORD 0.00418
Al 23 Cr 01 Mo 09 Nb 21 Ti 01 V 45 noHEA  BCC_B2#1 DISORD 0.88187 CR3SI_A15 0.11813
Al 19 Cr 01 Mo 09 Nb 21 Ti 01 V 49   HEA  BCC_B2#1 DISORD 1.00000
Al 47 Cr 01 Mo 09 Nb 21 Ti 05 V 17 noHEA  ALTI_L10 0.08611 BCC_B2#1 DISORD 0.36784 BCT_D022 0.29305 CR3SI_A15 0.15593 SIGMA ORD 0.09706
Al 43 Cr 01 Mo 09 Nb 21 Ti 05 V 21 noHEA  ALTI_L10 0.09066 BCC_B2#1 DISORD 0.46442 BCT_D022 0.17909 CR3SI_A15 0.13246 SIGMA ORD 0.13337
Al 39 Cr 01 Mo 09 Nb 21 Ti 05 V 25 noHEA  ALTI_L10 0.09515 BCC_B2#1 DISORD 0.56118 BCT_D022 0.06515 CR3SI_A15 0.10845 SIGMA ORD 0.17007
Al 35 Cr 01 Mo 09 Nb 21 Ti 05 V 29 noHEA  ALTI_L10 0.08858 BCC_B2#1 DISORD 0.63682 CR3SI_A15 0.11500 SIGMA ORD 0.15960
Al 31 Cr 01 Mo 09 Nb 21 Ti 05 V 33 noHEA  ALTI_L10 0.06075 BCC_B2#1 DISORD 0.70822 CR3SI_A15 0.15604 SIGMA ORD 0.07499
Al 27 Cr 01 Mo 09 Nb 21 Ti 05 V 37 noHEA  ALTI_L10 0.01499 BCC_B2#1 DISORD 0.82033 CR3SI_A15 0.16467
Al 23 Cr 01 Mo 09 Nb 21 Ti 05 V 41 noHEA  BCC_B2#1 DISORD 0.90599 CR3SI_A15 0.09401
Al 19 Cr 01 Mo 09 Nb 21 Ti 05 V 45   HEA  BCC_B2#1 DISORD 1.00000
Al 15 Cr 01 Mo 09 Nb 21 Ti 05 V 49   HEA  BCC_B2#1 DISORD 1.00000
Al 47 Cr 01 Mo 09 Nb 21 Ti 09 V 13 noHEA  ALTI_L10 0.18410 BCC_B2#1 DISORD 0.27994 BCT_D022 0.24545 CR3SI_A15 0.15588 SIGMA ORD 0.13463
Al 43 Cr 01 Mo 09 Nb 21 Ti 09 V 17 noHEA  ALTI_L10 0.18860 BCC_B2#1 DISORD 0.37634 BCT_D022 0.13143 CR3SI_A15 0.13259 SIGMA ORD 0.17104
Al 39 Cr 01 Mo 09 Nb 21 Ti 09 V 21 noHEA  ALTI_L10 0.19306 BCC_B2#1 DISORD 0.47300 BCT_D022 0.01743 CR3SI_A15 0.10864 SIGMA ORD 0.20787
Al 35 Cr 01 Mo 09 Nb 21 Ti 09 V 25 noHEA  ALTI_L10 0.16980 BCC_B2#1 DISORD 0.53818 CR3SI_A15 0.14615 SIGMA ORD 0.14588
Al 31 Cr 01 Mo 09 Nb 21 Ti 09 V 29 noHEA  ALTI_L10 0.13250 BCC_B2#1 DISORD 0.62895 CR3SI_A15 0.18158 SIGMA ORD 0.05697
Al 27 Cr 01 Mo 09 Nb 21 Ti 09 V 33 noHEA  ALTI_L10 0.07179 BCC_B2#1 DISORD 0.76414 CR3SI_A15 0.16407
Al 23 Cr 01 Mo 09 Nb 21 Ti 09 V 37 noHEA  ALTI3_D019 0.01174 BCC_B2#1 DISORD 0.90669 CR3SI_A15 0.08157
Al 19 Cr 01 Mo 09 Nb 21 Ti 09 V 41   HEA  BCC_B2#1 DISORD 1.00000
Al 15 Cr 01 Mo 09 Nb 21 Ti 09 V 45   HEA  BCC_B2#1 DISORD 1.00000
Al 11 Cr 01 Mo 09 Nb 21 Ti 09 V 49   HEA  BCC_B2#1 DISORD 1.00000
Al 47 Cr 01 Mo 09 Nb 21 Ti 13 V 09 noHEA  AL8MO3 0.02313 ALTI_L10 0.28398 BCC_B2#1 DISORD 0.19368 BCT_D022 0.16909 CR3SI_A15 0.12897 SIGMA ORD 0.20116
Al 43 Cr 01 Mo 09 Nb 21 Ti 13 V 13 noHEA  ALTI_L10 0.28661 BCC_B2#1 DISORD 0.28836 BCT_D022 0.08382 CR3SI_A15 0.13278 SIGMA ORD 0.20843
Al 39 Cr 01 Mo 09 Nb 21 Ti 13 V 17 noHEA  ALTI_L10 0.28085 BCC_B2#1 DISORD 0.37517 CR3SI_A15 0.12904 SIGMA ORD 0.21494
Al 35 Cr 01 Mo 09 Nb 21 Ti 13 V 21 noHEA  ALTI_L10 0.24555 BCC_B2#1 DISORD 0.44858 CR3SI_A15 0.17776 SIGMA ORD 0.12811
Al 31 Cr 01 Mo 09 Nb 21 Ti 13 V 25 noHEA  ALTI_L10 0.19666 BCC_B2#1 DISORD 0.56192 CR3SI_A15 0.20207 SIGMA ORD 0.03935
Al 27 Cr 01 Mo 09 Nb 21 Ti 13 V 29 noHEA  ALTI3_D019 0.03755 ALTI_L10 0.08752 BCC_B2#1 DISORD 0.70521 CR3SI_A15 0.16972
Al 23 Cr 01 Mo 09 Nb 21 Ti 13 V 33 noHEA  ALTI3_D019 0.07711 BCC_B2#1 DISORD 0.83372 CR3SI_A15 0.08917
Al 19 Cr 01 Mo 09 Nb 21 Ti 13 V 37 noHEA  ALTI3_D019 0.04224 BCC_B2#1 DISORD 0.95776
Al 15 Cr 01 Mo 09 Nb 21 Ti 13 V 41 noHEA  ALTI3_D019 0.00547 BCC_B2#1 DISORD 0.99453
Al 11 Cr 01 Mo 09 Nb 21 Ti 13 V 45   HEA  BCC_B2#1 DISORD 1.00000
Al 07 Cr 01 Mo 09 Nb 21 Ti 13 V 49   HEA  BCC_B2#1 DISORD 1.00000
Al 47 Cr 01 Mo 09 Nb 21 Ti 17 V 05 noHEA  AL8MO3 0.10718 ALTI_L10 0.38863 BCC_B2#1 DISORD 0.11141 BCT_D022 0.01679 CR3SI_A15 0.03139 SIGMA ORD 0.34461
Al 43 Cr 01 Mo 09 Nb 21 Ti 17 V 09 noHEA  ALTI_L10 0.38473 BCC_B2#1 DISORD 0.20050 BCT_D022 0.03628 CR3SI_A15 0.13304 SIGMA ORD 0.24544
Al 39 Cr 01 Mo 09 Nb 21 Ti 17 V 13 noHEA  ALTI_L10 0.35831 BCC_B2#1 DISORD 0.27927 CR3SI_A15 0.16229 SIGMA ORD 0.20013
Al 35 Cr 01 Mo 09 Nb 21 Ti 17 V 17 noHEA  ALTI_L10 0.31571 BCC_B2#1 DISORD 0.36779 CR3SI_A15 0.20909 SIGMA ORD 0.10741
Al 31 Cr 01 Mo 09 Nb 21 Ti 17 V 21 noHEA  ALTI_L10 0.25051 BCC_B2#1 DISORD 0.51073 CR3SI_A15 0.21328 SIGMA ORD 0.02549
Al 27 Cr 01 Mo 09 Nb 21 Ti 17 V 25 noHEA  ALTI3_D019 0.14305 ALTI_L10 0.04394 BCC_B2#1 DISORD 0.61448 CR3SI_A15 0.19777 SIGMA ORD 0.00076
Al 23 Cr 01 Mo 09 Nb 21 Ti 17 V 29 noHEA  ALTI3_D019 0.14192 BCC_B2#1 DISORD 0.76280 CR3SI_A15 0.09528
Al 19 Cr 01 Mo 09 Nb 21 Ti 17 V 33 noHEA  ALTI3_D019 0.10623 BCC_B2#1 DISORD 0.89377
Al 15 Cr 01 Mo 09 Nb 21 Ti 17 V 37 noHEA  ALTI3_D019 0.06663 BCC_B2#1 DISORD 0.93338
Al 11 Cr 01 Mo 09 Nb 21 Ti 17 V 41 noHEA  ALTI3_D019 0.00605 BCC_B2#1 DISORD 0.99395
Al 07 Cr 01 Mo 09 Nb 21 Ti 17 V 45   HEA  BCC_B2#1 DISORD 1.00000
Al 03 Cr 01 Mo 09 Nb 21 Ti 17 V 49 noHEA  BCC_B2#1 DISORD 0.02032 BCC_B2#2 DISORD 0.97968
Al 47 Cr 01 Mo 09 Nb 21 Ti 21 V 01 noHEA  AL8MO3 0.08350 ALTI_L10 0.48484 BCC_B2#1 DISORD 0.02226 C14_LAVES 0.00108 CR3SI_A15 0.06099 SIGMA ORD 0.34733
Al 43 Cr 01 Mo 09 Nb 21 Ti 21 V 05 noHEA  ALTI_L10 0.47765 BCC_B2#1 DISORD 0.11114 CR3SI_A15 0.14099 SIGMA ORD 0.27022
Al 39 Cr 01 Mo 09 Nb 21 Ti 21 V 09 noHEA  ALTI_L10 0.43092 BCC_B2#1 DISORD 0.19065 CR3SI_A15 0.19749 SIGMA ORD 0.18093
Al 35 Cr 01 Mo 09 Nb 21 Ti 21 V 13 noHEA  ALTI_L10 0.37835 BCC_B2#1 DISORD 0.29859 CR3SI_A15 0.23680 SIGMA ORD 0.08626
Al 31 Cr 01 Mo 09 Nb 21 Ti 21 V 17 noHEA  ALTI3_D019 0.10344 ALTI_L10 0.20883 BCC_B2#1 DISORD 0.41511 CR3SI_A15 0.22628 SIGMA ORD 0.04634
Al 27 Cr 01 Mo 09 Nb 21 Ti 21 V 21 noHEA  ALTI3_D019 0.25010 BCC_B2#1 DISORD 0.51560 CR3SI_A15 0.21156 SIGMA ORD 0.02274
Al 23 Cr 01 Mo 09 Nb 21 Ti 21 V 25 noHEA  ALTI3_D019 0.20641 BCC_B2#1 DISORD 0.69421 CR3SI_A15 0.09938
Al 19 Cr 01 Mo 09 Nb 21 Ti 21 V 29 noHEA  ALTI3_D019 0.17052 BCC_B2#1 DISORD 0.82948
Al 15 Cr 01 Mo 09 Nb 21 Ti 21 V 33 noHEA  ALTI3_D019 0.12800 BCC_B2#1 DISORD 0.87200
Al 11 Cr 01 Mo 09 Nb 21 Ti 21 V 37 noHEA  ALTI3_D019 0.06069 BCC_B2#1 DISORD 0.93931
Al 07 Cr 01 Mo 09 Nb 21 Ti 21 V 41   HEA  BCC_B2#1 DISORD 1.00000
Al 03 Cr 01 Mo 09 Nb 21 Ti 21 V 45 noHEA  BCC_B2#1 DISORD 0.02491 BCC_B2#2 DISORD 0.97509
Al 43 Cr 01 Mo 09 Nb 21 Ti 25 V 01 noHEA  ALTI_L10 0.55027 BCC_B2#1 DISORD 0.02131 CR3SI_A15 0.17389 SIGMA ORD 0.25453
Al 39 Cr 01 Mo 09 Nb 21 Ti 25 V 05 noHEA  ALTI_L10 0.49936 BCC_B2#1 DISORD 0.10738 CR3SI_A15 0.23600 SIGMA ORD 0.15726
Al 35 Cr 01 Mo 09 Nb 21 Ti 25 V 09 noHEA  ALTI3_D019 0.06329 ALTI_L10 0.37450 BCC_B2#1 DISORD 0.21727 CR3SI_A15 0.25228 SIGMA ORD 0.09267
Al 31 Cr 01 Mo 09 Nb 21 Ti 25 V 13 noHEA  ALTI3_D019 0.21426 ALTI_L10 0.16087 BCC_B2#1 DISORD 0.31597 CR3SI_A15 0.23929 SIGMA ORD 0.06962
Al 27 Cr 01 Mo 09 Nb 21 Ti 25 V 17 noHEA  ALTI3_D019 0.31626 BCC_B2#1 DISORD 0.42592 CR3SI_A15 0.22295 SIGMA ORD 0.03487
Al 23 Cr 01 Mo 09 Nb 21 Ti 25 V 21 noHEA  ALTI3_D019 0.27101 BCC_B2#1 DISORD 0.62824 CR3SI_A15 0.10075
Al 19 Cr 01 Mo 09 Nb 21 Ti 25 V 25 noHEA  ALTI3_D019 0.23540 BCC_B2#1 DISORD 0.76460
Al 15 Cr 01 Mo 09 Nb 21 Ti 25 V 29 noHEA  ALTI3_D019 0.18986 BCC_B2#1 DISORD 0.81014
Al 11 Cr 01 Mo 09 Nb 21 Ti 25 V 33 noHEA  ALTI3_D019 0.11424 BCC_B2#1 DISORD 0.88576
Al 07 Cr 01 Mo 09 Nb 21 Ti 25 V 37   HEA  BCC_B2#1 DISORD 1.00000
Al 03 Cr 01 Mo 09 Nb 21 Ti 25 V 41 noHEA  BCC_B2#1 DISORD 0.03931 BCC_B2#2 DISORD 0.96069
Al 39 Cr 01 Mo 09 Nb 21 Ti 29 V 01 noHEA  ALTI3_D019 0.02194 ALTI_L10 0.54235 BCC_B2#1 DISORD 0.02338 CR3SI_A15 0.26883 SIGMA ORD 0.14350
Al 35 Cr 01 Mo 09 Nb 21 Ti 29 V 05 noHEA  ALTI3_D019 0.17365 ALTI_L10 0.32727 BCC_B2#1 DISORD 0.11951 CR3SI_A15 0.26254 SIGMA ORD 0.11703
Al 31 Cr 01 Mo 09 Nb 21 Ti 29 V 09 noHEA  ALTI3_D019 0.32490 ALTI_L10 0.11318 BCC_B2#1 DISORD 0.21734 CR3SI_A15 0.25136 SIGMA ORD 0.09322
Al 27 Cr 01 Mo 09 Nb 21 Ti 29 V 13 noHEA  ALTI3_D019 0.38162 BCC_B2#1 DISORD 0.33631 CR3SI_A15 0.23334 SIGMA ORD 0.04873
Al 23 Cr 01 Mo 09 Nb 21 Ti 29 V 17 noHEA  ALTI3_D019 0.33767 BCC_B2#1 DISORD 0.56195 CR3SI_A15 0.08871 SIGMA ORD 0.01167
Al 19 Cr 01 Mo 09 Nb 21 Ti 29 V 21 noHEA  ALTI3_D019 0.30125 BCC_B2#1 DISORD 0.69875
Al 15 Cr 01 Mo 09 Nb 21 Ti 29 V 25 noHEA  ALTI3_D019 0.25257 BCC_B2#1 DISORD 0.74743
Al 11 Cr 01 Mo 09 Nb 21 Ti 29 V 29 noHEA  ALTI3_D019 0.16646 BCC_B2#1 DISORD 0.83354
Al 07 Cr 01 Mo 09 Nb 21 Ti 29 V 33 noHEA  ALTI3_D019 0.01362 BCC_B2#1 DISORD 0.00497 BCC_B2#2 DISORD 0.98140
Al 03 Cr 01 Mo 09 Nb 21 Ti 29 V 37 noHEA  BCC_B2#1 DISORD 0.06134 BCC_B2#2 DISORD 0.93866
Al 35 Cr 01 Mo 09 Nb 21 Ti 33 V 01 noHEA  ALTI3_D019 0.28358 ALTI_L10 0.28103 BCC_B2#1 DISORD 0.02339 CR3SI_A15 0.26805 SIGMA ORD 0.14395
Al 31 Cr 01 Mo 09 Nb 21 Ti 33 V 05 noHEA  ALTI3_D019 0.43527 ALTI_L10 0.06596 BCC_B2#1 DISORD 0.11956 CR3SI_A15 0.26166 SIGMA ORD 0.11755
Al 27 Cr 01 Mo 09 Nb 21 Ti 33 V 09 noHEA  ALTI3_D019 0.44648 BCC_B2#1 DISORD 0.24642 CR3SI_A15 0.24204 SIGMA ORD 0.06506
Al 23 Cr 01 Mo 09 Nb 21 Ti 33 V 13 noHEA  ALTI3_D019 0.40802 BCC_B2#1 DISORD 0.49464 CR3SI_A15 0.06017 SIGMA ORD 0.03717
Al 19 Cr 01 Mo 09 Nb 21 Ti 33 V 17 noHEA  ALTI3_D019 0.36855 BCC_B2#1 DISORD 0.63145
Al 15 Cr 01 Mo 09 Nb 21 Ti 33 V 21 noHEA  ALTI3_D019 0.31743 BCC_B2#1 DISORD 0.07850 BCC_B2#2 DISORD 0.60407
Al 11 Cr 01 Mo 09 Nb 21 Ti 33 V 25 noHEA  ALTI3_D019 0.22325 BCC_B2#1 DISORD 0.11734 BCC_B2#2 DISORD 0.65940
Al 07 Cr 01 Mo 09 Nb 21 Ti 33 V 29 noHEA  ALTI3_D019 0.04693 BCC_B2#1 DISORD 0.07214 BCC_B2#2 DISORD 0.88093
Al 03 Cr 01 Mo 09 Nb 21 Ti 33 V 33 noHEA  BCC_B2#1 DISORD 0.08799 BCC_B2#2 DISORD 0.91201
Al 31 Cr 01 Mo 09 Nb 21 Ti 37 V 01 noHEA  ALTI3_D019 0.54522 ALTI_L10 0.01971 BCC_B2#1 DISORD 0.02340 CR3SI_A15 0.26727 SIGMA ORD 0.14440
Al 27 Cr 01 Mo 09 Nb 21 Ti 37 V 05 noHEA  ALTI3_D019 0.51162 BCC_B2#1 DISORD 0.15614 CR3SI_A15 0.24745 SIGMA ORD 0.08479
Al 23 Cr 01 Mo 09 Nb 21 Ti 37 V 09 noHEA  ALTI3_D019 0.48101 BCC_B2#1 DISORD 0.42640 CR3SI_A15 0.03011 SIGMA ORD 0.06247
Al 19 Cr 01 Mo 09 Nb 21 Ti 37 V 13 noHEA  ALTI3_D019 0.43961 BCC_B2#1 DISORD 0.03976 BCC_B2#2 DISORD 0.52063
Al 15 Cr 01 Mo 09 Nb 21 Ti 37 V 17 noHEA  ALTI3_D019 0.38723 BCC_B2#1 DISORD 0.27342 BCC_B2#2 DISORD 0.33935
Al 11 Cr 01 Mo 09 Nb 21 Ti 37 V 21 noHEA  ALTI3_D019 0.27437 BCC_B2#1 DISORD 0.19093 BCC_B2#2 DISORD 0.53470
Al 07 Cr 01 Mo 09 Nb 21 Ti 37 V 25 noHEA  ALTI3_D019 0.07363 BCC_B2#1 DISORD 0.12403 BCC_B2#2 DISORD 0.80234
Al 03 Cr 01 Mo 09 Nb 21 Ti 37 V 29 noHEA  BCC_B2#1 DISORD 0.11646 BCC_B2#2 DISORD 0.88354
Al 27 Cr 01 Mo 09 Nb 21 Ti 41 V 01 noHEA  ALTI3_D019 0.57819 BCC_B2#1 DISORD 0.05942 CR3SI_A15 0.25894 SIGMA ORD 0.10345
Al 23 Cr 01 Mo 09 Nb 21 Ti 41 V 05 noHEA  ALTI3_D019 0.55441 BCC_B2#1 DISORD 0.35019 CR3SI_A15 0.01149 SIGMA ORD 0.08391
Al 19 Cr 01 Mo 09 Nb 21 Ti 41 V 09 noHEA  ALTI3_D019 0.51222 BCC_B2#1 DISORD 0.04749 BCC_B2#2 DISORD 0.44029
Al 15 Cr 01 Mo 09 Nb 21 Ti 41 V 13 noHEA  ALTI3_D019 0.45573 BCC_B2#1 DISORD 0.21545 BCC_B2#2 DISORD 0.32882
Al 11 Cr 01 Mo 09 Nb 21 Ti 41 V 17 noHEA  ALTI3_D019 0.31940 BCC_B2#1 DISORD 0.23928 BCC_B2#2 DISORD 0.44132
Al 07 Cr 01 Mo 09 Nb 21 Ti 41 V 21 noHEA  ALTI3_D019 0.07749 BCC_B2#1 DISORD 0.16886 BCC_B2#2 DISORD 0.71284 HCP_A3 0.04081
Al 03 Cr 01 Mo 09 Nb 21 Ti 41 V 25 noHEA  BCC_B2#1 DISORD 0.14454 BCC_B2#3 DISORD 0.85546
Al 23 Cr 01 Mo 09 Nb 21 Ti 45 V 01 noHEA  ALTI3_D019 0.62299 BCC_B2#1 DISORD 0.24963 CR3SI_A15 0.02880 SIGMA ORD 0.09858
Al 19 Cr 01 Mo 09 Nb 21 Ti 45 V 05 noHEA  ALTI3_D019 0.58297 BCC_B2#1 DISORD 0.38225 BCC_B2#3 ORD 0.02831 SIGMA ORD 0.00648
Al 15 Cr 01 Mo 09 Nb 21 Ti 45 V 09 noHEA  ALTI3_D019 0.52235 BCC_B2#1 DISORD 0.12993 BCC_B2#2 DISORD 0.34772
Al 11 Cr 01 Mo 09 Nb 21 Ti 45 V 13 noHEA  ALTI3_D019 0.36113 BCC_B2#1 DISORD 0.36602 BCC_B2#2 DISORD 0.27285
Al 07 Cr 01 Mo 09 Nb 21 Ti 45 V 17 noHEA  ALTI3_D019 0.01901 BCC_B2#1 DISORD 0.22102 BCC_B2#3 DISORD 0.53991 HCP_A3 0.22006
Al 03 Cr 01 Mo 09 Nb 21 Ti 45 V 21 noHEA  BCC_B2#1 DISORD 0.18334 BCC_B2#2 DISORD 0.75311 HCP_A3 0.06355
Al 19 Cr 01 Mo 09 Nb 21 Ti 49 V 01 noHEA  ALTI3_D019 0.65354 BCC_B2#1 DISORD 0.31467 C14_LAVES 0.00804 SIGMA ORD 0.02375
Al 15 Cr 01 Mo 09 Nb 21 Ti 49 V 05 noHEA  ALTI3_D019 0.58859 BCC_B2#1 DISORD 0.06276 BCC_B2#2 DISORD 0.34865
Al 11 Cr 01 Mo 09 Nb 21 Ti 49 V 09 noHEA  ALTI3_D019 0.34767 BCC_B2#1 DISORD 0.24095 BCC_B2#2 DISORD 0.30799 HCP_A3 0.10339
Al 07 Cr 01 Mo 09 Nb 21 Ti 49 V 13 noHEA  BCC_B2#1 DISORD 0.37780 BCC_B2#2 DISORD 0.26908 HCP_A3 0.35312
Al 03 Cr 01 Mo 09 Nb 21 Ti 49 V 17 noHEA  BCC_B2#1 DISORD 0.58346 BCC_B2#2 DISORD 0.23061 HCP_A3 0.18593
Al 47 Cr 01 Mo 09 Nb 25 Ti 01 V 17 noHEA  AL8MO3 0.03110 BCC_B2#1 DISORD 0.36480 BCT_D022 0.29948 CR3SI_A15 0.09359 SIGMA ORD 0.21103
Al 43 Cr 01 Mo 09 Nb 25 Ti 01 V 21 noHEA  BCC_B2#1 DISORD 0.45961 BCT_D022 0.22557 CR3SI_A15 0.10635 SIGMA ORD 0.20848
Al 39 Cr 01 Mo 09 Nb 25 Ti 01 V 25 noHEA  BCC_B2#1 DISORD 0.55870 BCT_D022 0.11427 CR3SI_A15 0.08202 SIGMA ORD 0.24501
Al 35 Cr 01 Mo 09 Nb 25 Ti 01 V 29 noHEA  ALTI_L10 0.00415 BCC_B2#1 DISORD 0.65581 BCT_D022 0.00040 CR3SI_A15 0.05745 SIGMA ORD 0.28220
Al 31 Cr 01 Mo 09 Nb 25 Ti 01 V 33 noHEA  BCC_B2#1 DISORD 0.69118 CR3SI_A15 0.11439 SIGMA ORD 0.19444
Al 27 Cr 01 Mo 09 Nb 25 Ti 01 V 37 noHEA  BCC_B2#1 DISORD 0.74781 CR3SI_A15 0.16143 SIGMA ORD 0.09076
Al 23 Cr 01 Mo 09 Nb 25 Ti 01 V 41 noHEA  BCC_B2#1 DISORD 0.84263 CR3SI_A15 0.15147 SIGMA ORD 0.00591
Al 19 Cr 01 Mo 09 Nb 25 Ti 01 V 45   HEA  BCC_B2#1 DISORD 1.00000
Al 15 Cr 01 Mo 09 Nb 25 Ti 01 V 49   HEA  BCC_B2#1 DISORD 1.00000
Al 47 Cr 01 Mo 09 Nb 25 Ti 05 V 13 noHEA  ALTI_L10 0.08856 BCC_B2#1 DISORD 0.27755 BCT_D022 0.29528 CR3SI_A15 0.13037 SIGMA ORD 0.20824
Al 43 Cr 01 Mo 09 Nb 25 Ti 05 V 17 noHEA  ALTI_L10 0.09309 BCC_B2#1 DISORD 0.37403 BCT_D022 0.18101 CR3SI_A15 0.10657 SIGMA ORD 0.24531
Al 39 Cr 01 Mo 09 Nb 25 Ti 05 V 21 noHEA  ALTI_L10 0.09756 BCC_B2#1 DISORD 0.47072 BCT_D022 0.06683 CR3SI_A15 0.08228 SIGMA ORD 0.28262
Al 35 Cr 01 Mo 09 Nb 25 Ti 05 V 25 noHEA  ALTI_L10 0.09123 BCC_B2#1 DISORD 0.54839 CR3SI_A15 0.09054 SIGMA ORD 0.26985
Al 31 Cr 01 Mo 09 Nb 25 Ti 05 V 29 noHEA  ALTI_L10 0.06319 BCC_B2#1 DISORD 0.62476 CR3SI_A15 0.13936 SIGMA ORD 0.17269
Al 27 Cr 01 Mo 09 Nb 25 Ti 05 V 33 noHEA  ALTI_L10 0.01642 BCC_B2#1 DISORD 0.74942 CR3SI_A15 0.15907 SIGMA ORD 0.07509
Al 23 Cr 01 Mo 09 Nb 25 Ti 05 V 37 noHEA  BCC_B2#1 DISORD 0.87025 CR3SI_A15 0.12975
Al 19 Cr 01 Mo 09 Nb 25 Ti 05 V 41   HEA  BCC_B2#1 DISORD 1.00000
Al 15 Cr 01 Mo 09 Nb 25 Ti 05 V 45   HEA  BCC_B2#1 DISORD 1.00000
Al 11 Cr 01 Mo 09 Nb 25 Ti 05 V 49   HEA  BCC_B2#1 DISORD 1.00000
Al 47 Cr 01 Mo 09 Nb 25 Ti 09 V 09 noHEA  ALTI_L10 0.18657 BCC_B2#1 DISORD 0.18971 BCT_D022 0.24792 CR3SI_A15 0.13054 SIGMA ORD 0.24525
Al 43 Cr 01 Mo 09 Nb 25 Ti 09 V 13 noHEA  ALTI_L10 0.19104 BCC_B2#1 DISORD 0.28600 BCT_D022 0.13351 CR3SI_A15 0.10688 SIGMA ORD 0.28257
Al 39 Cr 01 Mo 09 Nb 25 Ti 09 V 17 noHEA  ALTI_L10 0.19547 BCC_B2#1 DISORD 0.38257 BCT_D022 0.01924 CR3SI_A15 0.08261 SIGMA ORD 0.32011
Al 35 Cr 01 Mo 09 Nb 25 Ti 09 V 21 noHEA  ALTI_L10 0.17221 BCC_B2#1 DISORD 0.45180 CR3SI_A15 0.12562 SIGMA ORD 0.25037
Al 31 Cr 01 Mo 09 Nb 25 Ti 09 V 25 noHEA  ALTI_L10 0.13455 BCC_B2#1 DISORD 0.54923 CR3SI_A15 0.16962 SIGMA ORD 0.14660
Al 27 Cr 01 Mo 09 Nb 25 Ti 09 V 29 noHEA  ALTI_L10 0.07234 BCC_B2#1 DISORD 0.70226 CR3SI_A15 0.16901 SIGMA ORD 0.05638
Al 23 Cr 01 Mo 09 Nb 25 Ti 09 V 33 noHEA  ALTI3_D019 0.01552 BCC_B2#1 DISORD 0.86597 CR3SI_A15 0.11851
Al 19 Cr 01 Mo 09 Nb 25 Ti 09 V 37   HEA  BCC_B2#1 DISORD 1.00000
Al 15 Cr 01 Mo 09 Nb 25 Ti 09 V 41   HEA  BCC_B2#1 DISORD 1.00000
Al 11 Cr 01 Mo 09 Nb 25 Ti 09 V 45   HEA  BCC_B2#1 DISORD 1.00000
Al 07 Cr 01 Mo 09 Nb 25 Ti 09 V 49   HEA  BCC_B2#1 DISORD 1.00000
Al 47 Cr 01 Mo 09 Nb 25 Ti 13 V 05 noHEA  AL8MO3 0.03839 ALTI_L10 0.28767 BCC_B2#1 DISORD 0.10449 BCT_D022 0.15269 CR3SI_A15 0.08608 SIGMA ORD 0.33068
Al 43 Cr 01 Mo 09 Nb 25 Ti 13 V 09 noHEA  ALTI_L10 0.28908 BCC_B2#1 DISORD 0.19808 BCT_D022 0.08611 CR3SI_A15 0.10729 SIGMA ORD 0.31944
Al 39 Cr 01 Mo 09 Nb 25 Ti 13 V 13 noHEA  ALTI_L10 0.28355 BCC_B2#1 DISORD 0.28671 CR3SI_A15 0.10385 SIGMA ORD 0.32589
Al 35 Cr 01 Mo 09 Nb 25 Ti 13 V 17 noHEA  ALTI_L10 0.24772 BCC_B2#1 DISORD 0.36468 CR3SI_A15 0.16268 SIGMA ORD 0.22492
Al 31 Cr 01 Mo 09 Nb 25 Ti 13 V 21 noHEA  ALTI_L10 0.19811 BCC_B2#1 DISORD 0.48704 CR3SI_A15 0.19462 SIGMA ORD 0.12022
Al 27 Cr 01 Mo 09 Nb 25 Ti 13 V 25 noHEA  ALTI3_D019 0.07044 ALTI_L10 0.05952 BCC_B2#1 DISORD 0.62517 CR3SI_A15 0.17947 SIGMA ORD 0.06541
Al 23 Cr 01 Mo 09 Nb 25 Ti 13 V 29 noHEA  ALTI3_D019 0.08167 BCC_B2#1 DISORD 0.79019 CR3SI_A15 0.12093 SIGMA ORD 0.00721
Al 19 Cr 01 Mo 09 Nb 25 Ti 13 V 33 noHEA  ALTI3_D019 0.04616 BCC_B2#1 DISORD 0.95384
Al 15 Cr 01 Mo 09 Nb 25 Ti 13 V 37 noHEA  ALTI3_D019 0.01007 BCC_B2#1 DISORD 0.98993
Al 11 Cr 01 Mo 09 Nb 25 Ti 13 V 41   HEA  BCC_B2#1 DISORD 1.00000
Al 07 Cr 01 Mo 09 Nb 25 Ti 13 V 45   HEA  BCC_B2#1 DISORD 1.00000
Al 03 Cr 01 Mo 09 Nb 25 Ti 13 V 49 noHEA  BCC_B2#1 DISORD 0.09839 BCC_B2#2 DISORD 0.90161
Al 47 Cr 01 Mo 09 Nb 25 Ti 17 V 01 noHEA  AL8MO3 0.11286 ALTI_L10 0.39159 BCC_B2#1 DISORD 0.02160 BCT_D022 0.01249 SIGMA ORD 0.46146
Al 43 Cr 01 Mo 09 Nb 25 Ti 17 V 05 noHEA  ALTI_L10 0.38725 BCC_B2#1 DISORD 0.11030 BCT_D022 0.03885 CR3SI_A15 0.10784 SIGMA ORD 0.35576
Al 39 Cr 01 Mo 09 Nb 25 Ti 17 V 09 noHEA  ALTI_L10 0.36048 BCC_B2#1 DISORD 0.19307 CR3SI_A15 0.14164 SIGMA ORD 0.30481
Al 35 Cr 01 Mo 09 Nb 25 Ti 17 V 13 noHEA  ALTI_L10 0.31786 BCC_B2#1 DISORD 0.28677 CR3SI_A15 0.20179 SIGMA ORD 0.19359
Al 31 Cr 01 Mo 09 Nb 25 Ti 17 V 17 noHEA  ALTI3_D019 0.03142 ALTI_L10 0.22365 BCC_B2#1 DISORD 0.42405 CR3SI_A15 0.21010 SIGMA ORD 0.11078
Al 27 Cr 01 Mo 09 Nb 25 Ti 17 V 21 noHEA  ALTI3_D019 0.18175 ALTI_L10 0.01088 BCC_B2#1 DISORD 0.52462 CR3SI_A15 0.19439 SIGMA ORD 0.08836
Al 23 Cr 01 Mo 09 Nb 25 Ti 17 V 25 noHEA  ALTI3_D019 0.14811 BCC_B2#1 DISORD 0.71473 CR3SI_A15 0.11519 SIGMA ORD 0.02197
Al 19 Cr 01 Mo 09 Nb 25 Ti 17 V 29 noHEA  ALTI3_D019 0.11153 BCC_B2#1 DISORD 0.88847
Al 15 Cr 01 Mo 09 Nb 25 Ti 17 V 33 noHEA  ALTI3_D019 0.07287 BCC_B2#1 DISORD 0.92713
Al 11 Cr 01 Mo 09 Nb 25 Ti 17 V 37 noHEA  ALTI3_D019 0.01293 BCC_B2#1 DISORD 0.98707
Al 07 Cr 01 Mo 09 Nb 25 Ti 17 V 41   HEA  BCC_B2#1 DISORD 1.00000
Al 03 Cr 01 Mo 09 Nb 25 Ti 17 V 45 noHEA  BCC_B2#1 DISORD 0.09562 BCC_B2#2 DISORD 0.90438
Al 43 Cr 01 Mo 09 Nb 25 Ti 21 V 01 noHEA  ALTI_L10 0.48145 BCC_B2#1 DISORD 0.02208 CR3SI_A15 0.11477 SIGMA ORD 0.38169
Al 39 Cr 01 Mo 09 Nb 25 Ti 21 V 05 noHEA  ALTI_L10 0.43281 BCC_B2#1 DISORD 0.10628 CR3SI_A15 0.18434 SIGMA ORD 0.27656
Al 35 Cr 01 Mo 09 Nb 25 Ti 21 V 09 noHEA  ALTI_L10 0.38068 BCC_B2#1 DISORD 0.22064 CR3SI_A15 0.23870 SIGMA ORD 0.15998
Al 31 Cr 01 Mo 09 Nb 25 Ti 21 V 13 noHEA  ALTI3_D019 0.14261 ALTI_L10 0.17518 BCC_B2#1 DISORD 0.32373 CR3SI_A15 0.22471 SIGMA ORD 0.13377
Al 27 Cr 01 Mo 09 Nb 25 Ti 21 V 17 noHEA  ALTI3_D019 0.25860 BCC_B2#1 DISORD 0.43316 CR3SI_A15 0.20898 SIGMA ORD 0.09926
Al 23 Cr 01 Mo 09 Nb 25 Ti 21 V 21 noHEA  ALTI3_D019 0.21496 BCC_B2#1 DISORD 0.64219 CR3SI_A15 0.10413 SIGMA ORD 0.03872
Al 19 Cr 01 Mo 09 Nb 25 Ti 21 V 25 noHEA  ALTI3_D019 0.17748 BCC_B2#1 DISORD 0.82252
Al 15 Cr 01 Mo 09 Nb 25 Ti 21 V 29 noHEA  ALTI3_D019 0.13629 BCC_B2#1 DISORD 0.86371
Al 11 Cr 01 Mo 09 Nb 25 Ti 21 V 33 noHEA  ALTI3_D019 0.07003 BCC_B2#1 DISORD 0.92998
Al 07 Cr 01 Mo 09 Nb 25 Ti 21 V 37   HEA  BCC_B2#1 DISORD 1.00000
Al 03 Cr 01 Mo 09 Nb 25 Ti 21 V 41 noHEA  BCC_B2#1 DISORD 0.10343 BCC_B2#2 DISORD 0.89657
Al 39 Cr 01 Mo 09 Nb 25 Ti 25 V 01 noHEA  ALTI_L10 0.50236 BCC_B2#1 DISORD 0.02213 CR3SI_A15 0.23959 SIGMA ORD 0.23591
Al 35 Cr 01 Mo 09 Nb 25 Ti 25 V 05 noHEA  ALTI3_D019 0.10304 ALTI_L10 0.34008 BCC_B2#1 DISORD 0.12373 CR3SI_A15 0.25379 SIGMA ORD 0.17936
Al 31 Cr 01 Mo 09 Nb 25 Ti 25 V 09 noHEA  ALTI3_D019 0.25371 ALTI_L10 0.12684 BCC_B2#1 DISORD 0.22361 CR3SI_A15 0.23905 SIGMA ORD 0.15679
Al 27 Cr 01 Mo 09 Nb 25 Ti 25 V 13 noHEA  ALTI3_D019 0.32481 BCC_B2#1 DISORD 0.34440 CR3SI_A15 0.22324 SIGMA ORD 0.10755
Al 23 Cr 01 Mo 09 Nb 25 Ti 25 V 17 noHEA  ALTI3_D019 0.28295 BCC_B2#1 DISORD 0.57262 CR3SI_A15 0.08699 SIGMA ORD 0.05744
Al 19 Cr 01 Mo 09 Nb 25 Ti 25 V 21 noHEA  ALTI3_D019 0.24433 BCC_B2#1 DISORD 0.75567
Al 15 Cr 01 Mo 09 Nb 25 Ti 25 V 25 noHEA  ALTI3_D019 0.20070 BCC_B2#1 DISORD 0.79930
Al 11 Cr 01 Mo 09 Nb 25 Ti 25 V 29 noHEA  ALTI3_D019 0.12677 BCC_B2#1 DISORD 0.87323
Al 07 Cr 01 Mo 09 Nb 25 Ti 25 V 33 noHEA  BCC_B2#1 DISORD 0.02663 BCC_B2#2 DISORD 0.97337
Al 03 Cr 01 Mo 09 Nb 25 Ti 25 V 37 noHEA  BCC_B2#1 DISORD 0.12064 BCC_B2#2 DISORD 0.87936
Al 35 Cr 01 Mo 09 Nb 25 Ti 29 V 01 noHEA  ALTI3_D019 0.21373 ALTI_L10 0.29235 BCC_B2#1 DISORD 0.02446 CR3SI_A15 0.26679 SIGMA ORD 0.20267
Al 31 Cr 01 Mo 09 Nb 25 Ti 29 V 05 noHEA  ALTI3_D019 0.36467 ALTI_L10 0.07870 BCC_B2#1 DISORD 0.12378 CR3SI_A15 0.25296 SIGMA ORD 0.17988
Al 27 Cr 01 Mo 09 Nb 25 Ti 29 V 09 noHEA  ALTI3_D019 0.39044 BCC_B2#1 DISORD 0.25528 CR3SI_A15 0.23737 SIGMA ORD 0.11692
Al 23 Cr 01 Mo 09 Nb 25 Ti 29 V 13 noHEA  ALTI3_D019 0.35279 BCC_B2#1 DISORD 0.50509 CR3SI_A15 0.06475 SIGMA ORD 0.07737
Al 19 Cr 01 Mo 09 Nb 25 Ti 29 V 17 noHEA  ALTI3_D019 0.31290 BCC_B2#1 DISORD 0.68328 SIGMA ORD 0.00382
Al 15 Cr 01 Mo 09 Nb 25 Ti 29 V 21 noHEA  ALTI3_D019 0.26661 BCC_B2#1 DISORD 0.73339
Al 11 Cr 01 Mo 09 Nb 25 Ti 29 V 25 noHEA  ALTI3_D019 0.18684 BCC_B2#1 DISORD 0.12316 BCC_B2#2 DISORD 0.69000
Al 07 Cr 01 Mo 09 Nb 25 Ti 29 V 29 noHEA  ALTI3_D019 0.03202 BCC_B2#1 DISORD 0.10455 BCC_B2#2 DISORD 0.86342
Al 03 Cr 01 Mo 09 Nb 25 Ti 29 V 33 noHEA  BCC_B2#1 DISORD 0.14433 BCC_B2#2 DISORD 0.85567
Al 31 Cr 01 Mo 09 Nb 25 Ti 33 V 01 noHEA  ALTI3_D019 0.47537 ALTI_L10 0.03095 BCC_B2#1 DISORD 0.02448 CR3SI_A15 0.26603 SIGMA ORD 0.20317
Al 27 Cr 01 Mo 09 Nb 25 Ti 33 V 05 noHEA  ALTI3_D019 0.45592 BCC_B2#1 DISORD 0.16444 CR3SI_A15 0.25286 SIGMA ORD 0.12678
Al 23 Cr 01 Mo 09 Nb 25 Ti 33 V 09 noHEA  ALTI3_D019 0.42449 BCC_B2#1 DISORD 0.43650 CR3SI_A15 0.04240 SIGMA ORD 0.09662
Al 19 Cr 01 Mo 09 Nb 25 Ti 33 V 13 noHEA  ALTI3_D019 0.38452 BCC_B2#1 DISORD 0.59491 SIGMA ORD 0.02057
Al 15 Cr 01 Mo 09 Nb 25 Ti 33 V 17 noHEA  ALTI3_D019 0.33658 BCC_B2#1 DISORD 0.24291 BCC_B2#2 DISORD 0.42051
Al 11 Cr 01 Mo 09 Nb 25 Ti 33 V 21 noHEA  ALTI3_D019 0.24512 BCC_B2#1 DISORD 0.22874 BCC_B2#2 DISORD 0.52613
Al 07 Cr 01 Mo 09 Nb 25 Ti 33 V 25 noHEA  ALTI3_D019 0.06480 BCC_B2#1 DISORD 0.16612 BCC_B2#2 DISORD 0.76908
Al 03 Cr 01 Mo 09 Nb 25 Ti 33 V 29 noHEA  BCC_B2#1 DISORD 0.17112 BCC_B2#2 DISORD 0.82888
Al 27 Cr 01 Mo 09 Nb 25 Ti 37 V 01 noHEA  ALTI3_D019 0.52132 BCC_B2#1 DISORD 0.05993 CR3SI_A15 0.28635 SIGMA ORD 0.13240
Al 23 Cr 01 Mo 09 Nb 25 Ti 37 V 05 noHEA  ALTI3_D019 0.49658 BCC_B2#1 DISORD 0.35986 CR3SI_A15 0.03059 SIGMA ORD 0.11298
Al 19 Cr 01 Mo 09 Nb 25 Ti 37 V 09 noHEA  ALTI3_D019 0.45773 BCC_B2#1 DISORD 0.00016 BCC_B2#2 DISORD 0.50421 SIGMA ORD 0.03790
Al 15 Cr 01 Mo 09 Nb 25 Ti 37 V 13 noHEA  ALTI3_D019 0.40815 BCC_B2#1 DISORD 0.15799 BCC_B2#2 DISORD 0.43386
Al 11 Cr 01 Mo 09 Nb 25 Ti 37 V 17 noHEA  ALTI3_D019 0.29817 BCC_B2#1 DISORD 0.29013 BCC_B2#2 DISORD 0.41170
Al 07 Cr 01 Mo 09 Nb 25 Ti 37 V 21 noHEA  ALTI3_D019 0.09120 BCC_B2#1 DISORD 0.21245 BCC_B2#2 DISORD 0.69635
Al 03 Cr 01 Mo 09 Nb 25 Ti 37 V 25 noHEA  BCC_B2#1 DISORD 0.19820 BCC_B2#3 DISORD 0.80180
Al 23 Cr 01 Mo 09 Nb 25 Ti 41 V 01 noHEA  ALTI3_D019 0.56520 BCC_B2#1 DISORD 0.25682 CR3SI_A15 0.05342 SIGMA ORD 0.12456
Al 19 Cr 01 Mo 09 Nb 25 Ti 41 V 05 noHEA  ALTI3_D019 0.53091 BCC_B2#1 DISORD 0.41457 SIGMA ORD 0.05452
Al 15 Cr 01 Mo 09 Nb 25 Ti 41 V 09 noHEA  ALTI3_D019 0.47940 BCC_B2#1 DISORD 0.09469 BCC_B2#2 DISORD 0.42591
Al 11 Cr 01 Mo 09 Nb 25 Ti 41 V 13 noHEA  ALTI3_D019 0.34628 BCC_B2#1 DISORD 0.32582 BCC_B2#2 DISORD 0.32790
Al 07 Cr 01 Mo 09 Nb 25 Ti 41 V 17 noHEA  ALTI3_D019 0.05910 BCC_B2#1 DISORD 0.55668 BCC_B2#2 DISORD 0.26105 HCP_A3 0.12317
Al 03 Cr 01 Mo 09 Nb 25 Ti 41 V 21 noHEA  BCC_B2#1 DISORD 0.22703 BCC_B2#2 DISORD 0.75663 HCP_A3 0.01634
Al 19 Cr 01 Mo 09 Nb 25 Ti 45 V 01 noHEA  ALTI3_D019 0.59984 BCC_B2#1 DISORD 0.33090 SIGMA ORD 0.06926
Al 15 Cr 01 Mo 09 Nb 25 Ti 45 V 05 noHEA  ALTI3_D019 0.54979 BCC_B2#1 DISORD 0.04561 BCC_B2#2 DISORD 0.40460
Al 11 Cr 01 Mo 09 Nb 25 Ti 45 V 09 noHEA  ALTI3_D019 0.39439 BCC_B2#1 DISORD 0.25083 BCC_B2#2 DISORD 0.35268 HCP_A3 0.00210
Al 07 Cr 01 Mo 09 Nb 25 Ti 45 V 13 noHEA  ALTI3_D019 0.00095 BCC_B2#1 DISORD 0.38430 BCC_B2#2 DISORD 0.31074 HCP_A3 0.30401
Al 03 Cr 01 Mo 09 Nb 25 Ti 45 V 17 noHEA  BCC_B2#1 DISORD 0.58576 BCC_B2#2 DISORD 0.27525 HCP_A3 0.13899
Al 15 Cr 01 Mo 09 Nb 25 Ti 49 V 01 noHEA  ALTI3_D019 0.62640 BCC_B2#1 DISORD 0.36937 C14_LAVES 0.00423
Al 11 Cr 01 Mo 09 Nb 25 Ti 49 V 05 noHEA  ALTI3_D019 0.34880 BCC_B2#1 DISORD 0.09518 BCC_B2#2 DISORD 0.38175 HCP_A3 0.17427
Al 07 Cr 01 Mo 09 Nb 25 Ti 49 V 09 noHEA  BCC_B2#1 DISORD 0.22776 BCC_B2#2 DISORD 0.35234 HCP_A3 0.41990
Al 03 Cr 01 Mo 09 Nb 25 Ti 49 V 13 noHEA  BCC_B2#1 DISORD 0.41583 BCC_B2#2 DISORD 0.31966 HCP_A3 0.26450
Al 47 Cr 01 Mo 09 Nb 29 Ti 01 V 13 noHEA  AL8MO3 0.00959 BCC_B2#1 DISORD 0.27379 BCT_D022 0.32898 CR3SI_A15 0.09327 SIGMA ORD 0.29436
Al 43 Cr 01 Mo 09 Nb 29 Ti 01 V 17 noHEA  BCC_B2#1 DISORD 0.37057 BCT_D022 0.22886 CR3SI_A15 0.08027 SIGMA ORD 0.32030
Al 39 Cr 01 Mo 09 Nb 29 Ti 01 V 21 noHEA  ALTI_L10 0.00208 BCC_B2#1 DISORD 0.46841 BCT_D022 0.11604 CR3SI_A15 0.05571 SIGMA ORD 0.35775
Al 35 Cr 01 Mo 09 Nb 29 Ti 01 V 25 noHEA  ALTI_L10 0.00654 BCC_B2#1 DISORD 0.56524 BCT_D022 0.00178 CR3SI_A15 0.03092 SIGMA ORD 0.39552
Al 31 Cr 01 Mo 09 Nb 29 Ti 01 V 29 noHEA  BCC_B2#1 DISORD 0.60924 CR3SI_A15 0.09416 SIGMA ORD 0.29660
Al 27 Cr 01 Mo 09 Nb 29 Ti 01 V 33 noHEA  BCC_B2#1 DISORD 0.67502 CR3SI_A15 0.15139 SIGMA ORD 0.17359
Al 23 Cr 01 Mo 09 Nb 29 Ti 01 V 37 noHEA  BCC_B2#1 DISORD 0.78631 CR3SI_A15 0.14138 SIGMA ORD 0.07231
Al 19 Cr 01 Mo 09 Nb 29 Ti 01 V 41 noHEA  BCC_B2#1 DISORD 0.97903 SIGMA ORD 0.02097
Al 15 Cr 01 Mo 09 Nb 29 Ti 01 V 45   HEA  BCC_B2#1 DISORD 1.00000
Al 11 Cr 01 Mo 09 Nb 29 Ti 01 V 49   HEA  BCC_B2#1 DISORD 1.00000
Al 47 Cr 01 Mo 09 Nb 29 Ti 05 V 09 noHEA  ALTI_L10 0.09102 BCC_B2#1 DISORD 0.18726 BCT_D022 0.29755 CR3SI_A15 0.10484 SIGMA ORD 0.31934
Al 43 Cr 01 Mo 09 Nb 29 Ti 05 V 13 noHEA  ALTI_L10 0.09551 BCC_B2#1 DISORD 0.28364 BCT_D022 0.18293 CR3SI_A15 0.08067 SIGMA ORD 0.35725
Al 39 Cr 01 Mo 09 Nb 29 Ti 05 V 17 noHEA  ALTI_L10 0.09996 BCC_B2#1 DISORD 0.38024 BCT_D022 0.06849 CR3SI_A15 0.05608 SIGMA ORD 0.39522
Al 35 Cr 01 Mo 09 Nb 29 Ti 05 V 21 noHEA  ALTI_L10 0.09382 BCC_B2#1 DISORD 0.46002 CR3SI_A15 0.06645 SIGMA ORD 0.37972
Al 31 Cr 01 Mo 09 Nb 29 Ti 05 V 25 noHEA  ALTI_L10 0.06542 BCC_B2#1 DISORD 0.54196 CR3SI_A15 0.12471 SIGMA ORD 0.26791
Al 27 Cr 01 Mo 09 Nb 29 Ti 05 V 29 noHEA  ALTI_L10 0.01722 BCC_B2#1 DISORD 0.67715 CR3SI_A15 0.14998 SIGMA ORD 0.15565
Al 23 Cr 01 Mo 09 Nb 29 Ti 05 V 33 noHEA  BCC_B2#1 DISORD 0.81575 CR3SI_A15 0.11952 SIGMA ORD 0.06473
Al 19 Cr 01 Mo 09 Nb 29 Ti 05 V 37 noHEA  BCC_B2#1 DISORD 0.99256 SIGMA ORD 0.00744
Al 15 Cr 01 Mo 09 Nb 29 Ti 05 V 41   HEA  BCC_B2#1 DISORD 1.00000
Al 11 Cr 01 Mo 09 Nb 29 Ti 05 V 45   HEA  BCC_B2#1 DISORD 1.00000
Al 07 Cr 01 Mo 09 Nb 29 Ti 05 V 49   HEA  BCC_B2#1 DISORD 1.00000
Al 47 Cr 01 Mo 09 Nb 29 Ti 09 V 05 noHEA  ALTI_L10 0.18906 BCC_B2#1 DISORD 0.09951 BCT_D022 0.25047 CR3SI_A15 0.10529 SIGMA ORD 0.35568
Al 43 Cr 01 Mo 09 Nb 29 Ti 09 V 09 noHEA  ALTI_L10 0.19348 BCC_B2#1 DISORD 0.19567 BCT_D022 0.13561 CR3SI_A15 0.08118 SIGMA ORD 0.39406
Al 39 Cr 01 Mo 09 Nb 29 Ti 09 V 13 noHEA  ALTI_L10 0.19788 BCC_B2#1 DISORD 0.29214 BCT_D022 0.02103 CR3SI_A15 0.05656 SIGMA ORD 0.43239
Al 35 Cr 01 Mo 09 Nb 29 Ti 09 V 17 noHEA  ALTI_L10 0.17446 BCC_B2#1 DISORD 0.36565 CR3SI_A15 0.10639 SIGMA ORD 0.35349
Al 31 Cr 01 Mo 09 Nb 29 Ti 09 V 21 noHEA  ALTI_L10 0.13620 BCC_B2#1 DISORD 0.47077 CR3SI_A15 0.16107 SIGMA ORD 0.23197
Al 27 Cr 01 Mo 09 Nb 29 Ti 09 V 25 noHEA  ALTI_L10 0.07205 BCC_B2#1 DISORD 0.63602 CR3SI_A15 0.16234 SIGMA ORD 0.12958
Al 23 Cr 01 Mo 09 Nb 29 Ti 09 V 29 noHEA  ALTI3_D019 0.02429 BCC_B2#1 DISORD 0.80078 CR3SI_A15 0.11127 SIGMA ORD 0.06366
Al 19 Cr 01 Mo 09 Nb 29 Ti 09 V 33   HEA  BCC_B2#1 DISORD 1.00000
Al 15 Cr 01 Mo 09 Nb 29 Ti 09 V 37   HEA  BCC_B2#1 DISORD 1.00000
Al 11 Cr 01 Mo 09 Nb 29 Ti 09 V 41   HEA  BCC_B2#1 DISORD 1.00000
Al 07 Cr 01 Mo 09 Nb 29 Ti 09 V 45   HEA  BCC_B2#1 DISORD 1.00000
Al 03 Cr 01 Mo 09 Nb 29 Ti 09 V 49 noHEA  BCC_B2#1 DISORD 0.17603 BCC_B2#2 DISORD 0.82397
Al 47 Cr 01 Mo 09 Nb 29 Ti 13 V 01 noHEA  AL8MO3 0.05365 ALTI_L10 0.29136 BCC_B2#1 DISORD 0.01530 BCT_D022 0.13630 CR3SI_A15 0.04319 SIGMA ORD 0.46021
Al 43 Cr 01 Mo 09 Nb 29 Ti 13 V 05 noHEA  ALTI_L10 0.29154 BCC_B2#1 DISORD 0.10782 BCT_D022 0.08845 CR3SI_A15 0.08186 SIGMA ORD 0.43033
Al 39 Cr 01 Mo 09 Nb 29 Ti 13 V 09 noHEA  ALTI_L10 0.28619 BCC_B2#1 DISORD 0.19827 CR3SI_A15 0.07879 SIGMA ORD 0.43675
Al 35 Cr 01 Mo 09 Nb 29 Ti 13 V 13 noHEA  ALTI_L10 0.24961 BCC_B2#1 DISORD 0.28109 CR3SI_A15 0.15077 SIGMA ORD 0.31853
Al 31 Cr 01 Mo 09 Nb 29 Ti 13 V 17 noHEA  ALTI_L10 0.19895 BCC_B2#1 DISORD 0.41411 CR3SI_A15 0.19240 SIGMA ORD 0.19454
Al 27 Cr 01 Mo 09 Nb 29 Ti 13 V 21 noHEA  ALTI3_D019 0.11081 ALTI_L10 0.02362 BCC_B2#1 DISORD 0.53518 CR3SI_A15 0.17817 SIGMA ORD 0.15222
Al 23 Cr 01 Mo 09 Nb 29 Ti 13 V 25 noHEA  ALTI3_D019 0.09128 BCC_B2#1 DISORD 0.72600 CR3SI_A15 0.10868 SIGMA ORD 0.07404
Al 19 Cr 01 Mo 09 Nb 29 Ti 13 V 29 noHEA  ALTI3_D019 0.05188 BCC_B2#1 DISORD 0.94440 SIGMA ORD 0.00372
Al 15 Cr 01 Mo 09 Nb 29 Ti 13 V 33 noHEA  ALTI3_D019 0.01637 BCC_B2#1 DISORD 0.98363
Al 11 Cr 01 Mo 09 Nb 29 Ti 13 V 37   HEA  BCC_B2#1 DISORD 1.00000
Al 07 Cr 01 Mo 09 Nb 29 Ti 13 V 41   HEA  BCC_B2#1 DISORD 1.00000
Al 03 Cr 01 Mo 09 Nb 29 Ti 13 V 45 noHEA  BCC_B2#1 DISORD 0.16570 BCC_B2#2 DISORD 0.83430
Al 43 Cr 01 Mo 09 Nb 29 Ti 17 V 01 noHEA  ALTI_L10 0.38978 BCC_B2#1 DISORD 0.02012 BCT_D022 0.04153 CR3SI_A15 0.08277 SIGMA ORD 0.46580
Al 39 Cr 01 Mo 09 Nb 29 Ti 17 V 05 noHEA  ALTI_L10 0.36233 BCC_B2#1 DISORD 0.10705 CR3SI_A15 0.12239 SIGMA ORD 0.40823
Al 35 Cr 01 Mo 09 Nb 29 Ti 17 V 09 noHEA  ALTI_L10 0.31970 BCC_B2#1 DISORD 0.20591 CR3SI_A15 0.20193 SIGMA ORD 0.27246
Al 31 Cr 01 Mo 09 Nb 29 Ti 17 V 13 noHEA  ALTI3_D019 0.07302 ALTI_L10 0.18612 BCC_B2#1 DISORD 0.33186 CR3SI_A15 0.21115 SIGMA ORD 0.19786
Al 27 Cr 01 Mo 09 Nb 29 Ti 17 V 17 noHEA  ALTI3_D019 0.19955 BCC_B2#1 DISORD 0.44076 CR3SI_A15 0.19555 SIGMA ORD 0.16413
Al 23 Cr 01 Mo 09 Nb 29 Ti 17 V 21 noHEA  ALTI3_D019 0.15849 BCC_B2#1 DISORD 0.65394 CR3SI_A15 0.10156 SIGMA ORD 0.08600
Al 19 Cr 01 Mo 09 Nb 29 Ti 17 V 25 noHEA  ALTI3_D019 0.12004 BCC_B2#1 DISORD 0.86512 SIGMA ORD 0.01484
Al 15 Cr 01 Mo 09 Nb 29 Ti 17 V 29 noHEA  ALTI3_D019 0.08100 BCC_B2#1 DISORD 0.91900
Al 11 Cr 01 Mo 09 Nb 29 Ti 17 V 33 noHEA  ALTI3_D019 0.02249 BCC_B2#1 DISORD 0.97751
Al 07 Cr 01 Mo 09 Nb 29 Ti 17 V 37   HEA  BCC_B2#1 DISORD 1.00000
Al 03 Cr 01 Mo 09 Nb 29 Ti 17 V 41 noHEA  BCC_B2#1 DISORD 0.16549 BCC_B2#2 DISORD 0.83451
Al 39 Cr 01 Mo 09 Nb 29 Ti 21 V 01 noHEA  ALTI_L10 0.43416 BCC_B2#1 DISORD 0.02127 CR3SI_A15 0.17691 SIGMA ORD 0.36767
Al 35 Cr 01 Mo 09 Nb 29 Ti 21 V 05 noHEA  ALTI3_D019 0.03565 ALTI_L10 0.34807 BCC_B2#1 DISORD 0.12785 CR3SI_A15 0.24469 SIGMA ORD 0.24374
Al 31 Cr 01 Mo 09 Nb 29 Ti 21 V 09 noHEA  ALTI3_D019 0.18508 ALTI_L10 0.13647 BCC_B2#1 DISORD 0.23000 CR3SI_A15 0.22741 SIGMA ORD 0.22104
Al 27 Cr 01 Mo 09 Nb 29 Ti 21 V 13 noHEA  ALTI3_D019 0.26647 BCC_B2#1 DISORD 0.35277 CR3SI_A15 0.21496 SIGMA ORD 0.16581
Al 23 Cr 01 Mo 09 Nb 29 Ti 21 V 17 noHEA  ALTI3_D019 0.22651 BCC_B2#1 DISORD 0.58454 CR3SI_A15 0.08954 SIGMA ORD 0.09940
Al 19 Cr 01 Mo 09 Nb 29 Ti 21 V 21 noHEA  ALTI3_D019 0.18902 BCC_B2#1 DISORD 0.78431 SIGMA ORD 0.02668
Al 15 Cr 01 Mo 09 Nb 29 Ti 21 V 25 noHEA  ALTI3_D019 0.14663 BCC_B2#1 DISORD 0.85337
Al 11 Cr 01 Mo 09 Nb 29 Ti 21 V 29 noHEA  ALTI3_D019 0.08254 BCC_B2#1 DISORD 0.91746
Al 07 Cr 01 Mo 09 Nb 29 Ti 21 V 33 noHEA  BCC_B2#1 DISORD 0.03930 BCC_B2#2 DISORD 0.96070
Al 03 Cr 01 Mo 09 Nb 29 Ti 21 V 37 noHEA  BCC_B2#1 DISORD 0.17647 BCC_B2#2 DISORD 0.82353
Al 35 Cr 01 Mo 09 Nb 29 Ti 25 V 01 noHEA  ALTI3_D019 0.14807 ALTI_L10 0.29795 BCC_B2#1 DISORD 0.02541 CR3SI_A15 0.26141 SIGMA ORD 0.26716
Al 31 Cr 01 Mo 09 Nb 29 Ti 25 V 05 noHEA  ALTI3_D019 0.29730 ALTI_L10 0.08662 BCC_B2#1 DISORD 0.12789 CR3SI_A15 0.24387 SIGMA ORD 0.24431
Al 27 Cr 01 Mo 09 Nb 29 Ti 25 V 09 noHEA  ALTI3_D019 0.33272 BCC_B2#1 DISORD 0.26384 CR3SI_A15 0.23623 SIGMA ORD 0.16720
Al 23 Cr 01 Mo 09 Nb 29 Ti 25 V 13 noHEA  ALTI3_D019 0.29589 BCC_B2#1 DISORD 0.51677 CR3SI_A15 0.07377 SIGMA ORD 0.11357
Al 19 Cr 01 Mo 09 Nb 29 Ti 25 V 17 noHEA  ALTI3_D019 0.25912 BCC_B2#1 DISORD 0.70162 SIGMA ORD 0.03926
Al 15 Cr 01 Mo 09 Nb 29 Ti 25 V 21 noHEA  ALTI3_D019 0.21372 BCC_B2#1 DISORD 0.78628
Al 11 Cr 01 Mo 09 Nb 29 Ti 25 V 25 noHEA  ALTI3_D019 0.14376 BCC_B2#1 DISORD 0.05418 BCC_B2#2 DISORD 0.80206
Al 07 Cr 01 Mo 09 Nb 29 Ti 25 V 29 noHEA  ALTI3_D019 0.01021 BCC_B2#1 DISORD 0.11901 BCC_B2#2 DISORD 0.87078
Al 03 Cr 01 Mo 09 Nb 29 Ti 25 V 33 noHEA  BCC_B2#1 DISORD 0.19650 BCC_B2#2 DISORD 0.80350
Al 31 Cr 01 Mo 09 Nb 29 Ti 29 V 01 noHEA  ALTI3_D019 0.40975 ALTI_L10 0.03648 BCC_B2#1 DISORD 0.02542 CR3SI_A15 0.26061 SIGMA ORD 0.26775
Al 27 Cr 01 Mo 09 Nb 29 Ti 29 V 05 noHEA  ALTI3_D019 0.39863 BCC_B2#1 DISORD 0.17141 CR3SI_A15 0.26267 SIGMA ORD 0.16729
Al 23 Cr 01 Mo 09 Nb 29 Ti 29 V 09 noHEA  ALTI3_D019 0.36671 BCC_B2#1 DISORD 0.44758 CR3SI_A15 0.05839 SIGMA ORD 0.12731
Al 19 Cr 01 Mo 09 Nb 29 Ti 29 V 13 noHEA  ALTI3_D019 0.33057 BCC_B2#1 DISORD 0.61697 SIGMA ORD 0.05245
Al 15 Cr 01 Mo 09 Nb 29 Ti 29 V 17 noHEA  ALTI3_D019 0.28287 BCC_B2#1 DISORD 0.71713
Al 11 Cr 01 Mo 09 Nb 29 Ti 29 V 21 noHEA  ALTI3_D019 0.20754 BCC_B2#1 DISORD 0.25779 BCC_B2#2 DISORD 0.53467
Al 07 Cr 01 Mo 09 Nb 29 Ti 29 V 25 noHEA  ALTI3_D019 0.05010 BCC_B2#1 DISORD 0.19848 BCC_B2#2 DISORD 0.75142
Al 03 Cr 01 Mo 09 Nb 29 Ti 29 V 29 noHEA  BCC_B2#1 DISORD 0.22171 BCC_B2#2 DISORD 0.77829
Al 27 Cr 01 Mo 09 Nb 29 Ti 33 V 01 noHEA  ALTI3_D019 0.46421 BCC_B2#1 DISORD 0.06042 CR3SI_A15 0.31395 SIGMA ORD 0.16143
Al 23 Cr 01 Mo 09 Nb 29 Ti 33 V 05 noHEA  ALTI3_D019 0.43815 BCC_B2#1 DISORD 0.36978 CR3SI_A15 0.05248 SIGMA ORD 0.13959
Al 19 Cr 01 Mo 09 Nb 29 Ti 33 V 09 noHEA  ALTI3_D019 0.40317 BCC_B2#1 DISORD 0.53101 SIGMA ORD 0.06581
Al 15 Cr 01 Mo 09 Nb 29 Ti 33 V 13 noHEA  ALTI3_D019 0.35628 BCC_B2#1 DISORD 0.06629 BCC_B2#2 DISORD 0.57743
Al 11 Cr 01 Mo 09 Nb 29 Ti 33 V 17 noHEA  ALTI3_D019 0.26807 BCC_B2#1 DISORD 0.34367 BCC_B2#2 DISORD 0.38826
Al 07 Cr 01 Mo 09 Nb 29 Ti 33 V 21 noHEA  ALTI3_D019 0.08276 BCC_B2#1 DISORD 0.25464 BCC_B2#2 DISORD 0.66260
Al 03 Cr 01 Mo 09 Nb 29 Ti 33 V 25 noHEA  BCC_B2#1 DISORD 0.75170 BCC_B2#2 DISORD 0.24830
Al 23 Cr 01 Mo 09 Nb 29 Ti 37 V 01 noHEA  ALTI3_D019 0.50732 BCC_B2#1 DISORD 0.26338 CR3SI_A15 0.08071 SIGMA ORD 0.14858
Al 19 Cr 01 Mo 09 Nb 29 Ti 37 V 05 noHEA  ALTI3_D019 0.47572 BCC_B2#1 DISORD 0.44542 SIGMA ORD 0.07887
Al 15 Cr 01 Mo 09 Nb 29 Ti 37 V 09 noHEA  ALTI3_D019 0.42962 BCC_B2#1 DISORD 0.05491 BCC_B2#2 DISORD 0.51547
Al 11 Cr 01 Mo 09 Nb 29 Ti 37 V 13 noHEA  ALTI3_D019 0.32448 BCC_B2#1 DISORD 0.28753 BCC_B2#2 DISORD 0.38799
Al 07 Cr 01 Mo 09 Nb 29 Ti 37 V 17 noHEA  ALTI3_D019 0.10072 BCC_B2#1 DISORD 0.29748 BCC_B2#2 DISORD 0.58172 HCP_A3 0.02008
Al 03 Cr 01 Mo 09 Nb 29 Ti 37 V 21 noHEA  BCC_B2#1 DISORD 0.27348 BCC_B2#2 DISORD 0.72652
Al 19 Cr 01 Mo 09 Nb 29 Ti 41 V 01 noHEA  ALTI3_D019 0.54532 BCC_B2#1 DISORD 0.36192 SIGMA ORD 0.09276
Al 15 Cr 01 Mo 09 Nb 29 Ti 41 V 05 noHEA  ALTI3_D019 0.50439 BCC_B2#1 DISORD 0.46820 BCC_B2#3 ORD 0.02741
Al 11 Cr 01 Mo 09 Nb 29 Ti 41 V 09 noHEA  ALTI3_D019 0.37911 BCC_B2#1 DISORD 0.20921 BCC_B2#2 DISORD 0.41168
Al 07 Cr 01 Mo 09 Nb 29 Ti 41 V 13 noHEA  ALTI3_D019 0.04411 BCC_B2#1 DISORD 0.40381 BCC_B2#2 DISORD 0.35057 HCP_A3 0.20151
Al 03 Cr 01 Mo 09 Nb 29 Ti 41 V 17 noHEA  BCC_B2#1 DISORD 0.59742 BCC_B2#2 DISORD 0.31556 HCP_A3 0.08702
Al 15 Cr 01 Mo 09 Nb 29 Ti 45 V 01 noHEA  ALTI3_D019 0.57680 BCC_B2#1 DISORD 0.41328 C14_LAVES 0.00992
Al 11 Cr 01 Mo 09 Nb 29 Ti 45 V 05 noHEA  ALTI3_D019 0.40147 BCC_B2#1 DISORD 0.09987 BCC_B2#2 DISORD 0.42982 HCP_A3 0.06884
Al 07 Cr 01 Mo 09 Nb 29 Ti 45 V 09 noHEA  BCC_B2#1 DISORD 0.23373 BCC_B2#2 DISORD 0.39596 HCP_A3 0.37031
Al 03 Cr 01 Mo 09 Nb 29 Ti 45 V 13 noHEA  BCC_B2#1 DISORD 0.42385 BCC_B2#2 DISORD 0.36225 HCP_A3 0.21390
Al 11 Cr 01 Mo 09 Nb 29 Ti 49 V 01 noHEA  ALTI3_D019 0.40389 BCC_B2#1 DISORD 0.41043 HCP_A3 0.18568
Al 07 Cr 01 Mo 09 Nb 29 Ti 49 V 05 noHEA  BCC_B2#1 DISORD 0.08944 BCC_B2#2 DISORD 0.42038 HCP_A3 0.49018
Al 03 Cr 01 Mo 09 Nb 29 Ti 49 V 09 noHEA  BCC_B2#1 DISORD 0.25601 BCC_B2#2 DISORD 0.40181 HCP_A3 0.34218
Al 47 Cr 01 Mo 09 Nb 33 Ti 01 V 09 noHEA  BCC_B2#1 DISORD 0.18371 BCT_D022 0.34414 CR3SI_A15 0.07885 SIGMA ORD 0.39330
Al 43 Cr 01 Mo 09 Nb 33 Ti 01 V 13 noHEA  ALTI_L10 0.00002 BCC_B2#1 DISORD 0.28126 BCT_D022 0.23212 CR3SI_A15 0.05420 SIGMA ORD 0.43240
Al 39 Cr 01 Mo 09 Nb 33 Ti 01 V 17 noHEA  ALTI_L10 0.00448 BCC_B2#1 DISORD 0.37790 BCT_D022 0.11757 CR3SI_A15 0.02936 SIGMA ORD 0.47069
Al 35 Cr 01 Mo 09 Nb 33 Ti 01 V 21 noHEA  ALTI_L10 0.00892 BCC_B2#1 DISORD 0.47466 BCT_D022 0.00314 CR3SI_A15 0.00435 SIGMA ORD 0.50892
Al 31 Cr 01 Mo 09 Nb 33 Ti 01 V 25 noHEA  BCC_B2#1 DISORD 0.52745 CR3SI_A15 0.07540 SIGMA ORD 0.39715
Al 27 Cr 01 Mo 09 Nb 33 Ti 01 V 29 noHEA  BCC_B2#1 DISORD 0.60359 CR3SI_A15 0.14489 SIGMA ORD 0.25152
Al 23 Cr 01 Mo 09 Nb 33 Ti 01 V 33 noHEA  BCC_B2#1 DISORD 0.73433 CR3SI_A15 0.13419 SIGMA ORD 0.13148
Al 19 Cr 01 Mo 09 Nb 33 Ti 01 V 37 noHEA  BCC_B2#1 DISORD 0.93270 SIGMA ORD 0.06730
Al 15 Cr 01 Mo 09 Nb 33 Ti 01 V 41   HEA  BCC_B2#1 DISORD 1.00000
Al 11 Cr 01 Mo 09 Nb 33 Ti 01 V 45   HEA  BCC_B2#1 DISORD 1.00000
Al 07 Cr 01 Mo 09 Nb 33 Ti 01 V 49 noHEA  BCC_B2#1 DISORD 0.10570 BCC_B2#2 DISORD 0.89430
Al 47 Cr 01 Mo 09 Nb 33 Ti 05 V 05 noHEA  ALTI_L10 0.09347 BCC_B2#1 DISORD 0.09699 BCT_D022 0.29985 CR3SI_A15 0.07934 SIGMA ORD 0.43034
Al 43 Cr 01 Mo 09 Nb 33 Ti 05 V 09 noHEA  ALTI_L10 0.09794 BCC_B2#1 DISORD 0.19325 BCT_D022 0.18484 CR3SI_A15 0.05476 SIGMA ORD 0.46922
Al 39 Cr 01 Mo 09 Nb 33 Ti 05 V 13 noHEA  ALTI_L10 0.10237 BCC_B2#1 DISORD 0.28976 BCT_D022 0.07013 CR3SI_A15 0.02986 SIGMA ORD 0.50788
Al 35 Cr 01 Mo 09 Nb 33 Ti 05 V 17 noHEA  ALTI_L10 0.09635 BCC_B2#1 DISORD 0.37175 CR3SI_A15 0.04292 SIGMA ORD 0.48898
Al 31 Cr 01 Mo 09 Nb 33 Ti 05 V 21 noHEA  ALTI_L10 0.06737 BCC_B2#1 DISORD 0.45997 CR3SI_A15 0.11299 SIGMA ORD 0.35967
Al 27 Cr 01 Mo 09 Nb 33 Ti 05 V 25 noHEA  ALTI_L10 0.01717 BCC_B2#1 DISORD 0.60738 CR3SI_A15 0.14438 SIGMA ORD 0.23107
Al 23 Cr 01 Mo 09 Nb 33 Ti 05 V 29 noHEA  BCC_B2#1 DISORD 0.76439 CR3SI_A15 0.11036 SIGMA ORD 0.12526
Al 19 Cr 01 Mo 09 Nb 33 Ti 05 V 33 noHEA  BCC_B2#1 DISORD 0.94508 SIGMA ORD 0.05492
Al 15 Cr 01 Mo 09 Nb 33 Ti 05 V 37   HEA  BCC_B2#1 DISORD 1.00000
Al 11 Cr 01 Mo 09 Nb 33 Ti 05 V 41   HEA  BCC_B2#1 DISORD 1.00000
Al 07 Cr 01 Mo 09 Nb 33 Ti 05 V 45   HEA  BCC_B2#1 DISORD 1.00000
Al 03 Cr 01 Mo 09 Nb 33 Ti 05 V 49 noHEA  BCC_B2#1 DISORD 0.74185 BCC_B2#2 DISORD 0.25815
Al 47 Cr 01 Mo 09 Nb 33 Ti 09 V 01 noHEA  ALTI_L10 0.19156 BCC_B2#1 DISORD 0.00933 BCT_D022 0.25313 CR3SI_A15 0.08013 SIGMA ORD 0.46585
Al 43 Cr 01 Mo 09 Nb 33 Ti 09 V 05 noHEA  ALTI_L10 0.19592 BCC_B2#1 DISORD 0.10534 BCT_D022 0.13772 CR3SI_A15 0.05550 SIGMA ORD 0.50552
Al 39 Cr 01 Mo 09 Nb 33 Ti 09 V 09 noHEA  ALTI_L10 0.20030 BCC_B2#1 DISORD 0.20170 BCT_D022 0.02280 CR3SI_A15 0.03049 SIGMA ORD 0.54472
Al 35 Cr 01 Mo 09 Nb 33 Ti 09 V 13 noHEA  ALTI_L10 0.17652 BCC_B2#1 DISORD 0.27975 CR3SI_A15 0.08918 SIGMA ORD 0.45455
Al 31 Cr 01 Mo 09 Nb 33 Ti 09 V 17 noHEA  ALTI_L10 0.13726 BCC_B2#1 DISORD 0.39372 CR3SI_A15 0.15748 SIGMA ORD 0.31154
Al 27 Cr 01 Mo 09 Nb 33 Ti 09 V 21 noHEA  ALTI3_D019 0.04191 ALTI_L10 0.03319 BCC_B2#1 DISORD 0.54567 CR3SI_A15 0.16216 SIGMA ORD 0.21707
Al 23 Cr 01 Mo 09 Nb 33 Ti 09 V 25 noHEA  ALTI3_D019 0.03319 BCC_B2#1 DISORD 0.73841 CR3SI_A15 0.10365 SIGMA ORD 0.12476
Al 19 Cr 01 Mo 09 Nb 33 Ti 09 V 29 noHEA  BCC_B2#1 DISORD 0.95411 SIGMA ORD 0.04589
Al 15 Cr 01 Mo 09 Nb 33 Ti 09 V 33   HEA  BCC_B2#1 DISORD 1.00000
Al 11 Cr 01 Mo 09 Nb 33 Ti 09 V 37   HEA  BCC_B2#1 DISORD 1.00000
Al 07 Cr 01 Mo 09 Nb 33 Ti 09 V 41   HEA  BCC_B2#1 DISORD 1.00000
Al 03 Cr 01 Mo 09 Nb 33 Ti 09 V 45 noHEA  BCC_B2#1 DISORD 0.24224 BCC_B2#2 DISORD 0.75776
Al 43 Cr 01 Mo 09 Nb 33 Ti 13 V 01 noHEA  ALTI_L10 0.29402 BCC_B2#1 DISORD 0.01757 BCT_D022 0.09084 CR3SI_A15 0.05648 SIGMA ORD 0.54109
Al 39 Cr 01 Mo 09 Nb 33 Ti 13 V 05 noHEA  ALTI_L10 0.28873 BCC_B2#1 DISORD 0.10990 CR3SI_A15 0.05395 SIGMA ORD 0.54743
Al 35 Cr 01 Mo 09 Nb 33 Ti 13 V 09 noHEA  ALTI_L10 0.25119 BCC_B2#1 DISORD 0.19756 CR3SI_A15 0.14423 SIGMA ORD 0.40703
Al 31 Cr 01 Mo 09 Nb 33 Ti 13 V 13 noHEA  ALTI3_D019 0.00622 ALTI_L10 0.19296 BCC_B2#1 DISORD 0.33943 CR3SI_A15 0.19685 SIGMA ORD 0.26454
Al 27 Cr 01 Mo 09 Nb 33 Ti 13 V 17 noHEA  ALTI3_D019 0.13931 BCC_B2#1 DISORD 0.44834 CR3SI_A15 0.18122 SIGMA ORD 0.23113
Al 23 Cr 01 Mo 09 Nb 33 Ti 13 V 21 noHEA  ALTI3_D019 0.10070 BCC_B2#1 DISORD 0.66684 CR3SI_A15 0.10109 SIGMA ORD 0.13137
Al 19 Cr 01 Mo 09 Nb 33 Ti 13 V 25 noHEA  ALTI3_D019 0.06431 BCC_B2#1 DISORD 0.88238 SIGMA ORD 0.05331
Al 15 Cr 01 Mo 09 Nb 33 Ti 13 V 29 noHEA  ALTI3_D019 0.02422 BCC_B2#1 DISORD 0.97578
Al 11 Cr 01 Mo 09 Nb 33 Ti 13 V 33   HEA  BCC_B2#1 DISORD 1.00000
Al 07 Cr 01 Mo 09 Nb 33 Ti 13 V 37   HEA  BCC_B2#1 DISORD 1.00000
Al 03 Cr 01 Mo 09 Nb 33 Ti 13 V 41 noHEA  BCC_B2#1 DISORD 0.23294 BCC_B2#2 DISORD 0.76706
Al 39 Cr 01 Mo 09 Nb 33 Ti 17 V 01 noHEA  ALTI_L10 0.36369 BCC_B2#1 DISORD 0.02113 CR3SI_A15 0.10558 SIGMA ORD 0.50960
Al 35 Cr 01 Mo 09 Nb 33 Ti 17 V 05 noHEA  ALTI_L10 0.32146 BCC_B2#1 DISORD 0.12332 CR3SI_A15 0.21584 SIGMA ORD 0.33938
Al 31 Cr 01 Mo 09 Nb 33 Ti 17 V 09 noHEA  ALTI3_D019 0.11967 ALTI_L10 0.14152 BCC_B2#1 DISORD 0.23565 CR3SI_A15 0.21403 SIGMA ORD 0.28913
Al 27 Cr 01 Mo 09 Nb 33 Ti 17 V 13 noHEA  ALTI3_D019 0.20685 BCC_B2#1 DISORD 0.36111 CR3SI_A15 0.20613 SIGMA ORD 0.22591
Al 23 Cr 01 Mo 09 Nb 33 Ti 17 V 17 noHEA  ALTI3_D019 0.16874 BCC_B2#1 DISORD 0.59751 CR3SI_A15 0.09458 SIGMA ORD 0.13916
Al 19 Cr 01 Mo 09 Nb 33 Ti 17 V 21 noHEA  ALTI3_D019 0.13352 BCC_B2#1 DISORD 0.80430 SIGMA ORD 0.06218
Al 15 Cr 01 Mo 09 Nb 33 Ti 17 V 25 noHEA  ALTI3_D019 0.09078 BCC_B2#1 DISORD 0.90922
Al 11 Cr 01 Mo 09 Nb 33 Ti 17 V 29 noHEA  ALTI3_D019 0.03464 BCC_B2#1 DISORD 0.96536
Al 07 Cr 01 Mo 09 Nb 33 Ti 17 V 33 noHEA  BCC_B2#1 DISORD 0.02033 BCC_B2#2 DISORD 0.97967
Al 03 Cr 01 Mo 09 Nb 33 Ti 17 V 37 noHEA  BCC_B2#1 DISORD 0.23489 BCC_B2#2 DISORD 0.76511
Al 35 Cr 01 Mo 09 Nb 33 Ti 21 V 01 noHEA  ALTI3_D019 0.08628 ALTI_L10 0.29844 BCC_B2#1 DISORD 0.02607 CR3SI_A15 0.24971 SIGMA ORD 0.33950
Al 31 Cr 01 Mo 09 Nb 33 Ti 21 V 05 noHEA  ALTI3_D019 0.23356 ALTI_L10 0.08954 BCC_B2#1 DISORD 0.13124 CR3SI_A15 0.23138 SIGMA ORD 0.31428
Al 27 Cr 01 Mo 09 Nb 33 Ti 21 V 09 noHEA  ALTI3_D019 0.27374 BCC_B2#1 DISORD 0.27219 CR3SI_A15 0.23478 SIGMA ORD 0.21929
Al 23 Cr 01 Mo 09 Nb 33 Ti 21 V 13 noHEA  ALTI3_D019 0.23782 BCC_B2#1 DISORD 0.52929 CR3SI_A15 0.08511 SIGMA ORD 0.14778
Al 19 Cr 01 Mo 09 Nb 33 Ti 21 V 17 noHEA  ALTI3_D019 0.20370 BCC_B2#1 DISORD 0.72478 SIGMA ORD 0.07152
Al 15 Cr 01 Mo 09 Nb 33 Ti 21 V 21 noHEA  ALTI3_D019 0.15868 BCC_B2#1 DISORD 0.84132
Al 11 Cr 01 Mo 09 Nb 33 Ti 21 V 25 noHEA  ALTI3_D019 0.09810 BCC_B2#1 DISORD 0.90189
Al 07 Cr 01 Mo 09 Nb 33 Ti 21 V 29 noHEA  BCC_B2#1 DISORD 0.12188 BCC_B2#2 DISORD 0.87812
Al 03 Cr 01 Mo 09 Nb 33 Ti 21 V 33 noHEA  BCC_B2#1 DISORD 0.64599 BCC_B2#2 DISORD 0.35401
Al 31 Cr 01 Mo 09 Nb 33 Ti 25 V 01 noHEA  ALTI3_D019 0.34798 ALTI_L10 0.03691 BCC_B2#1 DISORD 0.02607 CR3SI_A15 0.24888 SIGMA ORD 0.34016
Al 27 Cr 01 Mo 09 Nb 33 Ti 25 V 05 noHEA  ALTI3_D019 0.34034 BCC_B2#1 DISORD 0.17799 CR3SI_A15 0.27153 SIGMA ORD 0.21014
Al 23 Cr 01 Mo 09 Nb 33 Ti 25 V 09 noHEA  ALTI3_D019 0.30817 BCC_B2#1 DISORD 0.45907 CR3SI_A15 0.07601 SIGMA ORD 0.15675
Al 19 Cr 01 Mo 09 Nb 33 Ti 25 V 13 noHEA  ALTI3_D019 0.27496 BCC_B2#1 DISORD 0.64385 SIGMA ORD 0.08119
Al 15 Cr 01 Mo 09 Nb 33 Ti 25 V 17 noHEA  ALTI3_D019 0.22840 BCC_B2#1 DISORD 0.77160
Al 11 Cr 01 Mo 09 Nb 33 Ti 25 V 21 noHEA  ALTI3_D019 0.16328 BCC_B2#1 DISORD 0.00000 BCC_B2#2 DISORD 0.83683
Al 07 Cr 01 Mo 09 Nb 33 Ti 25 V 25 noHEA  ALTI3_D019 0.02900 BCC_B2#1 DISORD 0.21932 BCC_B2#2 DISORD 0.75168
Al 03 Cr 01 Mo 09 Nb 33 Ti 25 V 29 noHEA  BCC_B2#1 DISORD 0.72863 BCC_B2#2 DISORD 0.27137
Al 27 Cr 01 Mo 09 Nb 33 Ti 29 V 01 noHEA  ALTI3_D019 0.40686 BCC_B2#1 DISORD 0.06116 CR3SI_A15 0.33942 SIGMA ORD 0.19255
Al 23 Cr 01 Mo 09 Nb 33 Ti 29 V 05 noHEA  ALTI3_D019 0.37940 BCC_B2#1 DISORD 0.37948 CR3SI_A15 0.07534 SIGMA ORD 0.16578
Al 19 Cr 01 Mo 09 Nb 33 Ti 29 V 09 noHEA  ALTI3_D019 0.34716 BCC_B2#1 DISORD 0.56182 SIGMA ORD 0.09103
Al 15 Cr 01 Mo 09 Nb 33 Ti 29 V 13 noHEA  ALTI3_D019 0.30160 BCC_B2#1 DISORD 0.01076 BCC_B2#2 DISORD 0.68225 SIGMA ORD 0.00539
Al 11 Cr 01 Mo 09 Nb 33 Ti 29 V 17 noHEA  ALTI3_D019 0.22997 BCC_B2#1 DISORD 0.35193 BCC_B2#2 DISORD 0.41810
Al 07 Cr 01 Mo 09 Nb 33 Ti 29 V 21 noHEA  ALTI3_D019 0.06925 BCC_B2#1 DISORD 0.29297 BCC_B2#2 DISORD 0.63778
Al 03 Cr 01 Mo 09 Nb 33 Ti 29 V 25 noHEA  BCC_B2#1 DISORD 0.70267 BCC_B2#2 DISORD 0.29733
Al 23 Cr 01 Mo 09 Nb 33 Ti 33 V 01 noHEA  ALTI3_D019 0.44942 BCC_B2#1 DISORD 0.26915 CR3SI_A15 0.10927 SIGMA ORD 0.17216
Al 19 Cr 01 Mo 09 Nb 33 Ti 33 V 05 noHEA  ALTI3_D019 0.41945 BCC_B2#1 DISORD 0.47912 SIGMA ORD 0.10143
Al 15 Cr 01 Mo 09 Nb 33 Ti 33 V 09 noHEA  ALTI3_D019 0.37726 BCC_B2#1 DISORD 0.01565 BCC_B2#2 DISORD 0.58946 SIGMA ORD 0.01764
Al 11 Cr 01 Mo 09 Nb 33 Ti 33 V 13 noHEA  ALTI3_D019 0.29404 BCC_B2#1 DISORD 0.24162 BCC_B2#2 DISORD 0.46434
Al 07 Cr 01 Mo 09 Nb 33 Ti 33 V 17 noHEA  ALTI3_D019 0.10261 BCC_B2#1 DISORD 0.34219 BCC_B2#2 DISORD 0.55520
Al 03 Cr 01 Mo 09 Nb 33 Ti 33 V 21 noHEA  BCC_B2#1 DISORD 0.32265 BCC_B2#2 DISORD 0.67735
Al 19 Cr 01 Mo 09 Nb 33 Ti 37 V 01 noHEA  ALTI3_D019 0.48981 BCC_B2#1 DISORD 0.39503 SIGMA ORD 0.11516
Al 15 Cr 01 Mo 09 Nb 33 Ti 37 V 05 noHEA  ALTI3_D019 0.45398 BCC_B2#1 DISORD 0.50975 SIGMA ORD 0.03627
Al 11 Cr 01 Mo 09 Nb 33 Ti 37 V 09 noHEA  ALTI3_D019 0.35651 BCC_B2#1 DISORD 0.16223 BCC_B2#2 DISORD 0.48126
Al 07 Cr 01 Mo 09 Nb 33 Ti 37 V 13 noHEA  ALTI3_D019 0.08828 BCC_B2#1 DISORD 0.42678 BCC_B2#2 DISORD 0.38946 HCP_A3 0.09548
Al 03 Cr 01 Mo 09 Nb 33 Ti 37 V 17 noHEA  BCC_B2#1 DISORD 0.61515 BCC_B2#2 DISORD 0.35285 HCP_A3 0.03199
Al 15 Cr 01 Mo 09 Nb 33 Ti 41 V 01 noHEA  ALTI3_D019 0.52460 BCC_B2#1 DISORD 0.43179 SIGMA ORD 0.04361
Al 11 Cr 01 Mo 09 Nb 33 Ti 41 V 05 noHEA  ALTI3_D019 0.42743 BCC_B2#1 DISORD 0.08939 BCC_B2#2 DISORD 0.48318
Al 07 Cr 01 Mo 09 Nb 33 Ti 41 V 09 noHEA  ALTI3_D019 0.03339 BCC_B2#1 DISORD 0.24599 BCC_B2#2 DISORD 0.44013 HCP_A3 0.28049
Al 03 Cr 01 Mo 09 Nb 33 Ti 41 V 13 noHEA  BCC_B2#1 DISORD 0.43622 BCC_B2#2 DISORD 0.40311 HCP_A3 0.16067
Al 11 Cr 01 Mo 09 Nb 33 Ti 45 V 01 noHEA  ALTI3_D019 0.46249 BCC_B2#1 DISORD 0.45828 HCP_A3 0.07923
Al 07 Cr 01 Mo 09 Nb 33 Ti 45 V 05 noHEA  BCC_B2#1 DISORD 0.08943 BCC_B2#2 DISORD 0.46739 HCP_A3 0.44319
Al 03 Cr 01 Mo 09 Nb 33 Ti 45 V 09 noHEA  BCC_B2#1 DISORD 0.26233 BCC_B2#2 DISORD 0.44596 HCP_A3 0.29171
Al 07 Cr 01 Mo 09 Nb 33 Ti 49 V 01 noHEA  BCC_B2#1 DISORD 0.44413 C14_LAVES 0.00223 HCP_A3 0.55364
Al 03 Cr 01 Mo 09 Nb 33 Ti 49 V 05 noHEA  BCC_B2#1 DISORD 0.11188 BCC_B2#2 DISORD 0.46952 HCP_A3 0.41861
Al 47 Cr 01 Mo 09 Nb 37 Ti 01 V 05 noHEA  BCC_B2#1 DISORD 0.09416 BCT_D022 0.34770 CR3SI_A15 0.05306 SIGMA ORD 0.50509
Al 43 Cr 01 Mo 09 Nb 37 Ti 01 V 09 noHEA  ALTI_L10 0.00243 BCC_B2#1 DISORD 0.19081 BCT_D022 0.23386 CR3SI_A15 0.02810 SIGMA ORD 0.54480
Al 39 Cr 01 Mo 09 Nb 37 Ti 01 V 13 noHEA  ALTI_L10 0.00688 BCC_B2#1 DISORD 0.28737 BCT_D022 0.11907 CR3SI_A15 0.00298 SIGMA ORD 0.58370
Al 35 Cr 01 Mo 09 Nb 37 Ti 01 V 17 noHEA  ALTI_L10 0.01111 BCC_B2#1 DISORD 0.38125 BCT_D022 0.00877 SIGMA ORD 0.59887
Al 31 Cr 01 Mo 09 Nb 37 Ti 01 V 21 noHEA  BCC_B2#1 DISORD 0.44588 CR3SI_A15 0.05883 SIGMA ORD 0.49529
Al 27 Cr 01 Mo 09 Nb 37 Ti 01 V 25 noHEA  BCC_B2#1 DISORD 0.53379 CR3SI_A15 0.14311 SIGMA ORD 0.32310
Al 23 Cr 01 Mo 09 Nb 37 Ti 01 V 29 noHEA  BCC_B2#1 DISORD 0.68676 CR3SI_A15 0.13040 SIGMA ORD 0.18284
Al 19 Cr 01 Mo 09 Nb 37 Ti 01 V 33 noHEA  BCC_B2#1 DISORD 0.89239 SIGMA ORD 0.10761
Al 15 Cr 01 Mo 09 Nb 37 Ti 01 V 37 noHEA  BCC_B2#1 DISORD 0.99111 SIGMA ORD 0.00889
Al 11 Cr 01 Mo 09 Nb 37 Ti 01 V 41   HEA  BCC_B2#1 DISORD 1.00000
Al 07 Cr 01 Mo 09 Nb 37 Ti 01 V 45 noHEA  BCC_B2#1 DISORD 0.16933 BCC_B2#2 DISORD 0.83067
Al 03 Cr 01 Mo 09 Nb 37 Ti 01 V 49 noHEA  BCC_B2#1 DISORD 0.65513 BCC_B2#2 DISORD 0.34487
Al 47 Cr 01 Mo 09 Nb 37 Ti 05 V 01 noHEA  ALTI_L10 0.09593 BCC_B2#1 DISORD 0.00673 BCT_D022 0.30221 CR3SI_A15 0.05390 SIGMA ORD 0.54123
Al 43 Cr 01 Mo 09 Nb 37 Ti 05 V 05 noHEA  ALTI_L10 0.10036 BCC_B2#1 DISORD 0.10285 BCT_D022 0.18674 CR3SI_A15 0.02885 SIGMA ORD 0.58120
Al 39 Cr 01 Mo 09 Nb 37 Ti 05 V 09 noHEA  ALTI_L10 0.10477 BCC_B2#1 DISORD 0.19927 BCT_D022 0.07175 CR3SI_A15 0.00360 SIGMA ORD 0.62061
Al 35 Cr 01 Mo 09 Nb 37 Ti 05 V 13 noHEA  ALTI_L10 0.09881 BCC_B2#1 DISORD 0.28363 CR3SI_A15 0.02026 SIGMA ORD 0.59730
Al 31 Cr 01 Mo 09 Nb 37 Ti 05 V 17 noHEA  ALTI_L10 0.06895 BCC_B2#1 DISORD 0.37898 CR3SI_A15 0.10566 SIGMA ORD 0.44641
Al 27 Cr 01 Mo 09 Nb 37 Ti 05 V 21 noHEA  ALTI_L10 0.01599 BCC_B2#1 DISORD 0.54023 CR3SI_A15 0.14319 SIGMA ORD 0.30059
Al 23 Cr 01 Mo 09 Nb 37 Ti 05 V 25 noHEA  BCC_B2#1 DISORD 0.71676 CR3SI_A15 0.10504 SIGMA ORD 0.17820
Al 19 Cr 01 Mo 09 Nb 37 Ti 05 V 29 noHEA  BCC_B2#1 DISORD 0.90356 SIGMA ORD 0.09644
Al 15 Cr 01 Mo 09 Nb 37 Ti 05 V 33 noHEA  BCC_B2#1 DISORD 0.99960 SIGMA ORD 0.00040
Al 11 Cr 01 Mo 09 Nb 37 Ti 05 V 37   HEA  BCC_B2#1 DISORD 1.00000
Al 07 Cr 01 Mo 09 Nb 37 Ti 05 V 41   HEA  BCC_B2#1 DISORD 1.00000
Al 03 Cr 01 Mo 09 Nb 37 Ti 05 V 45 noHEA  BCC_B2#1 DISORD 0.66970 BCC_B2#2 DISORD 0.33030
Al 43 Cr 01 Mo 09 Nb 37 Ti 09 V 01 noHEA  ALTI_L10 0.19837 BCC_B2#1 DISORD 0.01501 BCT_D022 0.13985 CR3SI_A15 0.02983 SIGMA ORD 0.61694
Al 39 Cr 01 Mo 09 Nb 37 Ti 09 V 05 noHEA  ALTI_L10 0.20271 BCC_B2#1 DISORD 0.11126 BCT_D022 0.02455 CR3SI_A15 0.00440 SIGMA ORD 0.65709
Al 35 Cr 01 Mo 09 Nb 37 Ti 09 V 09 noHEA  ALTI_L10 0.17834 BCC_B2#1 DISORD 0.19409 CR3SI_A15 0.07532 SIGMA ORD 0.55225
Al 31 Cr 01 Mo 09 Nb 37 Ti 09 V 13 noHEA  ALTI_L10 0.13759 BCC_B2#1 DISORD 0.31801 CR3SI_A15 0.16121 SIGMA ORD 0.38318
Al 27 Cr 01 Mo 09 Nb 37 Ti 09 V 17 noHEA  ALTI3_D019 0.07820 BCC_B2#1 DISORD 0.45562 CR3SI_A15 0.16493 SIGMA ORD 0.30125
Al 23 Cr 01 Mo 09 Nb 37 Ti 09 V 21 noHEA  ALTI3_D019 0.04182 BCC_B2#1 DISORD 0.68061 CR3SI_A15 0.10095 SIGMA ORD 0.17662
Al 19 Cr 01 Mo 09 Nb 37 Ti 09 V 25 noHEA  ALTI3_D019 0.00729 BCC_B2#1 DISORD 0.90310 SIGMA ORD 0.08961
Al 15 Cr 01 Mo 09 Nb 37 Ti 09 V 29   HEA  BCC_B2#1 DISORD 1.00000
Al 11 Cr 01 Mo 09 Nb 37 Ti 09 V 33   HEA  BCC_B2#1 DISORD 1.00000
Al 07 Cr 01 Mo 09 Nb 37 Ti 09 V 37   HEA  BCC_B2#1 DISORD 1.00000
Al 03 Cr 01 Mo 09 Nb 37 Ti 09 V 41 noHEA  BCC_B2#1 DISORD 0.39044 BCC_B2#2 DISORD 0.60956
Al 39 Cr 01 Mo 09 Nb 37 Ti 13 V 01 noHEA  ALTI_L10 0.29112 BCC_B2#1 DISORD 0.02164 CR3SI_A15 0.02950 SIGMA ORD 0.65773
Al 35 Cr 01 Mo 09 Nb 37 Ti 13 V 05 noHEA  ALTI_L10 0.25261 BCC_B2#1 DISORD 0.11328 CR3SI_A15 0.14783 SIGMA ORD 0.48629
Al 31 Cr 01 Mo 09 Nb 37 Ti 13 V 09 noHEA  ALTI3_D019 0.05747 ALTI_L10 0.14222 BCC_B2#1 DISORD 0.24015 CR3SI_A15 0.19732 SIGMA ORD 0.36283
Al 27 Cr 01 Mo 09 Nb 37 Ti 13 V 13 noHEA  ALTI3_D019 0.14630 BCC_B2#1 DISORD 0.36924 CR3SI_A15 0.19499 SIGMA ORD 0.28946
Al 23 Cr 01 Mo 09 Nb 37 Ti 13 V 17 noHEA  ALTI3_D019 0.10998 BCC_B2#1 DISORD 0.61122 CR3SI_A15 0.09999 SIGMA ORD 0.17881
Al 19 Cr 01 Mo 09 Nb 37 Ti 13 V 21 noHEA  ALTI3_D019 0.07665 BCC_B2#1 DISORD 0.82797 SIGMA ORD 0.09538
Al 15 Cr 01 Mo 09 Nb 37 Ti 13 V 25 noHEA  ALTI3_D019 0.03343 BCC_B2#1 DISORD 0.96657
Al 11 Cr 01 Mo 09 Nb 37 Ti 13 V 29   HEA  BCC_B2#1 DISORD 1.00000
Al 07 Cr 01 Mo 09 Nb 37 Ti 13 V 33   HEA  BCC_B2#1 DISORD 1.00000
Al 03 Cr 01 Mo 09 Nb 37 Ti 13 V 37 noHEA  BCC_B2#1 DISORD 0.30535 BCC_B2#2 DISORD 0.69465
Al 35 Cr 01 Mo 09 Nb 37 Ti 17 V 01 noHEA  ALTI3_D019 0.02741 ALTI_L10 0.29505 BCC_B2#1 DISORD 0.02650 CR3SI_A15 0.23224 SIGMA ORD 0.41880
Al 31 Cr 01 Mo 09 Nb 37 Ti 17 V 05 noHEA  ALTI3_D019 0.17301 ALTI_L10 0.08820 BCC_B2#1 DISORD 0.13372 CR3SI_A15 0.21440 SIGMA ORD 0.39066
Al 27 Cr 01 Mo 09 Nb 37 Ti 17 V 09 noHEA  ALTI3_D019 0.21387 BCC_B2#1 DISORD 0.28040 CR3SI_A15 0.23038 SIGMA ORD 0.27535
Al 23 Cr 01 Mo 09 Nb 37 Ti 17 V 13 noHEA  ALTI3_D019 0.17898 BCC_B2#1 DISORD 0.54227 CR3SI_A15 0.09649 SIGMA ORD 0.18225
Al 19 Cr 01 Mo 09 Nb 37 Ti 17 V 17 noHEA  ALTI3_D019 0.14684 BCC_B2#1 DISORD 0.75166 SIGMA ORD 0.10151
Al 15 Cr 01 Mo 09 Nb 37 Ti 17 V 21 noHEA  ALTI3_D019 0.10314 BCC_B2#1 DISORD 0.88848 SIGMA ORD 0.00838
Al 11 Cr 01 Mo 09 Nb 37 Ti 17 V 25 noHEA  ALTI3_D019 0.04921 BCC_B2#1 DISORD 0.95079
Al 07 Cr 01 Mo 09 Nb 37 Ti 17 V 29 noHEA  BCC_B2#1 DISORD 0.09150 BCC_B2#2 DISORD 0.90851
Al 03 Cr 01 Mo 09 Nb 37 Ti 17 V 33 noHEA  BCC_B2#1 DISORD 0.06310 BCC_B2#2 DISORD 0.93690
Al 31 Cr 01 Mo 09 Nb 37 Ti 21 V 01 noHEA  ALTI3_D019 0.28913 ALTI_L10 0.03348 BCC_B2#1 DISORD 0.02650 CR3SI_A15 0.23138 SIGMA ORD 0.41951
Al 27 Cr 01 Mo 09 Nb 37 Ti 21 V 05 noHEA  ALTI3_D019 0.28134 BCC_B2#1 DISORD 0.18464 CR3SI_A15 0.27653 SIGMA ORD 0.25749
Al 23 Cr 01 Mo 09 Nb 37 Ti 21 V 09 noHEA  ALTI3_D019 0.24918 BCC_B2#1 DISORD 0.47064 CR3SI_A15 0.09317 SIGMA ORD 0.18701
Al 19 Cr 01 Mo 09 Nb 37 Ti 21 V 13 noHEA  ALTI3_D019 0.21797 BCC_B2#1 DISORD 0.67406 SIGMA ORD 0.10798
Al 15 Cr 01 Mo 09 Nb 37 Ti 21 V 17 noHEA  ALTI3_D019 0.17501 BCC_B2#1 DISORD 0.80440 SIGMA ORD 0.02060
Al 11 Cr 01 Mo 09 Nb 37 Ti 21 V 21 noHEA  ALTI3_D019 0.11641 BCC_B2#1 DISORD 0.88359
Al 07 Cr 01 Mo 09 Nb 37 Ti 21 V 25 noHEA  ALTI3_D019 0.00142 BCC_B2#1 DISORD 0.22102 BCC_B2#2 DISORD 0.77756
Al 03 Cr 01 Mo 09 Nb 37 Ti 21 V 29 noHEA  BCC_B2#1 DISORD 0.55060 BCC_B2#2 DISORD 0.44940
Al 27 Cr 01 Mo 09 Nb 37 Ti 25 V 01 noHEA  ALTI3_D019 0.34928 BCC_B2#1 DISORD 0.06238 CR3SI_A15 0.36130 SIGMA ORD 0.22704
Al 23 Cr 01 Mo 09 Nb 37 Ti 25 V 05 noHEA  ALTI3_D019 0.32050 BCC_B2#1 DISORD 0.38885 CR3SI_A15 0.09751 SIGMA ORD 0.19314
Al 19 Cr 01 Mo 09 Nb 37 Ti 25 V 09 noHEA  ALTI3_D019 0.28994 BCC_B2#1 DISORD 0.59505 SIGMA ORD 0.11501
Al 15 Cr 01 Mo 09 Nb 37 Ti 25 V 13 noHEA  ALTI3_D019 0.24880 BCC_B2#1 DISORD 0.71799 SIGMA ORD 0.03321
Al 11 Cr 01 Mo 09 Nb 37 Ti 25 V 17 noHEA  ALTI3_D019 0.18588 BCC_B2#1 DISORD 0.22505 BCC_B2#2 DISORD 0.58907
Al 07 Cr 01 Mo 09 Nb 37 Ti 25 V 21 noHEA  ALTI3_D019 0.04968 BCC_B2#1 DISORD 0.32831 BCC_B2#2 DISORD 0.62202
Al 03 Cr 01 Mo 09 Nb 37 Ti 25 V 25 noHEA  BCC_B2#1 DISORD 0.65175 BCC_B2#2 DISORD 0.34825
Al 23 Cr 01 Mo 09 Nb 37 Ti 29 V 01 noHEA  ALTI3_D019 0.39157 BCC_B2#1 DISORD 0.27396 CR3SI_A15 0.13853 SIGMA ORD 0.19594
Al 19 Cr 01 Mo 09 Nb 37 Ti 29 V 05 noHEA  ALTI3_D019 0.36221 BCC_B2#1 DISORD 0.51401 SIGMA ORD 0.12378
Al 15 Cr 01 Mo 09 Nb 37 Ti 29 V 09 noHEA  ALTI3_D019 0.32416 BCC_B2#1 DISORD 0.63035 SIGMA ORD 0.04549
Al 11 Cr 01 Mo 09 Nb 37 Ti 29 V 13 noHEA  ALTI3_D019 0.25537 BCC_B2#1 DISORD 0.16443 BCC_B2#2 DISORD 0.58019
Al 07 Cr 01 Mo 09 Nb 37 Ti 29 V 17 noHEA  ALTI3_D019 0.09108 BCC_B2#1 DISORD 0.39166 BCC_B2#2 DISORD 0.51725
Al 03 Cr 01 Mo 09 Nb 37 Ti 29 V 21 noHEA  BCC_B2#1 DISORD 0.37321 BCC_B2#2 DISORD 0.62679
Al 19 Cr 01 Mo 09 Nb 37 Ti 33 V 01 noHEA  ALTI3_D019 0.43328 BCC_B2#1 DISORD 0.42824 SIGMA ORD 0.13848
Al 15 Cr 01 Mo 09 Nb 37 Ti 33 V 05 noHEA  ALTI3_D019 0.39940 BCC_B2#1 DISORD 0.54428 SIGMA ORD 0.05632
Al 11 Cr 01 Mo 09 Nb 37 Ti 33 V 09 noHEA  ALTI3_D019 0.32474 BCC_B2#1 DISORD 0.10765 BCC_B2#2 DISORD 0.56761
Al 07 Cr 01 Mo 09 Nb 37 Ti 33 V 13 noHEA  ALTI3_D019 0.12700 BCC_B2#1 DISORD 0.44282 BCC_B2#2 DISORD 0.43019
Al 03 Cr 01 Mo 09 Nb 37 Ti 33 V 17 noHEA  BCC_B2#1 DISORD 0.39511 BCC_B2#2 DISORD 0.60489
Al 15 Cr 01 Mo 09 Nb 37 Ti 37 V 01 noHEA  ALTI3_D019 0.47086 BCC_B2#1 DISORD 0.46458 SIGMA ORD 0.06456
Al 11 Cr 01 Mo 09 Nb 37 Ti 37 V 05 noHEA  ALTI3_D019 0.39852 BCC_B2#1 DISORD 0.05510 BCC_B2#2 DISORD 0.54638
Al 07 Cr 01 Mo 09 Nb 37 Ti 37 V 09 noHEA  ALTI3_D019 0.08079 BCC_B2#1 DISORD 0.26089 BCC_B2#2 DISORD 0.48495 HCP_A3 0.17337
Al 03 Cr 01 Mo 09 Nb 37 Ti 37 V 13 noHEA  BCC_B2#1 DISORD 0.45141 BCC_B2#2 DISORD 0.44273 HCP_A3 0.10586
Al 11 Cr 01 Mo 09 Nb 37 Ti 41 V 01 noHEA  ALTI3_D019 0.49381 BCC_B2#1 DISORD 0.50619
Al 07 Cr 01 Mo 09 Nb 37 Ti 41 V 05 noHEA  ALTI3_D019 0.03058 BCC_B2#1 DISORD 0.09246 BCC_B2#2 DISORD 0.51642 HCP_A3 0.36055
Al 03 Cr 01 Mo 09 Nb 37 Ti 41 V 09 noHEA  BCC_B2#1 DISORD 0.26998 BCC_B2#2 DISORD 0.48993 HCP_A3 0.24009
Al 07 Cr 01 Mo 09 Nb 37 Ti 45 V 01 noHEA  ALTI3_D019 0.00120 BCC_B2#1 DISORD 0.48921 C14_LAVES 0.00247 HCP_A3 0.50712
Al 03 Cr 01 Mo 09 Nb 37 Ti 45 V 05 noHEA  BCC_B2#1 DISORD 0.11354 BCC_B2#3 DISORD 0.51566 HCP_A3 0.37080
Al 03 Cr 01 Mo 09 Nb 37 Ti 49 V 01 noHEA  BCC_B2#1 DISORD 0.49619 C15_LAVES 0.00859 HCP_A3 0.49523
Al 47 Cr 01 Mo 09 Nb 41 Ti 01 V 01 noHEA  ALTI_L10 0.00038 BCC_B2#1 DISORD 0.00414 BCT_D022 0.35104 CR3SI_A15 0.02731 SIGMA ORD 0.61713
Al 43 Cr 01 Mo 09 Nb 41 Ti 01 V 05 noHEA  ALTI_L10 0.00484 BCC_B2#1 DISORD 0.10036 BCT_D022 0.23558 CR3SI_A15 0.00198 SIGMA ORD 0.65725
Al 39 Cr 01 Mo 09 Nb 41 Ti 01 V 09 noHEA  ALTI_L10 0.00912 BCC_B2#1 DISORD 0.19508 BCT_D022 0.12522 SIGMA ORD 0.67058
Al 35 Cr 01 Mo 09 Nb 41 Ti 01 V 13 noHEA  ALTI_L10 0.01320 BCC_B2#1 DISORD 0.28903 BCT_D022 0.01542 SIGMA ORD 0.68235
Al 31 Cr 01 Mo 09 Nb 41 Ti 01 V 17 noHEA  BCC_B2#1 DISORD 0.36466 CR3SI_A15 0.04567 SIGMA ORD 0.58968
Al 27 Cr 01 Mo 09 Nb 41 Ti 01 V 21 noHEA  BCC_B2#1 DISORD 0.46593 CR3SI_A15 0.14741 SIGMA ORD 0.38666
Al 23 Cr 01 Mo 09 Nb 41 Ti 01 V 25 noHEA  BCC_B2#1 DISORD 0.64296 CR3SI_A15 0.12977 SIGMA ORD 0.22727
Al 19 Cr 01 Mo 09 Nb 41 Ti 01 V 29 noHEA  BCC_B2#1 DISORD 0.85751 SIGMA ORD 0.14249
Al 15 Cr 01 Mo 09 Nb 41 Ti 01 V 33 noHEA  BCC_B2#1 DISORD 0.95610 SIGMA ORD 0.04390
Al 11 Cr 01 Mo 09 Nb 41 Ti 01 V 37   HEA  BCC_B2#1 DISORD 1.00000
Al 07 Cr 01 Mo 09 Nb 41 Ti 01 V 41 noHEA  BCC_B2#1 DISORD 0.32619 BCC_B2#2 DISORD 0.67381
Al 03 Cr 01 Mo 09 Nb 41 Ti 01 V 45 noHEA  BCC_B2#1 DISORD 0.57317 BCC_B2#2 DISORD 0.42683
Al 43 Cr 01 Mo 09 Nb 41 Ti 05 V 01 noHEA  ALTI_L10 0.10278 BCC_B2#1 DISORD 0.01246 BCT_D022 0.18864 CR3SI_A15 0.00292 SIGMA ORD 0.69320
Al 39 Cr 01 Mo 09 Nb 41 Ti 05 V 05 noHEA  ALTI_L10 0.10677 BCC_B2#1 DISORD 0.10767 BCT_D022 0.07811 SIGMA ORD 0.70745
Al 35 Cr 01 Mo 09 Nb 41 Ti 05 V 09 noHEA  ALTI_L10 0.10122 BCC_B2#1 DISORD 0.19569 SIGMA ORD 0.70309
Al 31 Cr 01 Mo 09 Nb 41 Ti 05 V 13 noHEA  ALTI_L10 0.07011 BCC_B2#1 DISORD 0.29908 CR3SI_A15 0.10518 SIGMA ORD 0.52563
Al 27 Cr 01 Mo 09 Nb 41 Ti 05 V 17 noHEA  ALTI3_D019 0.01655 BCC_B2#1 DISORD 0.46256 CR3SI_A15 0.14647 SIGMA ORD 0.37442
Al 23 Cr 01 Mo 09 Nb 41 Ti 05 V 21 noHEA  BCC_B2#1 DISORD 0.67192 CR3SI_A15 0.10374 SIGMA ORD 0.22434
Al 19 Cr 01 Mo 09 Nb 41 Ti 05 V 25 noHEA  BCC_B2#1 DISORD 0.86770 SIGMA ORD 0.13230
Al 15 Cr 01 Mo 09 Nb 41 Ti 05 V 29 noHEA  BCC_B2#1 DISORD 0.96346 SIGMA ORD 0.03654
Al 11 Cr 01 Mo 09 Nb 41 Ti 05 V 33   HEA  BCC_B2#1 DISORD 1.00000
Al 07 Cr 01 Mo 09 Nb 41 Ti 05 V 37   HEA  BCC_B2#1 DISORD 1.00000
Al 03 Cr 01 Mo 09 Nb 41 Ti 05 V 41 noHEA  BCC_B2#1 DISORD 0.58237 BCC_B2#2 DISORD 0.41763
Al 39 Cr 01 Mo 09 Nb 41 Ti 09 V 01 noHEA  ALTI_L10 0.20445 BCC_B2#1 DISORD 0.02039 BCT_D022 0.03113 SIGMA ORD 0.74403
Al 35 Cr 01 Mo 09 Nb 41 Ti 09 V 05 noHEA  ALTI_L10 0.17992 BCC_B2#1 DISORD 0.10846 CR3SI_A15 0.06764 SIGMA ORD 0.64397
Al 31 Cr 01 Mo 09 Nb 41 Ti 09 V 09 noHEA  ALTI_L10 0.13733 BCC_B2#1 DISORD 0.24250 CR3SI_A15 0.17607 SIGMA ORD 0.44409
Al 27 Cr 01 Mo 09 Nb 41 Ti 09 V 13 noHEA  ALTI3_D019 0.08519 BCC_B2#1 DISORD 0.37717 CR3SI_A15 0.18099 SIGMA ORD 0.35664
Al 23 Cr 01 Mo 09 Nb 41 Ti 09 V 17 noHEA  ALTI3_D019 0.05051 BCC_B2#1 DISORD 0.62538 CR3SI_A15 0.10354 SIGMA ORD 0.22056
Al 19 Cr 01 Mo 09 Nb 41 Ti 09 V 21 noHEA  ALTI3_D019 0.01858 BCC_B2#1 DISORD 0.85410 SIGMA ORD 0.12733
Al 15 Cr 01 Mo 09 Nb 41 Ti 09 V 25 noHEA  BCC_B2#1 DISORD 0.96890 SIGMA ORD 0.03110
Al 11 Cr 01 Mo 09 Nb 41 Ti 09 V 29   HEA  BCC_B2#1 DISORD 1.00000
Al 07 Cr 01 Mo 09 Nb 41 Ti 09 V 33   HEA  BCC_B2#1 DISORD 1.00000
Al 03 Cr 01 Mo 09 Nb 41 Ti 09 V 37 noHEA  BCC_B2#1 DISORD 0.59778 BCC_B2#2 DISORD 0.40222
Al 35 Cr 01 Mo 09 Nb 41 Ti 13 V 01 noHEA  ALTI_L10 0.25513 BCC_B2#1 DISORD 0.02431 CR3SI_A15 0.17445 SIGMA ORD 0.54612
Al 31 Cr 01 Mo 09 Nb 41 Ti 13 V 05 noHEA  ALTI3_D019 0.11484 ALTI_L10 0.08374 BCC_B2#1 DISORD 0.13548 CR3SI_A15 0.19345 SIGMA ORD 0.47249
Al 27 Cr 01 Mo 09 Nb 41 Ti 13 V 09 noHEA  ALTI3_D019 0.15343 BCC_B2#1 DISORD 0.28863 CR3SI_A15 0.22219 SIGMA ORD 0.33575
Al 23 Cr 01 Mo 09 Nb 41 Ti 13 V 13 noHEA  ALTI3_D019 0.11963 BCC_B2#1 DISORD 0.55555 CR3SI_A15 0.10571 SIGMA ORD 0.21911
Al 19 Cr 01 Mo 09 Nb 41 Ti 13 V 17 noHEA  ALTI3_D019 0.08878 BCC_B2#1 DISORD 0.78072 SIGMA ORD 0.13050
Al 15 Cr 01 Mo 09 Nb 41 Ti 13 V 21 noHEA  ALTI3_D019 0.04913 BCC_B2#1 DISORD 0.91463 SIGMA ORD 0.03624
Al 11 Cr 01 Mo 09 Nb 41 Ti 13 V 25   HEA  BCC_B2#1 DISORD 1.00000
Al 07 Cr 01 Mo 09 Nb 41 Ti 13 V 29   HEA  BCC_B2#1 DISORD 1.00000
Al 03 Cr 01 Mo 09 Nb 41 Ti 13 V 33 noHEA  BCC_B2#1 DISORD 0.38948 BCC_B2#2 DISORD 0.61052
Al 31 Cr 01 Mo 09 Nb 41 Ti 17 V 01 noHEA  ALTI3_D019 0.23226 ALTI_L10 0.02745 BCC_B2#1 DISORD 0.02676 CR3SI_A15 0.20961 SIGMA ORD 0.50392
Al 27 Cr 01 Mo 09 Nb 41 Ti 17 V 05 noHEA  ALTI3_D019 0.22185 BCC_B2#1 DISORD 0.19168 CR3SI_A15 0.27677 SIGMA ORD 0.30970
Al 23 Cr 01 Mo 09 Nb 41 Ti 17 V 09 noHEA  ALTI3_D019 0.18992 BCC_B2#1 DISORD 0.48227 CR3SI_A15 0.10793 SIGMA ORD 0.21987
Al 19 Cr 01 Mo 09 Nb 41 Ti 17 V 13 noHEA  ALTI3_D019 0.15985 BCC_B2#1 DISORD 0.70584 SIGMA ORD 0.13430
Al 15 Cr 01 Mo 09 Nb 41 Ti 17 V 17 noHEA  ALTI3_D019 0.12091 BCC_B2#1 DISORD 0.83328 SIGMA ORD 0.04581
Al 11 Cr 01 Mo 09 Nb 41 Ti 17 V 21 noHEA  ALTI3_D019 0.06585 BCC_B2#1 DISORD 0.93415
Al 07 Cr 01 Mo 09 Nb 41 Ti 17 V 25   HEA  BCC_B2#2 DISORD 1.00000
Al 03 Cr 01 Mo 09 Nb 41 Ti 17 V 29 noHEA  BCC_B2#1 DISORD 0.60927 BCC_B2#2 DISORD 0.39073
Al 27 Cr 01 Mo 09 Nb 41 Ti 21 V 01 noHEA  ALTI3_D019 0.29146 BCC_B2#1 DISORD 0.06419 CR3SI_A15 0.37904 SIGMA ORD 0.26531
Al 23 Cr 01 Mo 09 Nb 41 Ti 21 V 05 noHEA  ALTI3_D019 0.26155 BCC_B2#1 DISORD 0.39800 CR3SI_A15 0.11763 SIGMA ORD 0.22282
Al 19 Cr 01 Mo 09 Nb 41 Ti 21 V 09 noHEA  ALTI3_D019 0.23175 BCC_B2#1 DISORD 0.62889 SIGMA ORD 0.13935
Al 15 Cr 01 Mo 09 Nb 41 Ti 21 V 13 noHEA  ALTI3_D019 0.19426 BCC_B2#1 DISORD 0.75018 SIGMA ORD 0.05555
Al 11 Cr 01 Mo 09 Nb 41 Ti 21 V 17 noHEA  ALTI3_D019 0.13683 BCC_B2#1 DISORD 0.86317
Al 07 Cr 01 Mo 09 Nb 41 Ti 21 V 21 noHEA  ALTI3_D019 0.02357 BCC_B2#1 DISORD 0.36206 BCC_B2#2 DISORD 0.61437
Al 03 Cr 01 Mo 09 Nb 41 Ti 21 V 25 noHEA  BCC_B2#1 DISORD 0.59360 BCC_B2#2 DISORD 0.40640
Al 23 Cr 01 Mo 09 Nb 41 Ti 25 V 01 noHEA  ALTI3_D019 0.33383 BCC_B2#1 DISORD 0.27752 CR3SI_A15 0.16872 SIGMA ORD 0.21994
Al 19 Cr 01 Mo 09 Nb 41 Ti 25 V 05 noHEA  ALTI3_D019 0.30415 BCC_B2#1 DISORD 0.54837 SIGMA ORD 0.14748
Al 15 Cr 01 Mo 09 Nb 41 Ti 25 V 09 noHEA  ALTI3_D019 0.26890 BCC_B2#1 DISORD 0.66606 SIGMA ORD 0.06504
Al 11 Cr 01 Mo 09 Nb 41 Ti 25 V 13 noHEA  ALTI3_D019 0.20999 BCC_B2#1 DISORD 0.05265 BCC_B2#2 DISORD 0.73736
Al 07 Cr 01 Mo 09 Nb 41 Ti 25 V 17 noHEA  ALTI3_D019 0.07369 BCC_B2#1 DISORD 0.44903 BCC_B2#2 DISORD 0.47728
Al 03 Cr 01 Mo 09 Nb 41 Ti 25 V 21 noHEA  BCC_B2#1 DISORD 0.57163 BCC_B2#2 DISORD 0.42837
Al 19 Cr 01 Mo 09 Nb 41 Ti 29 V 01 noHEA  ALTI3_D019 0.37591 BCC_B2#1 DISORD 0.45989 SIGMA ORD 0.16419
Al 15 Cr 01 Mo 09 Nb 41 Ti 29 V 05 noHEA  ALTI3_D019 0.34363 BCC_B2#1 DISORD 0.58246 SIGMA ORD 0.07391
Al 11 Cr 01 Mo 09 Nb 41 Ti 29 V 09 noHEA  ALTI3_D019 0.28348 BCC_B2#1 DISORD 0.05195 BCC_B2#2 DISORD 0.66458
Al 07 Cr 01 Mo 09 Nb 41 Ti 29 V 13 noHEA  ALTI3_D019 0.11787 BCC_B2#1 DISORD 0.38848 BCC_B2#2 DISORD 0.49365
Al 03 Cr 01 Mo 09 Nb 41 Ti 29 V 17 noHEA  BCC_B2#1 DISORD 0.44912 BCC_B2#2 DISORD 0.55088
Al 15 Cr 01 Mo 09 Nb 41 Ti 33 V 01 noHEA  ALTI3_D019 0.41591 BCC_B2#1 DISORD 0.50184 SIGMA ORD 0.08224
Al 11 Cr 01 Mo 09 Nb 41 Ti 33 V 05 noHEA  ALTI3_D019 0.35860 BCC_B2#1 DISORD 0.03161 BCC_B2#2 DISORD 0.60979
Al 07 Cr 01 Mo 09 Nb 41 Ti 33 V 09 noHEA  ALTI3_D019 0.12852 BCC_B2#1 DISORD 0.27579 BCC_B2#2 DISORD 0.53057 HCP_A3 0.06512
Al 03 Cr 01 Mo 09 Nb 41 Ti 33 V 13 noHEA  BCC_B2#1 DISORD 0.46865 BCC_B2#2 DISORD 0.48134 HCP_A3 0.05001
Al 11 Cr 01 Mo 09 Nb 41 Ti 37 V 01 noHEA  ALTI3_D019 0.44444 BCC_B2#1 DISORD 0.55030 C14_LAVES 0.00526
Al 07 Cr 01 Mo 09 Nb 41 Ti 37 V 05 noHEA  ALTI3_D019 0.08339 BCC_B2#1 DISORD 0.09794 BCC_B2#2 DISORD 0.56680 HCP_A3 0.25187
Al 03 Cr 01 Mo 09 Nb 41 Ti 37 V 09 noHEA  BCC_B2#1 DISORD 0.27852 BCC_B2#2 DISORD 0.53383 HCP_A3 0.18765
Al 07 Cr 01 Mo 09 Nb 41 Ti 41 V 01 noHEA  ALTI3_D019 0.05917 BCC_B2#1 DISORD 0.53805 C14_LAVES 0.00294 HCP_A3 0.39984
Al 03 Cr 01 Mo 09 Nb 41 Ti 41 V 05 noHEA  BCC_B2#1 DISORD 0.11530 BCC_B2#3 DISORD 0.56226 HCP_A3 0.32244
Al 03 Cr 01 Mo 09 Nb 41 Ti 45 V 01 noHEA  BCC_B2#1 DISORD 0.54144 C15_LAVES 0.00834 HCP_A3 0.45023
Al 43 Cr 01 Mo 09 Nb 45 Ti 01 V 01 noHEA  ALTI_L10 0.00715 BCC_B2#1 DISORD 0.00956 BCT_D022 0.24223 SIGMA ORD 0.74105
Al 39 Cr 01 Mo 09 Nb 45 Ti 01 V 05 noHEA  ALTI_L10 0.01127 BCC_B2#1 DISORD 0.10423 BCT_D022 0.13211 SIGMA ORD 0.75239
Al 35 Cr 01 Mo 09 Nb 45 Ti 01 V 09 noHEA  ALTI_L10 0.01522 BCC_B2#1 DISORD 0.19834 BCT_D022 0.02220 SIGMA ORD 0.76424
Al 31 Cr 01 Mo 09 Nb 45 Ti 01 V 13 noHEA  BCC_B2#1 DISORD 0.28391 CR3SI_A15 0.03800 SIGMA ORD 0.67808
Al 27 Cr 01 Mo 09 Nb 45 Ti 01 V 17 noHEA  BCC_B2#1 DISORD 0.40023 CR3SI_A15 0.15926 SIGMA ORD 0.44050
Al 23 Cr 01 Mo 09 Nb 45 Ti 01 V 21 noHEA  BCC_B2#1 DISORD 0.60153 CR3SI_A15 0.13135 SIGMA ORD 0.26712
Al 19 Cr 01 Mo 09 Nb 45 Ti 01 V 25 noHEA  BCC_B2#1 DISORD 0.82640 SIGMA ORD 0.17360
Al 15 Cr 01 Mo 09 Nb 45 Ti 01 V 29 noHEA  BCC_B2#1 DISORD 0.92625 SIGMA ORD 0.07375
Al 11 Cr 01 Mo 09 Nb 45 Ti 01 V 33   HEA  BCC_B2#1 DISORD 1.00000
Al 07 Cr 01 Mo 09 Nb 45 Ti 01 V 37   HEA  BCC_B2#1 DISORD 1.00000
Al 03 Cr 01 Mo 09 Nb 45 Ti 01 V 41 noHEA  BCC_B2#1 DISORD 0.46914 BCC_B2#2 DISORD 0.53086
Al 39 Cr 01 Mo 09 Nb 45 Ti 05 V 01 noHEA  ALTI_L10 0.10865 BCC_B2#1 DISORD 0.01746 BCT_D022 0.08534 SIGMA ORD 0.78855
Al 35 Cr 01 Mo 09 Nb 45 Ti 05 V 05 noHEA  ALTI_L10 0.10450 BCC_B2#1 DISORD 0.10769 SIGMA ORD 0.78781
Al 31 Cr 01 Mo 09 Nb 45 Ti 05 V 09 noHEA  ALTI_L10 0.07093 BCC_B2#1 DISORD 0.21992 CR3SI_A15 0.11581 SIGMA ORD 0.59334
Al 27 Cr 01 Mo 09 Nb 45 Ti 05 V 13 noHEA  ALTI3_D019 0.02378 BCC_B2#1 DISORD 0.38511 CR3SI_A15 0.16455 SIGMA ORD 0.42656
Al 23 Cr 01 Mo 09 Nb 45 Ti 05 V 17 noHEA  BCC_B2#1 DISORD 0.62818 CR3SI_A15 0.10580 SIGMA ORD 0.26603
Al 19 Cr 01 Mo 09 Nb 45 Ti 05 V 21 noHEA  BCC_B2#1 DISORD 0.83597 SIGMA ORD 0.16403
Al 15 Cr 01 Mo 09 Nb 45 Ti 05 V 25 noHEA  BCC_B2#1 DISORD 0.93265 SIGMA ORD 0.06735
Al 11 Cr 01 Mo 09 Nb 45 Ti 05 V 29   HEA  BCC_B2#1 DISORD 1.00000
Al 07 Cr 01 Mo 09 Nb 45 Ti 05 V 33   HEA  BCC_B2#1 DISORD 1.00000
Al 03 Cr 01 Mo 09 Nb 45 Ti 05 V 37 noHEA  BCC_B2#1 DISORD 0.46679 BCC_B2#2 DISORD 0.53321
Al 35 Cr 01 Mo 09 Nb 45 Ti 09 V 01 noHEA  ALTI_L10 0.18159 BCC_B2#1 DISORD 0.02176 CR3SI_A15 0.07332 SIGMA ORD 0.72333
Al 31 Cr 01 Mo 09 Nb 45 Ti 09 V 05 noHEA  ALTI3_D019 0.05830 ALTI_L10 0.07716 BCC_B2#1 DISORD 0.13671 CR3SI_A15 0.16952 SIGMA ORD 0.55831
Al 27 Cr 01 Mo 09 Nb 45 Ti 09 V 09 noHEA  ALTI3_D019 0.09269 BCC_B2#1 DISORD 0.29711 CR3SI_A15 0.21065 SIGMA ORD 0.39955
Al 23 Cr 01 Mo 09 Nb 45 Ti 09 V 13 noHEA  ALTI3_D019 0.05995 BCC_B2#1 DISORD 0.56914 CR3SI_A15 0.11089 SIGMA ORD 0.26002
Al 19 Cr 01 Mo 09 Nb 45 Ti 09 V 17 noHEA  ALTI3_D019 0.02980 BCC_B2#1 DISORD 0.81023 SIGMA ORD 0.15996
Al 15 Cr 01 Mo 09 Nb 45 Ti 09 V 21 noHEA  BCC_B2#1 DISORD 0.93741 SIGMA ORD 0.06259
Al 11 Cr 01 Mo 09 Nb 45 Ti 09 V 25   HEA  BCC_B2#1 DISORD 1.00000
Al 07 Cr 01 Mo 09 Nb 45 Ti 09 V 29   HEA  BCC_B2#1 DISORD 1.00000
Al 03 Cr 01 Mo 09 Nb 45 Ti 09 V 33 noHEA  BCC_B2#1 DISORD 0.48279 BCC_B2#2 DISORD 0.51721
Al 31 Cr 01 Mo 09 Nb 45 Ti 13 V 01 noHEA  ALTI3_D019 0.17666 ALTI_L10 0.01973 BCC_B2#1 DISORD 0.02692 CR3SI_A15 0.18497 SIGMA ORD 0.59173
Al 27 Cr 01 Mo 09 Nb 45 Ti 13 V 05 noHEA  ALTI3_D019 0.16207 BCC_B2#1 DISORD 0.19934 CR3SI_A15 0.27269 SIGMA ORD 0.36591
Al 23 Cr 01 Mo 09 Nb 45 Ti 13 V 09 noHEA  ALTI3_D019 0.13050 BCC_B2#1 DISORD 0.49416 CR3SI_A15 0.11868 SIGMA ORD 0.25666
Al 19 Cr 01 Mo 09 Nb 45 Ti 13 V 13 noHEA  ALTI3_D019 0.10090 BCC_B2#1 DISORD 0.73740 SIGMA ORD 0.16170
Al 15 Cr 01 Mo 09 Nb 45 Ti 13 V 17 noHEA  ALTI3_D019 0.06528 BCC_B2#1 DISORD 0.86611 SIGMA ORD 0.06861
Al 11 Cr 01 Mo 09 Nb 45 Ti 13 V 21 noHEA  ALTI3_D019 0.01259 BCC_B2#1 DISORD 0.98742
Al 07 Cr 01 Mo 09 Nb 45 Ti 13 V 25   HEA  BCC_B2#1 DISORD 1.00000
Al 03 Cr 01 Mo 09 Nb 45 Ti 13 V 29 noHEA  BCC_B2#1 DISORD 0.49345 BCC_B2#2 DISORD 0.50655
Al 27 Cr 01 Mo 09 Nb 45 Ti 17 V 01 noHEA  ALTI3_D019 0.23347 BCC_B2#1 DISORD 0.06663 CR3SI_A15 0.39289 SIGMA ORD 0.30701
Al 23 Cr 01 Mo 09 Nb 45 Ti 17 V 05 noHEA  ALTI3_D019 0.20258 BCC_B2#1 DISORD 0.40716 CR3SI_A15 0.13463 SIGMA ORD 0.25563
Al 19 Cr 01 Mo 09 Nb 45 Ti 17 V 09 noHEA  ALTI3_D019 0.17285 BCC_B2#1 DISORD 0.66163 SIGMA ORD 0.16552
Al 15 Cr 01 Mo 09 Nb 45 Ti 17 V 13 noHEA  ALTI3_D019 0.13826 BCC_B2#1 DISORD 0.78601 SIGMA ORD 0.07572
Al 11 Cr 01 Mo 09 Nb 45 Ti 17 V 17 noHEA  ALTI3_D019 0.08404 BCC_B2#1 DISORD 0.91596
Al 07 Cr 01 Mo 09 Nb 45 Ti 17 V 21   HEA  BCC_B2#2 DISORD 1.00000
Al 03 Cr 01 Mo 09 Nb 45 Ti 17 V 25 noHEA  BCC_B2#1 DISORD 0.51481 BCC_B2#2 DISORD 0.48519
Al 23 Cr 01 Mo 09 Nb 45 Ti 21 V 01 noHEA  ALTI3_D019 0.27626 BCC_B2#1 DISORD 0.27940 CR3SI_A15 0.20064 SIGMA ORD 0.24370
Al 19 Cr 01 Mo 09 Nb 45 Ti 21 V 05 noHEA  ALTI3_D019 0.24546 BCC_B2#1 DISORD 0.58073 SIGMA ORD 0.17381
Al 15 Cr 01 Mo 09 Nb 45 Ti 21 V 09 noHEA  ALTI3_D019 0.21237 BCC_B2#1 DISORD 0.70482 SIGMA ORD 0.08281
Al 11 Cr 01 Mo 09 Nb 45 Ti 21 V 13 noHEA  ALTI3_D019 0.15933 BCC_B2#1 DISORD 0.83536 SIGMA ORD 0.00531
Al 07 Cr 01 Mo 09 Nb 45 Ti 21 V 17 noHEA  ALTI3_D019 0.04937 BCC_B2#1 DISORD 0.52957 BCC_B2#2 DISORD 0.42106
Al 03 Cr 01 Mo 09 Nb 45 Ti 21 V 21 noHEA  BCC_B2#1 DISORD 0.50524 BCC_B2#2 DISORD 0.49476
Al 19 Cr 01 Mo 09 Nb 45 Ti 25 V 01 noHEA  ALTI3_D019 0.31793 BCC_B2#1 DISORD 0.48898 SIGMA ORD 0.19309
Al 15 Cr 01 Mo 09 Nb 45 Ti 25 V 05 noHEA  ALTI3_D019 0.28679 BCC_B2#1 DISORD 0.62319 SIGMA ORD 0.09002
Al 11 Cr 01 Mo 09 Nb 45 Ti 25 V 09 noHEA  ALTI3_D019 0.23871 BCC_B2#1 DISORD 0.74421 SIGMA ORD 0.01708
Al 07 Cr 01 Mo 09 Nb 45 Ti 25 V 13 noHEA  ALTI3_D019 0.10292 BCC_B2#1 DISORD 0.32229 BCC_B2#2 DISORD 0.57478
Al 03 Cr 01 Mo 09 Nb 45 Ti 25 V 17 noHEA  BCC_B2#1 DISORD 0.51010 BCC_B2#2 DISORD 0.48990
Al 15 Cr 01 Mo 09 Nb 45 Ti 29 V 01 noHEA  ALTI3_D019 0.35973 BCC_B2#1 DISORD 0.54199 SIGMA ORD 0.09828
Al 11 Cr 01 Mo 09 Nb 45 Ti 29 V 05 noHEA  ALTI3_D019 0.31843 BCC_B2#1 DISORD 0.65568 SIGMA ORD 0.02589
Al 07 Cr 01 Mo 09 Nb 45 Ti 29 V 09 noHEA  ALTI3_D019 0.15379 BCC_B2#1 DISORD 0.25619 BCC_B2#2 DISORD 0.59002
Al 03 Cr 01 Mo 09 Nb 45 Ti 29 V 13 noHEA  BCC_B2#1 DISORD 0.47823 BCC_B2#2 DISORD 0.52177
Al 11 Cr 01 Mo 09 Nb 45 Ti 33 V 01 noHEA  ALTI3_D019 0.39300 BCC_B2#1 DISORD 0.57803 SIGMA ORD 0.02897
Al 07 Cr 01 Mo 09 Nb 45 Ti 33 V 05 noHEA  ALTI3_D019 0.13651 BCC_B2#1 DISORD 0.10334 BCC_B2#2 DISORD 0.61824 HCP_A3 0.14190
Al 03 Cr 01 Mo 09 Nb 45 Ti 33 V 09 noHEA  BCC_B2#1 DISORD 0.28782 BCC_B2#2 DISORD 0.57773 HCP_A3 0.13445
Al 07 Cr 01 Mo 09 Nb 45 Ti 37 V 01 noHEA  ALTI3_D019 0.11731 BCC_B2#1 DISORD 0.58822 C14_LAVES 0.00337 HCP_A3 0.29110
Al 03 Cr 01 Mo 09 Nb 45 Ti 37 V 05 noHEA  BCC_B2#1 DISORD 0.11728 BCC_B2#3 DISORD 0.60931 HCP_A3 0.27342
Al 03 Cr 01 Mo 09 Nb 45 Ti 41 V 01 noHEA  BCC_B2#1 DISORD 0.58734 C15_LAVES 0.00804 HCP_A3 0.40462
Al 39 Cr 01 Mo 09 Nb 49 Ti 01 V 01 noHEA  ALTI_L10 0.01337 BCC_B2#1 DISORD 0.01464 BCT_D022 0.13904 SIGMA ORD 0.83295
Al 35 Cr 01 Mo 09 Nb 49 Ti 01 V 05 noHEA  ALTI_L10 0.01720 BCC_B2#1 DISORD 0.10871 BCT_D022 0.02902 SIGMA ORD 0.84507
Al 31 Cr 01 Mo 09 Nb 49 Ti 01 V 09 noHEA  BCC_B2#1 DISORD 0.20367 CR3SI_A15 0.03961 SIGMA ORD 0.75672
Al 27 Cr 01 Mo 09 Nb 49 Ti 01 V 13 noHEA  BCC_B2#1 DISORD 0.33633 CR3SI_A15 0.18042 SIGMA ORD 0.48326
Al 23 Cr 01 Mo 09 Nb 49 Ti 01 V 17 noHEA  BCC_B2#1 DISORD 0.56041 CR3SI_A15 0.13453 SIGMA ORD 0.30506
Al 19 Cr 01 Mo 09 Nb 49 Ti 01 V 21 noHEA  BCC_B2#1 DISORD 0.79639 SIGMA ORD 0.20361
Al 15 Cr 01 Mo 09 Nb 49 Ti 01 V 25 noHEA  BCC_B2#1 DISORD 0.90111 SIGMA ORD 0.09889
Al 11 Cr 01 Mo 09 Nb 49 Ti 01 V 29 noHEA  BCC_B2#1 DISORD 0.98107 SIGMA ORD 0.01893
Al 07 Cr 01 Mo 09 Nb 49 Ti 01 V 33   HEA  BCC_B2#1 DISORD 1.00000
Al 03 Cr 01 Mo 09 Nb 49 Ti 01 V 37 noHEA  BCC_B2#1 DISORD 0.33306 BCC_B2#2 DISORD 0.66694
Al 35 Cr 01 Mo 09 Nb 49 Ti 05 V 01 noHEA  ALTI_L10 0.10775 BCC_B2#1 DISORD 0.02096 SIGMA ORD 0.87129
Al 31 Cr 01 Mo 09 Nb 49 Ti 05 V 05 noHEA  ALTI3_D019 0.00283 ALTI_L10 0.06918 BCC_B2#1 DISORD 0.13758 CR3SI_A15 0.14354 SIGMA ORD 0.64687
Al 27 Cr 01 Mo 09 Nb 49 Ti 05 V 09 noHEA  ALTI3_D019 0.03184 BCC_B2#1 DISORD 0.30607 CR3SI_A15 0.19663 SIGMA ORD 0.46545
Al 23 Cr 01 Mo 09 Nb 49 Ti 05 V 13 noHEA  ALTI3_D019 0.00003 BCC_B2#1 DISORD 0.58322 CR3SI_A15 0.11083 SIGMA ORD 0.30592
Al 19 Cr 01 Mo 09 Nb 49 Ti 05 V 17 noHEA  BCC_B2#1 DISORD 0.80566 SIGMA ORD 0.19434
Al 15 Cr 01 Mo 09 Nb 49 Ti 05 V 21 noHEA  BCC_B2#1 DISORD 0.90686 SIGMA ORD 0.09314
Al 11 Cr 01 Mo 09 Nb 49 Ti 05 V 25 noHEA  BCC_B2#1 DISORD 0.98500 SIGMA ORD 0.01499
Al 07 Cr 01 Mo 09 Nb 49 Ti 05 V 29   HEA  BCC_B2#1 DISORD 1.00000
Al 03 Cr 01 Mo 09 Nb 49 Ti 05 V 33 noHEA  BCC_B2#1 DISORD 0.30866 BCC_B2#2 DISORD 0.69134
Al 31 Cr 01 Mo 09 Nb 49 Ti 09 V 01 noHEA  ALTI3_D019 0.12187 ALTI_L10 0.01094 BCC_B2#1 DISORD 0.02700 CR3SI_A15 0.15841 SIGMA ORD 0.68177
Al 27 Cr 01 Mo 09 Nb 49 Ti 09 V 05 noHEA  ALTI3_D019 0.10216 BCC_B2#1 DISORD 0.20776 CR3SI_A15 0.26523 SIGMA ORD 0.42486
Al 23 Cr 01 Mo 09 Nb 49 Ti 09 V 09 noHEA  ALTI3_D019 0.07097 BCC_B2#1 DISORD 0.50661 CR3SI_A15 0.12422 SIGMA ORD 0.29819
Al 19 Cr 01 Mo 09 Nb 49 Ti 09 V 13 noHEA  ALTI3_D019 0.04135 BCC_B2#1 DISORD 0.76720 SIGMA ORD 0.19145
Al 15 Cr 01 Mo 09 Nb 49 Ti 09 V 17 noHEA  ALTI3_D019 0.00836 BCC_B2#1 DISORD 0.90191 SIGMA ORD 0.08972
Al 11 Cr 01 Mo 09 Nb 49 Ti 09 V 21 noHEA  BCC_B2#1 DISORD 0.98769 SIGMA ORD 0.01231
Al 07 Cr 01 Mo 09 Nb 49 Ti 09 V 25   HEA  BCC_B2#1 DISORD 1.00000
Al 03 Cr 01 Mo 09 Nb 49 Ti 09 V 29 noHEA  BCC_B2#1 DISORD 0.32558 BCC_B2#2 DISORD 0.67442
Al 27 Cr 01 Mo 09 Nb 49 Ti 13 V 01 noHEA  ALTI3_D019 0.17537 BCC_B2#1 DISORD 0.06967 CR3SI_A15 0.40363 SIGMA ORD 0.35133
Al 23 Cr 01 Mo 09 Nb 49 Ti 13 V 05 noHEA  ALTI3_D019 0.14362 BCC_B2#1 DISORD 0.41659 CR3SI_A15 0.14772 SIGMA ORD 0.29207
Al 19 Cr 01 Mo 09 Nb 49 Ti 13 V 09 noHEA  ALTI3_D019 0.11344 BCC_B2#1 DISORD 0.69197 SIGMA ORD 0.19459
Al 15 Cr 01 Mo 09 Nb 49 Ti 13 V 13 noHEA  ALTI3_D019 0.08105 BCC_B2#1 DISORD 0.82440 SIGMA ORD 0.09455
Al 11 Cr 01 Mo 09 Nb 49 Ti 13 V 17 noHEA  ALTI3_D019 0.03170 BCC_B2#1 DISORD 0.95249 SIGMA ORD 0.01581
Al 07 Cr 01 Mo 09 Nb 49 Ti 13 V 21   HEA  BCC_B2#1 DISORD 1.00000
Al 03 Cr 01 Mo 09 Nb 49 Ti 13 V 25 noHEA  BCC_B2#1 DISORD 0.37707 BCC_B2#2 DISORD 0.62293
Al 23 Cr 01 Mo 09 Nb 49 Ti 17 V 01 noHEA  ALTI3_D019 0.21892 BCC_B2#1 DISORD 0.27915 CR3SI_A15 0.23542 SIGMA ORD 0.26651
Al 19 Cr 01 Mo 09 Nb 49 Ti 17 V 05 noHEA  ALTI3_D019 0.18637 BCC_B2#1 DISORD 0.61017 SIGMA ORD 0.20347
Al 15 Cr 01 Mo 09 Nb 49 Ti 17 V 09 noHEA  ALTI3_D019 0.15478 BCC_B2#1 DISORD 0.74552 SIGMA ORD 0.09970
Al 11 Cr 01 Mo 09 Nb 49 Ti 17 V 13 noHEA  ALTI3_D019 0.10768 BCC_B2#1 DISORD 0.86613 SIGMA ORD 0.02619
Al 07 Cr 01 Mo 09 Nb 49 Ti 17 V 17 noHEA  ALTI3_D019 0.01800 BCC_B2#1 DISORD 0.28558 BCC_B2#2 DISORD 0.69642
Al 03 Cr 01 Mo 09 Nb 49 Ti 17 V 21 noHEA  BCC_B2#1 DISORD 0.40971 BCC_B2#2 DISORD 0.59029
Al 19 Cr 01 Mo 09 Nb 49 Ti 21 V 01 noHEA  ALTI3_D019 0.25954 BCC_B2#1 DISORD 0.51510 SIGMA ORD 0.22536
Al 15 Cr 01 Mo 09 Nb 49 Ti 21 V 05 noHEA  ALTI3_D019 0.22902 BCC_B2#1 DISORD 0.66530 SIGMA ORD 0.10569
Al 11 Cr 01 Mo 09 Nb 49 Ti 21 V 09 noHEA  ALTI3_D019 0.18592 BCC_B2#1 DISORD 0.77814 SIGMA ORD 0.03594
Al 07 Cr 01 Mo 09 Nb 49 Ti 21 V 13 noHEA  ALTI3_D019 0.08015 BCC_B2#1 DISORD 0.22741 BCC_B2#2 DISORD 0.69244
Al 03 Cr 01 Mo 09 Nb 49 Ti 21 V 17 noHEA  BCC_B2#1 DISORD 0.41451 BCC_B2#2 DISORD 0.58549
Al 15 Cr 01 Mo 09 Nb 49 Ti 25 V 01 noHEA  ALTI3_D019 0.30249 BCC_B2#1 DISORD 0.58336 SIGMA ORD 0.11416
Al 11 Cr 01 Mo 09 Nb 49 Ti 25 V 05 noHEA  ALTI3_D019 0.26465 BCC_B2#1 DISORD 0.69149 SIGMA ORD 0.04385
Al 07 Cr 01 Mo 09 Nb 49 Ti 25 V 09 noHEA  ALTI3_D019 0.14047 BCC_B2#1 DISORD 0.17706 BCC_B2#2 DISORD 0.68247
Al 03 Cr 01 Mo 09 Nb 49 Ti 25 V 13 noHEA  BCC_B2#1 DISORD 0.41221 BCC_B2#2 DISORD 0.58779
Al 11 Cr 01 Mo 09 Nb 49 Ti 29 V 01 noHEA  ALTI3_D019 0.33988 BCC_B2#1 DISORD 0.61189 SIGMA ORD 0.04823
Al 07 Cr 01 Mo 09 Nb 49 Ti 29 V 05 noHEA  ALTI3_D019 0.18969 BCC_B2#1 DISORD 0.10860 BCC_B2#2 DISORD 0.67065 HCP_A3 0.03106
Al 03 Cr 01 Mo 09 Nb 49 Ti 29 V 09 noHEA  BCC_B2#1 DISORD 0.29784 BCC_B2#2 DISORD 0.62173 HCP_A3 0.08043
Al 07 Cr 01 Mo 09 Nb 49 Ti 33 V 01 noHEA  ALTI3_D019 0.17530 BCC_B2#1 DISORD 0.63959 C14_LAVES 0.00377 HCP_A3 0.18134
Al 03 Cr 01 Mo 09 Nb 49 Ti 33 V 05 noHEA  BCC_B2#1 DISORD 0.11965 BCC_B2#2 DISORD 0.65684 HCP_A3 0.22351
Al 03 Cr 01 Mo 09 Nb 49 Ti 37 V 01 noHEA  BCC_B2#1 DISORD 0.63393 C15_LAVES 0.00771 HCP_A3 0.35835
Al 47 Cr 01 Mo 13 Nb 01 Ti 01 V 37 noHEA  AL8MO3 0.30989 ALTI_L10 0.00155 BCC_B2#1 DISORD 0.68855
Al 43 Cr 01 Mo 13 Nb 01 Ti 01 V 41 noHEA  AL8MO3 0.22420 BCC_B2#1 DISORD 0.77580
Al 39 Cr 01 Mo 13 Nb 01 Ti 01 V 45 noHEA  AL8MO3 0.13552 BCC_B2#1 DISORD 0.86448
Al 35 Cr 01 Mo 13 Nb 01 Ti 01 V 49 noHEA  AL8MO3 0.04555 BCC_B2#1 DISORD 0.95444
Al 47 Cr 01 Mo 13 Nb 01 Ti 05 V 33 noHEA  AL8MO3 0.27729 ALTI_L10 0.09149 BCC_B2#1 DISORD 0.63122
Al 43 Cr 01 Mo 13 Nb 01 Ti 05 V 37 noHEA  AL8MO3 0.19133 ALTI_L10 0.08536 BCC_B2#1 DISORD 0.72331
Al 39 Cr 01 Mo 13 Nb 01 Ti 05 V 41 noHEA  AL8MO3 0.10368 ALTI_L10 0.07941 BCC_B2#1 DISORD 0.81691
Al 35 Cr 01 Mo 13 Nb 01 Ti 05 V 45 noHEA  AL8MO3 0.01512 ALTI_L10 0.07355 BCC_B2#1 DISORD 0.91133
Al 31 Cr 01 Mo 13 Nb 01 Ti 05 V 49 noHEA  ALTI_L10 0.04900 BCC_B2#1 DISORD 0.95100
Al 47 Cr 01 Mo 13 Nb 01 Ti 09 V 29 noHEA  AL8MO3 0.24393 ALTI_L10 0.18072 BCC_B2#1 DISORD 0.57536
Al 43 Cr 01 Mo 13 Nb 01 Ti 09 V 33 noHEA  AL8MO3 0.15670 ALTI_L10 0.17451 BCC_B2#1 DISORD 0.66878
Al 39 Cr 01 Mo 13 Nb 01 Ti 09 V 37 noHEA  AL8MO3 0.06660 ALTI_L10 0.16956 BCC_B2#1 DISORD 0.75500 CR3SI_A15 0.00883
Al 35 Cr 01 Mo 13 Nb 01 Ti 09 V 41 noHEA  ALTI_L10 0.15736 BCC_B2#1 DISORD 0.83231 CR3SI_A15 0.01033
Al 31 Cr 01 Mo 13 Nb 01 Ti 09 V 45 noHEA  ALTI_L10 0.12066 BCC_B2#1 DISORD 0.87934
Al 27 Cr 01 Mo 13 Nb 01 Ti 09 V 49 noHEA  ALTI_L10 0.07089 BCC_B2#1 DISORD 0.92910
Al 47 Cr 01 Mo 13 Nb 01 Ti 13 V 25 noHEA  AL8MO3 0.20723 ALTI_L10 0.27116 BCC_B2#1 DISORD 0.50831 CR3SI_A15 0.01330
Al 43 Cr 01 Mo 13 Nb 01 Ti 13 V 29 noHEA  AL8MO3 0.11711 ALTI_L10 0.26619 BCC_B2#1 DISORD 0.59375 CR3SI_A15 0.02295
Al 39 Cr 01 Mo 13 Nb 01 Ti 13 V 33 noHEA  AL8MO3 0.02624 ALTI_L10 0.26138 BCC_B2#1 DISORD 0.68004 CR3SI_A15 0.03234
Al 35 Cr 01 Mo 13 Nb 01 Ti 13 V 37 noHEA  ALTI_L10 0.23238 BCC_B2#1 DISORD 0.74789 CR3SI_A15 0.01973
Al 31 Cr 01 Mo 13 Nb 01 Ti 13 V 41 noHEA  ALTI_L10 0.18640 BCC_B2#1 DISORD 0.81360
Al 27 Cr 01 Mo 13 Nb 01 Ti 13 V 45 noHEA  ALTI_L10 0.12394 BCC_B2#1 DISORD 0.87606
Al 23 Cr 01 Mo 13 Nb 01 Ti 13 V 49 noHEA  ALTI3_D019 0.06749 BCC_B2#1 DISORD 0.93251
Al 47 Cr 01 Mo 13 Nb 01 Ti 17 V 21 noHEA  AL8MO3 0.16760 ALTI_L10 0.36285 BCC_B2#1 DISORD 0.43247 CR3SI_A15 0.03708
[truncated: 51,473,265 more chars]
